# Supplementary material for: Protein sumoylation and phosphorylation intersect in Arabidopsis signaling
Source: Plant J. 2017 Jun 4;91(3):505–17. doi: 10.1111/tpj.13575 (PMC5518230; doi:10.1111/tpj.13575)
Supplement: Supplementary file 3 — Table S1. Proteins of Arabidopsis detected and quantified in this work and their abundance changes. [file TPJ-91-505-s003.xlsx]

## Sheet: INFO
TAB	CONTENT		ANOVA p-value			RATIO
Total protein	All identified and quantified proteins. ANOVA results and ratio <0.67 (down) or >1.5 (up) from all 6 comparisons are also presented.	2657 proteins	p<0.001	p<0.01	p<0.05	UP	DOWN
Differentially reg. proteins	Protein abundances that were significantly different and ratio was <0.67 (down) or >1.5 (up) between lines.	1034 proteins	p<0.001	p<0.01	p<0.05	UP	DOWN

## Sheet: Total protein
																						Average				Standard deviation				p-value from ANOVA significance test						RATIO
Protein IDs	Fasta headers	Col-0_1	Col-0_2	Col-0_3	Col-0_4	Col-0_5	pial1 pial2_1	pial1 pial2_2	pial1 pial2_3	pial1 pial2_4	pial1 pial2_5	siz1_1	siz1_2	siz1_3	siz1_4	siz1_5	pial1 pial2 siz1_1	pial1 pial2 siz1_2	pial1 pial2 siz1_3	pial1 pial2 siz1_4	pial1 pial2 siz1_5	Col-0	pial1 pial2	siz1	pial1 pial2 siz1	Col-0	pial1 pial2	siz1	pial1 pial2 siz1	pial1 pial2 vs. Col-0	siz1 vs. Col-0	pial1 pial2 siz1 vs. Col-0	pial1 pial2 siz1 vs. pial1 pial2	pial1 pial2 siz1 vs. siz1	pial1 pial2 vs. siz1	pial1 pial2 vs. Col-0	siz1 vs. Col-0	pial1 pial2 siz1 vs. Col-0	pial1 pial2 siz1 vs. pial1 pial2	pial1 pial2 siz1 vs. siz1	pial1 pial2 vs. siz1
AT1G28060.1	>AT1G28060.1 | Symbols: | Pre-mRNA-splicing factor 3 | chr1:9779167-9782486 FORWARD LENGTH=786	0	403890	243610	0	327500	0	0	0	0	0	0	0	0	0	0	677140	655210	728120	809480	786920	195000	0	0	731374	167095	0	0	59897.9	0.0309825	0.0309825	1.28354e-06	1.75468e-08	1.75468e-08	1	0	0	3.75064	DIV/0!	DIV/0!	DIV/0!
AT4G13890.1;AT1G22020.1	>AT4G13890.1 | Symbols: SHM5, EDA36, EDA37 | Pyridoxal phosphate (PLP)-dependent transferases superfamily protein | chr4:8032146-8033718 REVERSE LENGTH=470	0	0	0	0	0	0	0	0	0	0	1441800	998810	1381600	693300	1455600	2942000	2746400	2849400	3101600	2522700	0	0	1194222	2832420	0	0	301275	193948	1	3.43669e-07	1.22791e-12	1.22791e-12	3.89574e-09	3.43669e-07	DIV/0!	DIV/0!	DIV/0!	DIV/0!	2.37177	0
AT1G13470.1;AT1G13530.1	>AT1G13470.1 | Symbols: | Protein of unknown function (DUF1262) | chr1:4620322-4621542 REVERSE LENGTH=379	0	195520	0	0	0	0	0	0	0	0	479030	610790	568140	397780	491450	856750	1235100	639300	775430	619410	39104	0	509438	825198	78208	0	74072.8	222890	0.969302	0.000327202	6.62232e-07	3.43066e-07	0.0113744	0.000138852	0	13.0278	21.1026	DIV/0!	1.61982	0
AT1G14440.2;AT1G14440.1	>AT1G14440.2 | Symbols: AtHB31, HB31, ZHD4 | homeobox protein 31 | chr1:4939076-4940014 REVERSE LENGTH=312;>AT1G14440.1 | Symbols: AtHB31, HB31, ZHD4 | homeobox protein 31 | chr1:4939076-4940014 REVERSE LENGTH=312	0	0	0	0	0	0	0	0	433890	0	987010	544550	650030	760280	645300	1290800	798300	1461700	962080	1661900	0	86778	717434	1234956	0	173556	151091	316841	0.921932	0.00047596	7.26131e-07	1.90691e-06	0.00873055	0.00165984	DIV/0!	DIV/0!	DIV/0!	14.2312	1.72135	0.120956
AT1G45145.1	>AT1G45145.1 | Symbols: ATTRX5, ATH5, LIV1, TRX5 | thioredoxin H-type 5 | chr1:17075264-17076256 REVERSE LENGTH=118	0	0	0	0	0	0	0	428220	0	505760	536990	0	726100	551060	640920	1003500	1279300	1267900	1094200	1037200	0	186796	491014	1136420	0	230088	254775	115755	0.483679	0.00719128	7.80423e-07	8.00939e-06	0.00063126	0.122485	DIV/0!	DIV/0!	DIV/0!	6.08375	2.31444	0.380429
AT5G25260.1	>AT5G25260.1 | Symbols: | SPFH/Band 7/PHB domain-containing membrane-associated protein family | chr5:8752751-8754282 FORWARD LENGTH=463	0	0	0	0	0	0	0	171440	0	0	271770	275510	272280	246990	280660	343240	329050	350930	356670	787520	0	34288	269442	433482	0	68576	11663.9	177261	0.955682	0.00510041	4.41551e-05	0.000113087	0.109862	0.0143474	DIV/0!	DIV/0!	DIV/0!	12.6424	1.60881	0.127256
AT1G32940.1	>AT1G32940.1 | Symbols: ATSBT3.5, SBT3.5 | Subtilase family protein | chr1:11937634-11940856 FORWARD LENGTH=774	0	0	0	0	0	227520	0	267260	0	0	375520	919490	819270	358640	458080	606660	1833900	1081900	881850	705170	0	98956	586200	1021896	0	121846	235792	437104	0.94593	0.023711	0.000191298	0.000554109	0.115203	0.068493	DIV/0!	DIV/0!	DIV/0!	10.3268	1.74325	0.168809
AT3G52600.1;AT3G52600.2	>AT3G52600.1 | Symbols: AtcwINV2, CWINV2 | cell wall invertase 2 | chr3:19507080-19509273 REVERSE LENGTH=590;>AT3G52600.2 | Symbols: AtcwINV2, CWINV2 | cell wall invertase 2 | chr3:19507080-19508833 REVERSE LENGTH=524	0	0	0	0	0	82938	77247	76465	94173	0	126730	116290	136190	343870	133740	0	0	0	71160	0	0	66164.6	171364	14232	0	33682.3	86529.1	28464	0.256174	0.000694359	0.975192	0.453372	0.00159106	0.0337401	DIV/0!	DIV/0!	DIV/0!	0.2151	0.0830513	0.386106
AT3G05060.1	>AT3G05060.1 | Symbols: | NOP56-like pre RNA processing ribonucleoprotein | chr3:1413174-1415564 REVERSE LENGTH=533	629170	748110	621620	618960	854080	418360	379120	403320	0	0	0	0	0	0	0	0	644510	0	1078200	1018900	694388	240160	0	548322	93408.3	196489	0	471759	0.102931	0.00800838	0.855559	0.366586	0.0393291	0.571526	0.345859	0	0.789648	2.28315	DIV/0!	DIV/0!
AT1G14880.1	>AT1G14880.1 | Symbols: PCR1 | PLANT CADMIUM RESISTANCE 1 | chr1:5132791-5133663 REVERSE LENGTH=151	0	0	0	0	0	0	0	0	0	0	258950	232350	0	0	245610	319040	443100	378500	698850	395240	0	0	147382	446946	0	0	120631	132052	1	0.13236	1.4469e-05	1.4469e-05	0.00115094	0.13236	DIV/0!	DIV/0!	DIV/0!	DIV/0!	3.03257	0
AT1G26380.1;AT1G26390.1	>AT1G26380.1 | Symbols: | FAD-binding Berberine family protein | chr1:9126901-9128508 REVERSE LENGTH=535;>AT1G26390.1 | Symbols: | FAD-binding Berberine family protein | chr1:9130164-9131756 REVERSE LENGTH=530	0	0	0	0	0	0	0	0	0	0	0	0	146320	0	154480	163550	407360	198350	211850	183510	0	0	60160	232924	0	0	73725.8	88681.3	1	0.474008	0.000170439	0.000170439	0.00316161	0.474008	DIV/0!	DIV/0!	DIV/0!	DIV/0!	3.87174	0
AT5G42820.2;AT5G42820.1;AT1G27650.1;AT1G27650.2	>AT5G42820.2 | Symbols: ATU2AF35B, U2AF35B | Zinc finger C-x8-C-x5-C-x3-H type family protein | chr5:17170445-17171296 REVERSE LENGTH=283;>AT5G42820.1 | Symbols: ATU2AF35B, U2AF35B | Zinc finger C-x8-C-x5-C-x3-H type family protein | chr5:17170445-17171296	286060	317960	0	325810	354370	0	0	0	0	0	0	0	0	0	187470	755190	403780	906620	1478900	1049800	256840	0	37494	918858	130250	0	74988	352997	0.269461	0.397327	0.000864393	2.42115e-05	3.96922e-05	0.992329	0	0.145982	3.57755	DIV/0!	24.5068	0
AT2G43680.3;AT2G43680.2;AT2G43680.1	>AT2G43680.3 | Symbols: IQD14 | IQ-domain 14 | chr2:18109302-18111587 FORWARD LENGTH=668;>AT2G43680.2 | Symbols: IQD14 | IQ-domain 14 | chr2:18109302-18111587 FORWARD LENGTH=668;>AT2G43680.1 | Symbols: IQD14 | IQ-domain 14 | chr2:18109302-18111587 FORWARD	0	0	0	0	0	0	0	0	0	0	0	0	141820	0	0	177690	174150	226950	138410	151580	0	0	28364	173756	0	0	56728	30286.5	1	0.607239	5.46523e-06	5.46523e-06	4.78205e-05	0.607239	DIV/0!	DIV/0!	DIV/0!	DIV/0!	6.12593	0
AT2G44240.1	>AT2G44240.1 | Symbols: | Protein of Unknown Function (DUF239) | chr2:18289964-18292204 FORWARD LENGTH=402	0	0	0	0	0	0	0	0	0	0	0	0	0	0	0	626280	667730	722200	683050	606660	0	0	0	661184	0	0	0	41073.3	1	1	2.26485e-14	2.26485e-14	2.26485e-14	1	DIV/0!	DIV/0!	DIV/0!	DIV/0!	DIV/0!	DIV/0!
AT3G50670.1;AT3G50670.2	>AT3G50670.1 | Symbols: U1-70K, U1SNRNP | U1 small nuclear ribonucleoprotein-70K | chr3:18826476-18829492 REVERSE LENGTH=427;>AT3G50670.2 | Symbols: U1-70K, U1SNRNP | U1 small nuclear ribonucleoprotein-70K | chr3:18828232-18829492 REVERSE LENGTH=204	0	345990	220840	0	341240	0	0	0	0	0	0	0	0	0	0	1335900	1767500	1172300	1421600	1557700	181614	0	0	1451000	154923	0	0	201665	0.221776	0.221776	1.06781e-09	1.37473e-10	1.37473e-10	1	0	0	7.98947	DIV/0!	DIV/0!	DIV/0!
AT4G36690.4;AT4G36690.1;AT4G36690.2;AT4G36690.3	>AT4G36690.4 | Symbols: ATU2AF65A | U2 snRNP auxilliary factor, large subunit, splicing factor | chr4:17294139-17297609 REVERSE LENGTH=551;>AT4G36690.1 | Symbols: ATU2AF65A | U2 snRNP auxilliary factor, large subunit, splicing factor | chr4:17294139-172976	0	0	0	0	0	0	0	0	0	0	0	0	0	0	0	758170	826770	597340	1213800	1540300	0	0	0	987276	0	0	0	342768	1	1	2.40621e-06	2.40621e-06	2.40621e-06	1	DIV/0!	DIV/0!	DIV/0!	DIV/0!	DIV/0!	DIV/0!
AT5G09880.1	>AT5G09880.1 | Symbols: | Splicing factor, CC1-like | chr5:3081646-3085179 REVERSE LENGTH=527	0	250200	0	0	265350	0	0	0	0	0	0	0	0	0	0	558840	534490	427740	672130	697170	103110	0	0	578074	126374	0	0	97877.7	0.298371	0.298371	1.60162e-06	1.11346e-07	1.11346e-07	1	0	0	5.60638	DIV/0!	DIV/0!	DIV/0!
AT5G16780.1	>AT5G16780.1 | Symbols: DOT2, MDF | SART-1 family | chr5:5517784-5521566 REVERSE LENGTH=820	0	0	0	0	269130	0	0	0	0	0	0	0	0	0	0	217160	584910	278910	208120	213110	53826	0	0	300442	107652	0	0	144549	0.83246	0.83246	0.0066726	0.00120375	0.00120375	1	0	0	5.58173	DIV/0!	DIV/0!	DIV/0!
AT2G43400.1	>AT2G43400.1 | Symbols: ETFQO | electron-transfer flavoprotein:ubiquinone oxidoreductase | chr2:18021304-18025041 FORWARD LENGTH=633	0	0	324600	0	0	0	0	0	0	0	0	401930	0	0	0	468990	542600	565150	325480	454490	64920	0	80386	471342	129840	0	160772	84193.7	0.84284	0.997217	0.00050545	0.000103952	0.000744728	0.741024	0	1.23823	7.26035	DIV/0!	5.86348	0
AT1G52690.2;AT1G52690.1	>AT1G52690.2 | Symbols: | Late embryogenesis abundant protein (LEA) family protein | chr1:19619842-19620589 FORWARD LENGTH=169;>AT1G52690.1 | Symbols: | Late embryogenesis abundant protein (LEA) family protein | chr1:19619842-19620589 FORWARD LENGTH=169	0	0	0	228890	0	0	0	0	0	0	300100	0	233910	0	284560	448450	260800	266920	418950	310560	45778	0	163714	341136	91556	0	135453	78061.6	0.889818	0.29119	0.00148322	0.000359289	0.0594833	0.0885872	0	3.57626	7.45196	DIV/0!	2.08373	0
AT2G44290.1;AT2G44300.1	>AT2G44290.1 | Symbols: | Bifunctional inhibitor/lipid-transfer protein/seed storage 2S albumin superfamily protein | chr2:18305418-18306202 REVERSE LENGTH=205;>AT2G44300.1 | Symbols: | Bifunctional inhibitor/lipid-transfer protein/seed storage 2S albumi	0	0	168420	214920	199180	0	0	0	0	0	295500	284940	274510	235130	352040	306100	991400	962220	390820	387580	116504	0	288424	607624	96294	0	37797	303105	0.735409	0.450157	0.00258005	0.00033211	0.0541859	0.0900038	0	2.47566	5.21548	DIV/0!	2.1067	0
AT1G17140.2;AT1G17140.1	>AT1G17140.2 | Symbols: ICR1, RIP1 | interactor of constitutive active rops 1 | chr1:5856740-5857861 REVERSE LENGTH=344;>AT1G17140.1 | Symbols: ICR1, RIP1 | interactor of constitutive active rops 1 | chr1:5856740-5857861 REVERSE LENGTH=344	0	0	0	0	0	0	0	0	0	226390	238270	0	0	309320	229640	218630	205500	207510	228490	274890	0	45278	155446	227004	0	90556	129899	25329.2	0.854037	0.0627313	0.0050828	0.0255216	0.598543	0.249923	DIV/0!	DIV/0!	DIV/0!	5.01356	1.46034	0.291278
AT2G41500.1	>AT2G41500.1 | Symbols: LIS, EMB2776 | WD-40 repeat family protein / small nuclear ribonucleoprotein Prp4p-related | chr2:17304319-17306855 REVERSE LENGTH=554	0	216650	0	285360	0	0	0	0	0	0	0	0	279020	0	279450	246830	395990	508860	251220	212820	100402	0	111694	323144	124872	0	136797	112219	0.569288	0.998806	0.0455816	0.00327089	0.0604156	0.483434	0	1.11247	3.2185	DIV/0!	2.89312	0
AT3G48090.1;AT3G48090.2	>AT3G48090.1 | Symbols: EDS1, ATEDS1 | alpha/beta-Hydrolases superfamily protein | chr3:17755553-17757692 REVERSE LENGTH=623;>AT3G48090.2 | Symbols: EDS1, ATEDS1 | alpha/beta-Hydrolases superfamily protein | chr3:17755553-17757292 REVERSE LENGTH=515	0	0	0	0	0	0	0	0	0	0	164290	0	174880	172700	191470	242910	204140	237510	207020	283480	0	0	140668	235012	0	0	70884.2	28825	1	0.000459937	1.03473e-06	1.03473e-06	0.0145118	0.000459937	DIV/0!	DIV/0!	DIV/0!	DIV/0!	1.67069	0
AT4G18250.1	>AT4G18250.1 | Symbols: | receptor serine/threonine kinase, putative | chr4:10087343-10091963 REVERSE LENGTH=853	0	0	0	0	0	0	0	0	0	0	471340	451930	455700	316020	449810	560820	509510	963580	669380	813500	0	0	428960	703358	0	0	56971.7	166671	1	1.97965e-05	2.74707e-08	2.74707e-08	0.00224318	1.97965e-05	DIV/0!	DIV/0!	DIV/0!	DIV/0!	1.63968	0
AT5G50260.1	>AT5G50260.1 | Symbols: | Cysteine proteinases superfamily protein | chr5:20455605-20456862 FORWARD LENGTH=361	0	0	0	0	0	0	344760	322320	327680	324950	491840	1302800	858860	1216100	944910	350590	384340	482400	532130	434900	0	263942	962902	436872	0	132204	287293	65352.8	0.136779	1.53015e-06	0.00729579	0.452183	0.00149467	7.89624e-05	DIV/0!	DIV/0!	DIV/0!	1.65518	0.453703	0.274111
AT4G17040.1	>AT4G17040.1 | Symbols: CLPR4 | CLP protease R subunit 4 | chr4:9586740-9589297 REVERSE LENGTH=305	0	0	0	0	0	0	0	0	0	0	0	0	451940	314720	0	309240	278550	288880	275390	275470	0	0	153332	285506	0	0	192741	12854	1	0.153314	0.003548	0.003548	0.252923	0.153314	DIV/0!	DIV/0!	DIV/0!	DIV/0!	1.86201	0
AT3G21770.1	>AT3G21770.1 | Symbols: | Peroxidase superfamily protein | chr3:7673345-7674661 FORWARD LENGTH=329	0	0	0	0	0	0	541110	571150	543300	510790	732420	837170	928720	825820	958880	1019300	936210	1310500	1287600	1593000	0	433270	856602	1229322	0	217476	80508.5	233355	0.00896563	8.70627e-06	7.04014e-08	2.13977e-05	0.0255638	0.0106635	DIV/0!	DIV/0!	DIV/0!	2.83731	1.43511	0.505801
AT4G19810.1	>AT4G19810.1 | Symbols: | Glycosyl hydrolase family protein with chitinase insertion domain | chr4:10764151-10765753 REVERSE LENGTH=379	0	0	0	0	0	312690	255670	284980	177650	249130	217010	978540	294520	222560	280950	281800	1055200	330940	397150	272010	0	256024	398716	467420	0	45254	291537	297217	0.341682	0.0687586	0.0280865	0.501155	0.965842	0.771432	DIV/0!	DIV/0!	DIV/0!	1.82569	1.17231	0.642121
AT5G39280.1;AT5G39300.1;AT5G39290.1;AT5G39270.1	>AT5G39280.1 | Symbols: ATEXPA23, ATEXP23, ATHEXP ALPHA 1.17, EXPA23 | expansin A23 | chr5:15730713-15731706 REVERSE LENGTH=259;>AT5G39300.1 | Symbols: ATEXPA25, EXP25, ATEXP25, ATHEXP ALPHA 1.18, EXPA25 | expansin A25 | chr5:15737427-15738387 REVERSE LEN	1313500	1407600	1386800	2155900	1130900	4336800	2800300	2186300	3768600	3380900	2490400	3492800	3751400	5552600	2885600	0	0	0	0	0	1478940	3294580	3634560	0	352237	747123	1.05666e+06	0	0.00725687	0.00169122	0.0302736	1.78314e-05	5.26532e-06	0.8889	2.22766	2.45754	0	0	0	0.906459
AT5G47350.1	>AT5G47350.1 | Symbols: | alpha/beta-Hydrolases superfamily protein | chr5:19212754-19214318 FORWARD LENGTH=316	5350800	6867600	5634700	6678600	4851300	17008000	11775000	9696900	10732000	10828000	13667000	11782000	21062000	21513000	15676000	683280	590270	1122000	1331500	1086700	5876600	12007980	16740000	962750	776081	2.58519e+06	3.91455e+06	280551	0.010635	4.32e-05	0.0448175	3.55489e-05	3.74048e-07	0.0551277	2.04336	2.84859	0.163828	0.0801758	0.0575119	0.717323
AT1G23130.1	>AT1G23130.1 | Symbols: | Polyketide cyclase/dehydrase and lipid transport superfamily protein | chr1:8200434-8200997 FORWARD LENGTH=160	8041700	7934600	6645600	8297400	8605800	5993600	7436000	6980700	5735900	6329400	3030600	3230700	3201900	2537800	3350300	3134400	2926500	3155900	3143800	2646000	7905020	6495120	3070260	3001320	670932	628720	285159	196853	0.00454843	1.32301e-09	1.07136e-09	1.41004e-07	0.997115	1.85866e-07	0.821645	0.388394	0.379673	0.462088	0.977546	2.1155
AT1G54000.1;AT3G14220.1	>AT1G54000.1 | Symbols: | GDSL-like Lipase/Acylhydrolase superfamily protein | chr1:20154548-20156365 REVERSE LENGTH=391	643340	610250	650600	1087000	637730	1307900	1348300	1340700	1447300	1277600	3295200	3972200	3170200	2918300	3107400	3773100	3914900	3704400	3813600	2944300	725784	1344360	3292660	3630060	181123	57291.9	360900	349592	0.0230237	2.03956e-09	3.17612e-10	1.10423e-08	0.319676	1.06924e-07	1.85229	4.53669	5.00157	2.70021	1.10247	0.40829
AT5G44020.1	>AT5G44020.1 | Symbols: | HAD superfamily, subfamily IIIB acid phosphatase | chr5:17712433-17714046 FORWARD LENGTH=272	22883000	20473000	16960000	19214000	22602000	30381000	27749000	26531000	21745000	23270000	9220500	14046000	10145000	8028200	9209400	7590300	11022000	9653600	10335000	7139400	20426400	25935200	10129820	9148060	2.20255e+06	3.10068e+06	2.07015e+06	1.52561e+06	0.0175148	5.25267e-05	1.78228e-05	9.54863e-08	0.929055	2.20513e-07	1.26969	0.495918	0.447855	0.352728	0.903082	2.56028
AT5G50950.2;AT5G50950.1;AT5G50950.3	>AT5G50950.2 | Symbols: FUM2 | FUMARASE 2 | chr5:20729687-20733636 FORWARD LENGTH=499;>AT5G50950.1 | Symbols: FUM2 | FUMARASE 2 | chr5:20729687-20733476 FORWARD LENGTH=510;>AT5G50950.3 | Symbols: FUM2 | FUMARASE 2 | chr5:20729999-20733636 FORWARD LENGTH=42	4614600	5264200	5883200	4523300	6573900	3797900	3754000	4775500	2820000	3895800	1118900	1110900	814800	796030	962550	657830	699770	598530	702320	743050	5371840	3808640	960636	680300	776074	620149	138560	48975	0.00225908	6.97161e-09	2.8421e-09	8.56174e-07	0.858112	2.94132e-06	0.709001	0.178828	0.126642	0.17862	0.708177	3.96471
AT3G25520.1;AT3G25520.2;AT5G39740.2;AT5G39740.1	>AT3G25520.1 | Symbols: ATL5, PGY3, OLI5, RPL5A | ribosomal protein L5 | chr3:9269573-9271327 REVERSE LENGTH=301;>AT3G25520.2 | Symbols: ATL5 | ribosomal protein L5 | chr3:9269573-9270434 REVERSE LENGTH=190;>AT5G39740.2 | Symbols: RPL5B | ribosomal protein	621570	1376500	904990	2664600	3221600	325220	617480	806470	0	178090	101900	184080	238180	182320	509360	265450	840710	376860	763800	653430	1757852	385452	243168	580050	1.01279e+06	291991	140024	222419	0.0121949	0.00574447	0.033551	0.956314	0.816544	0.982019	0.219274	0.138332	0.329977	1.50486	2.38539	1.58513
AT1G54020.2;AT1G54020.3;AT1G54020.1	>AT1G54020.2 | Symbols: | GDSL-like Lipase/Acylhydrolase superfamily protein | chr1:20161805-20163706 REVERSE LENGTH=372;>AT1G54020.3 | Symbols: | GDSL-like Lipase/Acylhydrolase superfamily protein | chr1:20161805-20162923 REVERSE LENGTH=286;>AT1G54020.1	533740	408240	416880	514790	519030	778650	680120	641890	989200	789110	1117800	1082800	892180	1098100	1085900	455360	386740	412340	553880	614100	478536	775794	1055356	484484	54303.9	120674	82509.2	86282.1	0.00119751	5.12229e-07	0.999685	0.00144764	5.89189e-07	0.0021092	1.62118	2.20538	1.01243	0.624501	0.459072	0.735102
AT1G56100.2;AT1G56100.3;AT1G56100.1	>AT1G56100.2 | Symbols: | Plant invertase/pectin methylesterase inhibitor superfamily protein | chr1:20983374-20983979 REVERSE LENGTH=170;>AT1G56100.3 | Symbols: | Plant invertase/pectin methylesterase inhibitor superfamily protein | chr1:20983374-209838	1565600	1254400	1381100	1566400	842940	2964500	2694600	2170500	5218400	3684100	2192200	4025800	2631100	4876900	2663200	0	0	0	0	0	1322088	3346420	3277840	0	267071	1.05564e+06	1.00907e+06	0	0.00685723	0.00894459	0.0947546	4.95174e-05	6.2897e-05	0.999168	2.53116	2.47929	0	0	0	1.02092
AT4G12890.1	>AT4G12890.1 | Symbols: | Gamma interferon responsive lysosomal thiol (GILT) reductase family protein | chr4:7546411-7547476 FORWARD LENGTH=232	384070	307050	503090	0	255200	823930	684630	397250	1444400	927300	685710	738920	826900	1023700	721260	0	0	136130	0	0	289882	855502	799298	27226	167247	344135	121454	54452	0.00568305	0.012613	0.29435	0.000149133	0.000316773	0.978786	2.95121	2.75732	0.093921	0.0318246	0.0340624	1.07032
AT5G46950.1	>AT5G46950.1 | Symbols: | Plant invertase/pectin methylesterase inhibitor superfamily protein | chr5:19059565-19060089 REVERSE LENGTH=174	0	0	0	305810	0	447470	767250	402520	1628400	1273800	318030	696410	393620	1207900	691660	0	0	0	0	0	61162	903888	661524	0	122324	477516	313181	0	0.00434025	0.0457147	0.990607	0.0023772	0.0255937	0.651162	14.7786	10.8159	0	0	0	1.36637
AT4G12960.1;AT4G12960.2	>AT4G12960.1 | Symbols: GILT, AtGILT | Gamma interferon responsive lysosomal thiol (GILT) reductase family protein | chr4:7583301-7584412 FORWARD LENGTH=233;>AT4G12960.2 | Symbols: GILT, AtGILT | Gamma interferon responsive lysosomal thiol (GILT) reductase	10833000	15415000	12838000	15822000	8687400	20950000	20660000	14732000	53470000	37455000	23156000	30004000	35304000	42734000	34368000	6038500	5179700	6783200	7727700	9339100	12719080	29453400	33113200	7013640	2.71005e+06	1.41928e+07	6.44588e+06	1.43422e+06	0.0397871	0.0108517	0.742772	0.00517403	0.00138054	0.913457	2.31569	2.60343	0.551427	0.238127	0.211808	0.889476
AT1G56110.1;AT3G12860.1	>AT1G56110.1 | Symbols: NOP56 | homolog of nucleolar protein NOP56 | chr1:20984544-20986893 REVERSE LENGTH=522;>AT3G12860.1 | Symbols: | NOP56-like pre RNA processing ribonucleoprotein | chr3:4091678-4093921 FORWARD LENGTH=499	365780	419620	375610	415750	621650	0	305190	0	0	0	0	0	0	0	393490	0	421140	340730	509960	461580	439682	61038	78698	346682	93439.1	122076	157396	182005	0.00850971	0.0121349	0.794022	0.0531116	0.0738584	0.998016	0.138823	0.178988	0.788483	5.67977	4.40522	0.775598
AT3G51600.1	>AT3G51600.1 | Symbols: LTP5 | lipid transfer protein 5 | chr3:19138661-19139124 REVERSE LENGTH=118	12759000	25826000	14568000	32136000	27183000	9141100	9452100	12807000	2382300	0	14016000	7327200	8749100	8655200	14619000	18731000	19431000	10783000	7809600	11830000	22494400	6756500	10673300	13716920	7.53192e+06	4.78216e+06	3.0237e+06	4.57944e+06	0.00308174	0.0261974	0.123539	0.275138	0.843306	0.719053	0.300364	0.474487	0.609793	2.03018	1.28516	0.633028
AT1G48320.1	>AT1G48320.1 | Symbols: | Thioesterase superfamily protein | chr1:17855024-17855577 REVERSE LENGTH=156	346360	250540	306520	537550	447100	0	0	378870	0	0	437520	443540	416720	507740	487910	801540	448390	621770	790610	962730	377614	75774	458686	725008	102554	151548	33760.6	175413	0.019567	0.806668	0.00706177	1.19089e-05	0.0424736	0.00317405	0.200665	1.2147	1.91997	9.56803	1.58062	0.165198
AT4G12730.1	>AT4G12730.1 | Symbols: FLA2 | FASCICLIN-like arabinogalactan 2 | chr4:7491598-7492809 REVERSE LENGTH=403	2139700	1026800	1656100	1841000	1299700	3185500	2789400	2412700	2548600	2422100	1086800	1295800	1150900	1224000	1272200	893480	1156900	909710	828150	675950	1592660	2671660	1205940	892838	392676	290647	77479.2	155717	0.000122926	0.192194	0.00743627	2.31737e-07	0.35194	3.07271e-06	1.67748	0.757186	0.560595	0.334188	0.740367	2.21542
AT3G20210.1;AT3G20210.2	>AT3G20210.1 | Symbols: DELTA-VPE, DELTAVPE | delta vacuolar processing enzyme | chr3:7052482-7054525 FORWARD LENGTH=466;>AT3G20210.2 | Symbols: DELTA-VPE | delta vacuolar processing enzyme | chr3:7052482-7055416 FORWARD LENGTH=571	728180	950250	1146500	1892100	502040	1977900	2066400	1613500	4949800	4392200	758160	2863700	2718700	3681800	3002500	185960	0	187870	139530	0	1043814	2999960	2604972	102672	475822	1.3841e+06	980630	85600.4	0.0292235	0.0974421	0.45518	0.0013825	0.00499299	0.919723	2.87404	2.49563	0.0983624	0.0342245	0.0394139	1.15163
AT4G15735.1	>AT4G15735.1 | Symbols: SCRL10 | SCR-like 10 | chr4:8963085-8963515 FORWARD LENGTH=107	308260	152360	0	329360	185680	451280	891800	412870	811390	344640	350290	495170	258260	668360	470020	0	0	0	0	0	195132	582396	448420	0	119005	223887	139152	0	0.00790088	0.102197	0.263531	0.000176109	0.00234075	0.569945	2.98463	2.29803	0	0	0	1.29877
AT3G54890.3;AT3G54890.2;AT3G54890.4;AT3G54890.1	>AT3G54890.3 | Symbols: LHCA1 | photosystem I light harvesting complex gene 1 | chr3:20339961-20340922 REVERSE LENGTH=164;>AT3G54890.2 | Symbols: LHCA1 | photosystem I light harvesting complex gene 1 | chr3:20339706-20340922 REVERSE LENGTH=207;>AT3G54890.4	429830	297180	412210	334530	384780	396770	767430	887160	1301500	421210	428950	785970	388000	363230	299410	0	0	0	0	0	371706	754814	453112	0	49246.5	333475	171651	0	0.0496641	0.927833	0.0584324	0.000194366	0.0177205	0.150543	2.03067	1.21901	0	0	0	1.66584
AT5G16990.1;AT5G17000.1;AT5G16980.1;AT5G16980.2;AT5G16960.1;AT1G26320.2;AT3G03080.1;AT1G26320.1	>AT5G16990.1 | Symbols: | Zinc-binding dehydrogenase family protein | chr5:5581831-5583849 REVERSE LENGTH=343;>AT5G17000.1 | Symbols: | Zinc-binding dehydrogenase family protein | chr5:5584983-5586991 REVERSE LENGTH=345	727490	0	0	0	646120	843930	821500	813640	622290	681890	375930	0	0	0	0	0	0	0	0	322180	274722	756650	75186	64436	337447	87991.9	150372	128872	0.017335	0.512964	0.469722	0.000861872	0.999837	0.00100268	2.75424	0.27368	0.23455	0.0851596	0.857021	10.0637
AT4G08770.1	>AT4G08770.1 | Symbols: Prx37 | Peroxidase superfamily protein | chr4:5598259-5600262 REVERSE LENGTH=346	2468000	2227500	650070	6238000	3024400	9096200	10503000	8546600	7401600	15014000	2373300	10332000	3219300	1978400	2785000	2930100	3120400	2818800	2683600	2298500	2921594	10112280	4137600	2770280	1.83611e+06	2.64617e+06	3.12469e+06	275888	0.00176884	0.868929	0.999677	0.00145993	0.824932	0.00837159	3.46122	1.41621	0.948208	0.273952	0.669538	2.444
AT3G16400.2;AT3G16400.1	>AT3G16400.2 | Symbols: ATMLP-470 | nitrile specifier protein 1 | chr3:5566516-5568330 FORWARD LENGTH=470;>AT3G16400.1 | Symbols: ATMLP-470, NSP1, ATNSP1 | nitrile specifier protein 1 | chr3:5566516-5568330 FORWARD LENGTH=470	7533000	7620700	5975500	10709000	11258000	19030000	19802000	23011000	8470400	15676000	2467500	13697000	4546500	1856700	3098300	4105600	10746000	5723100	6548400	2910700	8619240	17197880	5133200	6006760	2.02467e+06	4.94804e+06	4.37413e+06	2.68456e+06	0.022256	0.557943	0.753193	0.00295063	0.986744	0.00150283	1.99529	0.595551	0.696901	0.349273	1.17018	3.35032
AT4G27520.1	>AT4G27520.1 | Symbols: ENODL2, AtENODL2 | early nodulin-like protein 2 | chr4:13750668-13751819 REVERSE LENGTH=349	718590	802780	584240	704950	825950	975300	776500	1715000	783820	1621500	495380	673750	567630	449710	581100	492170	471610	626060	560820	364280	727302	1174424	553514	502988	85405.6	410528	76904.8	88128.1	0.0459398	0.67754	0.484203	0.00245124	0.987326	0.00477806	1.61477	0.761051	0.691581	0.428285	0.908718	2.12176
AT5G39130.1;AT5G39190.2;AT5G39160.2;AT5G39160.3;AT5G39190.1;AT5G39160.1	>AT5G39130.1 | Symbols: | RmlC-like cupins superfamily protein | chr5:15665638-15666413 REVERSE LENGTH=222;>AT5G39190.2 | Symbols: GLP2A, ATGER2, GER2 | germin-like protein 2 | chr5:15692771-15693546 REVERSE LENGTH=200;>AT5G39160.2 | Symbols: | RmlC-like	0	0	199580	0	0	347430	318650	300930	797620	443300	0	600020	0	0	247390	0	0	0	0	0	39916	441586	169482	0	79832	184676	235629	0	0.0100914	0.645831	0.982856	0.00480831	0.434383	0.100923	11.0629	4.24597	0	0	0	2.6055
AT4G08780.1	>AT4G08780.1 | Symbols: | Peroxidase superfamily protein | chr4:5604153-5608202 FORWARD LENGTH=346	487640	770900	0	1389100	950660	2199200	2630800	2166400	1686700	4027100	1037700	2894000	1137900	909190	1167600	1327700	980560	1181200	1151300	1040300	719660	2542040	1429278	1136212	463871	800441	737918	120288	0.0026005	0.361852	0.756818	0.0193977	0.896784	0.0750396	3.53228	1.98605	1.57882	0.446969	0.794955	1.77855
AT1G65010.1	>AT1G65010.1 | Symbols: | Plant protein of unknown function (DUF827) | chr1:24149543-24154024 FORWARD LENGTH=1345	183710	231510	287260	263660	304710	0	0	226400	155880	0	0	0	179020	0	285090	159840	219350	255640	250550	242940	254170	76456	92822	225664	42935.7	96257.9	118528	35182.4	0.0318053	0.055232	0.958767	0.0820644	0.136561	0.991617	0.300807	0.365197	0.887847	2.95155	2.43115	0.823684
AT2G14610.1	>AT2G14610.1 | Symbols: PR1, PR 1, ATPR1 | pathogenesis-related gene 1 | chr2:6241944-6242429 REVERSE LENGTH=161	342550	801920	237060	375210	493520	1716000	2456200	1478900	442800	2124000	6910900	6399700	7802200	3988600	7191900	24640000	26562000	18782000	21887000	24164000	450052	1643580	6458660	23207000	194023	687807	1.31544e+06	2.6664e+06	0.692289	0.000229282	2.88358e-12	6.01696e-12	2.59997e-10	0.00203767	3.65198	14.3509	51.5652	14.1198	3.59316	0.254477
AT5G18470.1	>AT5G18470.1 | Symbols: | Curculin-like (mannose-binding) lectin family protein | chr5:6127952-6129193 FORWARD LENGTH=413	0	0	159780	233360	290290	232630	282200	321840	179850	411160	1792000	3178800	1583000	1524900	1758900	2595800	3620200	3937700	3672400	2825700	136686	285536	1967520	3330360	119029	78840.4	614052	522326	0.954477	5.43047e-05	3.83234e-08	7.52337e-08	0.00121983	0.000141421	2.08899	14.3945	24.365	11.6635	1.69267	0.145125
AT5G20230.1	>AT5G20230.1 | Symbols: ATBCB, BCB, SAG14 | blue-copper-binding protein | chr5:6826626-6827408 FORWARD LENGTH=196	0	236640	0	0	0	0	506100	0	0	579690	1222400	4736800	1996400	1447500	1484900	3726400	5870900	4586700	5098700	1809400	47328	217158	2177600	4218420	94656	266979	1.30443e+06	1.39188e+06	0.994352	0.0299507	7.95994e-05	0.000126846	0.0387315	0.0486504	4.58836	46.0108	89.1316	19.4256	1.93719	0.0997235
AT1G02360.1	>AT1G02360.1 | Symbols: | Chitinase family protein | chr1:472138-473116 REVERSE LENGTH=272	88424	104160	217820	391070	113760	117590	124280	101340	0	132980	1099200	1352800	1120800	293170	483260	1925900	2152800	1779500	2092000	1548300	183047	95238	869846	1899700	113543	48734	407635	218932	0.953404	0.00456957	1.26052e-07	6.26495e-08	8.50037e-05	0.00159592	0.520293	4.75204	10.3782	19.9469	2.18395	0.109488
AT1G21250.1	>AT1G21250.1 | Symbols: WAK1, PRO25 | cell wall-associated kinase | chr1:7439512-7441892 FORWARD LENGTH=735	0	141250	0	0	269010	0	202060	145620	137270	0	334250	290100	360880	325080	305710	764350	972360	711600	807930	637130	82052	96990	323204	778674	108310	82269.3	24277.3	112347	0.995105	0.00723724	3.68126e-08	5.00619e-08	1.08651e-05	0.0117173	1.18206	3.93901	9.49001	8.02839	2.40923	0.300089
AT2G05380.1;AT2G05380.2	>AT2G05380.1 | Symbols: GRP3S | glycine-rich protein 3 short isoform | chr2:1966851-1967820 FORWARD LENGTH=116;>AT2G05380.2 | Symbols: GRP3S | glycine-rich protein 3 short isoform | chr2:1966851-1967820 FORWARD LENGTH=102	2989800	2317100	0	0	2003300	1615300	3148700	2339400	1358500	0	3129300	7685300	7063900	4075200	5651100	14159000	12587000	18246000	17637000	10932000	1462040	1692380	5520960	14712200	1.23558e+06	1.05082e+06	1.72582e+06	2.83389e+06	0.997966	0.0309042	1.24484e-07	1.58842e-07	1.52163e-05	0.0436081	1.15755	3.7762	10.0628	8.6932	2.66479	0.306537
AT1G08450.1;AT1G08450.3;AT1G08450.2	>AT1G08450.1 | Symbols: CRT3, PSL1, EBS2, AtCRT3 | calreticulin 3 | chr1:2668008-2671800 REVERSE LENGTH=424;>AT1G08450.3 | Symbols: CRT3 | calreticulin 3 | chr1:2668008-2671800 REVERSE LENGTH=399;>AT1G08450.2 | Symbols: CRT3, PSL1, EBS2, AtCRT3 | calreticu	10654000	10542000	9964800	12345000	14553000	12415000	10467000	10598000	8927800	12706000	28078000	27619000	32629000	21805000	28651000	46819000	51796000	48167000	52964000	49091000	11611760	11022760	27756400	49767400	1.67109e+06	1.38923e+06	3.46653e+06	2.28234e+06	0.984022	2.17447e-07	7.88258e-13	6.23834e-13	2.61603e-09	1.3239e-07	0.949276	2.39037	4.28595	4.51497	1.79301	0.397125
AT1G33590.1;AT1G33612.1	>AT1G33590.1 | Symbols: | Leucine-rich repeat (LRR) family protein | chr1:12177788-12179221 FORWARD LENGTH=477	17922000	17821000	13424000	20602000	17880000	19675000	21518000	20250000	15331000	18522000	54778000	65055000	50144000	44104000	57196000	65190000	71279000	64192000	70521000	59602000	17529800	19059200	54255400	66156800	2.30899e+06	2.09909e+06	7.00723e+06	4.31379e+06	0.959853	1.46092e-08	2.26778e-10	3.71649e-10	0.00731495	2.68723e-08	1.08725	3.09504	3.77396	3.47112	1.21936	0.351287
AT1G69410.1	>AT1G69410.1 | Symbols: ATELF5A-3, ELF5A-3 | eukaryotic elongation factor 5A-3 | chr1:26089301-26090194 FORWARD LENGTH=158	3953600	3573400	3246700	3516200	3696200	3629100	4525700	4003100	3884500	4643800	9021000	8775200	8787200	7797000	8976300	12217000	11525000	11908000	11866000	11018000	3597220	4137240	8671340	11706800	230998	386673	448095	408320	0.220922	1.17361e-11	2.58682e-14	3.81917e-14	2.50408e-08	6.2217e-11	1.15012	2.41057	3.2544	2.82962	1.35006	0.477117
AT1G78830.1	>AT1G78830.1 | Symbols: | Curculin-like (mannose-binding) lectin family protein | chr1:29637141-29638508 REVERSE LENGTH=455	62136000	76254000	55912000	77329000	75755000	74967000	84160000	82945000	48967000	66940000	121060000	200980000	152830000	96080000	155230000	186400000	251350000	231080000	229710000	190640000	69477200	71595800	145236000	217836000	8.77376e+06	1.28978e+07	3.53998e+07	2.51691e+07	0.999184	0.0013911	5.61444e-07	6.81439e-07	0.00205588	0.00180728	1.03049	2.09041	3.13536	3.04258	1.49988	0.492962
AT2G18660.1	>AT2G18660.1 | Symbols: PNP-A | plant natriuretic peptide A | chr2:8091032-8091644 REVERSE LENGTH=130	485650	670750	404970	395800	1007700	751590	689970	612860	740690	1096700	5767500	4455200	5256900	4225900	5762700	7416900	7796300	7155000	8457000	9542500	592974	778362	5093640	8073540	229690	166541	646368	855177	0.963979	2.17678e-08	1.10824e-11	1.58105e-11	5.8556e-06	3.96519e-08	1.31264	8.58999	13.6153	10.3725	1.58502	0.152811
AT2G43570.1	>AT2G43570.1 | Symbols: CHI | chitinase, putative | chr2:18076389-18077435 REVERSE LENGTH=277	63982	234840	161950	252530	286440	258440	286780	311480	122170	240810	19077000	23846000	20865000	13553000	22684000	30549000	41185000	30772000	35070000	26550000	199948	243936	20005000	32825200	79238.6	65490.3	3.60997e+06	4.97394e+06	0.999997	5.44197e-07	4.21849e-10	4.30656e-10	0.000119701	5.60783e-07	1.21999	100.051	164.168	134.565	1.64085	0.0121938
AT2G46140.1	>AT2G46140.1 | Symbols: | Late embryogenesis abundant protein | chr2:18959163-18960362 FORWARD LENGTH=166	389680	431580	407470	334170	343340	374960	331740	448080	625950	571680	1549900	1448100	1192500	1487900	1272200	966000	929730	1002800	1043900	1200300	381248	470482	1390120	1028546	37270.2	112505	135212	93887.9	0.609178	1.12656e-09	6.19581e-07	4.34285e-06	0.000627466	4.40303e-09	1.23406	3.64624	2.69784	2.18615	0.739897	0.338447
AT2G47130.1;AT2G47120.1;AT3G29260.1	>AT2G47130.1 | Symbols: | NAD(P)-binding Rossmann-fold superfamily protein | chr2:19349627-19350481 REVERSE LENGTH=257	985570	1713500	936630	1191800	1733500	957220	933020	815560	635200	1284900	3545700	3476600	4948300	2684800	3580700	5252700	4864100	4865200	5423600	5372000	1312200	925180	3647220	5155520	346633	212881	729781	243879	0.601182	5.98079e-06	6.46045e-09	1.58679e-09	0.000828977	8.12199e-07	0.70506	2.77947	3.92891	5.57245	1.41355	0.253667
AT3G57240.1	>AT3G57240.1 | Symbols: BG3 | beta-1,3-glucanase 3 | chr3:21181916-21183045 REVERSE LENGTH=341	246300	348810	239860	321600	229640	376080	232960	244400	350250	275760	5212900	3684600	5571900	3946100	5168500	5940600	4938900	6249700	5556900	5992400	277242	295890	4716800	5735700	48395	57274.9	753759	455837	0.99992	9.75829e-10	4.04342e-11	4.25993e-11	0.0228972	1.03927e-09	1.06726	17.0133	20.6884	19.3846	1.21602	0.0627311
AT3G57260.1	>AT3G57260.1 | Symbols: BGL2, PR2, BG2, PR-2 | beta-1,3-glucanase 2 | chr3:21188709-21189822 REVERSE LENGTH=339	10311000	14217000	10984000	14416000	17067000	12389000	11247000	11806000	8537100	13148000	161680000	105540000	166520000	113480000	170620000	209710000	220870000	220810000	226950000	196580000	13399000	11425420	143568000	214984000	2.47085e+06	1.57574e+06	2.80644e+07	1.07545e+07	0.997662	9.15599e-09	1.28437e-11	1.1199e-11	2.81458e-05	7.36509e-09	0.852707	10.7148	16.0448	18.8163	1.49744	0.0795819
AT4G12720.3;AT4G12720.2;AT4G12720.1;AT4G12720.4	>AT4G12720.3 | Symbols: AtNUDT7, GFG1, ATNUDX7 | MutT/nudix family protein | chr4:7487716-7489557 FORWARD LENGTH=282;>AT4G12720.2 | Symbols: AtNUDT7, GFG1, ATNUDX7 | MutT/nudix family protein | chr4:7487716-7489557 FORWARD LENGTH=282;>AT4G12720.1 | Symbols	3820000	4717000	4324300	3538900	4674700	4661700	4443300	4756000	4453400	5120700	14367000	11698000	13661000	11815000	12357000	18769000	16916000	17749000	18191000	16514000	4214980	4687020	12779600	17627800	466564	247974	1.05599e+06	822366	0.790551	7.11149e-11	9.38138e-14	1.64313e-13	2.9639e-07	1.7227e-10	1.11199	3.03195	4.18218	3.76098	1.37937	0.366758
AT4G34150.1	>AT4G34150.1 | Symbols: | Calcium-dependent lipid-binding (CaLB domain) family protein | chr4:16355035-16356955 FORWARD LENGTH=247	407510	288940	280170	486080	368930	419850	344340	354860	302640	452400	1458600	2257600	1502400	1091400	1527500	2425400	2646200	2766500	2783500	2206900	366326	374818	1567500	2565700	76753.3	54006.9	379633	220299	0.999942	6.17161e-06	1.40673e-09	1.48982e-09	5.78878e-05	6.74888e-06	1.02318	4.27898	7.00387	6.84519	1.63681	0.239118
AT5G02490.1;AT1G56410.1	>AT5G02490.1 | Symbols: | Heat shock protein 70 (Hsp 70) family protein | chr5:550296-552565 REVERSE LENGTH=653	5719600	6415800	5593400	6969500	6156500	7492100	7080400	7502900	7174100	8599200	13400000	15460000	16782000	14445000	16545000	24081000	21280000	24519000	23559000	22387000	6170960	7569740	15326400	23165200	497016	541529	1.27354e+06	1.18204e+06	0.196047	1.62423e-09	1.60094e-13	6.28275e-13	1.55592e-08	1.80994e-08	1.22667	2.48363	3.75391	3.06024	1.51146	0.493902
AT5G10760.1	>AT5G10760.1 | Symbols: | Eukaryotic aspartyl protease family protein | chr5:3400671-3402165 REVERSE LENGTH=464	455760	1106500	1051600	1172500	1525300	1230100	1116800	919410	714660	1234400	5919700	5171500	4970400	3831300	6031600	7574400	7360900	8835500	8590600	8192900	1062332	1043074	5184900	8110860	345390	200084	791865	567840	0.999948	3.64039e-08	1.23632e-11	1.18975e-11	3.82566e-06	3.40691e-08	0.981872	4.88068	7.63496	7.77592	1.56432	0.201175
AT5G25250.1;AT5G64870.1	>AT5G25250.1 | Symbols: | SPFH/Band 7/PHB domain-containing membrane-associated protein family | chr5:8749774-8751430 FORWARD LENGTH=470	346580	354780	399340	186050	510710	533620	609060	675930	378550	624260	3959100	4142800	4202100	2427200	3264300	5309300	5537700	5243800	5046900	5337400	359492	564284	3599100	5295020	104619	103445	674427	158165	0.845149	3.86479e-09	7.06446e-12	1.27219e-11	2.42367e-05	9.96712e-09	1.56967	10.0116	14.7292	9.38361	1.47121	0.156785
AT5G52810.1	>AT5G52810.1 | Symbols: | NAD(P)-binding Rossmann-fold superfamily protein | chr5:21399524-21400501 FORWARD LENGTH=325	1403400	1740600	1495200	1683100	1824400	1773400	1648000	1769100	1713900	2112800	7216500	7259900	7591700	5616400	6712900	9690700	9366100	10288000	9368800	9392900	1629340	1803440	6879480	9621300	156435	161223	691184	355065	0.927799	1.92096e-11	4.38538e-14	5.66214e-14	2.72827e-07	3.16235e-11	1.10685	4.22225	5.90503	5.33497	1.39855	0.262148
AT2G05520.1;AT2G05520.5;AT2G05520.6;AT2G05520.4;AT2G05520.3;AT2G05520.2;AT2G05530.1	>AT2G05520.1 | Symbols: GRP-3, ATGRP-3, GRP3, ATGRP3 | glycine-rich protein 3 | chr2:2026217-2026882 FORWARD LENGTH=145;>AT2G05520.5 | Symbols: GRP-3, ATGRP-3 | glycine-rich protein 3 | chr2:2026217-2026882 FORWARD LENGTH=111;>AT2G05520.6 | Symbols: GRP-3,	9356300	13425000	7869000	6829600	8454200	9330800	10495000	8782400	6332000	7615600	19397000	22058000	18706000	15464000	14189000	38175000	33531000	35961000	38120000	29438000	9186820	8511160	17962800	35045000	2.27248e+06	1.43051e+06	2.82367e+06	3.28092e+06	0.981354	0.000877642	8.29915e-10	5.61929e-10	3.16094e-07	0.000418155	0.926453	1.95528	3.8147	4.11754	1.95098	0.473821
AT5G17990.1	>AT5G17990.1 | Symbols: TRP1, pat1 | tryptophan biosynthesis 1 | chr5:5957330-5959681 FORWARD LENGTH=444	1346000	1673900	1284000	1459400	1515000	1252800	1336600	1043500	1413700	1260000	2659000	3397900	3292800	2474900	2567700	3769200	3658700	3356800	3529000	3585900	1455660	1261320	2878460	3579920	136130	123618	387063	137437	0.622808	7.02196e-07	2.44213e-09	6.63428e-10	0.00223199	1.21704e-07	0.866494	1.97743	2.45931	2.83823	1.24369	0.438193
AT5G38900.1	>AT5G38900.1 | Symbols: | Thioredoxin superfamily protein | chr5:15573745-15574945 REVERSE LENGTH=217	0	287080	0	0	284610	481870	444730	456990	0	586040	620400	1632300	806420	822630	602690	1841300	2073800	1577700	1483400	1202100	114338	393926	896888	1635660	140037	203164	378821	299590	0.483833	0.00434318	3.38863e-06	4.12893e-05	0.0069138	0.0783046	3.44528	7.84418	14.3055	4.1522	1.82371	0.439214
AT3G13790.1;AT3G13790.2	>AT3G13790.1 | Symbols: ATCWINV1, ATBFRUCT1 | Glycosyl hydrolases family 32 protein | chr3:4533084-4535831 REVERSE LENGTH=584;>AT3G13790.2 | Symbols: ATBFRUCT1 | Glycosyl hydrolases family 32 protein | chr3:4533084-4535831 REVERSE LENGTH=581	551850	767170	423230	891420	825090	1079700	923700	1634100	1048500	1156600	1861800	4740000	2402300	940830	2298000	3687300	6030800	4746000	5080300	3583100	691752	1168520	2448586	4625500	176074	244597	1.25643e+06	912474	0.82868	0.0289586	1.53472e-05	7.071e-05	0.0063756	0.142267	1.68922	3.53969	6.68664	3.95843	1.88905	0.477222
AT1G02920.1	>AT1G02920.1 | Symbols: ATGSTF7, GST11, ATGSTF8, GSTF7, ATGST11 | glutathione S-transferase 7 | chr1:658886-659705 REVERSE LENGTH=209	0	0	0	0	345160	572220	554170	543050	434280	503780	1810200	2870500	2252600	1658400	1052900	2170900	2481100	2177200	1625200	2757800	69032	521500	1928920	2242440	138064	49042	607623	377601	0.330715	1.14491e-05	1.56743e-06	2.9354e-05	0.627039	0.000281522	7.55447	27.9424	32.4841	4.29998	1.16254	0.270359
AT1G02930.2;AT1G02930.1	>AT1G02930.2 | Symbols: GSTF6 | glutathione S-transferase 6 | chr1:661363-662191 REVERSE LENGTH=208;>AT1G02930.1 | Symbols: ATGSTF6, GST1, ERD11, ATGSTF3, GSTF6, ATGST1 | glutathione S-transferase 6 | chr1:661363-662191 REVERSE LENGTH=208	2603300	2292000	1600400	2483700	2586200	4634000	4262800	4592800	3352700	6450000	15979000	21848000	16633000	11718000	14233000	19699000	19675000	22869000	18193000	19142000	2313120	4658460	16082200	19915600	373173	1.00758e+06	3.34737e+06	1.57437e+06	0.345031	1.31004e-07	3.92552e-09	3.08523e-08	0.0546217	1.64284e-06	2.01393	6.9526	8.60984	4.27515	1.23836	0.289666
AT1G14890.1	>AT1G14890.1 | Symbols: | Plant invertase/pectin methylesterase inhibitor superfamily protein | chr1:5137045-5137704 FORWARD LENGTH=219	0	0	152260	0	0	0	0	222530	259160	283150	882820	1130300	563470	490860	883820	1138400	724170	1233100	1334400	967180	30452	152968	790254	1079450	60904	126381	234103	214901	0.752917	7.00533e-05	1.29434e-06	6.4408e-06	0.126933	0.000469511	5.02325	25.9508	35.4476	7.0567	1.36595	0.193568
AT3G49110.1	>AT3G49110.1 | Symbols: PRX33, PRXCA, ATPRX33, ATPCA | peroxidase CA | chr3:18200713-18202891 FORWARD LENGTH=354	526570	394230	231850	820560	283440	1809600	1951100	913140	548060	921860	13324000	19708000	13856000	9619800	13677000	15112000	17304000	16985000	15851000	9771800	451330	1228752	14036960	15004760	210528	550692	3.23551e+06	2.73201e+06	0.954464	6.56362e-07	2.57599e-07	5.44114e-07	0.917394	1.43867e-06	2.72251	31.1013	33.2457	12.2114	1.06895	0.0875369
AT3G28220.1	>AT3G28220.1 | Symbols: | TRAF-like family protein | chr3:10524420-10526497 FORWARD LENGTH=370	395160	548410	402910	0	647000	528260	769420	496120	320620	420100	0	0	0	0	216960	0	0	0	0	0	398696	506904	43392	0	220480	149482	86784	0	0.698986	0.0118592	0.00486682	0.000540266	0.970964	0.00129234	1.2714	0.108835	0	0	0	11.682
AT4G12830.1	>AT4G12830.1 | Symbols: | alpha/beta-Hydrolases superfamily protein | chr4:7531189-7533327 FORWARD LENGTH=393	1193700	1400400	1247600	1202000	1697500	1793400	1110600	1102500	0	1361300	0	540750	0	0	0	0	759430	0	758820	0	1348240	1073560	108150	303650	189790	592571	216300	371894	0.736462	0.00140877	0.00620782	0.0483349	0.883247	0.0113302	0.796268	0.0802157	0.22522	0.282844	2.80767	9.92658
AT5G23750.2;AT5G23750.1	>AT5G23750.2 | Symbols: | Remorin family protein | chr5:8010004-8011453 REVERSE LENGTH=201;>AT5G23750.1 | Symbols: | Remorin family protein | chr5:8010004-8011453 REVERSE LENGTH=202	2583300	3824900	2918400	3974100	3671500	1369700	2858700	4209000	3245000	4083500	592090	680140	467590	899820	842420	276710	292980	248420	286750	315730	3394440	3153180	696412	284118	544541	1.0253e+06	158871	21972.7	0.935983	3.87111e-05	6.85455e-06	1.85848e-05	0.754315	0.000113137	0.928925	0.205163	0.083701	0.0901052	0.407974	4.52775
AT5G42650.1	>AT5G42650.1 | Symbols: AOS, CYP74A, DDE2 | allene oxide synthase | chr5:17097803-17099359 REVERSE LENGTH=518	2632200	4006900	2135500	3943900	4791000	2678900	3524100	3951700	1761100	3947800	0	805770	375360	212430	298350	227490	325380	0	0	0	3501900	3172720	338382	110574	973200	844696	265250	138918	0.894115	2.46741e-05	1.05728e-05	3.63355e-05	0.960873	8.8653e-05	0.906	0.0966281	0.0315754	0.0348515	0.326773	9.37615
AT1G03220.1	>AT1G03220.1 | Symbols: | Eukaryotic aspartyl protease family protein | chr1:787143-788444 FORWARD LENGTH=433	1706700	1983500	1450700	2627900	2730100	3825300	4230200	4425100	2131500	3744600	5902000	14317000	7037700	5049700	7262500	8866800	11023000	9795800	11196000	8081800	2099780	3671340	7913780	9792680	503101	810019	3.29979e+06	1.2056e+06	0.623022	0.00179155	0.000103377	0.00110814	0.48281	0.0212894	1.74844	3.76886	4.66367	2.66733	1.23742	0.463917
AT1G18210.2;AT1G18210.1	>AT1G18210.2 | Symbols: | Calcium-binding EF-hand family protein | chr1:6268273-6268785 REVERSE LENGTH=170;>AT1G18210.1 | Symbols: | Calcium-binding EF-hand family protein | chr1:6268273-6268785 REVERSE LENGTH=170	5459400	4746200	4780900	3811200	4285500	4587600	4401200	4625700	6653800	6003800	13583000	8598300	12281000	11044000	9392800	15316000	11299000	14579000	13830000	11998000	4616640	5254420	10979820	13404400	549982	904185	1.8256e+06	1.52484e+06	0.898308	1.89531e-05	2.89063e-07	8.0195e-07	0.0767134	6.58447e-05	1.13815	2.37831	2.9035	2.55107	1.22082	0.478552
AT1G32900.1	>AT1G32900.1 | Symbols: | UDP-Glycosyltransferase superfamily protein | chr1:11920582-11923506 REVERSE LENGTH=610	583800	539660	565780	666180	618480	614210	581430	462470	782040	629610	194710	190440	167010	201510	156780	128550	90384	0	154840	198560	594780	613952	182090	114467	43953.2	102473	17170.5	67205.1	0.975454	7.61003e-07	9.50282e-08	5.47985e-08	0.484707	4.12291e-07	1.03223	0.306147	0.192452	0.186443	0.628628	3.3717
AT1G33600.1	>AT1G33600.1 | Symbols: | Leucine-rich repeat (LRR) family protein | chr1:12180776-12182212 FORWARD LENGTH=478	465310	371220	334350	569990	709630	533350	632180	608940	401230	475340	1610800	2731000	1767000	1544200	1911700	2037600	2707200	1801600	2027300	1619000	490100	530208	1912940	2038540	136807	85150.1	428434	368616	0.997342	2.12611e-05	7.51034e-06	1.0417e-05	0.929168	2.99395e-05	1.08184	3.90316	4.15944	3.84479	1.06566	0.277169
AT1G47960.1	>AT1G47960.1 | Symbols: C/VIF1, ATC/VIF1 | cell wall / vacuolar inhibitor of fructosidase 1 | chr1:17681954-17683516 REVERSE LENGTH=205	263980	333880	262220	282450	275610	0	305970	268560	0	282580	983600	641070	904840	725080	593070	854460	575010	1021700	1173400	941570	283628	171422	769532	913228	26211.8	140475	150831	199050	0.692859	0.00106418	6.9743e-05	9.84902e-06	0.509925	0.000124251	0.60439	2.71317	3.21981	5.32737	1.18673	0.222761
AT1G48600.1;AT1G48600.2;AT1G73600.1;AT1G73600.2	>AT1G48600.1 | Symbols: PMEAMT, AtPMEAMT | S-adenosyl-L-methionine-dependent methyltransferases superfamily protein | chr1:17966448-17969077 FORWARD LENGTH=475;>AT1G48600.2 | Symbols: PMEAMT, AtPMEAMT | S-adenosyl-L-methionine-dependent methyltransferases	3471300	3318600	3149500	2897000	3443400	3366000	3083300	2949900	2149000	3174300	1092500	2086000	1274400	1125700	1099600	1084000	1395300	1624700	1591000	1092300	3255960	2944500	1335640	1357460	212422	420139	380972	233444	0.542146	1.69484e-06	1.96852e-06	1.88579e-05	0.999678	1.59737e-05	0.904342	0.410214	0.416915	0.461015	1.01634	2.20456
AT1G52000.1	>AT1G52000.1 | Symbols: | Mannose-binding lectin superfamily protein | chr1:19333352-19335700 REVERSE LENGTH=730	2746400	3970300	2362700	3608900	3966500	2112300	3442600	2824100	847340	1805800	1110400	557250	360340	319710	1548900	764350	1019300	980370	1202700	602250	3330960	2206428	779320	913794	658659	886129	477068	209009	0.0808907	0.000116891	0.000211274	0.0386028	0.989115	0.020864	0.6624	0.233963	0.274334	0.414151	1.17255	2.83122
AT1G52040.1	>AT1G52040.1 | Symbols: MBP1, ATMBP | myrosinase-binding protein 1 | chr1:19350595-19352578 REVERSE LENGTH=462	5569700	6318600	4831800	6093500	5826800	6707800	6241200	5429600	4541200	5538200	2893900	2894600	2652900	3095400	2672600	2876300	2198700	2901200	3116800	2597400	5728080	5691600	2841880	2738080	513886	741663	163785	316185	0.99955	1.57353e-06	9.85833e-07	1.16048e-06	0.989997	1.85937e-06	0.993631	0.496131	0.47801	0.481074	0.963475	2.00276
AT1G60730.1;AT1G60730.3;AT1G60730.2	>AT1G60730.1 | Symbols: | NAD(P)-linked oxidoreductase superfamily protein | chr1:22358327-22360082 REVERSE LENGTH=345;>AT1G60730.3 | Symbols: | NAD(P)-linked oxidoreductase superfamily protein | chr1:22358327-22360082 REVERSE LENGTH=365;>AT1G60730.2 | S	204840	310110	230140	215990	307940	0	353580	270390	238830	218920	790000	1522700	1018000	777810	657400	1019600	749360	758770	738980	639350	253804	216344	953182	781212	45800.5	117534	307709	126693	0.990466	0.000228923	0.00346754	0.00189568	0.53656	0.000129804	0.852406	3.75558	3.07801	3.61097	0.819583	0.22697
AT1G62660.1	>AT1G62660.1 | Symbols: | Glycosyl hydrolases family 32 protein | chr1:23199949-23203515 FORWARD LENGTH=648	2742000	2401700	2559300	2909500	2951800	3862200	3502700	3767600	2599500	2929800	731000	1685600	914140	1030200	864150	543530	1319800	653520	793990	529670	2712860	3332360	1045018	768102	208331	489555	334369	291703	0.0929955	2.27503e-05	3.3563e-06	8.04659e-08	0.676714	3.90894e-07	1.22836	0.385209	0.283134	0.230498	0.735013	3.18881
AT1G70890.1	>AT1G70890.1 | Symbols: MLP43 | MLP-like protein 43 | chr1:26725912-26726489 REVERSE LENGTH=158	11099000	10486000	9829100	11482000	13673000	14745000	18449000	19885000	8716400	14495000	3293400	6042900	3859500	3342400	3197400	3496800	5961700	4444600	3768800	2594400	11313820	15258080	3947120	4053260	1.30613e+06	3.8789e+06	1.07285e+06	1.12376e+06	0.0898214	0.00110101	0.00126333	1.07775e-05	0.999879	9.58801e-06	1.34862	0.348876	0.358257	0.265647	1.02689	3.86562
AT1G75040.1;AT1G75050.1	>AT1G75040.1 | Symbols: PR5, PR-5 | pathogenesis-related gene 5 | chr1:28177754-28178731 FORWARD LENGTH=239	51056000	72854000	54143000	52662000	72800000	47290000	50079000	39779000	52632000	54555000	842430000	638510000	854950000	631230000	895080000	801530000	1003000000	784520000	924880000	658040000	60703000	48867000	772440000	834394000	9.94726e+06	5.159e+06	1.13688e+08	1.19402e+08	0.996933	9.2672e-09	2.75287e-09	2.20277e-09	0.717478	7.30038e-09	0.805018	12.7249	13.7455	17.0748	1.08021	0.0632632
AT1G78670.1	>AT1G78670.1 | Symbols: ATGGH3, GGH3 | gamma-glutamyl hydrolase 3 | chr1:29591053-29593319 FORWARD LENGTH=352	317260	298690	280880	331720	316630	348190	342970	346670	317050	582970	175260	292130	0	0	0	0	249150	0	207620	0	309036	387570	93478	91354	17548	98353.4	120304	112653	0.663759	0.027727	0.0260671	0.0025289	0.999989	0.00269401	1.25413	0.302483	0.29561	0.23571	0.977278	4.14611
AT2G04570.1	>AT2G04570.1 | Symbols: | GDSL-like Lipase/Acylhydrolase superfamily protein | chr2:1594747-1596129 FORWARD LENGTH=350	546200	419610	454330	455250	418510	403360	347080	344470	419730	387950	1564800	407580	643900	1174300	1114900	1099700	878020	988000	981990	1065100	458780	380518	981096	1002562	46541.3	30106.9	409527	76802	0.951379	0.0137307	0.0102496	0.00351034	0.998878	0.00471014	0.829413	2.13849	2.18528	2.63473	1.02188	0.38785
AT2G10940.2;AT2G10940.1	>AT2G10940.2 | Symbols: | Bifunctional inhibitor/lipid-transfer protein/seed storage 2S albumin superfamily protein | chr2:4311160-4312035 REVERSE LENGTH=291;>AT2G10940.1 | Symbols: | Bifunctional inhibitor/lipid-transfer protein/seed storage 2S albumin	49385000	32508000	41251000	35515000	42107000	44188000	44319000	41986000	39504000	35114000	15018000	18506000	17041000	13568000	13739000	11983000	15887000	11234000	16394000	13529000	40153200	41022200	15574400	13805400	5.83456e+06	3.43604e+06	1.92089e+06	2.05151e+06	0.986527	3.1717e-07	1.21497e-07	7.71526e-08	0.902242	1.96772e-07	1.02164	0.387874	0.343818	0.336535	0.886416	2.63395
AT2G17840.1;AT4G35985.1	>AT2G17840.1 | Symbols: ERD7 | Senescence/dehydration-associated protein-related | chr2:7755923-7757798 REVERSE LENGTH=452	3703500	3848600	3458200	4803700	4512900	4762800	4876400	4514700	3006400	3997100	1592100	2730300	2150400	1741200	1640200	1885700	2059700	1668000	1967100	1496000	4065380	4231480	1970840	1815300	508332	683256	427673	205612	0.962017	8.5854e-05	3.7569e-05	1.60023e-05	0.968424	3.55529e-05	1.04086	0.484786	0.446527	0.428999	0.921079	2.14704
AT2G29350.1;AT2G29350.2;AT2G29350.3;AT2G29290.1;AT2G29290.2;AT2G29150.1;AT2G29370.1	>AT2G29350.1 | Symbols: SAG13 | senescence-associated gene 13 | chr2:12601036-12602222 FORWARD LENGTH=269;>AT2G29350.2 | Symbols: SAG13 | senescence-associated gene 13 | chr2:12601036-12601992 FORWARD LENGTH=225;>AT2G29350.3 | Symbols: SAG13 | senescence-a	1950200	2031400	1821900	2593900	2570700	2785700	2941800	2891800	2796000	3947300	7993900	11397000	9428700	7813400	9950400	9239100	13642000	8882900	10338000	8920800	2193620	3072520	9316680	10204560	324394	441297	1.32299e+06	1.79782e+06	0.705276	9.16963e-07	1.85856e-07	9.01679e-07	0.69887	5.09916e-06	1.40066	4.24717	4.65193	3.32123	1.0953	0.329787
AT2G34460.1	>AT2G34460.1 | Symbols: | NAD(P)-binding Rossmann-fold superfamily protein | chr2:14529635-14530732 FORWARD LENGTH=280	452980	680580	436830	391520	707450	354110	545630	526000	534160	715620	322710	374920	349850	265410	0	0	242700	223010	214140	227400	533872	535104	262578	181450	132572	114490	136241	91195.3	0.999999	0.0258765	0.00373868	0.00362982	0.775371	0.0251413	1.00231	0.491837	0.339875	0.339093	0.691033	2.03789
AT2G37240.1	>AT2G37240.1 | Symbols: | Thioredoxin superfamily protein | chr2:15640235-15641720 REVERSE LENGTH=248	818910	1396200	1010400	763600	977480	798680	747840	781660	918960	935800	314180	380180	367110	376190	428400	465600	332870	385820	418430	409860	993318	836588	373212	402516	221831	76103.2	36401	43396.1	0.292815	1.02297e-05	1.85229e-05	0.000571934	0.98554	0.000292082	0.842216	0.375723	0.405224	0.48114	1.07852	2.24159
AT2G37760.2;AT2G37760.1;AT2G37760.4;AT2G37760.3;AT2G37760.5	>AT2G37760.2 | Symbols: | NAD(P)-linked oxidoreductase superfamily protein | chr2:15831995-15833742 FORWARD LENGTH=311;>AT2G37760.1 | Symbols: | NAD(P)-linked oxidoreductase superfamily protein | chr2:15831995-15833742 FORWARD LENGTH=311;>AT2G37760.4 | S	1093700	1521200	1370100	1210000	1499800	1440500	1495600	1500700	1359800	1669000	3421600	3223500	3791100	3300500	3221600	3847200	2796500	3532500	2903200	3276000	1338960	1493120	3391660	3271080	165429	101529	212583	390087	0.805293	1.18581e-08	2.82517e-08	9.15707e-08	0.894222	3.62646e-08	1.11513	2.53306	2.443	2.19077	0.964448	0.440233
AT2G41100.4;AT2G41100.1;AT2G41100.3;AT2G41100.2	>AT2G41100.4 | Symbols: TCH3 | Calcium-binding EF hand family protein | chr2:17138131-17139406 FORWARD LENGTH=324;>AT2G41100.1 | Symbols: TCH3, ATCAL4 | Calcium-binding EF hand family protein | chr2:17138131-17139406 FORWARD LENGTH=324;>AT2G41100.3 | Symbo	606280	907170	1001000	811760	1158800	1049200	903580	997360	455160	868110	1338600	2375200	2444500	1347500	2596400	3273100	2324700	2886700	2402900	2652000	897002	854682	2020440	2707880	185064	209944	557703	344793	0.998244	0.00202355	1.18345e-05	8.88674e-06	0.0644508	0.00144198	0.952821	2.25244	3.01881	3.16829	1.34024	0.423018
AT2G42540.1;AT2G42540.2;AT2G42540.3	>AT2G42540.1 | Symbols: COR15A, COR15 | cold-regulated 15a | chr2:17711241-17711930 REVERSE LENGTH=127;>AT2G42540.2 | Symbols: COR15A, COR15 | cold-regulated 15a | chr2:17711241-17711966 REVERSE LENGTH=139;>AT2G42540.3 | Symbols: COR15A | cold-regulated 15	4768900	2570000	3204400	3370200	2110000	1755600	3307200	3912400	6058900	3564100	1529300	1407500	1026000	1965100	1446100	780670	748700	961450	1108600	682590	3204700	3719640	1474800	856402	902809	1.38283e+06	300046	156323	0.823066	0.0461673	0.00578778	0.00100692	0.730495	0.00824035	1.16068	0.460199	0.267233	0.230238	0.58069	2.52213
AT2G45180.1	>AT2G45180.1 | Symbols: | Bifunctional inhibitor/lipid-transfer protein/seed storage 2S albumin superfamily protein | chr2:18626377-18626781 FORWARD LENGTH=134	5439700	2405000	3458900	2342400	2830200	5671000	3676100	4249900	2420100	2419500	680880	1511000	1444400	518330	1362100	1129000	1620200	2095900	1585300	915380	3295240	3687320	1103342	1469156	1.14387e+06	1.22187e+06	417175	412671	0.922444	0.0142725	0.0453225	0.0131149	0.935652	0.00400655	1.11898	0.334829	0.445842	0.398435	1.33155	3.34196
AT3G09390.1	>AT3G09390.1 | Symbols: MT2A, ATMT-K, ATMT-1 | metallothionein 2A | chr3:2889737-2890188 REVERSE LENGTH=81	367100	341000	304660	311080	303420	371190	292140	311140	249480	333070	1104200	487390	872100	778730	704790	761480	696390	655580	776230	734220	325452	311404	789442	724780	24902.1	40619	202198	43994.9	0.997576	7.08579e-05	0.000363993	0.000253197	0.824389	5.02635e-05	0.956835	2.42568	2.227	2.32746	0.918092	0.394461
AT3G12145.1	>AT3G12145.1 | Symbols: FLR1, FLOR1 | Leucine-rich repeat (LRR) family protein | chr3:3874764-3876075 REVERSE LENGTH=325	47991000	35017000	45818000	40957000	32080000	40242000	33573000	33340000	41763000	34168000	166480000	81210000	113000000	148380000	127810000	119240000	82638000	106100000	117020000	117990000	40372600	36617200	127376000	108597600	6.09071e+06	3.62282e+06	2.93546e+07	1.38026e+07	0.988243	8.04171e-06	0.000141164	7.7526e-05	0.406391	4.71743e-06	0.906981	3.15501	2.68988	2.96575	0.852575	0.287473
AT3G14210.1	>AT3G14210.1 | Symbols: ESM1 | epithiospecifier modifier 1 | chr3:4729886-4731562 FORWARD LENGTH=392	216680000	214570000	200720000	197610000	223610000	259080000	222020000	202950000	166330000	163800000	39477000	55587000	45713000	28078000	37406000	47404000	74430000	54800000	51052000	37610000	210638000	202836000	41252200	53059200	9.88266e+06	3.57433e+07	9.13115e+06	1.21196e+07	0.945001	1.21327e-08	3.41478e-08	7.00621e-08	0.837848	2.38723e-08	0.96296	0.195844	0.251898	0.261587	1.28622	4.91697
AT3G16530.1	>AT3G16530.1 | Symbols: | Legume lectin family protein | chr3:5624586-5625416 REVERSE LENGTH=276	6842800	9116300	5314300	11735000	10725000	8008800	11361000	10335000	5719600	12117000	28139000	58762000	37208000	21647000	36114000	36708000	53765000	45572000	44138000	34894000	8746680	9508280	36374000	43015400	2.38271e+06	2.34623e+06	1.25434e+07	6.76891e+06	0.998815	0.000351176	3.18189e-05	4.14669e-05	0.586059	0.000468282	1.08707	4.15861	4.91791	4.52399	1.18259	0.261403
AT3G19010.2;AT3G19010.1;AT3G19010.3	>AT3G19010.2 | Symbols: | 2-oxoglutarate (2OG) and Fe(II)-dependent oxygenase superfamily protein | chr3:6556567-6557862 REVERSE LENGTH=297;>AT3G19010.1 | Symbols: | 2-oxoglutarate (2OG) and Fe(II)-dependent oxygenase superfamily protein | chr3:6556306-6	648560	721710	760710	789840	1098000	866040	757930	863040	560540	852020	1698200	2510000	1871000	1347300	1445800	2103400	2268200	1763500	1999200	2102500	803764	779914	1774460	2047360	154560	116735	411494	166040	0.998993	0.000184624	1.03125e-05	8.14036e-06	0.409232	0.000141649	0.970327	2.20769	2.54722	2.62511	1.15379	0.439522
AT3G25760.1	>AT3G25760.1 | Symbols: AOC1, ERD12 | allene oxide cyclase 1 | chr3:9403972-9405105 FORWARD LENGTH=254	1441000	1468500	420470	1809100	2089700	1818000	1789900	1856500	337490	882910	0	357460	0	115260	150170	0	162650	150750	168220	0	1445754	1336960	124578	96324	565409	618317	131160	78850.5	0.983273	0.00233047	0.00192735	0.00401267	0.999691	0.00485737	0.924749	0.0861682	0.0666254	0.072047	0.773202	10.7319
AT3G25770.1	>AT3G25770.1 | Symbols: AOC2 | allene oxide cyclase 2 | chr3:9406975-9407839 FORWARD LENGTH=253	3117200	4275900	2949800	3892600	4702700	2564500	3318800	3563700	1930500	3267900	400910	538080	401760	1154100	857700	1109300	421070	484420	549180	788740	3787640	2929080	670510	670542	669061	599917	293717	252224	0.101322	6.3419e-07	6.34277e-07	3.75347e-05	1	3.75284e-05	0.773326	0.177026	0.177034	0.228926	1.00005	4.36844
AT3G44300.1	>AT3G44300.1 | Symbols: NIT2, AtNIT2 | nitrilase 2 | chr3:15983351-15985172 FORWARD LENGTH=339	6875100	9149500	13589000	8926100	9210500	14572000	14266000	15570000	8214200	14273000	34685000	90213000	49644000	35307000	50780000	63170000	83554000	60753000	68473000	55512000	9550040	13379040	52125800	66292400	2.19698e+06	2.62621e+06	2.0227e+07	9.58508e+06	0.96281	0.000364623	1.39828e-05	3.24569e-05	0.322862	0.000937381	1.40094	5.45818	6.94158	4.95494	1.27178	0.256668
AT3G45780.2;AT3G45780.1	>AT3G45780.2 | Symbols: PHOT1, NPH1, JK224, RPT1 | phototropin 1 | chr3:16818557-16823960 FORWARD LENGTH=996;>AT3G45780.1 | Symbols: PHOT1, NPH1, JK224, RPT1 | phototropin 1 | chr3:16818557-16823960 FORWARD LENGTH=996	1252800	1443700	1142700	1548300	2097100	1981700	2660900	2035900	1088900	1721900	381950	618330	477600	304490	566230	605760	579520	582110	761430	429720	1496920	1897860	469720	591708	331890	508663	115296	105341	0.305457	0.00141955	0.00432917	0.00012157	0.945151	4.39604e-05	1.26784	0.313791	0.395284	0.311776	1.2597	4.04041
AT3G49120.1	>AT3G49120.1 | Symbols: ATPERX34, PERX34, PRXCB, ATPCB, PRX34 | peroxidase CB | chr3:18207819-18210041 FORWARD LENGTH=353	106670000	99916000	81780000	103550000	109680000	142420000	128040000	126660000	130440000	141210000	391150000	540930000	510580000	325690000	492900000	507560000	646630000	583150000	564480000	470770000	100319200	133754000	452250000	554518000	9.821e+06	6.70297e+06	8.08327e+07	6.10286e+07	0.790827	2.13226e-07	5.70402e-09	1.72016e-08	0.0524093	8.27416e-07	1.33328	4.50811	5.52754	4.1458	1.22613	0.295752
AT3G50440.1	>AT3G50440.1 | Symbols: ATMES10, MES10 | methyl esterase 10 | chr3:18717392-18718435 REVERSE LENGTH=288	432260	475920	518580	282020	435100	414280	586600	518040	504940	436970	210040	306100	220510	215330	0	225990	280720	286840	188780	0	428776	492166	190396	196466	79845.8	61421.9	101541	104686	0.745152	0.00763702	0.00929895	0.00119503	0.99966	0.000984354	1.14784	0.444045	0.458202	0.399186	1.03188	2.58496
AT3G54420.1	>AT3G54420.1 | Symbols: ATEP3, ATCHITIV, CHIV, EP3 | homolog of carrot EP3-3 chitinase | chr3:20145935-20147034 FORWARD LENGTH=273	174980	0	0	137200	150190	0	197510	215100	0	221240	1114600	1948800	2083700	1192100	1640500	1134900	2130500	1870300	1910800	1458700	92474	126770	1595940	1701040	76474.4	103800	389662	356743	0.997897	4.08054e-06	1.69973e-06	2.2529e-06	0.946115	5.47415e-06	1.37087	17.2583	18.3948	13.4183	1.06585	0.0794328
AT3G57870.1	>AT3G57870.1 | Symbols: AHUS5, EMB1637, SCE1, SCE1A, ATSCE1 | sumo conjugation enzyme 1 | chr3:21428831-21430110 REVERSE LENGTH=160	1564600	1399800	1562900	1030500	1138400	1139500	1483800	1580900	1325500	1286700	6040400	2563500	3511800	5140600	6175700	6081800	4116400	6814100	4419700	6649900	1339240	1363280	4686400	5616380	219151	154436	1.42436e+06	1.13149e+06	0.999981	0.000508148	3.42614e-05	3.6617e-05	0.499553	0.000546541	1.01795	3.4993	4.19371	4.11976	1.19844	0.290901
AT3G61080.1	>AT3G61080.1 | Symbols: | Protein kinase superfamily protein | chr3:22607152-22608883 FORWARD LENGTH=326	526920	525560	535840	386010	653220	355520	486610	535180	472020	486850	262860	180140	228820	242220	208900	180690	214090	242970	205460	227090	525510	467236	224588	214060	84709.9	59799.3	28338.2	20943.2	0.457478	4.41361e-06	2.83735e-06	3.68515e-05	0.99269	6.04235e-05	0.88911	0.427372	0.407338	0.458141	0.953123	2.08041
AT3G61260.1	>AT3G61260.1 | Symbols: | Remorin family protein | chr3:22675403-22676701 REVERSE LENGTH=212	25377000	33023000	29213000	29155000	33004000	23971000	30849000	35421000	24918000	29994000	13156000	16421000	12458000	14592000	14207000	11210000	14596000	11548000	12130000	12078000	29954400	29030600	14166800	12312400	2.85859e+06	4.18533e+06	1.35687e+06	1.19186e+06	0.96119	1.88934e-06	4.29472e-07	8.86113e-07	0.765413	4.12229e-06	0.96916	0.472946	0.411038	0.424118	0.869102	2.0492
AT4G01700.1	>AT4G01700.1 | Symbols: | Chitinase family protein | chr4:732413-733487 REVERSE LENGTH=280	533910	778460	419210	570260	702950	630220	679210	595990	493190	538580	1669200	906370	1298800	1320300	964620	1802200	799890	2407000	1724100	1534300	600958	587438	1231858	1653498	126791	65719.6	276018	517246	0.999905	0.0415353	0.000777842	0.000685882	0.237446	0.0367163	0.977503	2.04982	2.75144	2.81476	1.34228	0.476872
AT4G02520.1;AT2G02930.1	>AT4G02520.1 | Symbols: ATGSTF2, ATPM24.1, ATPM24, GST2, GSTF2 | glutathione S-transferase PHI 2 | chr4:1110673-1111531 REVERSE LENGTH=212;>AT2G02930.1 | Symbols: ATGSTF3, GST16, GSTF3 | glutathione S-transferase F3 | chr2:851348-852106 REVERSE LENGTH=212	8227800	7560400	5520800	8320200	10704000	14432000	16516000	15806000	9167500	16033000	47535000	66111000	44327000	28917000	38219000	51781000	56149000	54866000	45469000	42906000	8066640	14390900	45021800	50234200	1.66033e+06	2.70188e+06	1.23061e+07	5.20078e+06	0.574389	5.7456e-06	1.03594e-06	8.4354e-06	0.70985	5.5876e-05	1.784	5.58123	6.2274	3.49069	1.11578	0.319643
AT4G19880.1;AT4G19880.2;AT4G19880.3;AT5G45020.2;AT5G45020.1;AT5G44990.3;AT5G44990.2;AT5G44990.1	>AT4G19880.1 | Symbols: | Glutathione S-transferase family protein | chr4:10784691-10786376 REVERSE LENGTH=356;>AT4G19880.2 | Symbols: | Glutathione S-transferase family protein | chr4:10784691-10786376 REVERSE LENGTH=382;>AT4G19880.3 | Symbols: | Gluta	2763300	4444900	2881200	2929100	3814500	2747900	3493500	4031300	2402200	3776000	7358300	13837000	8741900	6891100	9358600	8590600	9370800	7471600	8514800	8016500	3366600	3290180	9237380	8392860	656405	617931	2.4679e+06	632567	0.999808	7.57334e-05	0.000408099	0.000349109	0.813164	6.53347e-05	0.977301	2.74383	2.49298	2.55088	0.908576	0.356181
AT4G20830.2;AT4G20830.1	>AT4G20830.2 | Symbols: | FAD-binding Berberine family protein | chr4:11155486-11157108 FORWARD LENGTH=540;>AT4G20830.1 | Symbols: | FAD-binding Berberine family protein | chr4:11155486-11157577 FORWARD LENGTH=570	327580	303620	270770	466060	384920	370590	608960	470560	354630	473950	807280	1744800	948920	912280	1002500	1127800	1270000	1297800	1361200	1018300	350590	455738	1083156	1215020	68729.5	91105.8	336928	124539	0.858335	0.000257487	4.04569e-05	0.000175266	0.757335	0.00121961	1.29992	3.08952	3.46564	2.66605	1.12174	0.42075
AT4G24350.2;AT4G24350.1;AT4G24340.1	>AT4G24350.2 | Symbols: | Phosphorylase superfamily protein | chr4:12610060-12611328 FORWARD LENGTH=242;>AT4G24350.1 | Symbols: | Phosphorylase superfamily protein | chr4:12609637-12611328 FORWARD LENGTH=336;>AT4G24340.1 | Symbols: | Phosphorylase super	588970	526200	280030	682120	786470	392270	719500	817380	493980	750120	140440	222660	132470	153890	164030	0	146720	163180	169940	150670	572758	634650	162698	126102	170735	162763	31887.1	63603.4	0.891469	0.00122207	0.00052985	0.000134345	0.97422	0.000300342	1.10806	0.284061	0.220166	0.198695	0.775068	3.90079
AT4G25000.1	>AT4G25000.1 | Symbols: ATAMY1, AMY1 | alpha-amylase-like | chr4:12852109-12853825 REVERSE LENGTH=423	544110	480160	452900	497900	573910	608300	576350	497800	410290	578470	1971300	4500600	3866300	2742600	3422200	2057800	2814900	2404900	3000300	1804900	509796	534242	3300600	2416560	43692.1	71980.4	877862	447750	0.999872	3.13965e-06	0.000280672	0.000321422	0.0931763	3.51617e-06	1.04795	6.47435	4.74025	4.52334	0.732158	0.161862
AT4G37990.1	>AT4G37990.1 | Symbols: ELI3-2, ELI3, ATCAD8, CAD-B2 | elicitor-activated gene 3-2 | chr4:17855964-17857388 FORWARD LENGTH=359	624590	598810	0	707870	0	0	743010	754440	734560	618380	1051900	1646000	1505400	1288800	1915500	1059700	1990000	1006600	1241300	957390	386254	570078	1481520	1250998	317429	289230	295864	381772	0.85136	0.00102892	0.00794542	0.0397405	0.746649	0.00524124	1.47591	3.83561	3.2388	2.19443	0.844402	0.384793
AT5G11420.1	>AT5G11420.1 | Symbols: | Protein of unknown function, DUF642 | chr5:3644655-3646991 FORWARD LENGTH=366	3419500	3343200	2868200	3818000	4160500	4314100	5209600	5167300	2873400	3635900	1377500	2603700	1209200	1106000	1457700	984810	1938200	1210100	1784000	1143800	3521880	4240060	1550820	1412182	439370	898669	540710	376950	0.357802	0.00136117	0.000707776	2.87807e-05	0.987432	5.19512e-05	1.20392	0.440339	0.400974	0.333057	0.910603	2.73408
AT5G26570.1;AT5G26570.2	>AT5G26570.1 | Symbols: PWD, OK1, ATGWD3 | catalytics;carbohydrate kinases;phosphoglucan, water dikinases | chr5:9261580-9267526 FORWARD LENGTH=1196;>AT5G26570.2 | Symbols: PWD, OK1, ATGWD3 | catalytics;carbohydrate kinases;phosphoglucan, water dikinases |	2720300	2324700	2171200	2787400	2844700	2745900	2374700	2074800	3214600	2782700	886330	1706500	1417700	994660	1025400	788020	960760	1100000	901170	705550	2569660	2638540	1206118	891100	270010	387703	308152	136856	0.986482	3.04869e-05	2.2837e-06	1.34779e-06	0.440959	1.68568e-05	1.02681	0.469369	0.346777	0.337725	0.738817	2.18763
AT5G44130.1	>AT5G44130.1 | Symbols: FLA13 | FASCICLIN-like arabinogalactan protein 13 precursor | chr5:17761128-17761871 FORWARD LENGTH=247	1089700	498890	746200	1127000	2112600	795660	1407000	1395000	704330	1214800	228280	346240	390500	216920	435120	218870	823700	358490	189800	180540	1114878	1103358	323412	354280	549835	297850	87053.1	243289	0.999958	0.0207757	0.0268577	0.02954	0.999199	0.0228712	0.989667	0.290087	0.317775	0.321093	1.09544	3.41162
AT5G55160.1;AT5G55160.2	>AT5G55160.1 | Symbols: SUM2, SUMO 2, SUMO2, ATSUMO2 | small ubiquitin-like modifier 2 | chr5:22383747-22384772 REVERSE LENGTH=103;>AT5G55160.2 | Symbols: SUM2, SUMO 2, SUMO2, ATSUMO2 | small ubiquitin-like modifier 2 | chr5:22383747-22384772 REVERSE LENGT	3676900	3892100	3700300	3495600	3409100	3353400	3844800	3388200	4079700	4525600	9379200	5796000	7024900	8895600	8464400	9181300	7637100	8228700	8504200	9597000	3634800	3838340	7912020	8629660	168869	440094	1.31831e+06	693071	0.98229	4.6204e-06	6.03795e-07	1.05369e-06	0.576409	8.54589e-06	1.056	2.17674	2.37418	2.24828	1.0907	0.485128
AT5G66040.1;AT5G66040.2	>AT5G66040.1 | Symbols: STR16 | sulfurtransferase protein 16 | chr5:26410557-26411139 FORWARD LENGTH=120;>AT5G66040.2 | Symbols: STR16 | sulfurtransferase protein 16 | chr5:26410871-26411139 FORWARD LENGTH=65	21963000	21175000	19914000	20773000	21757000	26134000	24004000	23461000	15559000	19168000	9324600	12829000	10215000	7856800	9549200	9869400	12197000	10331000	10097000	8109400	21116400	21665200	9954920	10120760	734060	3.79965e+06	1.63046e+06	1.3011e+06	0.984347	1.19087e-05	1.43141e-05	7.83059e-06	0.999546	6.54638e-06	1.02599	0.471431	0.479284	0.467144	1.01666	2.17633
AT1G14900.1	>AT1G14900.1 | Symbols: HMGA | high mobility group A | chr1:5138665-5139353 REVERSE LENGTH=204	508010	441230	481040	421770	470900	483510	526300	584220	554570	709250	1393700	611270	1324700	1419600	980320	928410	1000900	997040	1026900	1618300	464590	571570	1145918	1114310	30248.8	76431.3	310333	254094	0.879918	0.00122346	0.00189941	0.00853143	0.99617	0.00547036	1.23027	2.46651	2.39848	1.94956	0.972417	0.498788
AT2G29720.1	>AT2G29720.1 | Symbols: CTF2B | FAD/NAD(P)-binding oxidoreductase family protein | chr2:12700592-12702289 REVERSE LENGTH=427	353450	393450	443310	490560	626260	0	471280	465990	413830	593230	779310	1637000	1009200	1327900	1189500	759700	970540	1013700	894930	927510	461406	388866	1188582	913276	94474.1	203148	289886	86589.7	0.946559	0.000275039	0.0174735	0.00578941	0.205317	9.75423e-05	0.842785	2.576	1.97933	2.34856	0.768374	0.327168
AT4G21590.2;AT4G21590.1;AT4G21600.1	>AT4G21590.2 | Symbols: ENDO3 | endonuclease 3 | chr4:11480524-11482574 FORWARD LENGTH=294;>AT4G21590.1 | Symbols: ENDO3 | endonuclease 3 | chr4:11480524-11482574 FORWARD LENGTH=294	1412200	1549300	1630500	1187300	1128800	1522100	1056300	1058600	1700000	1147500	3720700	2150300	3049800	3613400	2963700	2780900	1833200	2840000	2616000	2910500	1381620	1296900	3099580	2596120	196301	264651	560692	393674	0.988739	4.80893e-05	0.00178721	0.000948828	0.277768	2.72709e-05	0.938681	2.24344	1.87904	2.00179	0.837572	0.418412
AT4G21650.1;AT4G21640.1;AT4G21630.1	>AT4G21650.1 | Symbols: | Subtilase family protein | chr4:11501314-11504656 REVERSE LENGTH=766	20028000	19465000	24911000	22484000	15824000	17765000	21384000	19154000	31781000	18665000	7207600	8332700	8236300	11142000	10363000	10544000	8626900	11803000	12706000	13497000	20542400	21749800	9056320	11435380	3.05101e+06	5.15542e+06	1.46091e+06	1.71359e+06	0.949575	0.000586146	0.00486975	0.00164896	0.722613	0.000207394	1.05878	0.44086	0.556672	0.525769	1.2627	2.40162
AT5G44070.1;AT1G03980.1	>AT5G44070.1 | Symbols: CAD1, ARA8, ATPCS1, PCS1 | phytochelatin synthase 1 (PCS1) | chr5:17734876-17737672 FORWARD LENGTH=485	2538700	2820700	2241900	2742300	3483200	2843100	3092900	3293200	2440000	2953500	5481600	8521600	6166200	5409700	5312800	5102600	6756900	4776800	6192100	4788500	2765360	2924540	6178380	5523380	410919	285133	1.20966e+06	805387	0.990907	5.88662e-05	0.000586896	0.00105084	0.632358	0.000101298	1.05756	2.2342	1.99735	1.88863	0.893985	0.473351
AT4G19170.1	>AT4G19170.1 | Symbols: NCED4, CCD4 | nine-cis-epoxycarotenoid dioxygenase 4 | chr4:10481835-10483622 FORWARD LENGTH=595	5945200	5105900	4604900	5977300	5600300	7114900	5979500	6177700	6232200	6095200	2748600	3881400	2920900	2065600	2692000	2128500	2629500	2393800	2325200	1864900	5446720	6319900	2861700	2268380	525053	406522	586286	257577	0.0708057	3.43362e-06	2.18112e-07	6.98936e-09	0.300711	6.72942e-08	1.16031	0.525399	0.416467	0.358927	0.792669	2.20844
AT4G23496.1	>AT4G23496.1 | Symbols: SP1L5 | SPIRAL1-like5 | chr4:12257914-12258297 REVERSE LENGTH=99	1657200	527340	1565800	1118400	494750	541510	508370	464620	1528900	607530	372860	266670	273900	477030	337530	0	0	0	165860	0	1072698	730186	345598	33172	493623	402073	76750.1	66344	0.458777	0.0263055	0.00164164	0.0341235	0.53426	0.361885	0.6807	0.322176	0.0309239	0.0454295	0.0959844	2.11282
AT2G30170.1;AT2G30170.2	>AT2G30170.1 | Symbols: | Protein phosphatase 2C family protein | chr2:12879802-12881474 REVERSE LENGTH=298;>AT2G30170.2 | Symbols: | Protein phosphatase 2C family protein | chr2:12879802-12881046 REVERSE LENGTH=221	1178900	1128700	986660	1006200	1392700	0	1157100	910930	951900	1034000	0	0	0	0	739300	0	604820	697200	0	604770	1138632	810786	147860	381358	146222	414023	295720	313200	0.456084	0.00165754	0.0146588	0.238063	0.709835	0.0347734	0.71207	0.129858	0.334926	0.470356	2.57918	5.48347
AT4G13180.1;AT5G18210.1	>AT4G13180.1 | Symbols: | NAD(P)-binding Rossmann-fold superfamily protein | chr4:7657373-7658164 REVERSE LENGTH=263	465800	594000	428230	579590	530170	586350	545880	879870	513900	664660	756190	2088300	1357200	1158300	1439500	716300	1518000	993330	1535700	1092900	519558	638132	1359898	1171246	64013.7	130971	434055	315542	0.929595	0.00293176	0.0205203	0.0663862	0.773682	0.0100008	1.22822	2.61741	2.25431	1.83543	0.861275	0.46925
AT2G45220.1	>AT2G45220.1 | Symbols: | Plant invertase/pectin methylesterase inhibitor superfamily | chr2:18644281-18646394 REVERSE LENGTH=511	462960	333630	379580	546390	297670	768600	777800	731940	927710	1938300	1007900	4378300	2229700	1967100	2199700	1483000	3154600	2035500	2008200	1560300	404046	1028870	2356540	2048320	90117.2	459617	1.10442e+06	597224	0.564852	0.00400385	0.0150093	0.179271	0.91382	0.0559377	2.54642	5.83236	5.06952	1.99084	0.869207	0.436602
AT4G16380.2;AT4G16380.1	>AT4G16380.2 | Symbols: | Heavy metal transport/detoxification superfamily protein | chr4:9255148-9255955 FORWARD LENGTH=233;>AT4G16380.1 | Symbols: | Heavy metal transport/detoxification superfamily protein | chr4:9254638-9255955 FORWARD LENGTH=254	292520	335370	238410	222840	363770	0	302720	207250	0	247500	137850	105990	0	113580	0	0	0	138620	0	0	290582	151494	71484	27724	54179.5	127355	59307.9	55448	0.106928	0.00678381	0.0014178	0.170565	0.866164	0.51118	0.521347	0.246003	0.0954085	0.183004	0.387835	2.11927
AT3G16080.1;AT1G52300.1;AT1G15250.1	>AT3G16080.1 | Symbols: | Zinc-binding ribosomal protein family protein | chr3:5454892-5455677 FORWARD LENGTH=95;>AT1G52300.1 | Symbols: | Zinc-binding ribosomal protein family protein | chr1:19475213-19476152 REVERSE LENGTH=95;>AT1G15250.1 | Symbols: |	641090	1132000	1073000	1601100	1768800	757650	1261200	1115900	69440	837330	203170	298770	0	449730	549030	163770	387620	0	239410	658420	1243198	808304	300140	289844	402049	412082	191735	222646	0.265612	0.0039579	0.00361118	0.147274	0.999966	0.158983	0.650181	0.241426	0.233144	0.358583	0.965696	2.69309
AT2G26560.1	>AT2G26560.1 | Symbols: PLP2, PLA IIA, PLA2A | phospholipase A 2A | chr2:11293912-11295708 REVERSE LENGTH=407	0	490190	282410	451170	440240	474290	496430	688340	432430	706700	872640	2114400	1109800	858830	778310	2030500	1110500	1728700	732450	690570	332802	559638	1146796	1258544	180899	114589	496285	536330	0.833479	0.0364991	0.0160021	0.0822869	0.975089	0.170767	1.68159	3.44588	3.78166	2.24885	1.09744	0.488001
AT3G25290.2;AT3G25290.1	>AT3G25290.2 | Symbols: | Auxin-responsive family protein | chr3:9208955-9210353 FORWARD LENGTH=393;>AT3G25290.1 | Symbols: | Auxin-responsive family protein | chr3:9208955-9210353 FORWARD LENGTH=393	375960	302970	363220	360490	353860	407150	0	0	618120	432730	0	0	0	0	263710	219140	0	0	0	0	351300	291600	52742	43828	25207.1	248976	105484	87656	0.933128	0.0413779	0.0348326	0.106157	0.999742	0.12414	0.83006	0.150134	0.124759	0.150302	0.830989	5.5288
AT1G65480.1	>AT1G65480.1 | Symbols: FT | PEBP (phosphatidylethanolamine-binding protein) family protein | chr1:24331510-24333689 FORWARD LENGTH=175	0	148340	175770	178300	148720	244480	220500	0	252550	246500	245460	268430	257890	532980	251410	0	0	0	0	0	130226	192806	311234	0	66354.1	97019.3	111134	0	0.697955	0.0276421	0.145195	0.0183242	0.000286636	0.204546	1.48055	2.38995	0	0	0	0.619489
AT2G33730.1	>AT2G33730.1 | Symbols: | P-loop containing nucleoside triphosphate hydrolases superfamily protein | chr2:14265679-14267880 REVERSE LENGTH=733	527650	617030	600550	702580	594510	561780	512030	497000	447290	481250	0	0	643660	490480	0	843200	1027900	643570	925350	1026600	608464	499870	226828	893324	56070.4	37683.7	281998	142680	0.778598	0.0195076	0.0992822	0.0158493	0.000135601	0.11939	0.821528	0.372788	1.46816	1.78711	3.93833	2.20374
AT4G36400.2;AT4G36400.1	>AT4G36400.2 | Symbols: | FAD-linked oxidases family protein | chr4:17197265-17200472 FORWARD LENGTH=559;>AT4G36400.1 | Symbols: | FAD-linked oxidases family protein | chr4:17197265-17200472 FORWARD LENGTH=559	450600	408660	0	419550	458670	0	402280	0	385290	0	599970	724050	619410	575010	646960	500950	473880	515110	638530	500550	347496	157514	633080	525804	174743	192989	51231.8	57919.1	0.23663	0.040187	0.284505	0.00716075	0.684539	0.000748698	0.453283	1.82183	1.51312	3.33814	0.830549	0.248806
AT5G48650.1	>AT5G48650.1 | Symbols: | Nuclear transport factor 2 (NTF2) family protein with RNA binding (RRM-RBD-RNP motifs) domain | chr5:19727279-19729533 FORWARD LENGTH=458	153910	172720	178980	0	0	180910	164490	0	0	0	221730	174070	228670	319880	234380	236370	175540	211060	191140	235560	101122	69080	235746	209934	82977.1	84764.6	47182.3	24054	0.89648	0.04368	0.12376	0.0335373	0.941865	0.0108973	0.683135	2.3313	2.07605	3.039	0.890509	0.293027
AT1G22530.1	>AT1G22530.1 | Symbols: PATL2 | PATELLIN 2 | chr1:7955773-7958326 REVERSE LENGTH=683	32387000	30203000	29653000	35877000	44093000	28885000	44537000	61943000	25219000	26191000	9184700	16737000	18267000	7427200	14415000	12341000	28262000	26146000	18314000	11370000	34442600	37355000	13206180	19286600	5.29769e+06	1.41408e+07	4.22158e+06	6.92054e+06	0.962296	0.0140108	0.0978379	0.0395964	0.749654	0.00527904	1.08456	0.383426	0.559964	0.516306	1.46042	2.8286
AT4G18596.1	>AT4G18596.1 | Symbols: | Pollen Ole e 1 allergen and extensin family protein | chr4:10239114-10239728 FORWARD LENGTH=172	324590	0	186940	0	0	249280	233230	175680	204050	229770	394490	309440	847380	1208300	410480	197280	0	227310	211300	163690	102306	218402	634018	159916	132644	25821.3	342934	82662.8	0.82046	0.00532304	0.972211	0.970996	0.012788	0.030694	2.13479	6.19727	1.56311	0.732209	0.252226	0.344473
AT1G62760.1	>AT1G62760.1 | Symbols: | Plant invertase/pectin methylesterase inhibitor superfamily protein | chr1:23237574-23238512 REVERSE LENGTH=312	0	121460	0	0	0	128330	0	0	0	0	223430	833630	628310	218330	580380	0	355600	273310	0	206360	24292	25666	496816	167054	48584	51332	240837	144360	0.999999	0.00146907	0.520339	0.528159	0.0247232	0.00150931	1.05656	20.4518	6.87691	6.50877	0.336249	0.051661
AT3G62170.1	>AT3G62170.1 | Symbols: VGDH2 | VANGUARD 1 homolog 2 | chr3:23016495-23018337 REVERSE LENGTH=588	106150	71742	86050	95703	100890	114100	88431	79318	110220	110660	160690	146880	325690	429650	181620	0	0	108380	100160	0	92107	100546	248906	41708	12154.8	13978.5	110709	51147.8	0.997323	0.0116629	0.661924	0.54693	0.00111983	0.0172331	1.09162	2.70236	0.452821	0.414816	0.167565	0.403951
AT5G61720.1	>AT5G61720.1 | Symbols: | Protein of unknown function (DUF1216) | chr5:24801621-24803006 FORWARD LENGTH=390	265530	226420	265090	283400	207460	298170	254790	218300	267710	266120	766350	358160	772500	1186500	812780	0	0	0	220760	191480	249580	261018	779258	82448	28104.2	25747.6	262490	101401	0.999448	0.000396044	0.373077	0.318728	1.80618e-05	0.000495166	1.04583	3.12228	0.330347	0.315871	0.105803	0.334957
AT4G24640.1	>AT4G24640.1 | Symbols: APPB1 | Plant invertase/pectin methylesterase inhibitor superfamily protein | chr4:12717851-12718804 FORWARD LENGTH=187	132020	0	0	0	0	97004	0	0	0	122090	511000	228280	321990	702180	563560	0	105610	0	153900	123790	26404	43818.8	465402	76660	52808	54250	170042	64465.3	0.994286	5.64991e-05	0.887041	0.964258	0.000218871	8.96728e-05	1.65955	17.6262	2.90335	1.74948	0.164718	0.0941526
AT2G37770.2;AT2G37770.1	>AT2G37770.2 | Symbols: | NAD(P)-linked oxidoreductase superfamily protein | chr2:15834888-15836659 FORWARD LENGTH=315	277230	245370	258460	0	343080	243430	0	162380	267920	316000	1608200	1526800	648790	1810500	1645900	506360	409460	375850	398620	470290	224828	197946	1448038	432116	117329	110770	410166	48519.2	0.99813	4.19872e-06	0.56283	0.463803	4.09649e-05	3.17637e-06	0.880433	6.44065	1.92198	2.183	0.298415	0.136699
AT1G29140.1	>AT1G29140.1 | Symbols: | Pollen Ole e 1 allergen and extensin family protein | chr1:10179029-10179811 FORWARD LENGTH=171	385200	261080	280830	310660	270260	318350	334460	280030	287260	276830	1326400	422720	1142600	1414700	1110600	218490	254870	285900	335730	228100	301606	299386	1083404	264618	45003.3	22892.3	349156	42582.2	0.999998	6.55264e-05	0.990773	0.992303	3.83135e-05	6.34295e-05	0.992639	3.59212	0.877363	0.883869	0.244247	0.276338
AT2G02990.1	>AT2G02990.1 | Symbols: RNS1, ATRNS1 | ribonuclease 1 | chr2:873714-874667 FORWARD LENGTH=230	368360	451820	417390	428770	344690	0	420800	402800	403710	482480	774190	581120	1094800	1428500	768410	499470	388240	383270	457690	419420	402206	341958	929404	429618	39626.7	173443	299254	43889.9	0.961189	0.00308358	0.996034	0.893013	0.00483408	0.00115608	0.850206	2.31077	1.06815	1.25635	0.462251	0.367933
AT2G19770.1	>AT2G19770.1 | Symbols: PRF5 | profilin 5 | chr2:8519885-8521119 REVERSE LENGTH=134	1547600	1510300	1627900	1491800	0	1536400	1440100	1393800	1684500	1476400	3591300	1283600	3010400	4225900	2970700	1996500	1110600	1315800	1334200	1240400	1235520	1506240	3016380	1399500	619524	100592	979604	308692	0.918792	0.00351749	0.979866	0.994235	0.00770749	0.0128211	1.21911	2.44139	1.13272	0.929135	0.463967	0.499354
AT2G34790.1;AT1G30760.1	>AT2G34790.1 | Symbols: MEE23, EDA28 | FAD-binding Berberine family protein | chr2:14673998-14677237 REVERSE LENGTH=532	272940	291800	280460	359150	260720	299550	284290	339500	362440	366850	886550	528290	781910	1103100	477900	243240	253320	271860	311310	0	293014	330526	755550	215946	34580.1	33213.7	231250	110449	0.976458	0.000658019	0.836597	0.609936	0.000130372	0.00148374	1.12802	2.57855	0.736982	0.65334	0.285813	0.437464
AT3G05930.1	>AT3G05930.1 | Symbols: GLP8 | germin-like protein 8 | chr3:1770377-1771183 FORWARD LENGTH=219	281760	243500	285590	239110	186240	306310	351620	174020	253390	172650	1112700	612070	747730	1215300	1448100	300400	249930	254320	315880	289360	247240	251598	1027180	281978	35954	71066.4	306687	25827.3	0.999978	1.8109e-05	0.989367	0.992817	3.12849e-05	1.93814e-05	1.01763	4.15459	1.1405	1.12075	0.274517	0.244941
AT3G07830.1	>AT3G07830.1 | Symbols: | Pectin lyase-like superfamily protein | chr3:2499454-2500966 REVERSE LENGTH=397	116950	0	0	0	0	0	0	0	139280	0	184080	152770	179830	399200	201440	104110	0	0	0	0	23390	27856	223464	20822	46780	55712	89242.2	41644	0.999589	0.00145104	0.999922	0.998407	0.00128787	0.00178658	1.19094	9.55383	0.890209	0.747487	0.0931783	0.124655
AT3G07850.1	>AT3G07850.1 | Symbols: | Pectin lyase-like superfamily protein | chr3:2505813-2507438 REVERSE LENGTH=444	14696000	9572800	9838700	10387000	7963000	13632000	11828000	10283000	15233000	14084000	33247000	21949000	29770000	42016000	34040000	10371000	9227000	11841000	12690000	9896300	10491500	13012000	32204400	10805060	2.25176e+06	1.75018e+06	6.50882e+06	1.2752e+06	0.758502	1.36639e-06	0.999308	0.822767	1.65488e-06	6.71387e-06	1.24024	3.06957	1.02989	0.830392	0.335515	0.404044
AT3G13390.1;AT1G55560.1;AT3G13400.1	>AT3G13390.1 | Symbols: sks11 | SKU5 similar 11 | chr3:4351401-4353289 REVERSE LENGTH=554	626710	438410	665220	401170	305350	646250	680240	465050	660930	633940	1453400	719290	1587800	2207400	1878100	308940	270870	341890	344140	310330	487372	617282	1569198	315234	137117	77666	497759	26750.4	0.894473	0.000130619	0.788735	0.388536	2.37783e-05	0.000506835	1.26655	3.21971	0.646804	0.510681	0.200889	0.393374
AT3G14040.1	>AT3G14040.1 | Symbols: | Pectin lyase-like superfamily protein | chr3:4648607-4650226 REVERSE LENGTH=445	1009100	645610	780530	993700	487250	885370	748330	755030	1159500	1214900	2775400	1879400	2660800	3623700	2940300	1059300	589260	804980	986420	818870	783238	952626	2775920	851766	200931	198438	559062	163329	0.879454	1.00252e-06	0.990304	0.970465	1.59276e-06	3.21051e-06	1.21627	3.54416	1.08749	0.894124	0.306841	0.343175
AT4G13230.1	>AT4G13230.1 | Symbols: | Late embryogenesis abundant protein (LEA) family protein | chr4:7675841-7676629 REVERSE LENGTH=120	327830	0	362620	339570	285720	251800	317930	0	315170	0	878930	670300	802670	1311100	1021100	303440	225040	219460	326380	426660	263148	176980	936820	300196	133922	146428	218892	75968.4	0.853892	6.27732e-05	0.985545	0.669723	0.000118939	1.50567e-05	0.672549	3.56005	1.14079	1.69621	0.320441	0.188916
AT4G29340.1	>AT4G29340.1 | Symbols: PRF4 | profilin 4 | chr4:14447718-14448467 FORWARD LENGTH=134	736010	473750	513320	0	421080	0	636260	519160	0	746630	2417700	769640	1948700	3096800	2152700	0	460510	439810	490040	0	428832	380410	2077108	278072	239780	318826	759928	227605	0.998636	0.000416268	0.962385	0.987582	0.0001647	0.000308184	0.887084	4.84364	0.64844	0.73098	0.133875	0.183144
AT5G10770.1	>AT5G10770.1 | Symbols: | Eukaryotic aspartyl protease family protein | chr5:3403331-3405331 REVERSE LENGTH=474	374700	0	0	0	0	0	492980	310260	376110	285460	390450	400370	332630	642970	594620	0	0	254880	243930	303080	74940	292962	472208	160378	149880	163158	122859	132452	0.177676	0.00590082	0.832161	0.568999	0.0323465	0.32108	3.90929	6.30115	2.14009	0.547436	0.339634	0.620409
AT5G65770.3;AT5G65770.1;AT5G65780.2;AT5G65770.2	>AT5G65770.3 | Symbols: LINC4 | little nuclei4 | chr5:26311587-26315610 FORWARD LENGTH=1010;>AT5G65770.1 | Symbols: LINC4 | little nuclei4 | chr5:26311587-26315610 FORWARD LENGTH=1010;>AT5G65780.2 | Symbols: ATBCAT-5 | branched-chain amino acid aminotransf	267990	348400	265680	282460	577460	171970	327660	390420	207460	198730	0	0	241140	0	289210	274410	482580	520350	405380	267890	348398	259248	106070	390122	118427	84673.7	130795	103991	0.672467	0.0318776	0.949866	0.370306	0.0109786	0.245437	0.744114	0.304451	1.11976	1.50482	3.67797	2.44412
AT4G31870.1	>AT4G31870.1 | Symbols: ATGPX7, GPX7 | glutathione peroxidase 7 | chr4:15410205-15411617 FORWARD LENGTH=233	247330	247990	0	0	0	288220	244110	0	283590	275390	451640	389260	769960	593700	438050	451560	355200	334180	363100	0	99064	218262	528522	300808	121328	110211	138586	155669	0.592956	0.00157552	0.179174	0.814845	0.111341	0.0207326	2.20324	5.33516	3.0365	1.3782	0.569149	0.412967
AT4G00860.1	>AT4G00860.1 | Symbols: ATOZI1, AT0ZI1 | Protein of unknown function (DUF1138) | chr4:359548-359868 REVERSE LENGTH=80	456590	0	0	0	381710	440240	0	391760	0	0	545070	372600	536540	567220	497030	528170	376700	455900	405380	390970	167660	166400	503692	431424	206702	204373	69363.4	55260.1	0.999999	0.0297707	0.10634	0.10413	0.90591	0.0290897	0.992485	3.00425	2.57321	2.59269	0.856523	0.330361
AT5G45670.1	>AT5G45670.1 | Symbols: | GDSL-like Lipase/Acylhydrolase superfamily protein | chr5:18528600-18530164 FORWARD LENGTH=362	0	793980	0	0	0	0	0	0	0	743080	1534700	664520	1064900	1310900	871680	876780	639890	0	895510	1157100	158796	148616	1089340	713856	317592	297232	308506	392701	0.999969	0.00539963	0.123464	0.114352	0.404322	0.00494207	0.935893	6.86	4.49543	4.80336	0.655311	0.136428
AT5G66490.1	>AT5G66490.1 | Symbols: | unknown protein;FUNCTIONS IN: molecular_function unknown;INVOLVED IN: biological_process unknown;LOCATED IN: plasma membrane;EXPRESSED IN: 17 plant structures;EXPRESSED DURING: 9 growth stages;BEST Arabidopsis thaliana prot	228080	255750	0	0	0	0	236320	236060	0	0	236210	580160	319600	306160	286010	217160	220420	214710	257440	253610	96766	94476	345628	232668	118836	115709	120638	18789.5	0.999988	0.0166929	0.280574	0.267706	0.432134	0.0156693	0.976335	3.57179	2.40444	2.46272	0.673175	0.273346
AT1G52680.1	>AT1G52680.1 | Symbols: | late embryogenesis abundant protein-related / LEA protein-related | chr1:19618419-19618961 REVERSE LENGTH=114	219810	0	176950	0	0	0	0	0	203540	0	483160	220010	232820	287860	297340	189550	0	251990	229810	0	79352	40708	304238	134270	98126.5	81416	94365	111444	0.941353	0.0219469	0.852833	0.537562	0.101676	0.00702547	0.513005	3.83403	1.69208	3.29837	0.441332	0.133803
AT3G02480.1	>AT3G02480.1 | Symbols: | Late embryogenesis abundant protein (LEA) family protein | chr3:512384-512857 FORWARD LENGTH=68	2265500	1108300	1722000	888320	644660	825520	902720	838050	2639700	1074200	3920200	2255000	3471400	2939600	2369800	2042900	1519800	2556900	3021200	2153600	1325756	1256038	2991200	2258880	590366	697492	636306	504761	0.998442	0.00691075	0.17719	0.134822	0.358499	0.00497603	0.947413	2.25622	1.70384	1.79842	0.755175	0.419911
AT4G12420.2;AT4G12420.1	>AT4G12420.2 | Symbols: SKU5 | Cupredoxin superfamily protein | chr4:7349941-7352868 REVERSE LENGTH=587;>AT4G12420.1 | Symbols: SKU5 | Cupredoxin superfamily protein | chr4:7349941-7352868 REVERSE LENGTH=587	1806200	1426100	1564400	2069000	1752800	1643300	2075000	2137800	716010	1136900	388570	1014200	600150	483710	843720	593240	1407300	1325000	1165400	822040	1723700	1541802	666070	1062596	219466	546936	231241	308677	0.883448	0.00309712	0.0738074	0.257157	0.410212	0.0136703	0.894472	0.386419	0.616462	0.689191	1.59532	2.31477
ATCG01240.1;ATCG00900.1	>ATCG01240.1 | Symbols: RPS7.2 | ribosomal protein S7 | chrC:140704-141171 FORWARD LENGTH=155;>ATCG00900.1 | Symbols: RPS7.1, RPS7 | Ribosomal protein S7p/S5e family protein | chrC:97478-97945 REVERSE LENGTH=155	0	957610	373810	1118700	1121000	344110	369800	358950	171510	375810	0	239450	0	242770	252380	289000	305120	261520	515750	369650	714224	324036	146920	348208	450400	77020.8	120035	91002.3	0.141071	0.0197036	0.179268	0.998932	0.645504	0.728427	0.45369	0.205706	0.487533	1.0746	2.37005	2.20553
AT1G32550.1;AT1G32550.2	>AT1G32550.1 | Symbols: FdC1 | 2Fe-2S ferredoxin-like superfamily protein | chr1:11771969-11774117 REVERSE LENGTH=181;>AT1G32550.2 | Symbols: FdC1 | 2Fe-2S ferredoxin-like superfamily protein | chr1:11771969-11774117 REVERSE LENGTH=194	829840	1034300	1334500	764420	719080	823830	716490	750090	938280	778200	0	506980	0	0	717080	1161800	741450	0	678350	961460	936428	801378	244812	708612	226375	76967.4	307105	393303	0.899284	0.0131688	0.656661	0.963696	0.123412	0.0515592	0.855782	0.261432	0.756718	0.884242	2.89451	3.27344
AT3G03340.1;AT5G17440.1	>AT3G03340.1 | Symbols: UNE6 | LUC7 related protein | chr3:786439-789762 FORWARD LENGTH=402;>AT5G17440.1 | Symbols: | LUC7 related protein | chr5:5749849-5753415 FORWARD LENGTH=404	250250	313290	275170	245640	283600	0	0	173680	0	0	0	0	118620	0	264540	616400	367240	292680	891870	969640	273590	34736	76632	627566	24514.3	69472	104585	270893	0.150738	0.28343	0.0194313	0.000212569	0.000458086	0.978295	0.126964	0.280098	2.29382	18.0667	8.18935	0.453283
AT1G04980.1	>AT1G04980.1 | Symbols: ATPDIL2-2, ATPDI10, PDI10, PDIL2-2 | PDI-like 2-2 | chr1:1413869-1416120 REVERSE LENGTH=447	291480	258790	285500	355090	436070	207100	257670	281500	147010	0	445700	303510	1359200	296760	1080600	1165100	1967600	2187900	1331400	1079900	325386	178656	697154	1546380	63732	100547	439053	446804	0.913707	0.380928	0.000301378	8.74346e-05	0.00823148	0.139585	0.549059	2.14254	4.75245	8.65563	2.21813	0.256265
AT1G75240.1;AT1G69600.1;AT3G50890.1;AT2G18350.1;AT2G02540.1;AT5G39760.1	>AT1G75240.1 | Symbols: AtHB33, HB33, ZHD5 | homeobox protein 33 | chr1:28241576-28242505 FORWARD LENGTH=309	258390	281100	307410	193610	365740	390910	220430	227770	0	298170	459240	0	653060	784620	520170	1293300	671210	1183100	1202600	1389800	281250	227456	483418	1148002	56615	129231	266507	249448	0.979342	0.482102	6.07089e-05	3.00201e-05	0.00100876	0.28748	0.808732	1.71882	4.08178	5.04714	2.37476	0.470516
ATCG00810.1	>ATCG00810.1 | Symbols: RPL22 | ribosomal protein L22 | chrC:83467-83949 REVERSE LENGTH=160	459650	554720	337070	838120	763560	1252000	619660	635940	572920	564020	222420	364810	217120	406230	244900	200030	252740	224510	289320	232780	590624	728908	291096	239876	186491	262954	78756	29947.8	0.651133	0.0907589	0.0399396	0.00376538	0.971578	0.00912301	1.23413	0.492862	0.40614	0.32909	0.824044	2.50401
AT5G03905.1	>AT5G03905.1 | Symbols: | Iron-sulphur cluster biosynthesis family protein | chr5:1052728-1054041 FORWARD LENGTH=158	0	525650	470810	525290	0	0	0	394620	0	502140	601310	529770	596910	647760	626420	1111900	630540	683360	649440	640910	304350	179352	600434	743230	249301	222276	39803.5	185185	0.79426	0.170768	0.0241589	0.00374688	0.722368	0.0313131	0.589295	1.97284	2.44202	4.14397	1.23782	0.298704
AT5G21090.1	>AT5G21090.1 | Symbols: | Leucine-rich repeat (LRR) family protein | chr5:7164758-7166904 FORWARD LENGTH=218	546060	454410	0	511990	476660	402620	0	0	392200	557090	624960	759180	675000	680720	771360	785350	872550	660390	1068900	742820	397824	270382	702244	826002	201340	228360	55130.9	139403	0.716449	0.0916384	0.0123069	0.00142488	0.733933	0.0115652	0.679652	1.76521	2.0763	3.05494	1.17623	0.385026
AT2G02570.4;AT2G02570.2;AT2G02570.1;AT2G02570.3	>AT2G02570.4 | Symbols: | nucleic acid binding;RNA binding | chr2:698361-700794 REVERSE LENGTH=300;>AT2G02570.2 | Symbols: | nucleic acid binding;RNA binding | chr2:698361-700794 REVERSE LENGTH=300;>AT2G02570.1 | Symbols: | nucleic acid binding;RNA bind	230450	231950	247240	181080	237290	0	0	217920	185990	260060	254850	273190	317540	345720	289460	567850	339320	268780	458710	495380	225602	132794	296152	426008	23025.3	110943	32225.2	107923	0.38399	0.606367	0.0128364	0.000467634	0.13983	0.0471047	0.588621	1.31272	1.88832	3.20804	1.43848	0.448398
AT5G25460.1	>AT5G25460.1 | Symbols: | Protein of unknown function, DUF642 | chr5:8863430-8865394 FORWARD LENGTH=369	644470	607350	748550	567660	554920	852910	1028200	1066000	821290	415080	393570	513490	425520	421880	247280	268880	376380	374130	420020	346510	624590	836696	400348	357184	69503.2	231307	86457.1	50031.1	0.140699	0.111811	0.046948	0.000469349	0.965198	0.00118667	1.33959	0.640977	0.57187	0.426898	0.892184	2.08992
AT2G43510.1	>AT2G43510.1 | Symbols: ATTI1, TI1 | trypsin inhibitor protein 1 | chr2:18067211-18067620 FORWARD LENGTH=89	370580	504130	276730	1221900	613870	662100	824590	623480	256740	687620	673580	2160100	1317000	1030100	1589100	1919600	2299500	809770	1784700	1593200	597442	610906	1353976	1681354	332640	189609	504841	493351	0.99996	0.0724804	0.00742484	0.00817672	0.663429	0.0791447	1.02254	2.26629	2.81425	2.75223	1.24179	0.451194
AT1G72970.2;AT1G72970.1	>AT1G72970.2 | Symbols: HTH, EDA17 | Glucose-methanol-choline (GMC) oxidoreductase family protein | chr1:27452872-27455706 FORWARD LENGTH=567;>AT1G72970.1 | Symbols: HTH, EDA17 | Glucose-methanol-choline (GMC) oxidoreductase family protein | chr1:27452872-	559900	420820	618590	421500	619710	436450	598160	379460	467600	340950	1688900	420180	731910	752470	1033200	1117700	765360	1610800	1327300	831100	528104	444524	925332	1130452	89960.7	88501.5	428286	313863	0.971881	0.208563	0.0301116	0.0126604	0.71598	0.0995149	0.841736	1.75218	2.14059	2.54306	1.22167	0.480394
AT4G19905.1	>AT4G19905.1 | Symbols: LCR38 | low-molecular-weight cysteine-rich 38 | chr4:10794165-10794758 REVERSE LENGTH=76	344010	0	153380	270850	0	292240	776290	435320	338040	323640	238450	302420	189890	829700	350390	0	0	0	0	0	153648	433106	382170	0	139420	178126	230339	0	0.107571	0.228085	0.54869	0.0077838	0.0191887	0.969403	2.81882	2.48731	0	0	0	1.13328
AT5G21274.1;AT3G56800.1;AT3G43810.1;AT2G41110.1;AT2G27030.1;AT2G27030.3;AT2G41110.2	>AT5G21274.1 | Symbols: CAM6, ACAM-6 | calmodulin 6 | chr5:7214740-7215950 REVERSE LENGTH=149;>AT3G56800.1 | Symbols: CAM3, acam-3 | calmodulin 3 | chr3:21034981-21035920 REVERSE LENGTH=149;>AT3G43810.1 | Symbols: CAM7 | calmodulin 7 | chr3:15664619-156663	822270	1272800	1457300	2967300	5891100	589090	1145900	5406900	398500	447490	203900	1091600	697520	324540	1832100	4313000	6828000	5748600	3756700	3138500	2482154	1597576	829932	4756960	1.85064e+06	1.92315e+06	589522	1.3483e+06	0.843754	0.44191	0.191617	0.0436108	0.0105588	0.89072	0.643625	0.33436	1.91646	2.97761	5.73175	1.92495
AT3G49080.1	>AT3G49080.1 | Symbols: | Ribosomal protein S5 domain 2-like superfamily protein | chr3:18194500-18196657 REVERSE LENGTH=430	491450	380710	414670	0	358980	404320	0	0	0	384990	464910	495990	468730	548960	447370	538060	459520	665040	549930	496180	329162	157862	485192	541746	170612	193437	35484.7	69454.1	0.309999	0.386679	0.156919	0.00482453	0.932544	0.0160943	0.479588	1.47402	1.64583	3.43177	1.11656	0.32536
AT5G16660.2;AT5G16660.1	>AT5G16660.2 | Symbols: | unknown protein;FUNCTIONS IN: molecular_function unknown;INVOLVED IN: biological_process unknown;LOCATED IN: chloroplast, membrane;EXPRESSED IN: 23 plant structures;EXPRESSED DURING: 14 growth stages;BEST Arabidopsis thalia	1046400	1314400	1517900	0	1170600	0	1221900	0	0	1261700	1586500	1513100	1555500	1862100	1387800	1871900	1629400	1776900	1766700	2015800	1009860	496720	1581000	1812140	528742	608485	155971	127867	0.333465	0.249572	0.0640373	0.00194235	0.859373	0.00961308	0.49187	1.56556	1.79445	3.64821	1.1462	0.314181
AT5G58110.1	>AT5G58110.1 | Symbols: | chaperone binding;ATPase activators | chr5:23515275-23516479 FORWARD LENGTH=196	265570	0	291330	207950	0	228560	0	0	0	262710	364830	272350	299490	550510	279400	478790	294040	337490	272400	307780	152970	98254	353316	338100	127785	120820	103860	73445.4	0.890467	0.0800831	0.114652	0.0298779	0.997121	0.0201486	0.642309	2.30971	2.21024	3.44108	0.956934	0.278091
AT3G59010.1	>AT3G59010.1 | Symbols: PME61 | pectin methylesterase 61 | chr3:21803015-21805098 REVERSE LENGTH=529	567690	0	449600	601120	492460	389790	754600	675690	1170500	886440	205430	607880	318160	303490	417180	0	0	162570	154620	134330	422174	775404	370428	90304	217770	255931	136386	74305.9	0.068005	0.978326	0.0919238	0.000429534	0.182695	0.0317875	1.83669	0.87743	0.213902	0.116461	0.243783	2.09327
AT2G43100.1	>AT2G43100.1 | Symbols: IPMI2, ATLEUD1 | isopropylmalate isomerase 2 | chr2:17920685-17921455 FORWARD LENGTH=256	286840	288430	319420	350070	299270	294650	0	305000	274550	0	558770	376400	411230	315090	302310	457210	486030	419930	477730	651420	308806	174840	392760	498464	23681.2	143092	92067.3	79811.7	0.228732	0.603652	0.0528664	0.000951892	0.417656	0.0231701	0.566181	1.27187	1.61417	2.85097	1.26913	0.445157
AT3G23760.1	>AT3G23760.1 | Symbols: | FUNCTIONS IN: molecular_function unknown;INVOLVED IN: biological_process unknown;LOCATED IN: vacuole;EXPRESSED IN: 20 plant structures;EXPRESSED DURING: 13 growth stages;BEST Arabidopsis thaliana protein match is: transferas	122610	0	101040	128350	158790	212770	148630	209350	225380	165560	71807	138930	0	0	82762	0	108930	97202	112310	78651	102158	192338	58699.8	79418.6	54312.1	29752.6	53064.1	41417.2	0.0574052	0.550038	0.894345	0.0143783	0.917241	0.00391172	1.88275	0.574598	0.77741	0.412912	1.35296	3.27664
AT2G42530.1	>AT2G42530.1 | Symbols: COR15B | cold regulated 15b | chr2:17709191-17709873 REVERSE LENGTH=141	10573000	4900600	6793400	6422300	3800100	4344400	7071200	7792900	16630000	7331200	4860500	4273000	3703600	5055000	3663600	2296300	2114800	2445100	2926700	1501700	6497880	8633940	4311140	2256920	2.30343e+06	4.17573e+06	573584	463923	0.604585	0.586882	0.100603	0.00873664	0.633185	0.0922387	1.32873	0.663469	0.347332	0.261401	0.523509	2.0027
AT5G53070.1	>AT5G53070.1 | Symbols: | Ribosomal protein L9/RNase H1 | chr5:21518837-21520167 FORWARD LENGTH=221	0	365030	407200	233100	258460	330790	0	350510	0	275620	551580	317810	362280	636550	413930	586680	306800	710680	396220	766530	252758	191384	456430	553382	141960	158181	119484	177080	0.937818	0.262175	0.0539065	0.0173759	0.799846	0.10024	0.757183	1.8058	2.18937	2.89147	1.21241	0.419306
AT1G65590.1	>AT1G65590.1 | Symbols: HEXO3, ATHEX1 | beta-hexosaminidase 3 | chr1:24385996-24390989 FORWARD LENGTH=535	227150	229900	0	254990	0	251880	278060	356550	257550	230220	0	209940	165360	190440	0	0	200590	175860	0	0	142408	274852	113148	75290	116680	43598	93459.9	92542.1	0.205453	0.967304	0.72458	0.0304495	0.933311	0.0937318	1.93003	0.794534	0.528692	0.273929	0.665412	2.42914
AT4G25680.1	>AT4G25680.1 | Symbols: | PPPDE putative thiol peptidase family protein | chr4:13088425-13089952 FORWARD LENGTH=252	199280	197550	202110	228740	222120	0	203510	228700	209100	210120	216110	0	0	252610	0	296680	290880	332720	510510	256440	209960	170286	93744	337446	12886	85564.7	115391	89850.7	0.910342	0.253282	0.188244	0.0580936	0.0045673	0.591453	0.81104	0.446485	1.60719	1.98164	3.59965	1.8165
AT3G43670.1	>AT3G43670.1 | Symbols: | Copper amine oxidase family protein | chr3:15567144-15569734 FORWARD LENGTH=687	207110	292080	260310	0	392450	418260	329300	472090	293020	548230	0	274390	0	0	0	216940	341400	193560	250860	0	230390	412180	54878	200552	130066	92955.9	109756	112167	0.140733	0.161063	0.98113	0.0715022	0.292028	0.00181427	1.78905	0.238196	0.870489	0.486564	3.65451	7.51084
AT3G48590.1;AT5G63470.2;AT5G63470.1	>AT3G48590.1 | Symbols: HAP5A, ATHAP5A, NF-YC1 | nuclear factor Y, subunit C1 | chr3:18008893-18009938 REVERSE LENGTH=234;>AT5G63470.2 | Symbols: NF-YC4 | nuclear factor Y, subunit C4 | chr5:25416332-25417084 REVERSE LENGTH=250;>AT5G63470.1 | Symbols: NF-Y	492810	472580	499370	0	427720	499170	545180	405830	474800	456620	0	0	0	398560	0	460470	495810	490220	0	0	378496	476320	79712	289300	190899	46093.5	159424	236518	0.853866	0.109128	0.884249	0.445096	0.349965	0.0238515	1.25845	0.210602	0.764341	0.607365	3.62932	5.97551
AT2G20260.1	>AT2G20260.1 | Symbols: PSAE-2 | photosystem I subunit E-2 | chr2:8736780-8737644 FORWARD LENGTH=145	85055000	77236000	70915000	69760000	69968000	64722000	68731000	62894000	54949000	67270000	32063000	39300000	36601000	35948000	38605000	45900000	49585000	40362000	49762000	46202000	74586800	63713200	36503400	46362200	5.91126e+06	4.82347e+06	2.54058e+06	3.41136e+06	0.013558	7.77044e-09	5.23717e-07	0.000204097	0.0261857	8.56719e-07	0.854215	0.489408	0.621587	0.72767	1.27008	1.7454
AT4G35060.1	>AT4G35060.1 | Symbols: HIPP25 | Heavy metal transport/detoxification superfamily protein | chr4:16685874-16686419 REVERSE LENGTH=153	3014900	2494000	2996500	2646100	2569100	2993900	3274300	3181100	4311000	3490700	1998200	2163900	2002500	2236800	1984400	925150	1050900	1071000	916320	1015200	2744120	3450200	2077160	995714	219006	459169	103365	63837.1	0.00741597	0.0113961	3.3007e-07	2.66094e-09	0.000131782	7.8596e-06	1.25731	0.756949	0.362854	0.288596	0.479363	1.66102
AT1G68010.1;AT1G68010.2	>AT1G68010.1 | Symbols: HPR, ATHPR1 | hydroxypyruvate reductase | chr1:25493418-25495720 FORWARD LENGTH=386;>AT1G68010.2 | Symbols: HPR | hydroxypyruvate reductase | chr1:25493418-25495720 FORWARD LENGTH=387	28293000	31010000	31238000	29558000	28903000	27780000	23868000	27667000	28255000	25234000	16361000	19288000	16688000	17145000	14790000	14466000	12257000	12132000	12606000	15356000	29800400	26560800	16854400	13363400	1.15466e+06	1.70833e+06	1.45188e+06	1.30386e+06	0.0244143	4.04717e-09	1.09397e-10	3.05603e-09	0.0147824	2.42395e-07	0.89129	0.565576	0.44843	0.503125	0.792873	1.5759
AT5G19220.1	>AT5G19220.1 | Symbols: ADG2, APL1 | ADP glucose pyrophosphorylase large subunit 1 | chr5:6463931-6466775 REVERSE LENGTH=522	16809000	17786000	16783000	17743000	17610000	16443000	14481000	15499000	15068000	14725000	10065000	11639000	10299000	8972800	9332600	7777600	8591800	6960100	7726700	7844500	17346200	15243200	10061680	7780140	453044	690671	923200	517351	0.00213458	3.00366e-10	5.21905e-12	2.0633e-10	0.00100118	4.45589e-08	0.878763	0.580051	0.448521	0.510401	0.773245	1.51498
AT5G45890.1	>AT5G45890.1 | Symbols: SAG12 | senescence-associated gene 12 | chr5:18613300-18614759 FORWARD LENGTH=346	3687500	3234200	2480900	3582000	3719500	4237100	6198500	5257900	3540700	7554300	5378400	5067600	5742100	7609700	6385300	1280100	1328000	1422000	1417800	1500900	3340820	5357700	6036620	1389760	463159	1.42121e+06	900572	77482.1	0.0226309	0.00243889	0.0279638	4.52844e-05	6.65533e-06	0.695007	1.60371	1.80693	0.415994	0.259395	0.230222	0.887533
AT1G77490.1	>AT1G77490.1 | Symbols: TAPX | thylakoidal ascorbate peroxidase | chr1:29117688-29120046 FORWARD LENGTH=426	1095600	1428700	1247200	1701800	1666900	730130	1147500	1381700	960360	1062800	513730	894470	752450	664740	639130	361930	559580	397670	538830	527550	1428040	1056498	692904	477112	234614	214400	126462	80909.8	0.0389916	0.000116089	5.37943e-06	0.00133819	0.338243	0.0441407	0.739824	0.485213	0.334103	0.451598	0.688569	1.52474
AT3G44620.1;AT3G44620.2	>AT3G44620.1 | Symbols: | protein tyrosine phosphatases;protein tyrosine phosphatases | chr3:16193858-16195422 FORWARD LENGTH=239;>AT3G44620.2 | Symbols: | protein tyrosine phosphatases;protein tyrosine phosphatases | chr3:16193858-16195422 FORWARD LENGT	792170	1070200	1113700	1022400	1016600	647140	944940	821970	720160	721260	434240	460990	400190	512310	557980	332970	407230	288440	419350	390290	1003014	771094	473142	367656	111158	103202	56061.8	49455	0.00655274	7.91751e-07	6.51705e-08	2.53556e-05	0.325242	0.000704247	0.768777	0.47172	0.366551	0.476798	0.777052	1.62973
AT4G37980.1;AT4G37980.2	>AT4G37980.1 | Symbols: ELI3-1, ELI3, ATCAD7, CAD7 | elicitor-activated gene 3-1 | chr4:17852670-17854302 FORWARD LENGTH=357;>AT4G37980.2 | Symbols: ELI3-1, ELI3, ATCAD7, CAD7 | elicitor-activated gene 3-1 | chr4:17852670-17853914 FORWARD LENGTH=298	31914000	36824000	31200000	32696000	34940000	31265000	31092000	29209000	21133000	25546000	14268000	14543000	12969000	14507000	13128000	12298000	13601000	10588000	11238000	11607000	33514800	27649000	13883000	11866400	2.07718e+06	3.85342e+06	689728	1.02875e+06	0.0105078	9.01771e-09	2.16985e-09	1.98366e-07	0.60355	1.26048e-06	0.824979	0.414235	0.354064	0.42918	0.854743	1.99157
AT3G63140.1	>AT3G63140.1 | Symbols: CSP41A | chloroplast stem-loop binding protein of 41 kDa | chr3:23327006-23328620 REVERSE LENGTH=406	65200000	70184000	72085000	67450000	63411000	54978000	54499000	54805000	57234000	56693000	31281000	31898000	30694000	35977000	30279000	28956000	26818000	28550000	28489000	33032000	67666000	55641800	32025800	29169000	3.16546e+06	1.10336e+06	2.04978e+06	2.06596e+06	5.29901e-06	9.77551e-13	2.95208e-13	6.90501e-11	0.30026	4.07454e-10	0.822301	0.473292	0.431073	0.524228	0.910797	1.73741
AT1G52510.1;AT1G52510.2	>AT1G52510.1 | Symbols: | alpha/beta-Hydrolases superfamily protein | chr1:19563039-19565260 REVERSE LENGTH=380;>AT1G52510.2 | Symbols: | alpha/beta-Hydrolases superfamily protein | chr1:19563039-19564922 REVERSE LENGTH=288	6098000	5712800	5685700	5937900	5943200	5679600	4927200	5382500	4643400	5045800	2778600	3929200	2988800	2787600	2740200	2805800	3080600	2548100	2629500	2796000	5875520	5135700	3044880	2772000	155228	360736	450576	182970	0.0192135	4.47979e-09	1.15655e-09	5.95295e-08	0.614867	3.27322e-07	0.874084	0.518232	0.471788	0.539751	0.910381	1.68667
AT5G09660.2;AT5G09660.1;AT5G09660.3;AT5G09660.4	>AT5G09660.2 | Symbols: PMDH2 | peroxisomal NAD-malate dehydrogenase 2 | chr5:2993645-2995169 REVERSE LENGTH=333;>AT5G09660.1 | Symbols: PMDH2 | peroxisomal NAD-malate dehydrogenase 2 | chr5:2993645-2995551 REVERSE LENGTH=354;>AT5G09660.3 | Symbols: PMDH2	16132000	16045000	14320000	16356000	15858000	13532000	13429000	16059000	13991000	13797000	8715000	9254700	8678400	9263300	8071900	7054900	7984200	6877600	6002500	8411200	15742200	14161600	8796660	7266080	728896	969047	441245	850781	0.0470675	5.01024e-09	2.54912e-10	5.56512e-09	0.0560773	1.96798e-07	0.899595	0.558795	0.461567	0.513083	0.826004	1.60988
AT5G23060.1	>AT5G23060.1 | Symbols: CaS | calcium sensing receptor | chr5:7736760-7738412 REVERSE LENGTH=387	65662000	60806000	58609000	63235000	64142000	58740000	57683000	55819000	51759000	53275000	30558000	35952000	29436000	32336000	29231000	28009000	29470000	25397000	29729000	28149000	62490800	55455200	31502600	28150800	2.49975e+06	2.61918e+06	2.48254e+06	1.53848e+06	0.00291045	1.32317e-11	3.22198e-12	8.83238e-11	0.215528	6.69365e-10	0.887414	0.504116	0.450479	0.507631	0.893602	1.76034
AT4G30160.1;AT4G30160.2	>AT4G30160.1 | Symbols: VLN4, ATVLN4 | villin 4 | chr4:14754528-14759511 FORWARD LENGTH=974;>AT4G30160.2 | Symbols: VLN4 | villin 4 | chr4:14754528-14759511 FORWARD LENGTH=983	1801700	1602100	1876500	1999700	2035000	2492100	2806900	2355600	2170600	2253300	1178400	1993700	1414700	1278000	1324600	1185900	1223100	1165500	1411800	1045900	1863000	2415700	1437880	1206440	155100	223130	288166	118593	0.0080013	0.0456625	0.00188793	1.97076e-06	0.415034	2.81477e-05	1.29667	0.771809	0.647579	0.499416	0.839041	1.68004
AT4G34230.2;AT4G34230.1	>AT4G34230.2 | Symbols: CAD5, CAD-5 | cinnamyl alcohol dehydrogenase 5 | chr4:16386898-16388666 REVERSE LENGTH=357;>AT4G34230.1 | Symbols: CAD5, ATCAD5, CAD-5 | cinnamyl alcohol dehydrogenase 5 | chr4:16386898-16388666 REVERSE LENGTH=357	8468700	8437000	9764200	10715000	8718500	10820000	11414000	11965000	13676000	13353000	5341900	8825300	7043500	6794500	6396900	5349400	5725800	6046200	5730200	4917500	9220680	12245600	6880420	5553820	889968	1.10227e+06	1.13291e+06	387251	0.00147854	0.0123114	0.000214856	1.15173e-07	0.220749	2.27742e-06	1.32806	0.746194	0.602322	0.453536	0.807192	1.77978
AT1G21500.1	>AT1G21500.1 | Symbols: | unknown protein;Has 29 Blast hits to 29 proteins in 12 species: Archae - 0;Bacteria - 0;Metazoa - 0;Fungi - 2;Plants - 27;Viruses - 0;Other Eukaryotes - 0 (source: NCBI BLink). | chr1:7530047-7530954 REVERSE LENGTH=126	10296000	16991000	14154000	8732700	13685000	5503400	6906400	9017000	2654400	4702200	3127700	7045100	3978900	3022200	6039200	5889300	6203000	7668000	9498600	11383000	12771740	5756680	4642620	8128380	2.93223e+06	2.13316e+06	1.61763e+06	2.06894e+06	0.00213074	0.00052163	0.0434965	0.461231	0.164861	0.894103	0.450736	0.363507	0.636435	1.41199	1.75082	1.23996
AT2G43530.1	>AT2G43530.1 | Symbols: | Scorpion toxin-like knottin superfamily protein | chr2:18070104-18070523 FORWARD LENGTH=85	1178500	1601800	1117300	1716600	1876500	744760	867030	916980	517140	788350	804520	0	784000	778570	0	647350	796870	0	849170	898860	1498140	766852	473418	638450	299612	138478	386641	330155	0.0168762	0.00105354	0.00500542	0.930839	0.866737	0.535147	0.511869	0.316004	0.426162	0.83256	1.3486	1.61982
AT3G01920.1	>AT3G01920.1 | Symbols: | DHBP synthase RibB-like alpha/beta domain | chr3:317449-319001 FORWARD LENGTH=307	790110	1168800	1073500	742280	1177200	619670	544010	640000	528110	826460	0	445170	387160	487370	515260	464740	558530	458240	491670	587280	990378	631650	366992	512092	187246	106363	188508	51708.9	0.0144675	8.81531e-05	0.0013674	0.657719	0.510729	0.0857162	0.637787	0.370558	0.517067	0.810721	1.39538	1.72115
AT1G05260.1	>AT1G05260.1 | Symbols: RCI3, RCI3A | Peroxidase superfamily protein | chr1:1529827-1531271 FORWARD LENGTH=326	1525900	1318600	1424000	1751000	1044700	2152600	2023900	1701800	2856300	1973300	1958800	2256600	2162200	2769800	2569400	948320	666420	1021600	940400	1209200	1412840	2141580	2343360	957188	233095	386399	290234	174680	0.0103783	0.00133237	0.143466	0.000111503	1.78158e-05	0.745194	1.5158	1.65862	0.677492	0.446954	0.408468	0.913893
AT2G01520.1	>AT2G01520.1 | Symbols: MLP328 | MLP-like protein 328 | chr2:235992-236881 FORWARD LENGTH=151	1772500	1419000	1770000	1791600	1226500	2133400	1969700	2482200	4575400	4266600	2352600	3150600	2779400	3486000	3071800	934510	911880	1094300	1168700	1109700	1595920	3085460	2968080	1043818	231321	1.10727e+06	381242	101824	0.0136749	0.0238416	0.573947	0.000975178	0.00170142	0.992271	1.93334	1.85979	0.654054	0.338302	0.351681	1.03955
AT3G28270.2;AT3G28270.1	>AT3G28270.2 | Symbols: | Protein of unknown function (DUF677) | chr3:10538725-10539849 FORWARD LENGTH=374;>AT3G28270.1 | Symbols: | Protein of unknown function (DUF677) | chr3:10538725-10539849 FORWARD LENGTH=374	526730	389200	477950	333010	431660	547060	584170	779050	1364000	782070	351320	469880	325260	801040	276060	95076	0	0	0	0	431710	811270	444712	19015.2	67402.9	292842	189229	38030.4	0.03778	0.999592	0.0225119	5.96074e-05	0.0183224	0.0461271	1.8792	1.03012	0.0440462	0.0234388	0.0427585	1.82426
AT1G01490.2;AT1G01490.1	>AT1G01490.2 | Symbols: | Heavy metal transport/detoxification superfamily protein | chr1:180401-182066 REVERSE LENGTH=177;>AT1G01490.1 | Symbols: | Heavy metal transport/detoxification superfamily protein | chr1:180401-182066 REVERSE LENGTH=177	2270200	944950	1058700	1173300	1152500	342600	297110	293290	276750	0	1693100	1574100	806670	768940	906350	425830	345750	426760	428850	346110	1319930	241950	1149832	394660	481954	122931	399316	39800.1	0.00107609	0.874148	0.00422176	0.904708	0.0194233	0.00493797	0.183305	0.871131	0.299001	1.63116	0.343233	0.210422
AT5G10450.2;AT5G10450.1;AT5G10450.3;AT5G10450.4	>AT5G10450.2 | Symbols: GRF6, AFT1, 14-3-3lambda | G-box regulating factor 6 | chr5:3284452-3286261 REVERSE LENGTH=246;>AT5G10450.1 | Symbols: GRF6, AFT1, 14-3-3lambda | G-box regulating factor 6 | chr5:3284452-3286261 REVERSE LENGTH=248;>AT5G10450.3 | Sym	1498900	880410	1141000	1024100	956230	1891400	1934200	2194000	2377700	1846300	1492100	1620500	1477200	1874000	1001600	716940	655390	888120	791160	587010	1100128	2048720	1493080	727724	217003	204045	283951	104785	5.50083e-05	0.0791405	0.101573	8.72608e-07	0.00056198	0.00941652	1.86226	1.35719	0.66149	0.355209	0.487398	1.37214
AT1G35160.1;AT1G35160.2	>AT1G35160.1 | Symbols: GRF4, 14-3-3PHI, GF14 PHI | GF14 protein phi chain | chr1:12867264-12868514 FORWARD LENGTH=267;>AT1G35160.2 | Symbols: GF14 PHI | GF14 protein phi chain | chr1:12867264-12868514 FORWARD LENGTH=295	1125200	618590	732020	582480	639670	1029500	1062100	1206100	1267300	1151800	1080700	1152900	875700	1137500	754350	563150	542780	687170	629910	431650	739592	1143360	1000230	570932	199028	88245.1	157855	86304.4	0.00468773	0.0801786	0.361018	0.000164057	0.00278682	0.497914	1.54593	1.35241	0.771955	0.499346	0.570801	1.1431
AT1G75940.1;AT5G24550.1;AT5G24540.1	>AT1G75940.1 | Symbols: ATA27, BGLU20 | Glycosyl hydrolase superfamily protein | chr1:28511198-28514044 FORWARD LENGTH=535	719870	563630	641230	970540	1758500	394810	0	372770	282940	0	579010	0	1161600	289350	486280	308710	613110	516630	0	329360	930754	210104	503248	353562	435849	175596	384309	210504	0.0272352	0.274137	0.0910326	0.920349	0.910847	0.581654	0.225735	0.540689	0.379866	1.6828	0.70256	0.417496
AT4G23600.1;AT4G23600.3;AT4G23600.2	>AT4G23600.1 | Symbols: CORI3, JR2 | Tyrosine transaminase family protein | chr4:12310657-12312885 FORWARD LENGTH=422;>AT4G23600.3 | Symbols: CORI3, JR2 | Tyrosine transaminase family protein | chr4:12310657-12312733 FORWARD LENGTH=380;>AT4G23600.2 | Symbo	8431700	8001800	7702900	9410600	9569400	8074000	6938200	8142500	4935500	7794800	3747200	5346900	3872800	3640200	3876300	1816800	1343300	1328700	1247100	985430	8623280	7177000	4096680	1344266	746332	1.19999e+06	631229	268974	0.0810968	2.39317e-06	3.20473e-09	7.70037e-08	0.000744314	0.000234452	0.832282	0.475072	0.155888	0.187302	0.328135	1.75191
AT5G48790.1	>AT5G48790.1 | Symbols: | Domain of unknown function (DUF1995) | chr5:19780010-19781977 REVERSE LENGTH=316	492310	801070	708820	492890	469550	562760	497960	465190	424960	462760	272520	415330	332500	0	272200	0	0	0	0	0	592928	482726	258510	0	135726	46218.1	139483	0	0.428402	0.0011712	1.65388e-06	2.21007e-05	0.0103289	0.0273489	0.814139	0.435989	0	0	0	1.86734
AT1G65960.2;AT1G65960.1;AT2G02010.1;AT3G17760.2;AT3G17760.1;AT5G17330.1;AT3G17720.1;AT2G02000.1	>AT1G65960.2 | Symbols: GAD2 | glutamate decarboxylase 2 | chr1:24552094-24557253 FORWARD LENGTH=494	4650700	4880100	4494800	4691700	4837700	4307300	5165000	5493500	4999900	4802600	2836600	3170100	2594300	2713800	2150100	1746100	2206500	2019100	2044100	1896900	4711000	4953660	2692980	1982540	138129	394672	332614	153963	0.615115	1.05985e-07	1.37786e-09	3.80723e-10	0.0112348	2.12438e-08	1.05151	0.571637	0.420832	0.400217	0.736188	1.83947
AT1G80380.3;AT1G80380.4;AT1G80380.2;AT1G80380.1	>AT1G80380.3 | Symbols: | P-loop containing nucleoside triphosphate hydrolases superfamily protein | chr1:30217895-30219784 FORWARD LENGTH=364;>AT1G80380.4 | Symbols: | P-loop containing nucleoside triphosphate hydrolases superfamily protein | chr1:30217	1343400	1371800	1616300	1536600	1554900	1506600	1378800	1520200	1260800	1481700	689520	1062600	805920	853130	607920	482700	513530	370500	441310	501590	1484600	1429620	803818	461926	107380	97903.9	155463	51868.1	0.891679	8.82374e-07	2.8664e-09	6.41208e-09	0.00220401	2.67209e-06	0.962966	0.541437	0.311145	0.323111	0.574665	1.77854
AT3G46970.1	>AT3G46970.1 | Symbols: ATPHS2, PHS2 | alpha-glucan phosphorylase 2 | chr3:17301625-17306111 REVERSE LENGTH=841	9662000	10057000	9527600	11517000	11479000	9936100	9553300	10032000	9267100	9469800	5889500	7073700	5827300	6198900	5260400	4378400	5123600	3699000	4530600	4133400	10448520	9651660	6049960	4373000	874475	288513	594804	469031	0.270769	8.43462e-08	7.84348e-10	6.22558e-09	0.00535826	1.28957e-06	0.923735	0.579026	0.418528	0.453083	0.722815	1.59533
AT5G24300.2;AT5G24300.1	>AT5G24300.2 | Symbols: SSI1 | Glycogen/starch synthases, ADP-glucose type | chr5:8266934-8270860 FORWARD LENGTH=652;>AT5G24300.1 | Symbols: SSI1, SSI, ATSS1 | Glycogen/starch synthases, ADP-glucose type | chr5:8266934-8270860 FORWARD LENGTH=652	7242300	6320400	6455400	6628100	6224400	7145300	6376900	5791000	6997900	6455200	3442600	4166400	3688300	3720500	3152900	2940700	2818400	2568900	2795900	2682200	6574120	6553260	3634140	2761220	360597	483730	335253	126425	0.999777	1.38006e-08	2.94036e-10	3.20029e-10	0.0136236	1.52885e-08	0.996827	0.552795	0.420014	0.421351	0.7598	1.80325
AT5G35170.2;AT5G35170.1	>AT5G35170.2 | Symbols: | adenylate kinase family protein | chr5:13419278-13423381 FORWARD LENGTH=580;>AT5G35170.1 | Symbols: | adenylate kinase family protein | chr5:13419278-13423482 FORWARD LENGTH=588	2669900	2992100	3330800	3162000	3469400	2807600	2602600	2985500	2392500	2890000	1297000	2129500	2159200	1510000	1185400	1038900	1440400	935750	914460	899330	3124840	2735640	1656220	1045768	278249	213016	412086	203259	0.264838	1.17578e-05	1.19654e-07	1.97444e-06	0.0391283	0.000390278	0.87545	0.530018	0.334663	0.382275	0.631419	1.65174
AT4G12910.1;AT3G25420.1	>AT4G12910.1 | Symbols: scpl20 | serine carboxypeptidase-like 20 | chr4:7550576-7553051 REVERSE LENGTH=497	3463400	3012100	2581800	3897000	2268000	4093800	3998800	3416600	6543300	5627500	3277400	5603700	5163600	6862500	5630400	917670	763070	1275100	1005400	1019500	3044460	4736000	5307520	996148	586571	1.16257e+06	1.16207e+06	166691	0.064266	0.0104207	0.020946	9.30905e-05	1.75998e-05	0.793606	1.55561	1.74334	0.3272	0.210335	0.187686	0.892319
AT1G74070.1	>AT1G74070.1 | Symbols: | Cyclophilin-like peptidyl-prolyl cis-trans isomerase family protein | chr1:27851749-27852861 REVERSE LENGTH=317	7952200	7994700	7297000	8227900	8119900	7947600	7494700	6350000	6856800	8322900	3819800	4220500	3853200	3755800	4110200	3604200	3885000	3245700	3578400	3378400	7918340	7394400	3951900	3538340	325421	715260	180473	217869	0.32067	2.2331e-09	5.06845e-10	3.37737e-09	0.516858	1.74506e-08	0.933832	0.499082	0.446854	0.478516	0.895352	1.8711
AT1G49660.1	>AT1G49660.1 | Symbols: AtCXE5, CXE5 | carboxyesterase 5 | chr1:18378777-18379736 REVERSE LENGTH=319	1312700	1425200	1520400	1051900	1599900	1252400	1212700	1573800	775200	1365700	532870	666750	795140	640940	561840	779500	719100	850100	510410	591710	1382020	1235960	639508	690164	190929	262328	92053.8	123614	0.665186	0.000132155	0.000283416	0.00279551	0.977768	0.00124883	0.894314	0.462734	0.499388	0.558403	1.07921	1.93267
AT3G56240.1	>AT3G56240.1 | Symbols: CCH | copper chaperone | chr3:20863460-20864402 REVERSE LENGTH=121	60071000	60775000	53885000	52093000	56925000	40078000	56836000	49333000	50498000	62379000	25627000	31126000	27020000	25504000	26963000	27293000	24646000	26821000	25225000	28247000	56749800	51824800	27248000	26446400	3.38101e+06	7.51612e+06	2.04163e+06	1.3291e+06	0.395352	2.29328e-07	1.58343e-07	1.73762e-06	0.993311	2.64069e-06	0.913216	0.480143	0.466018	0.510304	0.970581	1.90197
AT5G58140.3;AT5G58140.2;AT5G58140.1;AT5G58140.4	>AT5G58140.3 | Symbols: PHOT2, NPL1 | phototropin 2 | chr5:23524771-23529947 FORWARD LENGTH=898;>AT5G58140.2 | Symbols: PHOT2, NPL1 | phototropin 2 | chr5:23524771-23529993 FORWARD LENGTH=915;>AT5G58140.1 | Symbols: PHOT2, NPL1 | phototropin 2 | chr5:23524	2403500	2082800	2446900	2448000	2451000	2229700	2138200	2271200	2224100	2120900	1205800	1510700	994770	1116400	1017100	1168900	1056800	1061800	1223000	1051800	2366440	2196820	1168954	1112460	142899	57546.2	186713	70354.3	0.265548	2.2243e-09	1.12385e-09	9.43594e-09	0.919556	2.0373e-08	0.928323	0.493972	0.470099	0.506396	0.951671	1.8793
AT1G12900.4;AT1G12900.3;AT1G12900.1	>AT1G12900.4 | Symbols: GAPA-2 | glyceraldehyde 3-phosphate dehydrogenase A subunit 2 | chr1:4392634-4393850 REVERSE LENGTH=350;>AT1G12900.3 | Symbols: GAPA-2 | glyceraldehyde 3-phosphate dehydrogenase A subunit 2 | chr1:4392634-4393850 REVERSE LENGTH=350;	157360000	136520000	137530000	133440000	118380000	146810000	133130000	110110000	113030000	116260000	71166000	64448000	62690000	70509000	60567000	70133000	71735000	66652000	69956000	69726000	136646000	123868000	65876000	69640400	1.24402e+07	1.39767e+07	4.23849e+06	1.65333e+06	0.276235	8.88939e-08	1.90221e-07	3.2214e-06	0.9444	1.3418e-06	0.906488	0.482092	0.509641	0.562215	1.05714	1.88032
AT3G18500.1;AT3G18500.2;AT3G18500.3	>AT3G18500.1 | Symbols: | DNAse I-like superfamily protein | chr3:6352544-6355297 FORWARD LENGTH=426;>AT3G18500.2 | Symbols: | DNAse I-like superfamily protein | chr3:6352544-6355297 FORWARD LENGTH=448;>AT3G18500.3 | Symbols: | DNAse I-like superfamily	460900	496750	370070	406140	461000	408210	352880	281100	333990	510010	187360	177680	239520	191150	269100	256380	275000	231320	252460	207500	438972	377238	212962	244532	45010.7	77838.1	35306.8	23140.7	0.32825	4.44127e-05	0.000238786	0.00803777	0.805525	0.00129722	0.859367	0.485138	0.557056	0.648217	1.14824	1.77139
AT1G04040.1	>AT1G04040.1 | Symbols: | HAD superfamily, subfamily IIIB acid phosphatase | chr1:1042564-1043819 REVERSE LENGTH=271	4796200	3622200	3876600	4505500	4859500	5877000	4053100	5004000	4811600	4548000	2278600	3924500	2679600	2385300	2412900	1396000	2362500	1628400	1881500	1343200	4332000	4858740	2736180	1722320	497000	600964	608656	372614	0.511756	0.00295851	1.6785e-05	1.63318e-06	0.0662506	0.000181658	1.12159	0.63162	0.397581	0.354479	0.629462	1.77574
AT1G61520.2;AT1G61520.3;AT1G61520.1	>AT1G61520.2 | Symbols: LHCA3 | photosystem I light harvesting complex gene 3 | chr1:22700493-22701149 FORWARD LENGTH=218;>AT1G61520.3 | Symbols: LHCA3 | photosystem I light harvesting complex gene 3 | chr1:22700152-22701149 FORWARD LENGTH=273;>AT1G61520.1	11484000	10044000	8859100	10791000	11267000	9566900	8732800	10526000	8198000	8939400	4861800	7724000	5115500	5689300	4466900	4480700	5320400	4404700	4461100	4308800	10489020	9192620	5571500	4595140	953007	797849	1.14707e+06	367511	0.189301	2.87264e-06	2.56137e-07	6.77889e-06	0.40855	0.000115636	0.876404	0.531175	0.43809	0.499873	0.824758	1.64994
AT1G74880.1	>AT1G74880.1 | Symbols: NDH-O | NAD(P)H:plastoquinone dehydrogenase complex subunit O | chr1:28130112-28131020 REVERSE LENGTH=158	4585900	5335800	5187200	4892900	3710000	3505700	3910600	6257800	5701300	4908300	3759400	2205000	1551500	3916500	2499900	2102000	1910300	2742700	2057200	2501500	4742360	4856740	2786460	2262740	576708	1.03917e+06	913120	309731	0.996521	0.011213	0.00157054	0.0010273	0.769171	0.00729875	1.02412	0.587568	0.477134	0.465897	0.812048	1.74298
AT1G76020.1	>AT1G76020.1 | Symbols: | Thioredoxin superfamily protein | chr1:28532243-28533542 REVERSE LENGTH=225	1300100	1250900	1227800	1457200	847780	1493500	1291300	1395800	906980	1585800	509410	1227900	550720	596430	592090	417020	437380	443660	402050	348500	1216756	1334676	695310	409722	201092	235300	268160	33991.2	0.848073	0.0118126	0.000230601	5.03691e-05	0.241404	0.00226875	1.09691	0.571446	0.336733	0.306982	0.589265	1.91954
AT2G34420.1;AT2G34430.1	>AT2G34420.1 | Symbols: LHB1B2, LHCB1.5 | photosystem II light harvesting complex gene B1B2 | chr2:14522716-14523513 REVERSE LENGTH=265;>AT2G34430.1 | Symbols: LHB1B1, LHCB1.4 | light-harvesting chlorophyll-protein complex II subunit B1 | chr2:14524818-145	67421000	68282000	57885000	63067000	76076000	67075000	71058000	79580000	66791000	60601000	31874000	53205000	35174000	32610000	26272000	30859000	45097000	31237000	29001000	28830000	66546200	69021000	35827000	33004800	6.02854e+06	6.24977e+06	9.16182e+06	6.12226e+06	0.958145	6.91977e-05	2.47242e-05	1.03804e-05	0.939878	2.8e-05	1.03719	0.538378	0.495968	0.478185	0.921227	1.92651
AT3G63520.1	>AT3G63520.1 | Symbols: CCD1, ATCCD1, ATNCED1, NCED1 | carotenoid cleavage dioxygenase 1 | chr3:23452940-23455896 FORWARD LENGTH=538	4697500	4123300	3787400	5149900	5132200	5233000	4517700	4728000	4767100	4909300	2624500	4175300	2738100	2712200	2652500	1984600	2367100	2378700	2516000	1992400	4578060	4831020	2980520	2247760	544112	236890	598767	218083	0.84341	0.000469448	6.17282e-06	1.63596e-06	0.121407	9.71138e-05	1.05525	0.651044	0.490985	0.465276	0.75415	1.62086
AT4G04020.1;REV__AT4G23950.1;REV__AT4G23950.2	>AT4G04020.1 | Symbols: FIB | fibrillin | chr4:1932161-1933546 FORWARD LENGTH=318	45161000	40664000	34002000	46111000	43799000	40920000	42445000	40849000	35624000	47506000	22849000	30019000	25942000	22732000	27145000	19922000	22778000	20169000	20536000	19432000	41947400	41468800	25737400	20567400	4.37876e+06	3.80126e+06	2.74702e+06	1.16208e+06	0.996702	1.5421e-05	4.29598e-07	5.83611e-07	0.153987	2.2178e-05	0.98859	0.613564	0.490314	0.495973	0.799125	1.61123
AT4G39970.1	>AT4G39970.1 | Symbols: | Haloacid dehalogenase-like hydrolase (HAD) superfamily protein | chr4:18536678-18538429 REVERSE LENGTH=316	3360500	3832800	4218700	2884500	3286200	3563600	2584200	3131500	4021400	3725400	1723300	1580400	1926600	2488500	1649400	1667600	1093700	1442600	1206200	1944600	3516540	3405220	1873640	1470940	462586	501253	328552	308619	0.979897	0.00018012	1.42502e-05	2.80232e-05	0.521161	0.000378874	0.968344	0.532808	0.418292	0.431966	0.785071	1.81744
AT5G20280.1;AT1G04920.1;AT5G11110.1	>AT5G20280.1 | Symbols: ATSPS1F, SPS1F | sucrose phosphate synthase 1F | chr5:6844994-6849997 REVERSE LENGTH=1043	2971600	2823500	3189300	3748700	3109600	3969900	3378700	2889600	3214800	2166100	1473800	2171000	1654200	1983900	1446300	1377300	1338800	1214700	1598700	1384800	3168540	3123820	1745840	1382860	315699	593495	286203	123968	0.998156	0.000293383	2.25043e-05	3.04733e-05	0.525685	0.00040905	0.985886	0.550992	0.436434	0.442682	0.792089	1.78929
AT5G22580.1	>AT5G22580.1 | Symbols: | Stress responsive A/B Barrel Domain | chr5:7502709-7503137 FORWARD LENGTH=111	3509500	2380500	2514300	2086300	2065800	2605200	2074700	2130500	2645200	2498400	1517500	1099700	1412900	1570200	1099700	875720	713110	797580	632350	733170	2511280	2390800	1340000	750386	527753	240807	202633	81919.8	0.945281	0.000346615	2.88071e-06	7.11007e-06	0.0691032	0.00102647	0.952024	0.533592	0.298806	0.313864	0.55999	1.78418
AT5G28020.6;AT5G28020.4;AT5G28020.3;AT5G28020.2;AT5G28020.1;AT5G28020.5	>AT5G28020.6 | Symbols: CYSD2, ATCYSD2 | cysteine synthase D2 | chr5:10026395-10028166 REVERSE LENGTH=323;>AT5G28020.4 | Symbols: CYSD2, ATCYSD2 | cysteine synthase D2 | chr5:10026395-10028166 REVERSE LENGTH=323;>AT5G28020.3 | Symbols: CYSD2, ATCYSD2 | cys	6406400	7021800	5602200	6040300	6403700	6375700	6025700	6680500	5444300	6866100	3309600	3303100	3115400	2597500	3539000	2770400	2736200	2817800	2608200	2759400	6294880	6278460	3172920	2738400	468467	505198	317509	70322.5	0.999915	1.89801e-08	2.87514e-09	3.07667e-09	0.399357	2.04699e-08	0.997392	0.504048	0.43502	0.436158	0.863054	1.97876
AT5G35970.1	>AT5G35970.1 | Symbols: | P-loop containing nucleoside triphosphate hydrolases superfamily protein | chr5:14119060-14123078 REVERSE LENGTH=961	13357000	12417000	13573000	13543000	12439000	14038000	11920000	11303000	13568000	12662000	6743400	6550900	6839700	6719900	5998600	5912800	6083200	5867200	6292600	5976900	13065800	12698200	6570500	6026540	526040	1.01046e+06	300712	151518	0.81748	2.66866e-10	7.61682e-11	1.75957e-10	0.578866	6.51455e-10	0.971865	0.502878	0.461245	0.474598	0.917212	1.93261
AT5G54960.1;AT4G33070.1	>AT5G54960.1 | Symbols: PDC2 | pyruvate decarboxylase-2 | chr5:22310858-22312681 REVERSE LENGTH=607	2067800	2679300	2106300	2634800	2940000	2659800	3168500	2680800	2624400	2754200	1127000	2441600	1389900	1372600	1145700	729160	1290600	999240	1160000	826190	2485640	2777540	1495360	1001038	341961	200034	485698	206692	0.605197	0.00311817	5.07286e-05	5.73459e-06	0.189326	0.000258756	1.11743	0.6016	0.402728	0.360405	0.669429	1.85744
AT1G31330.1	>AT1G31330.1 | Symbols: PSAF | photosystem I subunit F | chr1:11215011-11215939 REVERSE LENGTH=221	5466900	6111700	5835900	8351000	8562100	5682700	7299500	7880500	4921600	5296600	2895600	5252800	3290800	2907400	3082400	3435700	3775600	2903300	3117300	2795300	6865520	6216180	3485800	3205440	1.31678e+06	1.16187e+06	895090	359270	0.796379	0.0010753	0.000490213	0.00307803	0.978257	0.00688896	0.90542	0.507726	0.46689	0.515661	0.919571	1.78329
AT2G40840.1	>AT2G40840.1 | Symbols: DPE2 | disproportionating enzyme 2 | chr2:17045368-17050779 FORWARD LENGTH=955	2001300	1500200	2378000	2439100	1981200	1986600	1594300	1798700	2155800	1864100	1088300	1121400	1098500	1212300	1236400	933750	815630	770120	1256000	1166500	2059960	1879900	1151380	988400	337008	187572	61014.5	191735	0.652988	0.000117865	1.72436e-05	0.000145363	0.717906	0.00115231	0.912591	0.558933	0.479815	0.525773	0.858448	1.63274
AT4G26530.2;AT4G26530.1	>AT4G26530.2 | Symbols: | Aldolase superfamily protein | chr4:13391566-13392937 FORWARD LENGTH=358;>AT4G26530.1 | Symbols: | Aldolase superfamily protein | chr4:13391566-13392937 FORWARD LENGTH=358	34633000	38885000	40049000	31753000	32434000	32892000	27413000	32211000	35383000	32180000	18781000	16962000	20343000	23196000	17949000	17705000	13100000	18184000	14923000	18192000	35550800	32015800	19446200	16420800	3.35651e+06	2.58289e+06	2.1781e+06	2.05749e+06	0.256055	8.97353e-07	8.48471e-08	1.37505e-06	0.380767	2.10668e-05	0.900565	0.546998	0.461897	0.512897	0.844422	1.64638
AT1G32220.1	>AT1G32220.1 | Symbols: | NAD(P)-binding Rossmann-fold superfamily protein | chr1:11608038-11609591 FORWARD LENGTH=296	2504600	2891800	2588100	2834600	2694000	2996400	2892300	3090100	2445200	3336000	1495000	1960300	1489600	1434900	1672300	1168500	1663300	1311100	1625300	1214200	2702620	2952000	1610420	1396480	145333	292885	192339	207866	0.390324	1.2739e-05	1.29563e-06	1.20471e-07	0.517809	9.07937e-07	1.09227	0.595874	0.516713	0.473062	0.867153	1.83306
AT2G22170.1	>AT2G22170.1 | Symbols: | Lipase/lipooxygenase, PLAT/LH2 family protein | chr2:9427010-9427742 REVERSE LENGTH=183	31282000	32133000	29488000	32552000	32440000	37782000	42738000	40290000	31973000	37948000	15022000	26207000	19922000	16796000	18969000	13810000	25873000	15376000	18300000	12419000	31579000	38146200	19383200	17155600	1.13626e+06	3.57661e+06	3.81418e+06	4.77699e+06	0.0832815	0.000996969	0.000178824	1.95663e-06	0.815919	8.21872e-06	1.20796	0.6138	0.54326	0.449733	0.885076	1.968
AT4G12290.1;AT4G12280.1	>AT4G12290.1 | Symbols: | Copper amine oxidase family protein | chr4:7304434-7306973 FORWARD LENGTH=741	22162000	19126000	18047000	21012000	20253000	21666000	21827000	19184000	26367000	26451000	13708000	16248000	14751000	11971000	15097000	10696000	11495000	11737000	10752000	9829800	20120000	23099000	14355000	10901960	1.43307e+06	2.86057e+06	1.44173e+06	672818	0.126194	0.00163287	9.77003e-06	2.47862e-07	0.0637358	1.86764e-05	1.14806	0.713469	0.541847	0.471967	0.759454	1.60913
AT3G28500.1	>AT3G28500.1 | Symbols: | 60S acidic ribosomal protein family | chr3:10682204-10682551 FORWARD LENGTH=115	1459500	1075700	1351000	1305200	1152500	1144400	947620	1041200	1591800	1026100	2756800	1718800	2694800	2612800	2271800	2031000	1854200	1978700	2180700	2927600	1268780	1150224	2411000	2194440	138030	229506	384541	381243	0.943805	0.000344122	0.00259742	0.0008499	0.743808	0.00011886	0.906559	1.90025	1.72957	1.90784	0.910178	0.477073
AT5G65840.1	>AT5G65840.1 | Symbols: | Thioredoxin superfamily protein | chr5:26344097-26346057 REVERSE LENGTH=275	627220	988000	1010600	1218200	722110	755910	861390	568890	722490	599600	440710	476970	469420	457490	442910	652600	347410	359230	348690	397600	913226	701656	457500	421106	212794	106710	14254.4	117172	0.151498	0.000916572	0.000426019	0.0392434	0.979551	0.081849	0.768327	0.500971	0.461119	0.60016	0.92045	1.53367
AT3G52180.1	>AT3G52180.1 | Symbols: ATPTPKIS1, DSP4, SEX4, ATSEX4 | dual specificity protein phosphatase (DsPTP1) family protein | chr3:19349884-19353459 REVERSE LENGTH=379	1148500	1701500	1195300	1059000	1698400	838290	1025300	1508400	1009100	1117800	740640	604830	758410	784650	0	726000	687500	694580	657050	731650	1360540	1099778	577706	699356	280569	223357	295468	27224.9	0.414345	0.00110635	0.00494061	0.110518	0.879845	0.0272358	0.808339	0.424615	0.514028	0.635907	1.21057	1.9037
AT1G75750.2;AT1G75750.1	>AT1G75750.2 | Symbols: GASA1 | GAST1 protein homolog 1 | chr1:28441813-28442284 REVERSE LENGTH=97;>AT1G75750.1 | Symbols: GASA1 | GAST1 protein homolog 1 | chr1:28441813-28442284 REVERSE LENGTH=98	12077000	20259000	13600000	19599000	20107000	12439000	15387000	15487000	2960000	11419000	5903200	9929200	6845400	4679500	10316000	7914500	11128000	7544900	11893000	9762400	17128400	11538400	7534660	9648560	3.5424e+06	4.57859e+06	2.22523e+06	1.71298e+06	0.105862	0.00329128	0.0216413	0.839118	0.789807	0.327241	0.673641	0.439893	0.563308	0.836213	1.28056	1.53138
AT5G42180.1;AT1G05250.1;AT1G05240.1	>AT5G42180.1 | Symbols: | Peroxidase superfamily protein | chr5:16852702-16854021 FORWARD LENGTH=317	10578000	7804500	11914000	10330000	6467500	10199000	12038000	9827000	16765000	12077000	13117000	12898000	13449000	20374000	15719000	5917400	4175500	7302300	7131600	6862300	9418800	12181200	15111400	6277820	1.98576e+06	2.47038e+06	2.81796e+06	1.15497e+06	0.319231	0.0101674	0.221364	0.00771844	0.000179936	0.272696	1.29329	1.60439	0.66652	0.51537	0.415436	0.806093
AT4G13560.1	>AT4G13560.1 | Symbols: UNE15 | Late embryogenesis abundant protein (LEA) family protein | chr4:7879764-7880311 REVERSE LENGTH=109	6580800	3129700	4643600	3221700	2417500	2725100	3548600	3279200	5667700	4249400	9420900	4620500	7785600	9535700	8091800	3589100	3231700	3708200	4050000	3764400	3998660	3894000	7890900	3668680	1.47934e+06	1.0135e+06	1.77726e+06	265862	0.999408	0.00258425	0.982411	0.99422	0.00123022	0.00204047	0.973826	1.97339	0.917477	0.942137	0.464925	0.49348
AT5G13930.1	>AT5G13930.1 | Symbols: CHS, TT4, ATCHS | Chalcone and stilbene synthase family protein | chr5:4488762-4490035 FORWARD LENGTH=395	5768500	5791000	5356600	5344600	4546200	4751100	4194200	3736700	7853600	5955100	10734000	6227100	9420900	10879000	8414200	3962600	3000900	3679300	3408500	4286900	5361380	5298140	9135040	3667640	450587	1.4777e+06	1.71205e+06	443242	0.999834	0.00169334	0.214816	0.242055	3.38859e-05	0.00145234	0.988205	1.70386	0.684085	0.69225	0.401491	0.57998
AT1G06000.1	>AT1G06000.1 | Symbols: | UDP-Glycosyltransferase superfamily protein | chr1:1820495-1821802 REVERSE LENGTH=435	596790	413200	507870	529550	476870	467160	447080	487810	434620	374070	1176600	667870	890070	1037200	917810	603330	560920	587810	543130	620580	504856	442148	937910	583154	60423.1	38538.9	168787	28020.4	0.775521	3.28348e-05	0.639245	0.17978	0.000305488	6.27697e-06	0.87579	1.85778	1.15509	1.31891	0.621759	0.471418
AT3G46940.1	>AT3G46940.1 | Symbols: DUT1 | DUTP-PYROPHOSPHATASE-LIKE 1 | chr3:17288367-17288867 REVERSE LENGTH=166	753590	709120	824030	758630	572420	519700	600500	556180	684950	634500	1797700	775670	1452700	1482400	928610	1513700	687220	840730	870130	1200300	723558	599166	1287416	1022416	83997.3	57916.8	378511	297173	0.889603	0.0237244	0.346838	0.110455	0.447198	0.00558934	0.828083	1.77929	1.41304	1.7064	0.794161	0.465402
AT5G53820.1	>AT5G53820.1 | Symbols: | Late embryogenesis abundant protein (LEA) family protein | chr5:21853475-21853866 FORWARD LENGTH=67	6749000	3665400	5506900	3373800	2795300	3403500	2541400	2536700	6339800	3414300	10888000	4731600	7218600	8013300	6368700	4344500	4434200	4780400	5732500	4524000	4418080	3647140	7444040	4763120	1.4771e+06	1.40141e+06	2.03713e+06	506084	0.877166	0.0440609	0.986706	0.706564	0.0827612	0.00997695	0.825503	1.6849	1.0781	1.30599	0.639857	0.489941
AT2G32240.1	>AT2G32240.1 | Symbols: | FUNCTIONS IN: molecular_function unknown;INVOLVED IN: response to cadmium ion;LOCATED IN: plasma membrane;EXPRESSED IN: 25 plant structures;EXPRESSED DURING: 13 growth stages;CONTAINS InterPro DOMAIN/s: Prefoldin (InterPro:I	4759300	5926000	5882800	7561500	9072500	2598400	6807400	10060000	3101100	3727700	1555200	3679200	4244700	1296700	3535000	2668700	5398700	4733400	3906000	3451000	6640420	5258920	2862160	4031560	1.50907e+06	2.81167e+06	1.19921e+06	956227	0.692472	0.0368752	0.200177	0.762306	0.787206	0.260974	0.791956	0.431021	0.607124	0.766614	1.40857	1.8374
AT3G62110.1	>AT3G62110.1 | Symbols: | Pectin lyase-like superfamily protein | chr3:22997313-22999503 REVERSE LENGTH=471	5086800	4119800	3703200	4931600	6904100	3919700	5898200	6405700	2803600	2120400	1902000	2006300	2970800	1252900	2582800	2088100	4513500	4332700	2149300	1690900	4949100	4229520	2142960	2954900	1.10284e+06	1.67916e+06	591223	1.21042e+06	0.834027	0.0219338	0.132075	0.46558	0.779107	0.109205	0.854604	0.433	0.597058	0.698637	1.37889	1.97368
AT5G16570.1	>AT5G16570.1 | Symbols: GLN1;4 | glutamine synthetase 1;4 | chr5:5421898-5424523 REVERSE LENGTH=356	5096400	4194500	5529800	5638500	4818700	5280800	5536700	6834200	9967500	6966900	3623000	4236400	4185100	5859100	4719000	1271200	1148100	1619800	1309900	1396300	5055580	6917220	4524520	1349060	522287	1.66717e+06	752314	157170	0.0607456	0.859272	0.000259871	2.03723e-06	0.00122619	0.0128939	1.36823	0.894956	0.266846	0.195029	0.298166	1.52883
AT2G21280.1	>AT2G21280.1 | Symbols: GC1, ATSULA, SULA | NAD(P)-binding Rossmann-fold superfamily protein | chr2:9110502-9112679 REVERSE LENGTH=347	426650	434980	420700	460470	465910	436700	468640	455980	411540	593870	351050	457720	349000	370260	0	0	0	0	328460	0	441742	473346	305606	65692	18171.9	63265.6	157900	131384	0.975204	0.315802	0.000781721	0.000345752	0.0287029	0.165568	1.07154	0.69182	0.148711	0.138782	0.214957	1.54888
AT3G50970.1	>AT3G50970.1 | Symbols: LTI30, XERO2 | dehydrin family protein | chr3:18940825-18941406 FORWARD LENGTH=193	1371000	994100	1197800	1081700	877820	1117000	1488000	750900	2343700	1144700	636970	440240	683340	1033900	775860	287130	172260	260650	388880	478080	1104484	1368860	714062	317400	169599	540382	193897	105953	0.617711	0.3019	0.010192	0.000845141	0.28938	0.0349082	1.23937	0.646512	0.287374	0.231872	0.444499	1.917
AT2G28720.1	>AT2G28720.1 | Symbols: | Histone superfamily protein | chr2:12327043-12327498 FORWARD LENGTH=151	680310	422560	354920	388010	735670	464300	725330	717510	350110	697990	264650	433410	311630	439730	282340	255900	252110	247750	296890	214130	516294	591048	346352	253356	158941	154646	75202.3	26356.6	0.806378	0.214913	0.0281346	0.00459583	0.685118	0.0431855	1.14479	0.670843	0.49072	0.428656	0.731499	1.7065
AT3G15730.1	>AT3G15730.1 | Symbols: PLDALPHA1, PLD | phospholipase D alpha 1 | chr3:5330835-5333474 FORWARD LENGTH=810	7739100	8046900	6170300	8598700	9188600	10915000	10790000	11334000	10569000	9240200	4816600	10666000	5539300	5630400	4810000	4027600	6069900	4615500	5542200	3036700	7948720	10569640	6292460	4658380	1.01746e+06	709858	2.21401e+06	1.07732e+06	0.0692966	0.356116	0.0181706	8.78949e-05	0.367285	0.00232856	1.32973	0.791632	0.586054	0.440732	0.740311	1.67973
AT4G35250.1	>AT4G35250.1 | Symbols: | NAD(P)-binding Rossmann-fold superfamily protein | chr4:16771401-16773269 REVERSE LENGTH=395	618480	727460	681600	623200	620600	580870	610580	726940	866720	468880	431490	527460	460380	579670	0	300020	0	254170	307580	269980	654268	650798	399800	226350	43551.4	135662	206477	114837	0.999983	0.0804	0.00233324	0.00250773	0.318956	0.0858335	0.994696	0.611065	0.345959	0.347804	0.566158	1.62781
AT1G51680.1;AT1G51680.2;AT1G51680.3;AT3G21240.1	>AT1G51680.1 | Symbols: 4CL1, 4CL.1, AT4CL1 | 4-coumarate:CoA ligase 1 | chr1:19159007-19161464 REVERSE LENGTH=561;>AT1G51680.2 | Symbols: 4CL1, 4CL.1, AT4CL1 | 4-coumarate:CoA ligase 1 | chr1:19159647-19161464 REVERSE LENGTH=490;>AT1G51680.3 | Symbols: 4C	555580	392760	744890	585710	441690	510930	654410	614520	1352900	757150	405030	496450	388100	785420	409940	281890	0	348610	312100	272840	544126	777982	496988	243088	122940	298084	149053	124403	0.328462	0.984199	0.148911	0.0049221	0.26363	0.191454	1.42978	0.913369	0.446749	0.31246	0.489122	1.56539
AT4G12870.1	>AT4G12870.1 | Symbols: | Gamma interferon responsive lysosomal thiol (GILT) reductase family protein | chr4:7542285-7543421 FORWARD LENGTH=229	250910	474590	287790	0	266960	334480	348340	284230	1098000	462410	217760	289680	385590	403450	323920	0	0	0	0	0	256050	505492	324080	0	151310	301934	67186.9	0	0.211825	0.942769	0.194102	0.00375877	0.0728424	0.465794	1.97419	1.26569	0	0	0	1.55978
AT5G49180.1	>AT5G49180.1 | Symbols: | Plant invertase/pectin methylesterase inhibitor superfamily | chr5:19940783-19942876 REVERSE LENGTH=571	387040	377650	376250	384290	334880	436170	402980	388880	1123000	554730	396850	476660	503770	0	447900	0	0	0	334760	0	372022	581152	365036	66952	19000.6	277139	185923	133904	0.384191	0.999938	0.118005	0.00473252	0.129923	0.356878	1.56214	0.981222	0.179968	0.115206	0.183412	1.59204
AT5G47860.1	>AT5G47860.1 | Symbols: | Protein of unknown function (DUF1350) | chr5:19381656-19384310 FORWARD LENGTH=431	442160	467710	499050	478010	907830	588510	762330	908370	390880	524630	349420	586140	381410	328150	332050	283630	385950	343400	287290	0	558952	634944	395434	260054	175397	181594	97187.9	135442	0.891494	0.444427	0.0567819	0.0140054	0.59644	0.154872	1.13595	0.707456	0.465253	0.40957	0.657642	1.60569
AT1G13950.1	>AT1G13950.1 | Symbols: EIF-5A, ELF5A-1, ATELF5A-1, EIF5A | eukaryotic elongation factor 5A-1 | chr1:4773631-4774668 FORWARD LENGTH=158	528290	492120	0	518290	845240	533840	663190	703960	673750	955930	233450	275010	486010	404470	410010	221500	416260	461280	152760	0	476788	706134	361790	250360	271180	137827	93358.8	170323	0.310322	0.804362	0.320624	0.0122321	0.81848	0.0680337	1.48102	0.758807	0.525097	0.35455	0.692004	1.95178
AT1G14210.1	>AT1G14210.1 | Symbols: | Ribonuclease T2 family protein | chr1:4856902-4857941 REVERSE LENGTH=247	255560	260470	256230	303160	279320	296150	327870	494340	291690	321370	275390	0	245760	254770	245490	235360	282100	0	272240	0	270948	346284	204282	157940	18280.6	75331.6	102718	129895	0.656164	0.734077	0.332775	0.0452023	0.888949	0.166379	1.27805	0.753953	0.582916	0.4561	0.773147	1.69513
AT5G57330.1	>AT5G57330.1 | Symbols: | Galactose mutarotase-like superfamily protein | chr5:23218392-23220664 FORWARD LENGTH=312	482000	600310	577200	603710	0	766390	679250	767260	765280	620480	507340	721850	679180	582120	515730	0	487490	0	443050	594580	452644	719732	601244	305024	230603	60000.4	86158.2	253877	0.193171	0.65235	0.656931	0.0224286	0.131177	0.787132	1.59006	1.32829	0.673872	0.423802	0.507321	1.19707
AT5G65430.2;AT5G65430.1;AT5G65430.3	>AT5G65430.2 | Symbols: GRF8, GF14 KAPPA | general regulatory factor 8 | chr5:26148546-26150255 REVERSE LENGTH=246;>AT5G65430.1 | Symbols: GRF8, 14-3-3KAPPA, GF14 KAPPA | general regulatory factor 8 | chr5:26148546-26150255 REVERSE LENGTH=248;>AT5G65430.3	194410	159330	169630	153360	163200	234950	218010	216430	398660	215350	197370	187800	168740	190120	164490	119000	119600	137710	0	111270	167986	256680	181704	97516	14231.5	71350	12789.1	49524.5	0.0540036	0.971302	0.15435	0.000603103	0.0707742	0.120484	1.52798	1.08166	0.580501	0.379913	0.536675	1.41263
AT5G04180.1	>AT5G04180.1 | Symbols: ATACA3, ACA3 | alpha carbonic anhydrase 3 | chr5:1147907-1149237 REVERSE LENGTH=277	304940	386590	363400	388070	0	343090	0	0	387130	0	486010	328490	446610	773970	848960	0	339710	308810	0	349880	288600	146044	576808	199680	147410	179408	199899	163598	0.658824	0.128668	0.886041	0.971209	0.033262	0.0139209	0.506043	1.99864	0.691892	1.36726	0.346181	0.253193
AT2G28355.1	>AT2G28355.1 | Symbols: LCR5 | low-molecular-weight cysteine-rich 5 | chr2:12119388-12120089 FORWARD LENGTH=78	169990	146140	0	130200	0	0	130260	117050	88039	108850	152380	128510	138710	284080	155800	0	0	0	0	0	89266	88839.8	171896	0	73977.6	46486.6	56936.6	0	0.999999	0.154368	0.112934	0.115272	0.00133833	0.151367	0.995226	1.92566	0	0	0	0.516823
AT2G45600.1	>AT2G45600.1 | Symbols: | alpha/beta-Hydrolases superfamily protein | chr2:18789799-18790788 FORWARD LENGTH=329	706830	577650	0	580640	566950	604260	537360	862440	610150	601020	937330	517150	540580	1064300	794930	511840	0	495850	540270	0	486414	643046	770858	309592	248544	112833	215312	253181	0.734723	0.278795	0.657631	0.16739	0.0357968	0.834451	1.32201	1.58478	0.636478	0.481446	0.40162	0.834195
AT3G53980.2;AT3G53980.1	>AT3G53980.2 | Symbols: | Bifunctional inhibitor/lipid-transfer protein/seed storage 2S albumin superfamily protein | chr3:19987760-19988203 REVERSE LENGTH=114;>AT3G53980.1 | Symbols: | Bifunctional inhibitor/lipid-transfer protein/seed storage 2S albumi	450810	463020	451030	426560	360960	348350	0	374460	320760	465470	445150	533030	501970	896960	924010	330040	405480	372920	500980	380340	430476	301808	660224	397952	36722.9	158541	206449	56956.6	0.544652	0.113974	0.985727	0.745449	0.0608451	0.0082002	0.701103	1.53371	0.924446	1.31856	0.602753	0.45713
AT3G28920.1	>AT3G28920.1 | Symbols: AtHB34, HB34, ZHD9 | homeobox protein 34 | chr3:10940598-10941536 REVERSE LENGTH=312	321280	404520	339400	384960	497110	248470	351640	256790	184070	215770	336440	225110	290360	182470	290020	551140	675790	684030	512540	561540	389454	251348	264880	597008	61628.1	56371.1	54360.2	69679.4	0.0251613	0.0466008	0.000960264	2.85372e-06	4.76389e-06	0.988785	0.645386	0.680132	1.53294	2.37522	2.25388	0.948913
AT2G21060.1	>AT2G21060.1 | Symbols: ATGRP2B, ATCSP4, GRP2B | glycine-rich protein 2B | chr2:9036983-9037588 REVERSE LENGTH=201	21405000	20272000	22688000	20886000	18100000	28938000	25906000	24413000	32874000	32994000	51568000	35703000	43631000	47703000	44338000	47540000	36615000	38207000	43991000	42291000	20670200	29025000	44588600	41728800	1.51146e+06	3.50925e+06	5.26014e+06	3.94354e+06	0.0309487	7.51963e-07	3.99243e-06	0.0011787	0.715561	0.000147362	1.4042	2.15714	2.01879	1.43768	0.935863	0.650951
AT5G64120.1	>AT5G64120.1 | Symbols: | Peroxidase superfamily protein | chr5:25659551-25660946 REVERSE LENGTH=328	3700800	3245200	1899000	6129000	4212900	10129000	6090900	9232400	4790600	10669000	6010900	11152000	7511500	6011400	6348300	4989700	4390600	4559100	4195900	3620400	3837380	8182380	7406820	4351140	1.3798e+06	2.32179e+06	1.95211e+06	449587	0.0103407	0.0380436	0.972067	0.024659	0.0862913	0.913188	2.13228	1.93018	1.13388	0.531769	0.58745	1.10471
AT3G32980.1	>AT3G32980.1 | Symbols: | Peroxidase superfamily protein | chr3:13526404-13529949 REVERSE LENGTH=352	3225000	2150100	1917400	3035000	2895100	8538300	7396200	7823400	5513400	6514300	2424900	4009700	2936100	1408900	3036600	3152300	4881500	4297500	4183000	2535200	2644520	7157120	2763240	3809900	514855	1.05107e+06	849350	846473	5.69899e-06	0.99703	0.240857	0.00019207	0.324158	7.97087e-06	2.7064	1.04489	1.44068	0.532323	1.37878	2.59012
AT3G16470.2;AT3G16470.1;AT3G16470.3	>AT3G16470.2 | Symbols: JR1 | Mannose-binding lectin superfamily protein | chr3:5596096-5597709 REVERSE LENGTH=451;>AT3G16470.1 | Symbols: JR1 | Mannose-binding lectin superfamily protein | chr3:5596096-5597709 REVERSE LENGTH=451;>AT3G16470.3 | Symbols: JR	50335000	50232000	48326000	59935000	63465000	86402000	93504000	92500000	50575000	78085000	34298000	52537000	39430000	32602000	32246000	38577000	55720000	47772000	47672000	34917000	54458600	80213200	38222600	44931600	6.05943e+06	1.58042e+07	7.60359e+06	7.38431e+06	0.0104914	0.139705	0.546835	0.000685939	0.778715	0.000109408	1.47292	0.701865	0.82506	0.560152	1.17552	2.09858
AT5G06720.1	>AT5G06720.1 | Symbols: ATPA2, PA2 | peroxidase 2 | chr5:2077567-2078857 REVERSE LENGTH=335	869390	535310	428640	0	791470	1144700	1149100	1002900	976190	1321100	552350	1469300	926730	700360	1157000	485750	836580	648780	665760	482520	524962	1118798	961148	623878	308100	123519	326462	131665	0.0149796	0.0895601	0.937174	0.0469996	0.239185	0.793822	2.1312	1.83089	1.18843	0.557632	0.649097	1.16402
AT3G16420.3;AT3G16420.2;AT3G16420.1;AT3G16430.2;AT3G16430.1	>AT3G16420.3 | Symbols: PBP1 | PYK10-binding protein 1 | chr3:5579560-5580674 FORWARD LENGTH=298;>AT3G16420.2 | Symbols: PBP1 | PYK10-binding protein 1 | chr3:5579560-5580674 FORWARD LENGTH=298;>AT3G16420.1 | Symbols: PBP1, JAL30 | PYK10-binding protein 1	36447000	31144000	28150000	46556000	47062000	100350000	101730000	117870000	43804000	90025000	31742000	82625000	50242000	19032000	36623000	43885000	103900000	60695000	57552000	29736000	37871800	90755800	44052800	59153600	7.76765e+06	2.51104e+07	2.17206e+07	2.49227e+07	0.0130032	0.975286	0.502611	0.18998	0.74529	0.0297575	2.3964	1.16321	1.56194	0.651789	1.34279	2.06016
AT3G16460.2;AT3G16460.1;REV__AT4G28470.1	>AT3G16460.2 | Symbols: | Mannose-binding lectin superfamily protein | chr3:5593029-5595522 FORWARD LENGTH=705;>AT3G16460.1 | Symbols: | Mannose-binding lectin superfamily protein | chr3:5593029-5595522 FORWARD LENGTH=705	2829300	2019900	1775100	3348700	3013200	7709400	6381400	8758800	2720700	6541600	1912100	6563800	2898600	1033200	2266000	2484800	7191900	3840500	4382100	1577400	2597240	6422380	2934740	3895340	600134	2.04125e+06	1.91208e+06	1.92196e+06	0.0290774	0.992282	0.714632	0.203484	0.858645	0.0498709	2.47277	1.12995	1.4998	0.606526	1.32732	2.1884
AT5G11920.1;AT5G11920.2	>AT5G11920.1 | Symbols: AtcwINV6, cwINV6 | 6-&1-fructan exohydrolase | chr5:3839490-3842206 FORWARD LENGTH=550;>AT5G11920.2 | Symbols: AtcwINV6, cwINV6 | 6-&1-fructan exohydrolase | chr5:3839490-3842070 FORWARD LENGTH=426	0	455920	433580	508530	740270	784550	713820	781010	932360	1112800	1034500	1925300	1737000	767880	1922100	2779900	3129600	3336000	2926800	2804400	427660	864908	1477356	2995340	239997	143055	482772	210545	0.203373	0.000709549	9.27816e-09	1.31619e-07	1.14974e-05	0.0459037	2.02242	3.45451	7.00402	3.46319	2.0275	0.585443
AT1G02335.1	>AT1G02335.1 | Symbols: GL22 | germin-like protein subfamily 2 member 2 precursor | chr1:463979-464876 REVERSE LENGTH=219	3794300	4076000	3481800	3944500	3478800	4981700	4468800	4047500	4371400	4286200	6467400	8499100	8327400	5984900	8301400	9266200	10242000	11079000	10634000	8660600	3755080	4431120	7516040	9976360	241421	308639	1.06635e+06	889317	0.560977	8.58079e-06	9.11206e-09	4.72911e-08	0.000968963	9.06201e-05	1.18003	2.00157	2.65676	2.25143	1.32734	0.589555
AT1G03230.1	>AT1G03230.1 | Symbols: | Eukaryotic aspartyl protease family protein | chr1:790110-791414 FORWARD LENGTH=434	3193900	3127700	2570000	3761700	3329400	4196600	3969300	4181900	2829600	3208900	5648500	9539600	6081900	5018600	6673900	8222900	10402000	9490100	10807000	8581700	3196540	3677260	6592500	9500740	383238	556336	1.56978e+06	999621	0.900637	0.000915969	6.38229e-07	1.83001e-06	0.00373869	0.00366338	1.15039	2.06239	2.97219	2.58365	1.44114	0.557794
AT1G72680.1	>AT1G72680.1 | Symbols: ATCAD1, CAD1 | cinnamyl-alcohol dehydrogenase | chr1:27359346-27360876 REVERSE LENGTH=355	2255100	2651000	2243500	2702700	2786900	3480400	3309600	3572300	2424400	3393400	5656200	8029200	6473300	5149500	6192400	7650600	8349600	7147900	8213100	7103600	2527840	3236020	6300120	7692960	231557	415142	976716	519221	0.373584	7.92509e-07	9.81047e-09	8.02994e-08	0.0223418	1.15569e-05	1.28015	2.49229	3.04329	2.37729	1.22108	0.513644
AT5G18170.1;AT3G03910.1	>AT5G18170.1 | Symbols: GDH1 | glutamate dehydrogenase 1 | chr5:6006172-6008248 FORWARD LENGTH=411	11204000	12435000	10036000	11558000	13162000	13170000	13404000	14676000	10279000	13344000	23628000	34846000	26395000	18206000	23938000	32058000	39795000	32638000	33894000	29651000	11679000	12974600	25402600	33607200	1.06869e+06	1.45052e+06	5.42675e+06	3.38709e+06	0.944821	0.00013369	3.94345e-07	8.96095e-07	0.0143787	0.000385826	1.11093	2.17507	2.87758	2.59023	1.32298	0.510759
AT5G22060.1	>AT5G22060.1 | Symbols: ATJ2, J2 | DNAJ homologue 2 | chr5:7303798-7305668 REVERSE LENGTH=419	393540	296300	331930	328550	339650	445120	429210	362660	439080	493990	822700	788110	720560	901460	852140	1355400	829660	1269200	1383100	1052400	337994	434012	816994	1177952	31472.1	42096.6	60887	209270	0.628825	9.14343e-05	6.78447e-08	3.65055e-07	0.0016647	0.000952952	1.28408	2.41718	3.48513	2.7141	1.44181	0.53123
AT5G37600.1	>AT5G37600.1 | Symbols: ATGSR1, GLN1;1, GSR 1, ATGLN1;1 | glutamine synthase clone R1 | chr5:14933574-14935656 REVERSE LENGTH=356	32809000	34393000	30812000	35710000	35069000	39822000	35178000	43943000	40496000	48159000	61953000	70313000	73732000	67560000	69995000	57019000	53398000	63754000	50152000	63660000	33758600	41519600	68710600	57596600	1.76135e+06	4.3382e+06	3.9095e+06	5.44173e+06	0.0697256	1.02932e-08	2.04749e-06	0.000227005	0.00701541	3.53047e-07	1.2299	2.03535	1.70613	1.38721	0.838249	0.604268
AT1G25220.1;AT1G25220.2;AT1G25155.1;AT1G25083.1;AT1G24909.1;AT1G24807.1	>AT1G25220.1 | Symbols: ASB1, TRP4, WEI7 | anthranilate synthase beta subunit 1 | chr1:8837430-8839478 REVERSE LENGTH=276;>AT1G25220.2 | Symbols: ASB1 | anthranilate synthase beta subunit 1 | chr1:8837430-8839478 REVERSE LENGTH=289;>AT1G25155.1 | Symbols:	968590	1221400	1050400	927910	1340600	843820	1148900	1362700	897070	1255100	1996300	2327600	1958800	1846500	1886400	2405600	2345000	2684100	2358200	2324100	1101780	1101518	2003120	2423400	156176	201125	170559	133071	1	5.57895e-06	3.14548e-08	3.13661e-08	0.0125853	5.55845e-06	0.999762	1.81808	2.19953	2.20005	1.20981	0.549901
AT1G72330.1;AT1G72330.3;AT1G72330.2	>AT1G72330.1 | Symbols: ALAAT2 | alanine aminotransferase 2 | chr1:27233637-27236571 FORWARD LENGTH=540;>AT1G72330.3 | Symbols: ALAAT2 | alanine aminotransferase 2 | chr1:27233637-27236571 FORWARD LENGTH=553;>AT1G72330.2 | Symbols: ALAAT2 | alanine aminotr	1678000	1608400	1873100	1714100	2083600	1857500	1641300	2017000	1725600	2150900	2922300	2936000	2989900	2632600	2976000	3818000	3431400	3703000	3991800	3924600	1791440	1878460	2891360	3773760	169929	186262	131743	197215	0.891254	6.56244e-07	1.2981e-10	2.61234e-10	1.13251e-05	1.95813e-06	1.04858	1.61399	2.10655	2.00896	1.30519	0.64968
AT1G77510.1	>AT1G77510.1 | Symbols: ATPDIL1-2, PDI6, ATPDI6, PDIL1-2 | PDI-like 1-2 | chr1:29126742-29129433 FORWARD LENGTH=508	24092000	24278000	22654000	25519000	26522000	22071000	25650000	25128000	23989000	26534000	34242000	39288000	49478000	35459000	46679000	62719000	66294000	74575000	69369000	63401000	24613000	24674400	41029200	67271600	1.31806e+06	1.54033e+06	6.05685e+06	4.34516e+06	0.999996	9.71328e-05	2.28947e-10	2.34127e-10	2.64808e-07	0.000101303	1.00249	1.66697	2.73317	2.72637	1.6396	0.601386
AT2G25110.1	>AT2G25110.1 | Symbols: SDF2, ATSDL, AtSDF2 | stromal cell-derived factor 2-like protein precursor | chr2:10684428-10685838 FORWARD LENGTH=218	3812500	3203200	3470500	3362600	3331000	3544700	3428000	3166700	3439400	3986700	6729700	5292700	5911300	6349600	6283500	7474200	6231200	8016900	7375200	7589800	3435960	3513100	6113360	7337460	206664	267568	485581	594853	0.993588	6.19732e-07	3.04236e-09	4.07265e-09	0.00395875	9.17005e-07	1.02245	1.77923	2.13549	2.0886	1.20023	0.574659
AT3G19710.1	>AT3G19710.1 | Symbols: BCAT4 | branched-chain aminotransferase4 | chr3:6847202-6849429 REVERSE LENGTH=354	2040800	2407800	2488100	2295600	2009200	2475700	1854600	2579100	2167200	1998400	5246600	3674700	4755600	3392300	4504000	5687900	5173600	5488400	5420900	6191400	2248300	2215000	4314640	5592440	192565	275544	686890	341626	0.999469	1.69224e-05	2.75256e-08	2.38932e-08	0.00269905	1.39206e-05	0.985189	1.91907	2.48741	2.5248	1.29615	0.513368
AT3G62600.1	>AT3G62600.1 | Symbols: ATERDJ3B, ERDJ3B | DNAJ heat shock family protein | chr3:23151038-23153346 REVERSE LENGTH=346	2578400	2489800	2517000	2613500	2290600	2312600	2579200	2449200	3441400	2942500	5309100	3917000	4676200	5210000	4876300	7141200	6323600	7054200	6750800	7086200	2497860	2744980	4797720	6871200	112470	406432	495599	305606	0.76682	5.99433e-07	5.07646e-11	1.25405e-10	2.36484e-06	2.69443e-06	1.09893	1.92073	2.75083	2.50319	1.43218	0.572143
AT4G25900.1	>AT4G25900.1 | Symbols: | Galactose mutarotase-like superfamily protein | chr4:13161487-13163397 FORWARD LENGTH=318	6159500	6969300	5098000	6915300	6618600	6509100	7479800	6823100	5836300	6877200	9795600	14107000	10756000	8911300	13126000	13416000	15904000	15140000	15864000	13194000	6352140	6705100	11339180	14703600	689785	536084	1.97337e+06	1.17599e+06	0.976581	0.000162003	2.63736e-07	4.75263e-07	0.00664972	0.000354182	1.05557	1.7851	2.31475	2.1929	1.29671	0.591321
AT5G51300.3;AT5G51300.2;AT5G51300.1	>AT5G51300.3 | Symbols: | splicing factor-related | chr5:20849881-20852295 REVERSE LENGTH=804;>AT5G51300.2 | Symbols: | splicing factor-related | chr5:20849881-20852295 REVERSE LENGTH=804;>AT5G51300.1 | Symbols: | splicing factor-related | chr5:20849881	375740	355750	447900	403480	361580	329570	364720	508470	425930	473030	821460	359030	691660	730780	664890	1144400	1015100	1320500	1067500	1174600	388890	420344	653564	1144420	33799.6	66192.4	156513	104456	0.970652	0.00942815	7.1005e-08	1.28759e-07	2.07176e-05	0.0228668	1.08088	1.68059	2.94279	2.72258	1.75105	0.643157
AT1G69840.7;AT1G69840.6;AT1G69840.5;AT1G69840.4;AT1G69840.3;AT1G69840.2;AT1G69840.1	>AT1G69840.7 | Symbols: | SPFH/Band 7/PHB domain-containing membrane-associated protein family | chr1:26293932-26295150 REVERSE LENGTH=286;>AT1G69840.6 | Symbols: | SPFH/Band 7/PHB domain-containing membrane-associated protein family | chr1:26293932-2629	729500	731570	793300	793960	831950	1168500	991800	1050200	917590	822230	1421100	1721400	1432200	1427700	1469200	1624900	2356000	1984000	2167600	1628500	776056	990064	1494320	1952200	39720.3	117371	114765	290644	0.308831	9.13387e-05	1.76303e-07	2.61141e-06	0.00691553	0.00312511	1.27576	1.92553	2.51554	1.97179	1.30641	0.662552
AT1G20580.1	>AT1G20580.1 | Symbols: | Small nuclear ribonucleoprotein family protein | chr1:7128979-7130371 FORWARD LENGTH=131	803060	1102700	813320	1001500	791570	712320	662400	952050	910740	765010	1475300	1325200	1368900	1381900	1071800	2034100	1469200	1784900	1670300	1935700	902430	800504	1324620	1778840	126513	112452	135547	198725	0.762513	0.00453542	1.54447e-06	3.53422e-07	0.00242497	0.000629851	0.887054	1.46784	1.97117	2.22215	1.34291	0.604327
AT1G09560.1	>AT1G09560.1 | Symbols: GLP5 | germin-like protein 5 | chr1:3093896-3094639 FORWARD LENGTH=219	0	374500	0	417390	462170	511290	602870	451270	411810	532110	690430	795500	859910	714870	979690	919490	1460100	1090100	1379800	1436400	250812	501870	808080	1257178	206655	66144.3	104713	214608	0.165205	0.000856491	8.41989e-07	3.17809e-05	0.00582546	0.0698705	2.00098	3.22186	5.01243	2.50499	1.55576	0.621065
AT1G30900.1;AT4G20110.1;AT4G20110.2	>AT1G30900.1 | Symbols: VSR6, VSR3;3, BP80-3;3 | VACUOLAR SORTING RECEPTOR 6 | chr1:10997275-11000543 FORWARD LENGTH=631	0	0	361980	400830	252660	490650	342900	276020	391400	412840	693380	557770	1018400	520110	667530	995400	1276600	1207100	1255500	730330	203094	382762	691438	1092986	172798	71556.9	175898	206973	0.437756	0.00349154	5.5579e-06	8.35695e-05	0.0158349	0.0748444	1.88465	3.40452	5.38168	2.85552	1.58074	0.553574
AT3G14990.1;AT3G14990.3;AT3G14990.2	>AT3G14990.1 | Symbols: | Class I glutamine amidotransferase-like superfamily protein | chr3:5047510-5049621 FORWARD LENGTH=392;>AT3G14990.3 | Symbols: | Class I glutamine amidotransferase-like superfamily protein | chr3:5047683-5049621 FORWARD LENGTH=36	8764700	9824800	7930700	9115900	9839300	14412000	13225000	15932000	11597000	13388000	25419000	34909000	30632000	22469000	22353000	28422000	29383000	31328000	26209000	22792000	9095080	13710800	27156400	27626800	714384	1.43065e+06	4.90399e+06	2.92578e+06	0.165019	1.156e-06	8.20815e-07	3.08759e-05	0.99585	4.62675e-05	1.5075	2.98583	3.03755	2.01497	1.01732	0.504883
AT5G05730.1;AT5G05730.2;AT3G55870.1	>AT5G05730.1 | Symbols: ASA1, TRP5, AMT1, WEI2, JDL1 | anthranilate synthase alpha subunit 1 | chr5:1719740-1722811 REVERSE LENGTH=595;>AT5G05730.2 | Symbols: ASA1 | anthranilate synthase alpha subunit 1 | chr5:1719740-1722811 REVERSE LENGTH=624	1032800	1275400	1179200	1422300	1450800	1346100	1321700	1608100	983570	1550100	2365300	3842200	2714200	1704800	2584500	2571200	3372900	2522100	2878500	2873900	1272100	1361914	2642200	2843720	155177	219560	693384	303268	0.988625	0.000965543	0.000239626	0.000443122	0.89179	0.00182308	1.0706	2.07704	2.23545	2.08803	1.07627	0.515447
AT1G74100.1	>AT1G74100.1 | Symbols: SOT16, ATSOT16, CORI-7, ATST5A | sulfotransferase 16 | chr1:27864489-27865505 REVERSE LENGTH=338	718550	895420	908350	766820	924110	777770	1164400	1444200	1084600	1170900	2136600	1907500	2268900	2162200	1613300	2381600	1998100	2320400	1872000	2240400	842650	1128374	2017700	2162500	83531.9	213397	234010	195153	0.188958	9.87581e-07	2.04242e-07	5.20584e-06	0.709546	3.31582e-05	1.33908	2.39447	2.56631	1.91647	1.07176	0.559238
AT2G22420.1	>AT2G22420.1 | Symbols: | Peroxidase superfamily protein | chr2:9513341-9514484 FORWARD LENGTH=329	5102000	4426500	5021200	4462900	4266600	5347400	5415200	5324100	6687900	6433100	11422000	9670000	10862000	10731000	10197000	10497000	9258100	9571100	10376000	8132100	4655840	5841540	10576400	9566860	338785	593288	597664	857176	0.0696265	2.28198e-09	3.40393e-08	1.51577e-06	0.142712	5.71313e-08	1.25467	2.27164	2.05481	1.63773	0.904548	0.552318
AT2G38560.1	>AT2G38560.1 | Symbols: TFIIS | transcript elongation factor IIS | chr2:16134802-16136319 FORWARD LENGTH=378	222470	243350	0	0	194330	291940	223320	219480	229080	347710	447060	377030	389540	460320	378110	445600	465600	323530	445810	503550	132030	262306	410412	436818	108919	50259.2	35853.3	60454.5	0.0744384	0.00018723	6.82635e-05	0.0127771	0.948636	0.0372589	1.98672	3.10848	3.30848	1.6653	1.06434	0.639128
AT4G14930.1	>AT4G14930.1 | Symbols: | Survival protein SurE-like phosphatase/nucleotidase | chr4:8538831-8541205 FORWARD LENGTH=315	5824200	5408000	5345300	5619000	4861900	6075600	6735200	5353600	7164200	7089800	11730000	11453000	12468000	14346000	12732000	13311000	11154000	11989000	12919000	13305000	5411680	6483680	12545800	12535600	322438	683719	1.01402e+06	842355	0.23054	2.64558e-09	2.70167e-09	2.85403e-08	0.999997	2.78628e-08	1.19809	2.31828	2.3164	1.93341	0.999187	0.516801
AT4G22360.1	>AT4G22360.1 | Symbols: | SWIB complex BAF60b domain-containing protein | chr4:11807811-11809660 FORWARD LENGTH=385	786460	691960	638910	528580	679120	756850	855000	1044900	947380	1412400	1943900	927030	1603100	1592200	1506100	1967300	1594700	1808500	2012900	1622300	665006	1003306	1514466	1801140	83630	225810	329686	171527	0.176604	0.000295874	1.04595e-05	0.000563932	0.295548	0.0226687	1.50872	2.27737	2.70846	1.79521	1.18929	0.662482
AT5G06860.1	>AT5G06860.1 | Symbols: PGIP1, ATPGIP1 | polygalacturonase inhibiting protein 1 | chr5:2132373-2133434 FORWARD LENGTH=330	1038500	1219400	997400	1197700	1260800	1394500	1563200	1647900	1104100	1682800	2341100	2925600	2657700	2245800	2586600	2693900	2595600	2662600	2645300	2263500	1142760	1478500	2551360	2572180	104714	212057	240907	157588	0.0897255	5.96658e-08	4.84915e-08	1.87802e-06	0.998533	2.41306e-06	1.2938	2.23263	2.25085	1.73972	1.00816	0.579495
AT5G64570.1	>AT5G64570.1 | Symbols: XYL4, ATBXL4 | beta-D-xylosidase 4 | chr5:25810227-25813309 REVERSE LENGTH=784	2391600	2518300	2329200	2643900	2709300	3556200	3836900	3905800	3109100	3092200	5803600	7443700	5432900	5313500	5176500	5081100	5208700	4634000	5461500	4298000	2518460	3500040	5834040	4936660	144269	346536	831404	417089	0.0597057	3.8469e-07	2.23634e-05	0.00461717	0.092782	3.41255e-05	1.38975	2.31651	1.96019	1.41046	0.846182	0.599934
AT1G31817.1	>AT1G31817.1 | Symbols: NFD3 | Ribosomal L18p/L5e family protein | chr1:11414932-11416356 REVERSE LENGTH=314	185110	257050	0	185230	193640	0	185310	195800	221650	231140	338010	233210	287400	392190	348110	374280	209990	349180	374940	391780	164206	166780	319784	340034	86404.8	85034.1	54627.8	66428.8	0.999956	0.0412729	0.0192839	0.0212686	0.979864	0.0453753	1.01568	1.94746	2.07078	2.03882	1.06332	0.52154
AT1G59870.1;AT1G15210.1	>AT1G59870.1 | Symbols: PEN3, PDR8, ATPDR8, ABCG36, ATABCG36 | ABC-2 and Plant PDR ABC-type transporter family protein | chr1:22034661-22039844 FORWARD LENGTH=1469;>AT1G15210.1 | Symbols: PDR7, ATPDR7 | pleiotropic drug resistance 7 | chr1:5231552-5236573	372320	350450	560150	391440	392800	457310	451300	477260	310700	382290	646520	1063100	881600	488650	1053600	1099000	1039900	1415200	1241700	777470	413432	415772	826694	1114654	74956.6	61529.8	226771	212600	0.999997	0.0117968	8.36168e-05	8.68381e-05	0.0978174	0.0122922	1.00566	1.99959	2.6961	2.68093	1.34833	0.502933
AT2G16710.1;AT2G16710.3;AT2G16710.2	>AT2G16710.1 | Symbols: | Iron-sulphur cluster biosynthesis family protein | chr2:7248294-7250013 FORWARD LENGTH=137;>AT2G16710.3 | Symbols: | Iron-sulphur cluster biosynthesis family protein | chr2:7248294-7250013 FORWARD LENGTH=143;>AT2G16710.2 | Symbo	626570	792180	507340	666640	616100	723870	537650	501320	519480	509320	1405700	754700	1165300	1254800	962520	1311800	1099500	1539300	1630000	1459700	641766	558328	1108604	1408060	91872.8	83657.2	227790	186346	0.880043	0.00390502	2.37592e-05	6.66308e-06	0.0742967	0.000879095	0.869987	1.72743	2.19404	2.52192	1.27012	0.503632
AT3G14100.1	>AT3G14100.1 | Symbols: | RNA-binding (RRM/RBD/RNP motifs) family protein | chr3:4673027-4675950 FORWARD LENGTH=427	1795000	980760	1369000	1034000	1659200	1844200	1361700	1242800	1032000	1301700	2860300	3101300	1530800	2237700	2262800	2881900	2825600	3515300	2581700	2815600	1367592	1356480	2398580	2924020	325158	267996	548518	313053	0.999973	0.00708369	0.000144826	0.000133914	0.244473	0.00651122	0.991875	1.75387	2.13808	2.15559	1.21906	0.565535
AT1G74210.1	>AT1G74210.1 | Symbols: | PLC-like phosphodiesterases superfamily protein | chr1:27910396-27912785 FORWARD LENGTH=392	2632500	2086800	1955300	2000000	2173700	2307800	2527900	2356800	2614600	2802800	3973600	4671800	4109500	3943000	4499700	4708300	4412400	4627700	4466600	3616900	2169660	2521980	4239520	4366380	243244	179238	293292	389636	0.337981	1.1508e-07	4.98841e-08	5.60673e-07	0.922384	1.45084e-06	1.16238	1.954	2.01247	1.73133	1.02992	0.594874
AT3G11820.2;AT3G11820.1	>AT3G11820.2 | Symbols: SYP121, AT-SYR1, ATSYP121, SYR1, ATSYR1, PEN1 | syntaxin of plants 121 | chr3:3729540-3730775 REVERSE LENGTH=315;>AT3G11820.1 | Symbols: SYP121, AT-SYR1, ATSYP121, SYR1, ATSYR1, PEN1 | syntaxin of plants 121 | chr3:3729540-3730868 R	798300	840490	666970	771740	841450	861370	1061700	1082400	830920	995230	1261500	2287300	1502300	1190800	1485800	1528200	1708000	1585000	1790800	1558000	783790	966324	1545540	1634000	64097.1	102718	390427	99431.3	0.619355	0.000536182	0.00016927	0.00189741	0.932199	0.006354	1.23289	1.97188	2.08474	1.69094	1.05724	0.625234
AT3G45300.1	>AT3G45300.1 | Symbols: IVD, ATIVD, IVDH | isovaleryl-CoA-dehydrogenase | chr3:16621659-16624848 REVERSE LENGTH=409	5923100	7262900	6102700	7251900	7481000	8481700	8825500	9750000	6464900	8145800	10449000	18090000	13869000	9513300	12685000	15349000	17747000	15332000	16446000	12722000	6804320	8333580	12921260	15519200	653810	1.07679e+06	3.01318e+06	1.65592e+06	0.646739	0.00117991	2.61014e-05	0.000232529	0.226446	0.0129487	1.22475	1.89898	2.28079	1.86225	1.20106	0.644951
AT3G45310.1;AT3G45310.2	>AT3G45310.1 | Symbols: | Cysteine proteinases superfamily protein | chr3:16628704-16630473 REVERSE LENGTH=358;>AT3G45310.2 | Symbols: | Cysteine proteinases superfamily protein | chr3:16628704-16630473 REVERSE LENGTH=357	1384900	1227500	1028400	1078500	928160	1120700	1133000	1043600	1169700	1482400	1824600	2021800	1834500	2311100	2153300	2356500	2114500	2134400	2367200	2472300	1129492	1189880	2029060	2288980	160121	151917	186918	140443	0.950197	3.50339e-06	1.15858e-07	2.43025e-07	0.142865	8.45124e-06	1.05346	1.79644	2.02656	1.92371	1.1281	0.586419
AT2G47580.1	>AT2G47580.1 | Symbols: U1A | spliceosomal protein U1A | chr2:19517229-19518686 FORWARD LENGTH=250	416290	480870	413780	410080	538640	344300	418260	484590	405330	343090	647490	511410	659540	738540	885160	844400	655110	928950	856950	797800	451932	399114	688428	816642	50662	52639.6	122524	91056	0.813735	0.00564292	8.2943e-05	1.69156e-05	0.181915	0.000946069	0.883128	1.5233	1.807	2.04614	1.18624	0.579747
AT1G73260.1	>AT1G73260.1 | Symbols: ATKTI1, KTI1 | kunitz trypsin inhibitor 1 | chr1:27547410-27548057 REVERSE LENGTH=215	3321800	4025200	2213800	3649700	5002100	8694000	8190500	9275000	4473100	8813200	8408000	23161000	18688000	8441100	12979000	17774000	29531000	19647000	19054000	13204000	3642520	7889160	14335420	19842000	909841	1.74255e+06	5.80608e+06	5.34557e+06	0.47325	0.00908354	0.000198227	0.00372346	0.260872	0.154193	2.16585	3.93558	5.44733	2.5151	1.38412	0.550326
AT5G48540.1	>AT5G48540.1 | Symbols: | receptor-like protein kinase-related family protein | chr5:19669096-19669887 REVERSE LENGTH=263	529280	552580	487100	607190	955570	1080100	787360	1083900	544920	1132200	961900	2198700	1242100	1130500	1493900	1500200	2067300	1718200	1805300	1309300	626344	925696	1405420	1680060	169120	226115	432686	259579	0.48029	0.00752743	0.000502496	0.00962396	0.550275	0.128734	1.47794	2.24385	2.68233	1.81492	1.19541	0.658661
AT3G19390.1	>AT3G19390.1 | Symbols: | Granulin repeat cysteine protease family protein | chr3:6723024-6724768 FORWARD LENGTH=452	1327400	1080300	1167000	1136000	1080500	1628800	2242000	2411700	1144000	1634400	3536000	2692200	3126800	3967500	2727400	2184500	2275700	2046800	2082300	1944700	1158240	1812180	3209980	2106800	90889.6	459536	487447	114054	0.068128	1.45841e-06	0.00611279	0.626382	0.00167364	0.000153813	1.5646	2.77143	1.81897	1.16258	0.656328	0.564546
AT5G09730.1	>AT5G09730.1 | Symbols: BXL3, ATBXL3, XYL3, ATBX3, BX3 | beta-xylosidase 3 | chr5:3015319-3018226 REVERSE LENGTH=773	3162900	3104200	3444600	3153500	2667800	4555000	3887600	3284000	5222100	4520000	7653800	5821100	7069000	9387600	7648800	5493900	4333600	5113600	6099500	5138000	3106600	4293740	7516060	5235720	249866	658153	1.14996e+06	574640	0.141779	1.36019e-06	0.00410558	0.301289	0.00226936	6.60634e-05	1.38213	2.41938	1.68535	1.21938	0.696604	0.571275
AT4G18970.1;AT4G18970.2	>AT4G18970.1 | Symbols: | GDSL-like Lipase/Acylhydrolase superfamily protein | chr4:10389308-10390808 REVERSE LENGTH=361;>AT4G18970.2 | Symbols: | GDSL-like Lipase/Acylhydrolase superfamily protein | chr4:10388875-10390808 REVERSE LENGTH=410	1948200	1899600	2006100	1994600	1602600	2822400	2588300	1839800	2808000	2541300	4677500	2697700	3412300	4415400	3971300	3262800	2609800	3008600	3185000	3059100	1890220	2519960	3834840	3025060	148660	358380	712373	226262	0.190388	3.7357e-05	0.00751997	0.357419	0.0653838	0.00219868	1.33316	2.02878	1.60037	1.20044	0.788836	0.657123
AT1G54460.1	>AT1G54460.1 | Symbols: | TPX2 (targeting protein for Xklp2) protein family | chr1:20340907-20342900 REVERSE LENGTH=338	0	0	0	110490	118730	0	150510	0	145570	186520	173810	143380	168580	200790	200300	179720	178150	187620	292740	168110	45844	96520	177372	201268	56207.6	80066.3	21538.5	46155.4	0.576243	0.0182588	0.0052726	0.069615	0.926508	0.203657	2.1054	3.86903	4.39028	2.08525	1.13472	0.544167
AT4G11650.1	>AT4G11650.1 | Symbols: ATOSM34, OSM34 | osmotin 34 | chr4:7025127-7026113 REVERSE LENGTH=244	349590	772100	131470	1741300	1172200	4097400	8420000	4487500	1230000	7453900	3407900	17800000	10362000	5186400	7454600	8277600	13558000	9011000	8940200	6278400	833332	5137760	8842180	9213040	577859	2.56567e+06	5.04725e+06	2.38668e+06	0.238778	0.0100151	0.0070895	0.28002	0.998179	0.356778	6.16532	10.6106	11.0557	1.7932	1.04194	0.581051
AT4G25630.1	>AT4G25630.1 | Symbols: FIB2, ATFIB2 | fibrillarin 2 | chr4:13074239-13076205 FORWARD LENGTH=320	0	171970	0	0	0	0	176780	169110	172050	171280	235850	248490	189780	335750	203700	238620	204160	217620	212330	242270	34394	137844	242714	223000	68788	68967.5	51108.3	14920.2	0.0764669	0.00037205	0.00100397	0.174007	0.957355	0.071493	4.00779	7.05687	6.48369	1.61777	0.918777	0.567928
AT5G56940.1	>AT5G56940.1 | Symbols: | Ribosomal protein S16 family protein | chr5:23030879-23032200 FORWARD LENGTH=135	0	0	0	0	349460	0	352740	362440	0	279800	353360	339490	301760	374690	428620	478490	273290	297260	363780	316870	69892	198996	359584	345938	139784	164972	41905.3	72636.9	0.419688	0.0132313	0.0184983	0.312685	0.998289	0.2441	2.84719	5.14485	4.94961	1.73842	0.962051	0.553406
AT4G05020.1;AT4G05020.2;AT4G21490.1	>AT4G05020.1 | Symbols: NDB2 | NAD(P)H dehydrogenase B2 | chr4:2572752-2576222 FORWARD LENGTH=582;>AT4G05020.2 | Symbols: NDB2 | NAD(P)H dehydrogenase B2 | chr4:2572752-2576222 FORWARD LENGTH=619	577770	557530	574310	839110	712980	806670	635750	688660	936420	896420	891830	2238600	1483100	1395000	1378400	739770	1240400	806380	1181600	829400	652340	792784	1477386	959510	108810	115815	433345	208272	0.860393	0.00149126	0.348087	0.788755	0.0470523	0.00733206	1.21529	2.26475	1.47087	1.2103	0.649465	0.536613
AT2G01760.1;AT2G40970.1;AT5G05090.1;AT5G59570.1;AT3G46640.2;AT3G46640.1;AT3G46640.3;AT3G10760.1;AT1G67710.1;AT4G31920.1;AT2G27070.1;AT2G25180.1;AT5G58080.1;AT5G07210.1;AT4G16110.1;AT3G16857.1;AT3G16857.2	>AT2G01760.1 | Symbols: ARR14, RR14 | response regulator 14 | chr2:333041-334514 FORWARD LENGTH=382;>AT2G40970.1 | Symbols: MYBC1 | Homeodomain-like superfamily protein | chr2:17097772-17098518 REVERSE LENGTH=248;>AT5G05090.1 | Symbols: | Homeodomain-like	924450	857130	835850	816650	802620	850300	834450	770390	872780	1089500	823860	696220	687530	0	0	871590	729720	839890	808010	762050	847340	883484	441522	802252	42697.9	108492	363719	51253.5	0.993201	0.0398536	0.987027	0.93175	0.0748207	0.0236415	1.04266	0.521068	0.946789	0.908055	1.81701	2.001
AT1G31550.1;AT1G31550.2	>AT1G31550.1 | Symbols: | GDSL-like Lipase/Acylhydrolase superfamily protein | chr1:11295635-11297284 REVERSE LENGTH=391;>AT1G31550.2 | Symbols: | GDSL-like Lipase/Acylhydrolase superfamily protein | chr1:11295635-11297284 REVERSE LENGTH=394	0	223710	0	283000	0	261220	212010	0	268250	283250	580060	301520	290000	369890	340760	0	316690	305100	320380	302920	101342	204946	376446	249018	125526	105222	105700	124686	0.596031	0.0186462	0.306905	0.948244	0.428772	0.196303	2.02232	3.71461	2.4572	1.21504	0.661497	0.544423
AT3G55430.1	>AT3G55430.1 | Symbols: | O-Glycosyl hydrolases family 17 protein | chr3:20549806-20552004 REVERSE LENGTH=449	0	0	226920	242380	0	312480	280230	251480	264360	254100	288130	477090	297320	283550	282730	264140	288260	0	294790	221270	93860	272530	325764	213692	115058	22382.2	75840.5	109913	0.0516461	0.00959694	0.263831	0.785943	0.316311	0.831166	2.90358	3.47074	2.27671	0.784105	0.655972	0.836587
AT5G25220.2;AT5G25220.1;AT4G32040.1;AT1G62990.1;AT1G70510.1;AT1G23380.1;AT1G23380.2;AT1G62360.1;AT4G08150.1	>AT5G25220.2 | Symbols: KNAT3 | KNOTTED1-like homeobox gene 3 | chr5:8736208-8738087 FORWARD LENGTH=419;>AT5G25220.1 | Symbols: KNAT3 | KNOTTED1-like homeobox gene 3 | chr5:8736208-8738115 FORWARD LENGTH=431;>AT4G32040.1 | Symbols: KNAT5 | KNOTTED1-like ho	255490	0	0	0	0	0	232730	178970	278390	233880	233600	254950	223800	221150	245800	205040	190980	224140	0	0	51098	184794	235860	124032	102196	97622	12885.4	101817	0.175364	0.038821	0.646843	0.760413	0.304314	0.840924	3.61646	4.61584	2.42734	0.671191	0.525871	0.78349
AT4G36500.1;AT2G18210.1	>AT4G36500.1 | Symbols: | unknown protein;FUNCTIONS IN: molecular_function unknown;INVOLVED IN: biological_process unknown;LOCATED IN: mitochondrion;EXPRESSED IN: 22 plant structures;EXPRESSED DURING: 13 growth stages;BEST Arabidopsis thaliana prote	0	0	259480	298570	0	273400	304820	316750	0	255240	295360	534770	309900	280990	325910	0	286320	208520	321440	214840	111610	230042	349386	206224	137252	117085	93887.5	111623	0.491905	0.046488	0.663175	0.991137	0.334036	0.485573	2.06112	3.13042	1.84772	0.896462	0.590247	0.658418
AT1G26570.1	>AT1G26570.1 | Symbols: UGD1, ATUGD1 | UDP-glucose dehydrogenase 1 | chr1:9182801-9184246 FORWARD LENGTH=481	0	0	406330	254020	330500	332120	308960	283250	403330	382520	580930	331370	549500	757870	550910	299000	261830	290560	303550	453100	198170	342036	554116	321608	168822	44819.8	135560	67327.2	0.326989	0.00248411	0.454406	0.994291	0.0515235	0.0824011	1.72597	2.79616	1.62289	0.940275	0.580398	0.617264
AT3G46560.1	>AT3G46560.1 | Symbols: TIM9, emb2474 | Tim10/DDP family zinc finger protein | chr3:17138632-17139301 FORWARD LENGTH=93	342660	251420	0	245250	264750	307960	0	270200	404620	332680	831220	285970	389090	630500	381040	348850	271060	366660	365550	298280	220816	263092	503564	330080	115818	138675	199467	38582.7	0.97064	0.0428216	0.673106	0.896778	0.30702	0.0977545	1.19145	2.28047	1.49482	1.25462	0.655488	0.52246
AT5G04200.1	>AT5G04200.1 | Symbols: AtMC9, MC9 | metacaspase 9 | chr5:1153893-1154870 FORWARD LENGTH=325	213940	178270	169330	200690	0	215490	0	235090	228060	234180	433340	251070	261770	327210	317660	220410	197080	218040	221070	235990	152446	182564	318210	218518	77846.9	91549.8	64852.9	12451.3	0.923767	0.0166415	0.538852	0.878848	0.20932	0.0563944	1.19757	2.08736	1.43341	1.19694	0.68671	0.573722
AT4G23170.1;AT4G23160.1	>AT4G23170.1 | Symbols: EP1, CRK9 | receptor-like protein kinase-related family protein | chr4:12135205-12136002 FORWARD LENGTH=265	7645500	7792000	5937800	7956400	8205100	4956500	6737300	6497100	3393100	5073500	8497800	11291000	12923000	6547500	11624000	13623000	23317000	18981000	15273000	13861000	7507360	5331500	10176660	17011000	806486	1.20826e+06	2.31812e+06	3.68967e+06	0.552394	0.383661	0.000130799	1.16831e-05	0.00335143	0.0394615	0.71017	1.35556	2.26591	3.19066	1.67157	0.523895
AT3G07230.1	>AT3G07230.1 | Symbols: | wound-responsive protein-related | chr3:2299920-2300183 FORWARD LENGTH=46	1770500	1364100	1119900	1062700	1153100	748600	866990	810150	1206900	785080	1855400	1684900	1504000	1262400	1369700	2018200	2297000	2607500	2215600	1579000	1294060	883544	1535280	2143460	259087	166208	213411	340123	0.140798	0.547291	0.00112543	1.50984e-05	0.0172982	0.0105793	0.682769	1.18641	1.65638	2.42598	1.39614	0.575494
AT2G27100.1	>AT2G27100.1 | Symbols: SE | C2H2 zinc-finger protein SERRATE (SE) | chr2:11572587-11576357 FORWARD LENGTH=720	1736400	1519800	1229600	1426900	1225900	1414100	1288700	956370	512420	715270	1788800	1085200	1659600	1024600	1829900	2922600	2822200	3421500	3023000	3484600	1427720	977372	1477620	3134780	191701	338519	350220	268255	0.175196	0.99494	2.17973e-06	9.13832e-08	3.20186e-06	0.116079	0.684568	1.03495	2.19565	3.20736	2.12151	0.66145
AT5G51410.3;AT5G51410.2;AT5G51410.1	>AT5G51410.3 | Symbols: | LUC7 N_terminus domain-containing protein | chr5:20881821-20883577 REVERSE LENGTH=334;>AT5G51410.2 | Symbols: | LUC7 N_terminus domain-containing protein | chr5:20881821-20883577 REVERSE LENGTH=334;>AT5G51410.1 | Symbols: | LUC	400410	380860	378020	404630	356140	345380	299770	280660	0	292990	304390	0	278200	206960	435370	1095600	1034100	1191900	1193000	1254400	384012	243760	244984	1153800	17416.6	123829	143068	78516.2	0.255192	0.261799	6.84527e-08	6.24052e-09	6.36354e-09	0.999998	0.634772	0.637959	3.00459	4.73334	4.7097	0.995004
AT1G15120.1;AT1G15120.2	>AT1G15120.1 | Symbols: | Ubiquinol-cytochrome C reductase hinge protein | chr1:5203091-5203897 FORWARD LENGTH=69;>AT1G15120.2 | Symbols: | Ubiquinol-cytochrome C reductase hinge protein | chr1:5202648-5203950 FORWARD LENGTH=166	276240	345130	271990	276770	243590	176790	188040	353740	233040	219580	330090	714920	331260	411730	454300	661700	571240	1275100	1106500	637790	282744	234238	448460	850466	33522.2	63137.2	141514	284499	0.974023	0.494629	0.000782892	0.000341687	0.0143971	0.283081	0.828446	1.5861	3.0079	3.63078	1.89641	0.522316
AT2G37990.1	>AT2G37990.1 | Symbols: | ribosome biogenesis regulatory protein (RRS1) family protein | chr2:15900713-15903028 FORWARD LENGTH=318	272920	278230	302600	274430	234610	279080	279460	255550	325830	303330	407010	312220	377660	699060	376360	825240	670130	943630	745020	539220	272558	288650	434462	744648	21810	23956.2	135876	136998	0.995382	0.130115	2.21385e-05	3.34867e-05	0.00191614	0.192618	1.05904	1.59402	2.73207	2.57976	1.71395	0.664385
AT2G43810.2;AT2G43810.1	>AT2G43810.2 | Symbols: | Small nuclear ribonucleoprotein family protein | chr2:18149725-18150879 FORWARD LENGTH=91;>AT2G43810.1 | Symbols: | Small nuclear ribonucleoprotein family protein | chr2:18149725-18150879 FORWARD LENGTH=91	265570	352450	272820	257460	0	310330	0	303840	380450	0	360750	0	525520	376670	378760	673120	383730	867220	615740	692730	229660	198924	328340	646508	119788	164628	174709	155921	0.99202	0.80525	0.00770356	0.00435469	0.0463784	0.647691	0.866167	1.42968	2.81507	3.25003	1.96902	0.605848
AT1G51510.1	>AT1G51510.1 | Symbols: Y14 | RNA-binding (RRM/RBD/RNP motifs) family protein | chr1:19103072-19104753 REVERSE LENGTH=202	1091900	1262100	1221600	1085700	1238100	824970	1000200	930370	779120	901540	992420	1092700	1311300	1113900	2227700	1949700	1813900	2043500	2127700	2730700	1179880	887240	1347604	2133100	75499.1	77964.3	452026	316451	0.476042	0.833003	0.00102681	6.05033e-05	0.0056639	0.135908	0.751975	1.14215	1.8079	2.4042	1.58288	0.658383
AT4G36130.1	>AT4G36130.1 | Symbols: | Ribosomal protein L2 family | chr4:17097613-17098656 FORWARD LENGTH=258	992800	1111900	929010	0	0	992160	1283700	917940	1019100	0	944600	1843600	1475600	1372100	1167100	1943400	1575100	1288300	1902800	2063200	606742	842580	1360600	1754560	498869	439031	302372	283725	0.829128	0.0650886	0.00381562	0.0214268	0.504135	0.278848	1.3887	2.24247	2.89177	2.08237	1.28955	0.619271
AT5G56900.2;AT5G56900.1	>AT5G56900.2 | Symbols: | CwfJ-like family protein / zinc finger (CCCH-type) family protein | chr5:23019750-23022670 REVERSE LENGTH=596;>AT5G56900.1 | Symbols: | CwfJ-like family protein / zinc finger (CCCH-type) family protein | chr5:23019750-23021850 R	0	0	246750	0	348110	0	347470	0	317630	329210	425020	314140	306490	339330	369990	514180	345300	458220	607330	504570	118972	198862	350994	485920	149194	162649	43163.8	85355.9	0.78447	0.0643507	0.0027008	0.0181752	0.413316	0.314131	1.6715	2.95022	4.08432	2.4435	1.38441	0.566568
AT1G55500.1;AT1G55500.3;AT1G55500.2	>AT1G55500.1 | Symbols: ECT4 | evolutionarily conserved C-terminal region 4 | chr1:20720203-20722450 FORWARD LENGTH=549;>AT1G55500.3 | Symbols: ECT4 | evolutionarily conserved C-terminal region 4 | chr1:20719747-20722450 FORWARD LENGTH=592;>AT1G55500.2 | S	171560	110430	178080	0	137980	0	150360	0	170470	194370	241230	162230	182940	224820	196280	337950	189760	230770	223350	246270	119610	103040	201500	245620	64569.1	85277.9	28411.8	49723.4	0.979723	0.26324	0.0431502	0.0201526	0.73562	0.14072	0.861466	1.68464	2.05351	2.38373	1.21896	0.511365
AT4G14200.1	>AT4G14200.1 | Symbols: | Pentatricopeptide repeat (PPR) superfamily protein | chr4:8185524-8188667 REVERSE LENGTH=784	264940	268780	276640	276690	267070	0	258850	280950	239210	187180	339750	217350	582720	258590	418230	543940	630050	755400	402310	379330	270824	193238	363328	542206	4921.95	101478	129601	140905	0.744597	0.631292	0.0130019	0.00166351	0.131507	0.160042	0.713519	1.34157	2.00206	2.8059	1.49233	0.531856
AT4G20020.2;AT4G20020.1	>AT4G20020.2 | Symbols: | unknown protein;BEST Arabidopsis thaliana protein match is: unknown protein (TAIR:AT5G44780.1);Has 35333 Blast hits to 34131 proteins in 2444 species: Archae - 798;Bacteria - 22429;Metazoa - 974;Fungi - 991;Plants - 531;Vi	326800	211890	0	205740	178550	218400	171890	184810	0	219900	272890	312950	337010	408770	258310	525430	282190	509080	459100	648820	184596	159000	317986	484924	105381	81670.7	53336.4	119041	0.979441	0.220814	0.0016635	0.000764431	0.0926193	0.114998	0.86134	1.72261	2.62695	3.04984	1.52499	0.500022
AT5G54580.1	>AT5G54580.1 | Symbols: | RNA-binding (RRM/RBD/RNP motifs) family protein | chr5:22171332-22172656 FORWARD LENGTH=156	709740	717240	764190	0	0	723250	0	670460	640510	0	804610	0	842980	840170	794810	976900	992990	1268700	977610	1091200	438234	406844	656514	1061480	358303	333242	328806	111984	0.998795	0.735424	0.0431374	0.0323239	0.263317	0.649369	0.928372	1.49809	2.42218	2.60906	1.61684	0.619703
AT3G15680.1	>AT3G15680.1 | Symbols: | Ran BP2/NZF zinc finger-like superfamily protein | chr3:5315437-5316048 FORWARD LENGTH=164	1042100	1006900	1104400	876280	812440	722080	986020	718660	959210	908300	1586500	776200	1264700	1607800	1286200	2052600	1111800	1869300	1768000	2094900	968424	858854	1304280	1779320	107907	115801	300844	354424	0.920509	0.253307	0.00131667	0.000376809	0.0634193	0.087059	0.886857	1.34681	1.83734	2.07174	1.36422	0.658489
AT5G19240.1	>AT5G19240.1 | Symbols: | Glycoprotein membrane precursor GPI-anchored | chr5:6470209-6470981 FORWARD LENGTH=199	398130	369270	388910	519430	470830	326760	491510	345370	0	375290	573870	596830	509980	350170	536700	566890	844660	935760	760420	579490	429314	307786	513510	737444	56665.1	164205	86966.4	145183	0.507145	0.761514	0.0117035	0.00066703	0.0799602	0.117372	0.716925	1.19612	1.71773	2.39596	1.43608	0.599377
AT5G20250.3;AT5G20250.2;AT5G20250.1;AT5G20250.4	>AT5G20250.3 | Symbols: DIN10 | Raffinose synthase family protein | chr5:6834207-6836635 FORWARD LENGTH=749;>AT5G20250.2 | Symbols: DIN10 | Raffinose synthase family protein | chr5:6834207-6836635 FORWARD LENGTH=749;>AT5G20250.1 | Symbols: DIN10 | Raffinos	329550	0	282090	385260	406210	826980	762480	1186300	461130	809490	683770	3140500	1219700	1015900	491850	1263000	2056700	1147300	1891300	1755700	280622	809276	1310344	1622800	146878	230589	949412	355972	0.503406	0.0590905	0.0112096	0.167924	0.833981	0.54669	2.88387	4.66943	5.78287	2.00525	1.23845	0.617606
AT2G16780.1	>AT2G16780.1 | Symbols: MSI2, MSI02, NFC02, NFC2 | Transducin family protein / WD-40 repeat family protein | chr2:7281615-7283583 REVERSE LENGTH=415	259640	364490	354910	433310	713130	248560	367600	516050	154950	233110	323850	0	531870	165720	338850	378830	788940	846870	558190	727420	425096	304054	272058	660050	154276	125956	178868	170595	0.707054	0.538412	0.197167	0.0272578	0.0154187	0.991601	0.71526	0.639992	1.55271	2.17083	2.42614	1.11761
AT1G18590.1	>AT1G18590.1 | Symbols: SOT17, ATSOT17, ATST5C | sulfotransferase 17 | chr1:6398634-6399674 FORWARD LENGTH=346	504200	497040	762000	770860	730370	0	583640	611890	419940	590620	753980	1101700	866350	670330	748650	897990	831840	921020	982330	893370	652894	441218	828202	905310	125078	231024	150345	48524	0.246149	0.397108	0.132767	0.00288646	0.8911	0.0122637	0.675788	1.26851	1.38661	2.05184	1.0931	0.532742
AT5G44320.1	>AT5G44320.1 | Symbols: | Eukaryotic translation initiation factor 3 subunit 7 (eIF-3) | chr5:17854901-17856667 REVERSE LENGTH=588	370780	407950	457140	752070	1324100	353250	567420	775730	0	0	653500	334360	926560	240020	798880	734700	1890800	1713100	832600	741390	662408	339280	590664	1182518	357157	307556	264110	510051	0.617668	0.992595	0.236129	0.0252833	0.151268	0.775085	0.512192	0.891692	1.78518	3.48537	2.00201	0.574404
AT5G05960.1	>AT5G05960.1 | Symbols: | Bifunctional inhibitor/lipid-transfer protein/seed storage 2S albumin superfamily protein | chr5:1790256-1790694 FORWARD LENGTH=116	236190	261490	293530	256250	239770	0	225860	232320	192600	211680	265120	329330	246860	258860	412910	341450	338700	332710	357900	527930	257446	172492	302616	379738	20416.2	87316.7	62141.2	74564.7	0.301055	0.769763	0.079102	0.0021127	0.380116	0.0577849	0.670012	1.17545	1.47502	2.20148	1.25485	0.570003
AT5G58190.1;AT5G58190.2	>AT5G58190.1 | Symbols: ECT10 | evolutionarily conserved C-terminal region 10 | chr5:23546434-23549363 FORWARD LENGTH=527;>AT5G58190.2 | Symbols: ECT10 | evolutionarily conserved C-terminal region 10 | chr5:23546434-23549363 FORWARD LENGTH=528	434300	443130	450110	498660	470240	0	434240	0	443100	476920	465750	0	585370	511040	539960	544300	569850	692830	661740	629820	459288	270852	420424	619708	22977.5	221608	213784	55476	0.356216	0.98469	0.490526	0.0287429	0.310604	0.547293	0.589721	0.915382	1.34928	2.28799	1.47401	0.644235
AT5G60670.1	>AT5G60670.1 | Symbols: | Ribosomal protein L11 family protein | chr5:24381066-24381566 REVERSE LENGTH=166	546830	519120	590120	475570	589370	0	540420	0	544910	478230	667880	0	663140	718330	643710	1151300	588210	684320	708200	662340	544202	312712	538612	758874	43577.5	256414	270431	200284	0.438569	0.999981	0.501238	0.0407485	0.480038	0.459014	0.574625	0.989728	1.39447	2.42675	1.40894	0.580589
AT1G01080.1;AT1G01080.2	>AT1G01080.1 | Symbols: | RNA-binding (RRM/RBD/RNP motifs) family protein | chr1:45503-46789 REVERSE LENGTH=293;>AT1G01080.2 | Symbols: | RNA-binding (RRM/RBD/RNP motifs) family protein | chr1:45503-46789 REVERSE LENGTH=294	5833700	5312900	5088000	5506000	5504200	5002900	4288900	4481100	4968500	4732100	3122000	3347300	2969600	2845500	3159100	4318300	4328000	3843500	4256900	4180700	5448960	4694700	3088700	4185480	246225	276279	171038	178901	0.00103201	4.29635e-10	2.91604e-06	0.0240551	1.7223e-05	1.15382e-07	0.861577	0.566842	0.768125	0.891533	1.35509	1.51996
AT5G14740.2;AT5G14740.1;AT5G14740.5;AT5G14740.4;AT5G14740.3	>AT5G14740.2 | Symbols: CA2, CA18, BETA CA2 | carbonic anhydrase 2 | chr5:4760536-4762382 FORWARD LENGTH=259;>AT5G14740.1 | Symbols: CA2, CA18, BETA CA2 | carbonic anhydrase 2 | chr5:4758257-4762382 FORWARD LENGTH=331;>AT5G14740.5 | Symbols: CA2, CA18, BET	53211000	56416000	54790000	53118000	56768000	50149000	43877000	45578000	42914000	42157000	29552000	31235000	30712000	24308000	24693000	38454000	39896000	38205000	36725000	36318000	54860600	44935000	28100000	37919600	1.53755e+06	2.84676e+06	2.99152e+06	1.28572e+06	7.98297e-05	9.82256e-11	8.38018e-08	0.00265706	9.01383e-05	9.15101e-08	0.819076	0.512207	0.691199	0.843877	1.34945	1.59911
AT1G42970.1	>AT1G42970.1 | Symbols: GAPB | glyceraldehyde-3-phosphate dehydrogenase B subunit | chr1:16127552-16129584 FORWARD LENGTH=447	1061000000	948840000	945340000	1022800000	961770000	879350000	813290000	782350000	938010000	930210000	543190000	557930000	579100000	606140000	572010000	519870000	561650000	511890000	577230000	592220000	987950000	868642000	571674000	552572000	4.60031e+07	6.20119e+07	2.11821e+07	3.15811e+07	0.0060202	1.7067e-09	8.74848e-10	8.98665e-08	0.92162	2.13768e-07	0.879237	0.578647	0.559312	0.636133	0.966586	1.51947
AT2G47730.1	>AT2G47730.1 | Symbols: ATGSTF8, ATGSTF5, GST6, GSTF8 | glutathione S-transferase phi 8 | chr2:19558213-19559266 FORWARD LENGTH=263	6948600	6698400	6545300	6876200	6714800	8328200	8353100	8873300	7602600	9296000	15770000	13697000	13312000	12331000	12266000	13605000	12574000	13290000	12020000	12862000	6756660	8490640	13475200	12870200	142092	570781	1.27384e+06	552595	0.0232421	5.67626e-09	2.21258e-08	2.16027e-06	0.674238	3.84786e-07	1.25663	1.99436	1.90482	1.51581	0.955103	0.630094
AT3G01500.1	>AT3G01500.1 | Symbols: CA1, ATBCA1, SABP3, ATSABP3 | carbonic anhydrase 1 | chr3:194853-196716 REVERSE LENGTH=270	421200000	403760000	407500000	413670000	400610000	369640000	335620000	335690000	370350000	351190000	226450000	268340000	230920000	214880000	211600000	229560000	247200000	230860000	234480000	250280000	409348000	352498000	230438000	238476000	7.35042e+06	1.53729e+07	2.02466e+07	8.58963e+06	0.000150098	2.20081e-11	4.38434e-11	1.89463e-08	0.845509	7.09806e-09	0.861121	0.562939	0.582575	0.676531	1.03488	1.52969
AT3G09410.3;AT3G09410.1	>AT3G09410.3 | Symbols: | Pectinacetylesterase family protein | chr3:2898422-2900984 REVERSE LENGTH=396;>AT3G09410.1 | Symbols: | Pectinacetylesterase family protein | chr3:2898243-2900984 REVERSE LENGTH=427	1005400	832900	879520	951270	865270	1121500	1243400	1197100	1047500	1171100	797620	772540	875650	643470	733900	749010	718040	685740	608230	751490	906872	1156120	764636	702502	62657.3	67109.5	76289.5	52862.9	0.000311002	0.0325846	0.0021481	1.94105e-07	0.548699	1.42021e-06	1.27484	0.843158	0.774643	0.607638	0.91874	1.51199
AT3G18780.2;AT1G49240.1;AT3G18780.1	>AT3G18780.2 | Symbols: ACT2, DER1, LSR2, ENL2 | actin 2 | chr3:6475535-6476832 FORWARD LENGTH=377;>AT1G49240.1 | Symbols: ACT8 | actin 8 | chr1:18216539-18217947 FORWARD LENGTH=377;>AT3G18780.1 | Symbols: ACT2, DER1, LSR2, ENL2 | actin 2 | chr3:6475535-64	24919000	26674000	25678000	26629000	28621000	30458000	33775000	34272000	31748000	29612000	16199000	26461000	18575000	21847000	15576000	15985000	21127000	18825000	17733000	16118000	26504200	31973000	19731600	17957600	1.24264e+06	1.81399e+06	4.02109e+06	1.90385e+06	0.0303965	0.00681364	0.00088096	3.105e-06	0.745411	1.69537e-05	1.20634	0.744471	0.677538	0.561649	0.910093	1.6204
AT4G02770.1	>AT4G02770.1 | Symbols: PSAD-1 | photosystem I subunit D-1 | chr4:1229247-1229873 REVERSE LENGTH=208	670760000	670760000	650820000	703790000	675070000	521140000	540280000	561510000	483440000	516720000	327410000	361770000	331280000	314900000	373500000	355430000	412560000	334020000	396000000	387000000	674240000	524618000	341772000	377002000	1.70095e+07	2.59862e+07	2.21135e+07	2.84185e+07	7.48952e-07	6.76259e-12	3.35578e-11	8.97144e-07	0.19654	4.70068e-08	0.778088	0.5069	0.559151	0.718622	1.10308	1.53499
AT5G07460.1	>AT5G07460.1 | Symbols: PMSR2, ATMSRA2 | peptidemethionine sulfoxide reductase 2 | chr5:2360844-2361885 REVERSE LENGTH=218	5081300	4990600	6063600	5352900	4783100	6011700	6329700	6759200	5463900	6094800	3089600	3609100	3981500	3646100	3797800	3268600	3548800	4193900	3122300	2926300	5254300	6131860	3624820	3411980	444114	423008	298095	440562	0.0341716	0.000182466	4.5818e-05	3.20368e-07	0.878899	9.62352e-07	1.16702	0.689877	0.649369	0.556435	0.941283	1.69163
ATCG01060.1	>ATCG01060.1 | Symbols: PSAC | iron-sulfur cluster binding;electron carriers;4 iron, 4 sulfur cluster binding | chrC:117318-117563 REVERSE LENGTH=81	536570000	584940000	547510000	541900000	527790000	474560000	462240000	399380000	463080000	445340000	284050000	288850000	288700000	273090000	282270000	273790000	346770000	271960000	332500000	321890000	547742000	448920000	283392000	309382000	1.97016e+07	2.64665e+07	5.75826e+06	3.08414e+07	7.64853e-05	1.04709e-10	5.20453e-10	1.06411e-06	0.398626	1.03437e-07	0.819583	0.517382	0.564832	0.68917	1.09171	1.5841
AT5G49910.1	>AT5G49910.1 | Symbols: CPHSC70-2EAT SHOCK PROTEIN 70-2, HSC70-7, cpHsc70-2 | chloroplast heat shock protein 70-2 | chr5:20303470-20306295 FORWARD LENGTH=718	49645000	45516000	45202000	43817000	45148000	40280000	40015000	36614000	37180000	36838000	21047000	26254000	28438000	24645000	28289000	38728000	35053000	39281000	39950000	40706000	45865600	38185400	25734600	38743600	1.97778e+06	1.61434e+06	2.72998e+06	1.96041e+06	0.000510074	2.09599e-09	0.00107202	0.981509	9.86535e-07	1.76114e-06	0.83255	0.561087	0.84472	1.01462	1.50551	1.48382
AT2G22970.1;AT2G22970.3;AT2G22970.2;AT2G22920.3;AT2G22920.1;AT2G22920.2;AT2G23010.2;AT2G23010.1;AT5G36180.1;AT1G73310.1;AT1G73300.1;AT1G73280.1;AT1G73270.1	>AT2G22970.1 | Symbols: SCPL11 | serine carboxypeptidase-like 11 | chr2:9774875-9778224 FORWARD LENGTH=433;>AT2G22970.3 | Symbols: SCPL11 | serine carboxypeptidase-like 11 | chr2:9774875-9778255 FORWARD LENGTH=443;>AT2G22970.2 | Symbols: SCPL11 | serine ca	2671100	2273900	2344800	2593500	2316000	2661400	2810400	2965600	3697300	3140100	3992400	4402500	3627500	4270400	3449600	2454500	2186000	2347200	2337300	2196100	2439860	3054960	3948480	2304220	160622	358478	364309	101185	0.0262569	4.03779e-06	0.894156	0.00634961	1.31739e-06	0.00141263	1.2521	1.61832	0.944407	0.754255	0.583571	0.773705
AT4G09000.1;AT4G09000.2	>AT4G09000.1 | Symbols: GRF1, GF14 CHI | general regulatory factor 1 | chr4:5775387-5777157 FORWARD LENGTH=267;>AT4G09000.2 | Symbols: GRF1, GF14 CHI | general regulatory factor 1 | chr4:5775387-5777157 FORWARD LENGTH=318	8077400	5276000	5995300	5341600	5540600	8583300	9245200	9968900	10229000	8901300	7798800	8564300	7643500	9467000	6181700	5031500	5015400	5566900	5734900	4600900	6046180	9385540	7931060	5189920	1.04629e+06	624421	1.08817e+06	410272	0.000208346	0.0276328	0.495359	1.50468e-05	0.0015075	0.108726	1.55231	1.31175	0.85838	0.55297	0.654379	1.18339
AT4G32470.1;AT4G32470.2;AT5G25450.2;AT5G25450.1	>AT4G32470.1 | Symbols: | Cytochrome bd ubiquinol oxidase, 14kDa subunit | chr4:15669641-15671095 REVERSE LENGTH=122;>AT4G32470.2 | Symbols: | Cytochrome bd ubiquinol oxidase, 14kDa subunit | chr4:15669705-15671095 REVERSE LENGTH=101	1454100	810220	716880	1005200	860510	1831900	1511800	1309500	1645500	1472600	2049800	1563700	1273700	1670100	1256500	1037100	1050000	1056400	1122500	847440	969382	1554260	1562760	1022688	259683	175378	291918	92481.8	0.00808697	0.00723281	0.985469	0.0162318	0.0145331	0.999938	1.60335	1.61212	1.05499	0.65799	0.654411	0.994561
AT5G16050.1	>AT5G16050.1 | Symbols: GRF5, GF14 UPSILON | general regulatory factor 5 | chr5:5244008-5245402 REVERSE LENGTH=268	688660	546190	564960	477960	531390	718300	973080	1224500	1146200	971670	911050	952580	873720	1053100	656580	474830	618890	471760	505000	706990	561832	1006750	889406	555494	69715.2	174602	130927	92776.9	0.000569177	0.00854862	0.999857	0.000493402	0.00737629	0.550678	1.79191	1.58305	0.988719	0.55177	0.624567	1.13194
AT4G24280.1	>AT4G24280.1 | Symbols: cpHsc70-1 | chloroplast heat shock protein 70-1 | chr4:12590094-12593437 FORWARD LENGTH=718	221900000	208510000	202950000	197090000	203100000	180760000	191330000	185550000	175660000	176670000	101100000	131710000	145250000	118780000	147930000	186570000	191400000	217320000	196620000	194600000	206710000	181994000	128954000	197302000	8.41059e+06	5.82741e+06	1.73931e+07	1.05688e+07	0.0334062	2.47942e-07	0.654518	0.26655	1.4094e-06	3.38717e-05	0.880432	0.62384	0.954487	1.08411	1.53002	1.41131
AT1G78300.1	>AT1G78300.1 | Symbols: GRF2, 14-3-3OMEGA, GF14 OMEGA | general regulatory factor 2 | chr1:29461883-29463052 FORWARD LENGTH=259	1324000	844080	1015700	940150	993210	1412000	1717000	1863800	1707900	1360600	1312900	1541000	1522200	1542100	944960	773710	974690	683600	891820	717790	1023428	1612260	1372632	808322	161504	193301	230612	109179	0.0013849	0.0612055	0.357183	5.26507e-05	0.00204608	0.270722	1.57535	1.34121	0.789818	0.50136	0.588885	1.17458
AT2G27720.1;AT2G27720.3;AT2G27720.2	>AT2G27720.1 | Symbols: | 60S acidic ribosomal protein family | chr2:11818696-11819370 FORWARD LENGTH=115;>AT2G27720.3 | Symbols: | 60S acidic ribosomal protein family | chr2:11818696-11819370 FORWARD LENGTH=127;>AT2G27720.2 | Symbols: | 60S acidic ribo	8978200	10790000	9905900	12761000	14139000	7813600	9333700	9306400	4519100	6290100	8140900	8378700	11408000	6766500	9790900	12517000	18042000	14621000	13224000	15939000	11314820	7452580	8897000	14868600	1.88614e+06	1.84728e+06	1.5801e+06	1.97546e+06	0.0391483	0.278938	0.0618708	0.000162796	0.0014586	0.684467	0.658657	0.786314	1.31408	1.99509	1.67119	0.837651
AT2G37130.2;AT2G37130.1	>AT2G37130.2 | Symbols: | Peroxidase superfamily protein | chr2:15598225-15599734 REVERSE LENGTH=296;>AT2G37130.1 | Symbols: | Peroxidase superfamily protein | chr2:15598225-15600004 REVERSE LENGTH=327	1667100	2018300	1552500	3249300	3007700	3576900	4997100	5350300	2187300	4522200	1525700	3281100	2488900	2049800	3002000	2434100	2394500	2111700	2564300	1841900	2298980	4126760	2469500	2269300	698667	1.13796e+06	633961	259757	0.0158131	0.988087	0.999934	0.014127	0.981048	0.0300166	1.79504	1.07417	0.98709	0.549899	0.918931	1.67109
AT2G43120.1	>AT2G43120.1 | Symbols: | RmlC-like cupins superfamily protein | chr2:17927339-17928871 FORWARD LENGTH=321	486160	452450	543790	555950	405200	600180	520440	709360	1114900	812670	407130	385730	406270	520030	474180	410760	357050	391460	378920	480920	488710	751510	438668	403822	56303.2	206816	50453.1	42315	0.0205116	0.920452	0.711525	0.0023385	0.970688	0.00571638	1.53774	0.897604	0.826302	0.537347	0.920564	1.71316
AT2G44790.1	>AT2G44790.1 | Symbols: UCC2 | uclacyanin 2 | chr2:18462182-18463232 REVERSE LENGTH=202	432530	508710	414890	513750	685740	731690	1199400	1131300	719670	909120	287760	1079800	559270	290300	565210	376650	641290	540830	565320	352200	511124	938236	556468	495258	95855.6	198374	288794	112111	0.0269457	0.986279	0.999386	0.021307	0.967595	0.0520041	1.83563	1.08871	0.968959	0.527861	0.890003	1.68606
AT3G56190.2;AT3G56190.1;AT3G56450.1	>AT3G56190.2 | Symbols: ALPHA-SNAP2, ASNAP | alpha-soluble NSF attachment protein 2 | chr3:20846119-20848213 REVERSE LENGTH=240;>AT3G56190.1 | Symbols: ALPHA-SNAP2, ASNAP | alpha-soluble NSF attachment protein 2 | chr3:20846119-20848356 REVERSE LENGTH=289	388800	309750	335320	329890	286500	384180	587380	549230	729610	464460	417350	377350	382790	712480	383970	356980	294790	286890	315780	342240	330052	542972	454788	319336	34023.7	116811	129617	26868.4	0.0191374	0.242657	0.998223	0.0136326	0.185516	0.524573	1.64511	1.37793	0.967532	0.588126	0.702165	1.1939
AT2G14900.1	>AT2G14900.1 | Symbols: | Gibberellin-regulated family protein | chr2:6404210-6405043 FORWARD LENGTH=108	1527600	1356100	1157100	1090000	1130800	1342300	1185100	1169100	832860	1203900	2642300	1976000	2311800	2412700	2094000	2055800	2053700	1715800	1805200	1697500	1252320	1146652	2287360	1865600	165367	168525	235212	158684	0.848969	3.40416e-06	0.00124214	0.00025184	0.0242129	9.52757e-07	0.915622	1.8265	1.48972	1.627	0.815613	0.501299
AT3G03710.1	>AT3G03710.1 | Symbols: RIF10, PNP | polyribonucleotide nucleotidyltransferase, putative | chr3:919542-924906 FORWARD LENGTH=922	5621100	4814500	4775200	5195900	5392400	4693600	4952500	4621000	4931300	4500200	2177600	3016900	3153500	2850800	2931000	3739600	3771600	3937800	4350900	3585900	5159820	4739720	2825960	3877160	327216	176391	339341	261918	0.196961	1.79788e-08	4.78968e-05	0.00278382	0.000424685	2.92058e-07	0.918582	0.547686	0.751414	0.818015	1.37198	1.67721
AT3G18130.1	>AT3G18130.1 | Symbols: RACK1C_AT | receptor for activated C kinase 1C | chr3:6211109-6212371 REVERSE LENGTH=326	4973000	5341300	5277500	5196100	4624800	4968200	4848400	4671200	5232600	4676000	7930800	7591600	7459000	8480700	8053200	9252800	8073400	8529000	9015100	8478600	5082540	4879280	7903060	8669780	260533	208957	360881	417420	0.809396	7.4401e-09	2.04905e-10	8.66728e-11	0.0186593	2.70067e-09	0.960008	1.55494	1.7058	1.77686	1.09702	0.617391
AT3G46780.1	>AT3G46780.1 | Symbols: PTAC16 | plastid transcriptionally active 16 | chr3:17228766-17231021 FORWARD LENGTH=510	131200000	127100000	124010000	115160000	120770000	123070000	110660000	104060000	121780000	117020000	74884000	72065000	78045000	64896000	69848000	97612000	93523000	96620000	102860000	89108000	123648000	115318000	71947600	95944600	5.46643e+06	7116000	4.47097e+06	4.55329e+06	0.182837	2.64001e-09	1.33104e-05	0.000714198	7.30078e-05	3.3398e-08	0.932631	0.581874	0.775949	0.832	1.33353	1.60281
AT4G27440.2;AT4G27440.1;AT5G54190.2	>AT4G27440.2 | Symbols: PORB | protochlorophyllide oxidoreductase B | chr4:13725648-13727107 FORWARD LENGTH=401;>AT4G27440.1 | Symbols: PORB | protochlorophyllide oxidoreductase B | chr4:13725648-13727107 FORWARD LENGTH=401	15816000	17531000	19253000	15696000	15141000	17053000	16260000	15526000	14314000	14014000	10818000	8827800	9437900	11811000	9631200	14556000	12660000	12964000	12594000	12639000	16687400	15433400	10105180	13082600	1.51179e+06	1.14741e+06	1.06954e+06	748208	0.43837	2.6667e-06	0.00215352	0.0476035	0.0103129	3.65961e-05	0.924853	0.605557	0.783981	0.847681	1.29464	1.52728
AT5G06870.1	>AT5G06870.1 | Symbols: PGIP2, ATPGIP2 | polygalacturonase inhibiting protein 2 | chr5:2133941-2135016 FORWARD LENGTH=330	5864800	4704800	4197100	5104400	4483300	5492800	5451900	4686900	3880100	4557700	9849600	7672400	7760700	8712200	8058800	6896400	5744600	7371600	7345500	6153700	4870880	4813880	8410740	6702360	578652	603606	806568	650768	0.999338	6.71481e-06	0.0064075	0.00500736	0.0109015	5.4881e-06	0.988298	1.72674	1.37601	1.3923	0.796881	0.572349
AT5G23940.1	>AT5G23940.1 | Symbols: EMB3009, PEL3, DCR | HXXXD-type acyl-transferase family protein | chr5:8076616-8079677 REVERSE LENGTH=484	4030700	3643600	3842900	3992400	3538300	3821800	3317400	3107000	4672700	4222300	7768300	5975500	6635300	7909000	6111700	4932400	4701500	5001500	5484300	5520300	3809580	3828240	6879960	5128000	192130	574384	814396	321563	0.999954	2.36702e-06	0.0140678	0.0155465	0.00135937	2.56205e-06	1.0049	1.80596	1.34608	1.33952	0.745353	0.556433
AT1G07110.1	>AT1G07110.1 | Symbols: F2KP, ATF2KP, FKFBP | fructose-2,6-bisphosphatase | chr1:2178363-2183980 REVERSE LENGTH=744	771330	655140	873240	707110	925110	838260	766580	692910	710270	908790	471920	577270	460710	470100	466610	611150	554830	606850	639220	619430	786386	783362	489322	606296	100523	80686.6	44139.9	28032.5	0.999913	9.189e-05	0.0101921	0.0115451	0.121757	0.000103079	0.996155	0.622241	0.77099	0.773967	1.23905	1.60091
AT1G12250.2;AT1G12250.1	>AT1G12250.2 | Symbols: | Pentapeptide repeat-containing protein | chr1:4159623-4161269 FORWARD LENGTH=206;>AT1G12250.1 | Symbols: | Pentapeptide repeat-containing protein | chr1:4159287-4161269 FORWARD LENGTH=280	4658500	4642600	5229600	4503000	4286700	4169300	3580400	3760100	4373900	4750900	6449500	5309700	6925200	6344200	6313600	7836800	5711900	6440900	6662200	7081600	4664080	4126920	6268440	6746680	312624	420806	527461	703127	0.468916	0.00212105	0.000157053	1.07592e-05	0.563131	0.000115448	0.88483	1.34398	1.44652	1.6348	1.07629	0.658365
AT1G15820.1	>AT1G15820.1 | Symbols: LHCB6, CP24 | light harvesting complex photosystem II subunit 6 | chr1:5446685-5447676 REVERSE LENGTH=258	1235600	1200400	945260	1160600	1469900	1139700	1263900	1440800	1449400	1188400	642910	1116200	633040	598000	692260	706720	755770	533340	622760	733730	1202352	1296440	736482	670464	167649	127699	192237	82064.4	0.806735	0.00209804	0.0005954	0.000105794	0.921169	0.000352263	1.07825	0.612534	0.557627	0.517158	0.91036	1.76031
AT1G16720.1	>AT1G16720.1 | Symbols: HCF173 | high chlorophyll fluorescence phenotype 173 | chr1:5723161-5726248 FORWARD LENGTH=598	4914800	4546000	4746900	5296200	4450200	4877400	4955800	4169200	5158400	5023100	2629900	3679500	2824300	3018000	2719900	2967200	2810600	2910800	3985000	2935800	4790820	4836780	2974320	3121880	299556	346304	375512	434736	0.997947	1.64569e-05	4.52088e-05	3.28528e-05	0.94012	1.21166e-05	1.00959	0.620837	0.651638	0.645446	1.04961	1.62618
AT1G18170.1	>AT1G18170.1 | Symbols: | FKBP-like peptidyl-prolyl cis-trans isomerase family protein | chr1:6254291-6255507 FORWARD LENGTH=247	4808700	3771900	3661500	4340500	4211700	4390300	4066000	4440200	3579300	4542700	2340900	2947700	2143900	1932900	2408600	2596800	2458600	2332900	2410500	1894300	4158860	4203700	2354800	2338620	413566	350574	339734	238190	0.997628	7.23725e-06	6.46845e-06	4.75258e-06	0.999887	5.30904e-06	1.01078	0.566213	0.562322	0.556324	0.993129	1.78516
AT1G22330.1;AT1G78260.2;AT1G78260.1	>AT1G22330.1 | Symbols: | RNA-binding (RRM/RBD/RNP motifs) family protein | chr1:7886693-7889241 FORWARD LENGTH=291;>AT1G78260.2 | Symbols: | RNA-binding (RRM/RBD/RNP motifs) family protein | chr1:29447317-29449246 FORWARD LENGTH=271;>AT1G78260.1 | Symbo	957310	729640	932810	661820	784600	968460	877370	868050	1177600	774280	653500	542990	513730	473440	514340	645690	611310	632050	603270	562550	813236	933152	539600	610974	114709	136815	61105.1	28473.7	0.319364	0.00457564	0.0383935	0.00106743	0.718968	0.000135699	1.14746	0.663522	0.751287	0.654742	1.13227	1.72934
AT1G35720.1	>AT1G35720.1 | Symbols: ANNAT1, OXY5, ATOXY5 | annexin 1 | chr1:13225304-13226939 FORWARD LENGTH=317	4886100	3970500	4416100	3847900	4004700	4728800	4785400	5127200	4965200	4129900	3332500	3545400	3088600	2775600	2486300	2501700	2635600	2721800	2332600	2673700	4225060	4747300	3045680	2573080	381858	339052	379388	140767	0.147692	0.000538029	1.21064e-05	3.38089e-07	0.210923	8.38446e-06	1.12361	0.720861	0.609004	0.542009	0.844829	1.5587
AT1G48630.1	>AT1G48630.1 | Symbols: RACK1B_AT | receptor for activated C kinase 1B | chr1:17981977-17983268 REVERSE LENGTH=326	2776200	3577100	3679100	3481200	3104200	3296500	2913500	2797000	2858900	2749300	5041100	5305100	4864900	5175500	5653800	5842400	5296900	5565600	5854400	5387100	3323560	2923040	5208080	5589280	335638	194807	266381	228597	0.175402	1.18027e-07	8.58587e-09	7.84536e-10	0.207945	7.59341e-09	0.879491	1.56702	1.68171	1.91215	1.07319	0.561251
AT1G50170.1	>AT1G50170.1 | Symbols: ATSIRB, SIRB | sirohydrochlorin ferrochelatase B | chr1:18582087-18583514 FORWARD LENGTH=225	1153500	1561100	1159900	1003200	986210	1024000	955530	923510	1099100	1238600	1851100	1403400	1725000	1467800	1416900	2066000	1670000	1839200	1580700	1971600	1172782	1048148	1572840	1825500	207314	112751	181462	180821	0.744836	0.0234109	0.000377477	5.55725e-05	0.21087	0.00301339	0.893728	1.34112	1.55656	1.74164	1.16064	0.666405
AT1G53645.1	>AT1G53645.1 | Symbols: | hydroxyproline-rich glycoprotein family protein | chr1:20026434-20028587 REVERSE LENGTH=523	632310	580320	669900	754840	648470	599240	617830	724800	728620	703540	1441400	1016300	965770	1486900	1402100	930850	1087000	778150	1501400	1499900	657168	674806	1262494	1159460	57098.4	55095.3	223836	295206	0.999149	0.00178588	0.00852501	0.011137	0.867115	0.00233103	1.02684	1.92111	1.76433	1.71821	0.918389	0.534502
AT1G56500.1	>AT1G56500.1 | Symbols: | haloacid dehalogenase-like hydrolase family protein | chr1:21159775-21167092 FORWARD LENGTH=1055	9550400	9232000	9494800	9255100	9105600	9207300	7909800	7640700	8900300	9463500	4674600	5383800	5335300	5199000	4867000	4923500	4504600	4369000	4708000	5172500	9327580	8624320	5091940	4735520	168092	720875	275913	287995	0.124524	9.31228e-10	2.71802e-10	3.29324e-09	0.636208	1.32722e-08	0.924604	0.545902	0.50769	0.549089	0.930003	1.69372
AT1G64770.1;AT1G64770.2;AT1G64770.3	>AT1G64770.1 | Symbols: NDF2, NDH45 | NDH-dependent cyclic electron flow 1 | chr1:24057549-24059415 FORWARD LENGTH=348;>AT1G64770.2 | Symbols: NDF2, NDH45 | NDH-dependent cyclic electron flow 1 | chr1:24057549-24058565 FORWARD LENGTH=313;>AT1G64770.3 | Sym	12103000	11163000	11519000	11637000	11176000	10914000	10074000	9891200	11394000	10982000	6530000	7780100	6452100	6650000	5644200	5796400	5543700	5563800	6399400	5827400	11519600	10651040	6611280	5826140	346226	572888	683349	309227	0.108482	1.48441e-09	1.54481e-10	1.91266e-09	0.162967	2.51113e-08	0.924602	0.573916	0.505759	0.547002	0.881242	1.61104
AT1G69830.1	>AT1G69830.1 | Symbols: ATAMY3, AMY3 | alpha-amylase-like 3 | chr1:26288518-26293003 REVERSE LENGTH=887	11503000	9870000	10232000	10741000	10753000	9757800	9471400	9446100	12779000	10833000	6727300	6465500	6005900	6654400	5672600	5592500	5502700	5312000	5880900	5222100	10619800	10457460	6305140	5502040	552279	1.26612e+06	403873	230738	0.988758	1.6828e-06	1.6788e-07	2.61845e-07	0.428282	2.77438e-06	0.984713	0.593716	0.518093	0.526135	0.872628	1.65856
AT1G72810.1	>AT1G72810.1 | Symbols: | Pyridoxal-5-phosphate-dependent enzyme family protein | chr1:27398760-27400393 REVERSE LENGTH=516	860120	983490	1041000	840980	648200	948980	912790	800970	925960	892030	1496100	1180400	1388500	1397700	1400000	1468200	1179700	1357000	1284000	1305000	874758	896146	1372540	1318780	135752	51054.4	103756	94371.5	0.990267	1.69084e-05	6.52959e-05	0.000114065	0.87379	2.86886e-05	1.02445	1.56905	1.50759	1.47161	0.960832	0.652911
AT1G75510.1;AT3G52270.1	>AT1G75510.1 | Symbols: | Transcription initiation factor IIF, beta subunit | chr1:28347254-28348629 REVERSE LENGTH=261	420550	450710	479550	452150	363350	421970	409140	401950	406070	470420	689690	552880	812020	683220	923720	803550	689820	770270	665300	747560	433262	421910	732306	735300	39630.9	25161.9	126026	50989.6	0.995911	0.000123917	0.000110926	7.31754e-05	0.999923	8.16112e-05	0.973799	1.69022	1.69713	1.74279	1.00409	0.576139
AT1G76450.1	>AT1G76450.1 | Symbols: | Photosystem II reaction center PsbP family protein | chr1:28684618-28686109 FORWARD LENGTH=247	5719400	5569000	5873400	4429600	5069100	4972300	4955800	4580200	4752300	5116600	3263300	2840600	2906800	3453200	2972900	3738600	3311500	3454700	3188400	3417600	5332100	4875440	3087360	3422160	525890	187791	232975	183359	0.213844	1.43898e-07	1.288e-06	3.94136e-05	0.46151	3.04833e-06	0.914356	0.579014	0.641803	0.701918	1.10844	1.57916
AT1G79040.1	>AT1G79040.1 | Symbols: PSBR | photosystem II subunit R | chr1:29736085-29736781 FORWARD LENGTH=140	191310000	187340000	174240000	178710000	189610000	167790000	176600000	162510000	164340000	175690000	91630000	141240000	101310000	104440000	90215000	98932000	118530000	101050000	121220000	90698000	184242000	169386000	105767000	106086000	6.61835e+06	5.7805e+06	1.85563e+07	1.18087e+07	0.320814	3.7268e-07	3.93931e-07	6.27778e-06	0.999979	5.89165e-06	0.919367	0.574066	0.575797	0.626297	1.00302	1.6015
AT2G05100.1;AT2G05070.1;AT3G27690.1	>AT2G05100.1 | Symbols: LHCB2.1, LHCB2 | photosystem II light harvesting complex gene 2.1 | chr2:1823449-1824331 REVERSE LENGTH=265;>AT2G05070.1 | Symbols: LHCB2.2, LHCB2 | photosystem II light harvesting complex gene 2.2 | chr2:1799436-1800329 REVERSE LEN	14279000	18906000	16987000	14942000	23387000	16311000	17505000	19919000	16752000	13758000	8182200	12147000	9879700	9951300	8680800	8769700	13009000	11379000	8916700	8701300	17700200	16849000	9768200	10155140	3.27459e+06	1.98536e+06	1.37131e+06	1.74409e+06	0.94683	0.000594384	0.000971551	0.00290996	0.99447	0.00176337	0.95191	0.551869	0.57373	0.602715	1.03961	1.72488
AT2G20490.2;AT2G20490.1	>AT2G20490.2 | Symbols: NOP10, EDA27 | nucleolar RNA-binding Nop10p family protein | chr2:8831897-8832723 FORWARD LENGTH=63;>AT2G20490.1 | Symbols: NOP10, EDA27 | nucleolar RNA-binding Nop10p family protein | chr2:8831897-8832723 FORWARD LENGTH=64	1173400	1141300	1202200	973810	1026900	1191900	822510	851330	993150	1050200	1898700	1249200	1593200	1919500	1718600	1971200	1443900	1531700	1681300	2302300	1103522	981818	1675840	1786080	88026.8	135163	244833	314174	0.852929	0.00823309	0.00188395	0.000382566	0.885438	0.00161776	0.889713	1.51863	1.61853	1.81916	1.06578	0.585866
AT2G20890.1	>AT2G20890.1 | Symbols: PSB29, THF1 | photosystem II reaction center PSB29 protein | chr2:8987783-8989185 FORWARD LENGTH=300	2378600	2541300	2499200	2533300	2693800	3360800	2203700	2737600	2626700	2129100	1652300	1847100	1465000	1881700	1479200	1363800	1346600	937510	1597800	1707500	2529240	2611580	1665060	1390642	100833	441949	175956	265067	0.974148	0.00221038	0.000140312	6.40006e-05	0.516306	0.000948353	1.03256	0.658324	0.549826	0.532491	0.83519	1.56846
AT2G24940.1	>AT2G24940.1 | Symbols: AtMAPR2, MAPR2 | membrane-associated progesterone binding protein 2 | chr2:10609447-10609749 FORWARD LENGTH=100	45553000	46855000	47788000	34012000	42668000	36999000	40928000	43838000	41320000	49211000	33131000	26968000	29020000	31153000	21093000	29373000	30462000	28217000	25902000	25545000	43375200	42459200	28273000	27899800	4.98988e+06	4.02353e+06	4.14024e+06	1.91688e+06	0.987212	0.000293904	0.000226845	0.000429874	0.9991	0.000559612	0.978882	0.651824	0.64322	0.657097	0.9868	1.50176
AT2G27040.2;AT2G27040.1	>AT2G27040.2 | Symbols: AGO4 | Argonaute family protein | chr2:11536795-11541503 REVERSE LENGTH=924;>AT2G27040.1 | Symbols: AGO4, OCP11 | Argonaute family protein | chr2:11536795-11541503 REVERSE LENGTH=924	1143700	1268300	1177300	1103100	987130	1091200	1168500	1126800	1756000	1340500	2282600	1891700	2098600	2363100	1968000	2030300	2005000	2100700	2482500	2000900	1135906	1296600	2120800	2123880	92209.4	245115	179564	182844	0.611483	5.83849e-06	5.61231e-06	4.86006e-05	0.999995	5.07526e-05	1.14147	1.86706	1.86977	1.63804	1.00145	0.611373
AT2G28790.1	>AT2G28790.1 | Symbols: | Pathogenesis-related thaumatin superfamily protein | chr2:12354664-12355413 REVERSE LENGTH=249	23128000	23908000	26545000	23923000	17311000	26180000	25902000	19569000	25976000	22073000	44859000	29320000	39301000	46115000	41305000	40158000	32519000	40209000	45007000	41626000	22963000	23940000	40180000	39903800	3.05345e+06	2.66847e+06	5.95139e+06	4.0915e+06	0.986717	0.000124266	0.000148525	0.000281477	0.999686	0.000234629	1.04255	1.74977	1.73774	1.66683	0.993126	0.595819
AT2G32060.3;AT2G32060.2;AT2G32060.1	>AT2G32060.3 | Symbols: | Ribosomal protein L7Ae/L30e/S12e/Gadd45 family protein | chr2:13639228-13640104 REVERSE LENGTH=144;>AT2G32060.2 | Symbols: | Ribosomal protein L7Ae/L30e/S12e/Gadd45 family protein | chr2:13639228-13640104 REVERSE LENGTH=144;>AT2	2857600	2547300	2536000	2246400	2065200	2436000	2793400	2175900	3486900	2697100	5481800	2695800	4438200	4991800	4107900	4066400	3205300	4194200	3839200	4195800	2450500	2717860	4343100	3900180	272956	440619	948199	370957	0.909799	0.0012774	0.0118173	0.0440388	0.696635	0.00488387	1.1091	1.77233	1.59159	1.43502	0.898018	0.625788
AT2G37970.1	>AT2G37970.1 | Symbols: SOUL-1 | SOUL heme-binding family protein | chr2:15891027-15891704 FORWARD LENGTH=225	4234300	3916800	4469400	4756500	5359800	4820200	4378500	4811700	3680800	5478200	6310500	9124900	7866800	6757800	7417800	7539800	8809900	7365400	7706000	6810900	4547360	4633880	7495560	7646400	491017	592080	974399	655083	0.998036	0.000110709	6.29349e-05	8.68896e-05	0.989872	0.000153863	1.01903	1.64833	1.6815	1.65011	1.02012	0.618217
AT2G39850.1	>AT2G39850.1 | Symbols: | Subtilisin-like serine endopeptidase family protein | chr2:16630626-16634100 FORWARD LENGTH=775	4585100	3875300	4496900	5516300	4186500	3657900	4958600	4194100	6046200	3377000	2195300	2116100	2361800	2901600	3296700	2267500	2719500	3696000	2755800	2894300	4532020	4446760	2574300	2866620	552001	964439	453372	465082	0.997567	0.0027712	0.0102372	0.0149545	0.916663	0.00405607	0.981187	0.568025	0.632526	0.644654	1.11355	1.72737
AT2G42710.1	>AT2G42710.1 | Symbols: | Ribosomal protein L1p/L10e family | chr2:17782352-17784830 FORWARD LENGTH=415	497610	811180	506850	384100	490380	384780	512530	519040	626030	482730	902580	618890	760170	1017000	827900	875150	764970	1212400	951550	844180	538024	505022	825308	929650	143654	77266.9	133847	153507	0.983744	0.0305646	0.00311098	0.00150803	0.676432	0.0149702	0.938661	1.53396	1.7279	1.84081	1.12643	0.611919
AT2G45640.1;AT2G45640.2	>AT2G45640.1 | Symbols: SAP18, ATSAP18 | SIN3 associated polypeptide P18 | chr2:18799881-18801323 REVERSE LENGTH=152;>AT2G45640.2 | Symbols: SAP18 | SIN3 associated polypeptide P18 | chr2:18799881-18801323 REVERSE LENGTH=149	760390	1236200	1326900	1188200	1178900	934840	1273400	1165600	1103000	1221800	2025800	1430300	1789000	2064300	2285300	2406500	1460000	2059300	2279400	2180000	1138118	1139728	1918940	2077040	196015	117134	290662	328982	1	0.00199921	0.000331653	0.000337644	0.803091	0.00203678	1.00141	1.68606	1.82498	1.8224	1.08239	0.593936
AT2G47940.2;AT2G47940.1	>AT2G47940.2 | Symbols: DEGP2 | DEGP protease 2 | chr2:19618372-19622164 REVERSE LENGTH=606;>AT2G47940.1 | Symbols: DEGP2 | DEGP protease 2 | chr2:19618372-19622164 REVERSE LENGTH=607	10114000	9343200	10819000	9773600	9781700	9664100	9128200	8372400	10292000	9299100	5826900	5923100	5639900	5708100	5099400	5817900	5773100	5331200	5872400	5013000	9966300	9351160	5639480	5561520	491605	631428	287041	334982	0.265208	2.33261e-09	1.79305e-09	1.59773e-08	0.994855	2.15255e-08	0.938278	0.565855	0.558033	0.594741	0.986176	1.65816
AT3G08940.2;AT3G08940.1	>AT3G08940.2 | Symbols: LHCB4.2 | light harvesting complex photosystem II | chr3:2717717-2718665 FORWARD LENGTH=287;>AT3G08940.1 | Symbols: LHCB4.2 | light harvesting complex photosystem II | chr3:2717717-2718400 FORWARD LENGTH=227	8086100	7737900	7467700	8734800	9054200	7509800	7778700	8968100	6411800	5732000	3497700	5802800	3980700	3903000	4260700	4182900	4929100	4441800	4586200	3918600	8216140	7280080	4288980	4411720	596178	1.12261e+06	795310	344835	0.345644	1.11438e-05	1.64542e-05	0.000398143	0.99578	0.000256842	0.886071	0.522019	0.536958	0.605999	1.02862	1.69739
AT3G10020.1;AT3G10020.2	>AT3G10020.1 | Symbols: | unknown protein;FUNCTIONS IN: molecular_function unknown;INVOLVED IN: response to oxidative stress, anaerobic respiration;LOCATED IN: cellular_component unknown;EXPRESSED IN: 23 plant structures;EXPRESSED DURING: 13 growth s	1091100	1509700	1132400	1272800	1535800	1299300	1423300	1791200	1107000	1067100	1717900	2299300	2231500	1667300	2400600	2581700	2830800	2229200	2286000	2317600	1308360	1337580	2063320	2449060	185308	261117	307856	226065	0.998308	0.00287216	4.14604e-05	5.6068e-05	0.168486	0.00402393	1.02233	1.57703	1.87185	1.83096	1.18695	0.648266
AT3G14067.1	>AT3G14067.1 | Symbols: | Subtilase family protein | chr3:4658421-4660754 REVERSE LENGTH=777	19744000	17914000	17225000	19757000	19838000	19715000	21806000	19218000	19106000	21319000	12764000	15122000	13494000	13303000	12170000	12535000	11625000	11836000	13475000	10981000	18895600	20232800	13370600	12090400	1.10493e+06	1.11556e+06	989606	851689	0.286548	5.37389e-06	3.44336e-07	2.80541e-08	0.321213	3.07246e-07	1.07077	0.707604	0.639853	0.597564	0.904253	1.51323
AT3G14310.1;AT1G53830.1	>AT3G14310.1 | Symbols: ATPME3, PME3 | pectin methylesterase 3 | chr3:4772214-4775095 REVERSE LENGTH=592	60547000	57795000	53363000	68598000	68723000	80300000	87839000	87440000	54639000	70970000	31859000	61254000	39798000	35619000	40809000	36450000	49532000	40039000	44200000	34306000	61805200	76237600	41867800	40905400	6.0487e+06	1.24164e+07	1.02025e+07	5.46673e+06	0.148143	0.0296583	0.0219775	0.000234646	0.998718	0.000314228	1.23351	0.677415	0.661844	0.536552	0.977013	1.82091
AT3G16850.1	>AT3G16850.1 | Symbols: | Pectin lyase-like superfamily protein | chr3:5748692-5750981 FORWARD LENGTH=455	4369500	4180900	4198300	4614300	3792300	5263600	4466400	5282900	4654400	3249400	1673300	2674100	3118200	1959100	2893800	2660200	2848200	3549600	2934700	2575800	4231060	4583340	2463700	2913700	269124	741655	554433	342794	0.766077	0.000857651	0.0106367	0.0014733	0.609553	0.000129355	1.08326	0.582289	0.688645	0.635715	1.18265	1.86035
AT3G18060.1;AT2G01330.2;AT2G01330.1	>AT3G18060.1 | Symbols: | transducin family protein / WD-40 repeat family protein | chr3:6183880-6186788 FORWARD LENGTH=609	7022600	6305500	6704500	7502500	7234500	7867000	7434000	7251800	5600300	6283900	3970300	6093600	4496800	4012800	4092700	4661200	5465000	4727300	5780500	4652600	6953920	6887400	4533240	5057320	416423	826077	802233	473036	0.998904	0.000445451	0.00429496	0.00575075	0.677495	0.00059063	0.990434	0.651897	0.727262	0.734286	1.11561	1.51931
AT3G19480.1	>AT3G19480.1 | Symbols: | D-3-phosphoglycerate dehydrogenase | chr3:6752590-6754650 FORWARD LENGTH=588	1897400	1382600	1324200	1609200	1340100	1842000	1602900	1441600	1545800	1847700	837340	1270800	1035100	724460	773790	1019400	1056700	1047900	1112600	843400	1510700	1656000	928298	1016000	218877	162650	201202	91441.8	0.65292	0.00125788	0.00526781	0.000499837	0.892964	0.000127951	1.09618	0.614482	0.672536	0.613527	1.09448	1.78391
AT3G20680.1	>AT3G20680.1 | Symbols: | Domain of unknown function (DUF1995) | chr3:7230147-7231163 REVERSE LENGTH=338	1044800	839780	950360	1121400	1074500	955860	980250	961500	947460	834960	566090	685520	603460	666220	0	574080	594420	595970	617080	787030	1006168	936006	504258	633716	100239	51658.8	255745	77855.4	0.901689	0.000843541	0.0108546	0.0423786	0.59862	0.00334901	0.930268	0.501167	0.629831	0.677043	1.25673	1.8562
AT3G26450.1	>AT3G26450.1 | Symbols: | Polyketide cyclase/dehydrase and lipid transport superfamily protein | chr3:9681593-9683299 REVERSE LENGTH=152	53210000	51059000	50116000	55546000	58381000	64060000	68224000	67340000	47432000	62163000	34071000	36603000	33508000	28417000	32874000	33490000	35350000	32910000	35467000	27970000	53662400	61843800	33094600	33037400	3.01239e+06	7.53165e+06	2.65939e+06	2.72583e+06	0.0844014	4.01078e-05	3.88212e-05	5.61499e-07	0.999998	5.76762e-07	1.15246	0.616719	0.615653	0.534207	0.998272	1.8687
AT3G28940.1;AT3G28930.1	>AT3G28940.1 | Symbols: | AIG2-like (avirulence induced gene) family protein | chr3:10968324-10969311 REVERSE LENGTH=169	5916800	7125700	5576400	4620800	6911000	6813000	7231000	6814000	6504700	7651400	12206000	11381000	12538000	9418000	9325500	11376000	10327000	11407000	9206000	9673600	6030140	7002820	10973700	10397920	914454	398128	1.36149e+06	886028	0.492248	9.14681e-06	4.08955e-05	0.000632554	0.827782	0.000121305	1.1613	1.81981	1.72432	1.48482	0.947531	0.638146
AT3G54050.2;AT3G54050.1	>AT3G54050.2 | Symbols: HCEF1 | high cyclic electron flow 1 | chr3:20016951-20018527 FORWARD LENGTH=417;>AT3G54050.1 | Symbols: HCEF1 | high cyclic electron flow 1 | chr3:20016951-20018527 FORWARD LENGTH=417	44708000	38166000	37919000	39656000	42150000	38801000	39024000	40023000	42982000	38207000	21467000	32045000	23115000	22980000	19662000	18997000	25655000	19792000	21593000	20757000	40519800	39807400	23853800	21358800	2.57873e+06	1.69189e+06	4.28189e+06	2.3198e+06	0.984795	2.29098e-06	3.56522e-07	5.95914e-07	0.62115	4.02634e-06	0.982418	0.588695	0.52712	0.536554	0.895405	1.66881
AT3G54640.1	>AT3G54640.1 | Symbols: TSA1, TRP3 | tryptophan synthase alpha chain | chr3:20223331-20225303 REVERSE LENGTH=312	2425700	3158300	2729900	2835600	3413800	2390900	3066000	3165600	2248700	3392400	4477800	5509300	4797500	3838700	4230300	4874300	5219900	4590200	4217000	5171800	2912660	2852720	4570720	4814640	342914	450057	564400	374941	0.997382	0.000368664	8.31432e-05	5.83266e-05	0.861694	0.000253983	0.979421	1.56926	1.653	1.68774	1.05337	0.624129
AT3G55800.1	>AT3G55800.1 | Symbols: SBPASE | sedoheptulose-bisphosphatase | chr3:20709640-20711421 FORWARD LENGTH=393	122040000	114450000	115820000	122530000	107950000	107330000	99486000	97630000	122670000	107880000	70400000	75242000	67502000	69952000	71690000	59811000	67721000	60246000	64358000	62773000	116558000	106999200	70957200	62981800	5.38151e+06	8.83956e+06	2.53597e+06	2.89607e+06	0.107532	1.69677e-08	1.62705e-09	2.81367e-08	0.213831	4.56389e-07	0.917991	0.608772	0.540347	0.588619	0.887603	1.50794
AT3G57410.1	>AT3G57410.1 | Symbols: VLN3, ATVLN3 | villin 3 | chr3:21243615-21249809 REVERSE LENGTH=965	6049700	5603100	6169400	6764600	7400900	7333100	8118500	7980900	5832200	6369600	2700000	4685900	4216500	3297500	3974100	2964000	4412900	4266200	4573500	3233400	6397540	7126860	3774800	3890000	623801	894970	699705	658896	0.506293	0.000556866	0.000868468	5.71746e-05	0.995864	3.80434e-05	1.114	0.590039	0.608046	0.545822	1.03052	1.88801
AT4G03200.2;AT4G03200.1	>AT4G03200.2 | Symbols: | catalytics | chr4:1409318-1412566 FORWARD LENGTH=685;>AT4G03200.1 | Symbols: | catalytics | chr4:1408296-1412566 FORWARD LENGTH=818	865540	1088000	975860	1445000	1169000	1418700	1267100	1170600	1119700	1251800	657930	824030	552080	598810	620810	674300	774310	588140	892590	592880	1108680	1245580	650732	704444	196944	101922	93174.5	115898	0.488296	0.000916461	0.00288501	0.000164125	0.939873	5.67119e-05	1.12348	0.586943	0.63539	0.565555	1.08254	1.91412
AT4G05150.1	>AT4G05150.1 | Symbols: | Octicosapeptide/Phox/Bem1p family protein | chr4:2660339-2662675 FORWARD LENGTH=477	1564200	1759800	1510700	1257400	1883400	1871300	1763000	1451100	1508400	1839600	781690	868250	1035500	751020	787910	1180900	967760	1618700	1206300	984200	1595100	1686680	844874	1191572	215575	173537	102889	234889	0.900716	0.000201789	0.0363902	0.00921135	0.0818355	5.57492e-05	1.05741	0.529668	0.74702	0.70646	1.41035	1.99637
AT4G10340.1	>AT4G10340.1 | Symbols: LHCB5 | light harvesting complex of photosystem II 5 | chr4:6408200-6409496 FORWARD LENGTH=280	8858700	7505300	7494600	7603600	7326500	7298200	8234600	8797400	8892600	7111500	4831200	6713800	5366200	5339900	4156000	4590700	4460500	4251800	4030500	3416500	7757740	8066860	5281420	4150000	557639	741245	840427	413108	0.909281	0.000367764	4.63886e-06	1.6002e-06	0.111582	0.000103415	1.03985	0.680794	0.53495	0.51445	0.785774	1.5274
AT4G13850.1;AT4G13850.3;AT4G13850.2;AT4G13850.4	>AT4G13850.1 | Symbols: ATGRP2, GR-RBP2, GRP2 | glycine-rich RNA-binding protein 2 | chr4:8021314-8022065 FORWARD LENGTH=158;>AT4G13850.3 | Symbols: ATGRP2 | glycine-rich RNA-binding protein 2 | chr4:8021314-8022065 FORWARD LENGTH=144;>AT4G13850.2 | Symbol	15673000	13567000	14702000	14244000	11375000	14023000	13767000	11984000	16793000	16302000	27208000	15313000	22274000	28252000	23133000	26028000	20904000	22254000	22796000	24867000	13912200	14573800	23236000	23369800	1.44159e+06	1.76482e+06	4.57487e+06	1.84185e+06	0.985429	0.000910963	0.000792926	0.00158082	0.999873	0.00181941	1.04756	1.67019	1.67981	1.60355	1.00576	0.627208
AT4G17050.1	>AT4G17050.1 | Symbols: UGLYAH | ureidoglycine aminohydrolase | chr4:9589662-9592413 FORWARD LENGTH=298	1204700	973690	754740	668510	801200	1285300	1069200	1012000	1267200	821230	537670	606350	489540	651100	587480	578600	531740	544180	647300	599690	880568	1090986	574428	580302	190176	172216	55901.9	41305.2	0.154916	0.0230017	0.0260442	0.000291101	0.999908	0.000257957	1.23896	0.652338	0.659009	0.531906	1.01023	1.89926
AT4G17300.1	>AT4G17300.1 | Symbols: NS1, OVA8, ATNS1 | Class II aminoacyl-tRNA and biotin synthetases superfamily protein | chr4:9681558-9684833 FORWARD LENGTH=567	720580	780500	778890	916060	1125700	916610	1021200	1038300	668270	881400	378510	703920	476840	402950	370210	583090	599790	503390	553930	375790	864346	905156	466486	523198	145590	132668	124521	80646.5	0.964991	0.00163237	0.00611575	0.00236045	0.913838	0.000640316	1.04721	0.539698	0.605311	0.57802	1.12157	1.94037
AT4G22890.3;AT4G22890.2;AT4G22890.1;AT4G22890.4;AT4G22890.5	>AT4G22890.3 | Symbols: PGR5-LIKE A | PGR5-LIKE A | chr4:12007157-12009175 FORWARD LENGTH=324;>AT4G22890.2 | Symbols: PGR5-LIKE A | PGR5-LIKE A | chr4:12007157-12009175 FORWARD LENGTH=324;>AT4G22890.1 | Symbols: PGR5-LIKE A | PGR5-LIKE A | chr4:12007157-12	2015300	2629100	2418100	2520200	2862000	2623300	3054300	2688500	2508300	2516500	1110400	1811100	1505900	1167000	1234300	1466100	1713200	1365500	1579400	1361500	2488940	2678180	1365740	1497140	278980	199792	260754	134268	0.644066	1.52477e-05	6.6541e-05	8.19711e-06	0.842625	2.12953e-06	1.07603	0.548724	0.601517	0.559014	1.09621	1.96097
AT4G23670.1;AT4G14060.1;AT1G14950.1	>AT4G23670.1 | Symbols: | Polyketide cyclase/dehydrase and lipid transport superfamily protein | chr4:12332846-12333656 REVERSE LENGTH=151	169270000	177530000	161670000	173960000	185600000	159300000	212460000	197960000	127560000	179770000	98866000	104750000	91910000	96085000	101530000	85156000	113260000	80144000	93566000	95136000	173606000	175410000	98628200	93452400	8.0081e+06	2.98308e+07	4.41714e+06	1.13237e+07	0.998649	4.83255e-05	2.1927e-05	1.67472e-05	0.970404	3.65856e-05	1.01039	0.568115	0.538302	0.532766	0.947522	1.7785
AT4G26840.1	>AT4G26840.1 | Symbols: SUM1, SUMO 1, SUMO1, ATSUMO1 | small ubiquitin-like modifier 1 | chr4:13497466-13498458 FORWARD LENGTH=100	3862300	3428500	4132200	3749700	3336900	3138400	3465400	3209800	3776800	3778300	8330700	4990900	6298500	8339900	6225100	7564200	5253600	7316900	6826900	7522800	3701920	3473740	6837020	6896880	290222	270846	1.30861e+06	862412	0.977718	0.00026388	0.000215686	0.000101194	0.999571	0.000123186	0.938362	1.84688	1.86305	1.98543	1.00876	0.508078
AT4G28400.1	>AT4G28400.1 | Symbols: | Protein phosphatase 2C family protein | chr4:14048499-14050118 FORWARD LENGTH=283	4660900	5367600	4550100	5600800	5169100	4689200	4776400	4576400	5171400	5033900	6889600	7186400	7774700	7111400	9106600	7356000	6583300	6923200	7343600	7674900	5069700	4849460	7613740	7176200	404424	220566	801733	380681	0.923203	1.16045e-05	0.00010711	3.41365e-05	0.613167	4.08618e-06	0.956558	1.50181	1.41551	1.47979	0.942533	0.636935
AT4G34090.1;AT4G34090.3;AT4G34090.2	>AT4G34090.1 | Symbols: | unknown protein;FUNCTIONS IN: molecular_function unknown;INVOLVED IN: biological_process unknown;LOCATED IN: chloroplast, chloroplast stroma;EXPRESSED IN: 22 plant structures;EXPRESSED DURING: 13 growth stages;BEST Arabidop	951980	1473000	1613600	1323900	1493300	901790	1153000	1111100	1736800	1399400	744480	907610	822870	773080	842820	867070	804290	1015600	750540	841960	1371156	1260418	818172	855892	228916	285904	56731.9	88980.3	0.843365	0.00414935	0.00733675	0.0380816	0.992041	0.0219176	0.919237	0.596702	0.624212	0.679054	1.0461	1.54053
AT5G01530.1	>AT5G01530.1 | Symbols: LHCB4.1 | light harvesting complex photosystem II | chr5:209084-210243 FORWARD LENGTH=290	2849500	3031800	3183400	4229600	4170200	2973900	3727000	3832500	2925800	3198200	1782400	2938800	1909800	1737500	1836500	1849100	2708900	1638600	2198600	2112200	3492900	3331480	2041000	2101480	587168	378856	452563	362342	0.957226	0.001772	0.0025948	0.00721831	0.997527	0.00491844	0.953786	0.584328	0.601643	0.630795	1.02963	1.63228
AT5G04140.1;AT5G04140.2	>AT5G04140.1 | Symbols: GLU1, GLS1, GLUS, FD-GOGAT | glutamate synthase 1 | chr5:1130031-1138186 FORWARD LENGTH=1622;>AT5G04140.2 | Symbols: GLU1, GLS1, GLUS, FD-GOGAT | glutamate synthase 1 | chr5:1130031-1138186 FORWARD LENGTH=1648	48243000	40717000	43169000	49304000	46865000	48931000	45517000	43266000	52781000	44213000	29269000	43364000	27801000	27911000	24047000	24717000	31244000	22549000	33551000	26705000	45659600	46941600	30478400	27753200	3.22617e+06	3.49403e+06	6.67269e+06	4.07924e+06	0.978201	0.00126267	0.000240334	0.000113099	0.833709	0.000573611	1.02808	0.667514	0.607828	0.591228	0.910586	1.54016
AT5G04830.2;AT5G04830.1	>AT5G04830.2 | Symbols: | Nuclear transport factor 2 (NTF2) family protein | chr5:1402294-1403671 REVERSE LENGTH=178;>AT5G04830.1 | Symbols: | Nuclear transport factor 2 (NTF2) family protein | chr5:1402294-1403671 REVERSE LENGTH=178	4201900	3343400	3754800	3834000	3985400	3717400	3858500	3431100	4137900	4517100	8097500	5396600	7205800	7264700	7845100	8256400	6863100	6334800	7400700	8139600	3823900	3932400	7161940	7398920	284508	370700	945610	735301	0.995019	9.03049e-06	3.79449e-06	5.61951e-06	0.952724	1.35882e-05	1.02837	1.87294	1.93491	1.88153	1.03309	0.549069
AT5G05100.1	>AT5G05100.1 | Symbols: | Single-stranded nucleic acid binding R3H protein | chr5:1505461-1506940 REVERSE LENGTH=324	395340	272760	375610	326310	255430	378440	324050	275250	338050	394490	536140	571780	470100	653470	464880	624480	524800	494430	678300	744860	325090	342056	539274	613374	54917.7	42134.1	69895.2	93402.7	0.98426	0.00198787	9.70558e-05	0.000189428	0.435517	0.00407655	1.05219	1.65885	1.88678	1.7932	1.13741	0.63429
AT5G08370.2;AT5G08370.1	>AT5G08370.2 | Symbols: AtAGAL2, AGAL2 | alpha-galactosidase 2 | chr5:2691116-2693441 REVERSE LENGTH=370;>AT5G08370.1 | Symbols: AtAGAL2, AGAL2 | alpha-galactosidase 2 | chr5:2691116-2693441 REVERSE LENGTH=396	2472300	2436300	2007900	2381500	2671000	1937100	2897500	2431300	2391900	2502700	1352500	1285100	1202300	1370800	1253700	1489700	1442900	1377200	1556400	1111500	2393800	2432100	1292880	1395540	216277	306014	62332	153623	0.99327	5.87169e-06	1.97145e-05	1.24521e-05	0.892212	3.79894e-06	1.016	0.540095	0.582981	0.5738	1.0794	1.88115
AT5G09760.1	>AT5G09760.1 | Symbols: | Plant invertase/pectin methylesterase inhibitor superfamily | chr5:3032446-3034364 FORWARD LENGTH=551	1080900	1258000	1131800	1169600	886380	1136500	1334900	988180	1181100	953680	2427500	1246100	1978200	2293400	2142200	2192000	1631900	1787400	1845500	1992500	1105336	1118872	2017480	1889860	123835	138000	413853	190175	0.999823	0.00041952	0.00180989	0.00211848	0.881989	0.000488748	1.01225	1.82522	1.70976	1.68908	0.936743	0.554589
AT5G20630.1	>AT5G20630.1 | Symbols: GLP3, GLP3A, GLP3B, ATGER3, GER3 | germin 3 | chr5:6975315-6975950 REVERSE LENGTH=211	57477000	49134000	50184000	56106000	47234000	72743000	63734000	60832000	54587000	50942000	34526000	46056000	33837000	36678000	32475000	35655000	37567000	44665000	37208000	33129000	52027000	60567600	36714400	37644800	4.0269e+06	7.57306e+06	4.86432e+06	3.8427e+06	0.143812	0.00424296	0.00704005	7.82845e-05	0.994379	4.95644e-05	1.16416	0.70568	0.723563	0.621534	1.02534	1.6497
AT5G22620.3;AT5G22620.2;AT5G22620.1	>AT5G22620.3 | Symbols: | phosphoglycerate/bisphosphoglycerate mutase family protein | chr5:7517731-7520223 REVERSE LENGTH=460;>AT5G22620.2 | Symbols: | phosphoglycerate/bisphosphoglycerate mutase family protein | chr5:7517731-7520223 REVERSE LENGTH=482;	1524900	1495700	1319000	1678500	1470700	1456700	1355800	1377300	1308000	1687100	872360	1148500	1049300	638180	943340	768900	833360	981440	824360	636400	1497760	1436980	930336	808892	114974	133968	173570	111323	0.919752	0.000116777	1.19732e-05	3.64764e-05	0.596592	0.000393568	0.959419	0.621152	0.540068	0.562911	0.869462	1.54458
AT5G22800.1	>AT5G22800.1 | Symbols: EMB86, EMB1030, EMB263 | Alanyl-tRNA synthetase, class IIc | chr5:7616221-7619961 REVERSE LENGTH=978	5121000	4100100	4552600	4649200	4246200	4662000	4146800	3959700	4856500	4630900	2663400	2457800	2587000	3285000	2703900	2681700	2730300	2423600	3018000	2632000	4533820	4451180	2739420	2697120	354763	339184	285391	191498	0.979141	1.44487e-06	1.06143e-06	1.9475e-06	0.997061	2.67592e-06	0.981773	0.604219	0.594889	0.605934	0.984559	1.62486
AT5G23120.1	>AT5G23120.1 | Symbols: HCF136 | photosystem II stability/assembly factor, chloroplast (HCF136) | chr5:7778154-7780463 FORWARD LENGTH=403	38571000	39780000	35536000	35472000	37655000	41934000	38905000	34893000	34827000	36367000	24081000	28745000	23966000	20366000	24468000	24746000	31512000	24949000	25381000	23026000	37402800	37385200	24325200	25922800	1.6907e+06	2.71269e+06	2.66154e+06	2.90714e+06	1	9.89962e-06	4.75041e-05	4.83597e-05	0.809852	1.00665e-05	0.999529	0.650358	0.693071	0.693397	1.06568	1.53689
AT5G38530.1	>AT5G38530.1 | Symbols: TSBtype2 | tryptophan synthase beta type 2 | chr5:15424097-15426294 FORWARD LENGTH=506	5058800	5124300	3774900	4717900	5475900	4858400	4658900	5518400	4160300	3661400	5772900	7983000	6884200	5401600	8313600	7948600	7842900	6752700	6929900	7086300	4830360	4571480	6871060	7312080	579991	629911	1.15609e+06	489259	0.962025	0.00772257	0.00145885	0.000558112	0.843771	0.00289642	0.946406	1.42247	1.51378	1.5995	1.06419	0.665324
AT5G45280.2;AT5G45280.1	>AT5G45280.2 | Symbols: | Pectinacetylesterase family protein | chr5:18346862-18349488 FORWARD LENGTH=391;>AT5G45280.1 | Symbols: | Pectinacetylesterase family protein | chr5:18346862-18349432 FORWARD LENGTH=370	986000	1161600	836700	1140600	1334600	992530	1388600	1127700	976500	1022400	645930	638840	601120	600280	720480	568370	511440	459370	505390	845110	1091900	1101546	641330	577936	168805	152885	43804.2	137997	0.999614	0.00118619	0.00031912	0.000262365	0.908889	0.000968871	1.00883	0.587352	0.529294	0.524659	0.901152	1.7176
AT5G51820.1	>AT5G51820.1 | Symbols: PGM, ATPGMP, PGM1, STF1 | phosphoglucomutase | chr5:21063531-21067933 REVERSE LENGTH=623	7532800	6084300	5962700	6932000	7338100	7798000	7107900	6970700	7047800	6294400	4123200	5878700	4365400	3769300	3620200	4266700	5879400	4752300	5153300	4085000	6769980	7043760	4351360	4827340	640744	477470	807268	645616	0.932831	0.000428237	0.00337184	0.00101887	0.734546	0.000136762	1.04044	0.642743	0.713051	0.685336	1.10939	1.61875
AT5G52470.1;AT5G52470.2	>AT5G52470.1 | Symbols: FIB1, FBR1, ATFIB1, ATFBR1, SKIP7 | fibrillarin 1 | chr5:21294290-21296509 FORWARD LENGTH=308;>AT5G52470.2 | Symbols: FIB1, FBR1, ATFIB1, ATFBR1, SKIP7 | fibrillarin 1 | chr5:21294290-21296409 FORWARD LENGTH=273	2152000	2000500	1757400	2031300	1968200	2022000	1941500	1818300	2244900	2097600	3749000	3305500	2815000	3648900	2742200	2790500	2871200	2409800	3089500	3167300	1981880	2024860	3252120	2865660	128303	143759	414310	266300	0.995543	2.33958e-05	0.001176	0.00186813	0.205836	3.52461e-05	1.02169	1.64093	1.44593	1.41524	0.881167	0.622628
AT5G54270.1	>AT5G54270.1 | Symbols: LHCB3, LHCB3*1 | light-harvesting chlorophyll B-binding protein 3 | chr5:22038424-22039383 FORWARD LENGTH=265	4266000	5474300	4077400	4867600	5436100	5025200	4636400	4961200	5109800	4392600	2360700	3741600	2776900	2288000	2144800	2553600	3755500	3601900	2832600	3671600	4824280	4825040	2662400	3283040	577621	269177	579118	492107	1	7.28555e-05	0.0022933	0.00228325	0.32268	7.25641e-05	1.00016	0.551875	0.680524	0.680417	1.23311	1.81229
AT5G54810.1;AT4G27070.1	>AT5G54810.1 | Symbols: TSB1, TRPB, TRP2, ATTSB1 | tryptophan synthase beta-subunit 1 | chr5:22264805-22266738 REVERSE LENGTH=470;>AT4G27070.1 | Symbols: TSB2 | tryptophan synthase beta-subunit 2 | chr4:13586564-13588619 FORWARD LENGTH=475	3385100	4119800	3494800	4264500	4166600	4077600	4006400	3739800	3078400	4647400	5117300	8461500	6903100	4867000	4931400	7215700	7371300	6862400	6893000	5854600	3886160	3909920	6056060	6839400	368944	510229	1.4187e+06	528725	0.999974	0.00864488	0.000565898	0.000613614	0.545707	0.00939549	1.00611	1.55837	1.75994	1.74924	1.12935	0.645621
AT5G66420.2;AT5G66420.1	>AT5G66420.2 | Symbols: | LOCATED IN: cellular_component unknown;EXPRESSED IN: 23 plant structures;EXPRESSED DURING: 13 growth stages;CONTAINS InterPro DOMAIN/s: Uncharacterised conserved protein UCP033271 (InterPro:IPR008322), TIM-barrel signal transd	1389000	1781100	1674100	1731800	1872200	1799900	1824100	1810000	1955100	1719200	903180	1249300	1078200	1242500	1072000	808560	1119800	1006300	1271600	991250	1689640	1821660	1109036	1039502	163766	76052.2	128208	153024	0.524614	8.21128e-05	2.18768e-05	2.14607e-06	0.883382	7.07059e-06	1.07813	0.656374	0.615221	0.570634	0.937302	1.64256
ATCG00430.1	>ATCG00430.1 | Symbols: PSBG | photosystem II reaction center protein G | chrC:49257-49934 REVERSE LENGTH=225	2316500	1932500	2105100	1927200	1711600	2495300	2027700	1562200	1777600	1660300	879050	1205600	1104000	1025100	972390	896030	922690	969900	1505100	964660	1998580	1904620	1037228	1051676	202108	333805	111516	228349	0.939381	0.000134075	0.000158335	0.000477277	0.999747	0.000401856	0.952987	0.518982	0.526212	0.552171	1.01393	1.83626
AT2G35660.1;AT2G35660.3;AT2G35660.2	>AT2G35660.1 | Symbols: CTF2A | FAD/NAD(P)-binding oxidoreductase family protein | chr2:14988499-14990320 FORWARD LENGTH=439;>AT2G35660.3 | Symbols: CTF2A | FAD/NAD(P)-binding oxidoreductase family protein | chr2:14989011-14990320 FORWARD LENGTH=325;>AT2G3	407600	378290	484630	517500	617430	403510	398530	446010	549810	551530	241360	334640	361470	309360	0	293590	330080	285320	288080	333520	481090	469878	249366	306118	84729.5	68001.6	130909	21165.7	0.997658	0.00734269	0.0475798	0.0676123	0.786073	0.0106924	0.976695	0.518335	0.636301	0.651484	1.22759	1.88429
AT3G53180.1	>AT3G53180.1 | Symbols: | glutamate-ammonia ligases;catalytics;glutamate-ammonia ligases | chr3:19707068-19711188 FORWARD LENGTH=852	628620	604070	625260	614700	641450	707150	649390	669290	563150	613500	828290	1461200	1075000	953600	991960	811740	1306100	1015700	838330	700140	622820	640496	1062010	934402	12682	49116.5	214852	211624	0.998378	0.00451467	0.0480427	0.0655555	0.647333	0.00629826	1.02838	1.70516	1.50028	1.45887	0.879843	0.603098
AT1G72160.1;AT4G09160.1	>AT1G72160.1 | Symbols: | Sec14p-like phosphatidylinositol transfer family protein | chr1:27153823-27155609 REVERSE LENGTH=490	1272700	1148900	1282900	1715200	1717900	1136300	1502300	1861100	879280	851860	383350	1169900	759240	354880	1087700	435460	969790	750290	834350	650990	1427520	1246168	751014	728176	240663	386239	340878	179878	0.824973	0.0253574	0.0204351	0.105982	0.999525	0.128343	0.87296	0.526097	0.510099	0.584332	0.96959	1.65931
AT2G31810.1;AT2G31810.2;AT2G31810.3	>AT2G31810.1 | Symbols: | ACT domain-containing small subunit of acetolactate synthase protein | chr2:13524271-13528246 FORWARD LENGTH=491;>AT2G31810.2 | Symbols: | ACT domain-containing small subunit of acetolactate synthase protein | chr2:13524419-1352	405470	402910	375600	470530	499540	542180	549840	520610	406990	472080	614670	1249000	625470	1020500	613670	879780	1072600	514790	978980	560070	430810	498340	824662	801244	46411.6	53112.3	263328	224327	0.947625	0.0281719	0.0406927	0.111802	0.997557	0.079566	1.15675	1.91421	1.85985	1.60783	0.971603	0.604296
AT5G12200.1	>AT5G12200.1 | Symbols: PYD2 | pyrimidine 2 | chr5:3941700-3944727 REVERSE LENGTH=531	4588000	4790100	4043600	4814700	5043600	5221400	5808200	5375600	4482400	5181200	2554200	3857400	3040400	2729000	3233900	3744600	3898600	4249100	4669800	3758600	4656000	5213760	3082980	4064140	338544	427915	453702	353242	0.232387	0.000206264	0.191382	0.00416187	0.0141156	5.83501e-06	1.11979	0.662152	0.872882	0.779503	1.31825	1.69114
AT1G77940.1	>AT1G77940.1 | Symbols: | Ribosomal protein L7Ae/L30e/S12e/Gadd45 family protein | chr1:29304116-29305288 REVERSE LENGTH=112	3503100	4179800	3947500	4114600	3464900	3512000	3199300	2471600	2933100	3222900	4675700	4836200	5020800	5492300	5960400	6036200	3858400	3976500	4661600	4761300	3841980	3067780	5197080	4658800	302194	349932	469672	776391	0.179721	0.00829025	0.147315	0.00218716	0.463079	0.000116477	0.798489	1.35271	1.2126	1.51862	0.896426	0.590289
AT2G01190.1	>AT2G01190.1 | Symbols: | Octicosapeptide/Phox/Bem1p family protein | chr2:115023-117296 FORWARD LENGTH=720	466440	481490	466050	509390	598880	635260	801910	615720	429540	646570	290330	306260	304870	409540	336340	371410	457070	411060	398490	389300	504450	625800	329468	405466	49775.3	118453	42741.6	28858.6	0.101812	0.0121592	0.221004	0.00185095	0.431446	8.96028e-05	1.24056	0.653123	0.803778	0.647916	1.23067	1.89943
AT2G43180.3;AT2G43180.1;AT2G43180.2;AT2G43180.4	>AT2G43180.3 | Symbols: | Phosphoenolpyruvate carboxylase family protein | chr2:17953719-17955774 REVERSE LENGTH=478;>AT2G43180.1 | Symbols: | Phosphoenolpyruvate carboxylase family protein | chr2:17953719-17955774 REVERSE LENGTH=479;>AT2G43180.2 | Symbo	1743400	1576300	1298200	1527100	1702800	2034100	1293300	1741500	1258000	1696000	934720	1108100	1115500	757240	967420	1157300	1230100	1331500	1141600	1245700	1569560	1604580	976596	1221240	157135	292782	131562	68212.8	0.992664	0.00148733	0.0668607	0.0397304	0.266089	0.000861989	1.02231	0.62221	0.778078	0.761096	1.25051	1.64303
AT3G20670.1	>AT3G20670.1 | Symbols: HTA13 | histone H2A 13 | chr3:7229472-7229963 FORWARD LENGTH=132	2461500	2911700	2718400	3538000	2298000	2302900	2312800	2280800	1943700	2330000	4290700	3733100	3866700	4166500	5170700	4247600	3012400	3007300	3261600	4256400	2785520	2234040	4245540	3557060	431119	146039	504048	574823	0.330461	0.00139596	0.106762	0.00337046	0.168627	4.78707e-05	0.802019	1.52415	1.27698	1.59221	0.837835	0.526209
AT3G62530.1	>AT3G62530.1 | Symbols: | ARM repeat superfamily protein | chr3:23132219-23133121 FORWARD LENGTH=221	2077800	2080800	2407900	1450200	1308100	1701000	1821000	1524900	1661400	1612600	2925900	1925600	2898600	3077400	2298400	2959600	2103400	2460300	2379100	2893600	1864960	1664180	2625180	2559200	416843	97995.3	439520	323145	0.844715	0.0313932	0.052917	0.0104348	0.99291	0.0060376	0.892341	1.40763	1.37225	1.53781	0.974866	0.63393
AT1G30530.1;AT5G17040.1;AT5G17050.1	>AT1G30530.1 | Symbols: UGT78D1 | UDP-glucosyl transferase 78D1 | chr1:10814917-10816374 FORWARD LENGTH=453	594100	674500	743180	714280	671300	722210	667230	659030	739460	1127900	893250	1351500	1038000	1337000	823830	665780	658530	586340	527520	818420	679472	783166	1088716	651318	50299.5	175110	219838	97706	0.767011	0.00715869	0.993306	0.614272	0.00418292	0.0497346	1.15261	1.6023	0.958565	0.831647	0.598244	0.719348
AT2G17280.2;AT2G17280.1	>AT2G17280.2 | Symbols: | Phosphoglycerate mutase family protein | chr2:7513274-7514844 FORWARD LENGTH=271;>AT2G17280.1 | Symbols: | Phosphoglycerate mutase family protein | chr2:7513274-7514844 FORWARD LENGTH=271	698830	814280	942640	772180	675450	688530	647720	682300	1068600	1008700	1364900	1107100	1108000	1469300	1124300	765560	491480	528360	602470	734780	780676	819170	1234720	624530	95084.2	180739	152651	109071	0.978755	0.00142527	0.410126	0.234211	6.54493e-05	0.00315454	1.04931	1.5816	0.799986	0.762394	0.505807	0.663446
AT2G19570.1	>AT2G19570.1 | Symbols: CDA1, AT-CDA1, DESZ | cytidine deaminase 1 | chr2:8470598-8471503 REVERSE LENGTH=301	2144000	2092700	2206100	2246400	1970100	2321800	2323000	2230400	3169100	3300700	2915800	3912700	3268100	3605600	3549500	2124400	2260800	2009500	2102300	2090500	2131860	2669000	3450340	2117500	96413.9	465141	336648	81494.2	0.0841047	5.25305e-05	0.999876	0.0740261	4.6318e-05	0.00836548	1.25196	1.61846	0.993264	0.793368	0.613708	0.773547
AT2G27920.2;AT2G27920.1;AT2G27920.3	>AT2G27920.2 | Symbols: SCPL51 | serine carboxypeptidase-like 51 | chr2:11885777-11888605 REVERSE LENGTH=389;>AT2G27920.1 | Symbols: SCPL51 | serine carboxypeptidase-like 51 | chr2:11885777-11889043 REVERSE LENGTH=461;>AT2G27920.3 | Symbols: SCPL51 | serin	2631200	2268800	2359400	2377500	2207500	2417800	2691400	2453600	3298100	3259400	4501400	3013200	3291800	4328500	3782200	2195700	2240300	2585900	2441400	2634900	2368880	2824060	3783420	2419640	144938	383177	574028	177068	0.322377	0.000255013	0.997157	0.420398	0.000374099	0.00884152	1.19215	1.59713	1.02143	0.856795	0.639538	0.74643
AT3G02230.1;AT3G08900.1;AT5G50750.1	>AT3G02230.1 | Symbols: RGP1, ATRGP1 | reversibly glycosylated polypeptide 1 | chr3:415463-417304 FORWARD LENGTH=357	6092300	5359600	6151400	5359200	5247800	6574000	5605400	6016800	7346000	6295000	8437400	8982200	8851100	9850400	7782100	5350400	5789500	5809200	5361700	6093100	5642060	6367440	8780640	5680780	394304	584662	678951	286106	0.224679	1.00727e-06	0.999537	0.265101	1.18778e-06	2.79788e-05	1.12857	1.55628	1.00686	0.892161	0.646967	0.725168
AT3G51240.1;AT3G51240.2	>AT3G51240.1 | Symbols: F3H, TT6, F3H | flavanone 3-hydroxylase | chr3:19025409-19026658 FORWARD LENGTH=358;>AT3G51240.2 | Symbols: F3H | flavanone 3-hydroxylase | chr3:19025661-19026658 FORWARD LENGTH=274	6591200	7165600	7231600	5968300	5818300	5291600	3975000	4719700	7326400	6785700	12464000	6781900	11119000	12867000	9615800	6768800	5068200	5344900	5608800	7107300	6555000	5619680	10569540	5979600	586323	1.25659e+06	2.21021e+06	808150	0.768836	0.00372101	0.931866	0.981705	0.00111558	0.000531888	0.857312	1.61244	0.91222	1.06405	0.565739	0.531686
AT4G09750.1	>AT4G09750.1 | Symbols: | NAD(P)-binding Rossmann-fold superfamily protein | chr4:6146770-6148698 FORWARD LENGTH=322	1269000	1444600	1188800	1331100	1306000	1919300	1288700	1498800	1540600	1442200	2475200	1982800	2341600	2675600	2555900	1841600	1433400	1716900	1601600	1745200	1307900	1537920	2406220	1667740	83578.4	208931	237987	139953	0.297462	9.80618e-07	0.0503369	0.734267	0.000127837	1.95542e-05	1.17587	1.83976	1.27513	1.08441	0.693095	0.639144
AT4G23680.1;AT1G14940.2;AT1G14940.1	>AT4G23680.1 | Symbols: | Polyketide cyclase/dehydrase and lipid transport superfamily protein | chr4:12336416-12337417 REVERSE LENGTH=151	20678000	16496000	18667000	18749000	17584000	16226000	16241000	16831000	17092000	21186000	37505000	21651000	26743000	31537000	30237000	21927000	18352000	19832000	23326000	23723000	18434800	17515200	29534600	21432000	1.3905e+06	1.86588e+06	5.25308e+06	2.05559e+06	0.973135	0.000511959	0.523426	0.302295	0.00842322	0.000223398	0.950116	1.60211	1.16258	1.22362	0.725657	0.59304
AT1G21630.1;AT1G21630.2	>AT1G21630.1 | Symbols: | Calcium-binding EF hand family protein | chr1:7581457-7587796 FORWARD LENGTH=1218;>AT1G21630.2 | Symbols: | Calcium-binding EF hand family protein | chr1:7581457-7587796 FORWARD LENGTH=1247	5146200	4830000	5038500	5433900	5115900	3733100	4748900	4803900	4014900	3382400	3521800	2394400	4650300	2161600	3842400	4192200	5677300	6201600	4529600	4500200	5112900	4136640	3314100	5020180	194796	559757	925395	777709	0.211101	0.00803121	0.997269	0.28481	0.0119255	0.342188	0.809059	0.648184	0.981865	1.21359	1.51479	1.24819
AT5G50250.1	>AT5G50250.1 | Symbols: CP31B | chloroplast RNA-binding protein 31B | chr5:20452677-20453965 REVERSE LENGTH=289	10229000	11624000	10497000	12533000	14399000	7696000	11527000	11648000	6527600	7491200	5431600	6224200	8849300	4674800	9486500	10261000	15100000	12509000	11518000	10371000	11856400	8977960	6933280	11951800	1.51479e+06	2.16725e+06	1.89993e+06	1.77581e+06	0.166771	0.00844301	0.999856	0.147467	0.00728167	0.427802	0.757225	0.584771	1.00805	1.33124	1.72383	1.29491
AT1G01100.4;AT1G01100.2;AT1G01100.1;AT1G01100.3	>AT1G01100.4 | Symbols: | 60S acidic ribosomal protein family | chr1:50284-50954 REVERSE LENGTH=112;>AT1G01100.2 | Symbols: | 60S acidic ribosomal protein family | chr1:50284-50954 REVERSE LENGTH=112;>AT1G01100.1 | Symbols: | 60S acidic ribosomal protei	4175300	3105800	3595800	2681000	2482600	3227700	3237900	3694700	4107400	3235300	7490500	3639100	5364100	6101300	4296000	4124800	3915700	4804600	3841100	4121000	3208100	3500600	5378200	4161440	616512	352066	1.35503e+06	340482	0.951052	0.00607189	0.345771	0.639946	0.166552	0.0176957	1.09118	1.67644	1.29717	1.18878	0.773761	0.650887
AT1G15930.2;AT1G15930.1	>AT1G15930.2 | Symbols: | Ribosomal protein L7Ae/L30e/S12e/Gadd45 family protein | chr1:5471702-5472741 FORWARD LENGTH=144;>AT1G15930.1 | Symbols: | Ribosomal protein L7Ae/L30e/S12e/Gadd45 family protein | chr1:5471702-5472741 FORWARD LENGTH=144	4194200	3332600	3724000	2996400	2833000	3325500	3355100	2833800	3944700	3607000	6648000	3468600	5147400	6094800	4520800	6055000	3720100	5046500	4506200	4789000	3416040	3413220	5175920	4823360	494645	365191	1.1275e+06	759695	1	0.0196669	0.0720734	0.0713588	0.907478	0.0194575	0.999174	1.51518	1.41197	1.41314	0.931885	0.659442
AT1G63460.1	>AT1G63460.1 | Symbols: GPX8, ATGPX8 | glutathione peroxidase 8 | chr1:23535118-23536326 FORWARD LENGTH=167	317830	320730	279350	263100	274970	304950	267080	236720	255440	271540	799760	341820	421910	407380	479250	393620	273710	382830	361830	550720	291196	267146	490024	392542	23556.8	22410.8	160926	89643.8	0.982955	0.0377452	0.442404	0.268416	0.474839	0.0183687	0.91741	1.6828	1.34803	1.46939	0.801067	0.545169
AT1G65290.1	>AT1G65290.1 | Symbols: mtACP2 | mitochondrial acyl carrier protein 2 | chr1:24249088-24250366 REVERSE LENGTH=126	1527800	1684900	1702200	1440700	1437700	1309800	1525100	1296200	2193200	2080800	3234400	1947700	2323600	2916600	2379200	2190700	1939000	1864300	2125200	2313700	1558660	1681020	2560300	2086580	114925	382715	457267	164380	0.945172	0.00184367	0.122839	0.298881	0.185859	0.00563635	1.0785	1.64263	1.3387	1.24126	0.814975	0.656571
AT4G31360.1	>AT4G31360.1 | Symbols: | selenium binding | chr4:15221945-15223310 FORWARD LENGTH=186	519800	529820	562960	561150	427530	439910	564160	499610	427620	656750	900190	596180	949920	1354700	976830	628890	692890	442310	939200	1363000	520252	517610	955564	813258	49367.5	84836.7	241668	317541	0.999998	0.038504	0.222914	0.216595	0.762872	0.0371629	0.994922	1.83673	1.5632	1.57118	0.851076	0.54168
AT5G08640.2;AT5G08640.1	>AT5G08640.2 | Symbols: FLS1 | flavonol synthase 1 | chr5:2804009-2805175 FORWARD LENGTH=336;>AT5G08640.1 | Symbols: FLS, ATFLS1, FLS1 | flavonol synthase 1 | chr5:2804009-2805175 FORWARD LENGTH=336	4480400	4719600	5120000	3928300	3695500	3223800	3380100	3762600	4403000	4822700	9681000	3821900	7516500	9694500	7226700	6461600	4628500	5039800	5014900	7265900	4388760	3918440	7588120	5682140	518690	608129	2.15115e+06	1.00835e+06	0.950331	0.0113189	0.483064	0.2324	0.179573	0.00384583	0.892835	1.72899	1.2947	1.4501	0.748821	0.516391
AT5G47700.2;AT5G47700.1	>AT5G47700.2 | Symbols: | 60S acidic ribosomal protein family | chr5:19328019-19328724 REVERSE LENGTH=113;>AT5G47700.1 | Symbols: | 60S acidic ribosomal protein family | chr5:19328019-19328724 REVERSE LENGTH=113	2036800	1433500	1602300	1331900	1430300	1378900	1269700	1586400	1897800	1533900	3708800	1514400	2465900	3237900	2211400	2236800	1826200	2014600	1962700	2082800	1566960	1533340	2627680	2024620	250495	214011	772016	135433	0.999477	0.0133478	0.447855	0.388451	0.226645	0.0106436	0.978544	1.67693	1.29207	1.3204	0.770497	0.583534
AT4G15545.1	>AT4G15545.1 | Symbols: | unknown protein;BEST Arabidopsis thaliana protein match is: unknown protein (TAIR:AT1G16520.1);Has 30201 Blast hits to 17322 proteins in 780 species: Archae - 12;Bacteria - 1396;Metazoa - 17338;Fungi - 3422;Plants - 5037;V	5666300	6346200	5585800	7596700	9648500	4149200	6397100	6992200	2775000	3445300	3028300	2927600	5194500	1755700	4972700	4615200	8310700	8214500	6013200	5289200	6968700	4751760	3575760	6488560	1.52131e+06	1.65555e+06	1.31181e+06	1.51479e+06	0.200875	0.0264935	0.968493	0.390106	0.0634729	0.692023	0.681872	0.513117	0.9311	1.36551	1.8146	1.32888
AT3G48110.1	>AT3G48110.1 | Symbols: EDD1, EDD | glycine-tRNA ligases | chr3:17763111-17770964 FORWARD LENGTH=1067	839050	784630	802090	685080	1119300	872480	926410	1038100	1157700	878250	541630	963440	585910	630360	498510	415840	569450	436600	600900	635400	846030	974588	643970	531638	145829	109171	165680	88808.7	0.523523	0.170121	0.0173996	0.00104368	0.627384	0.0122178	1.15195	0.761167	0.628391	0.5455	0.825563	1.51341
AT4G01070.1;AT4G01070.2;AT1G01420.1	>AT4G01070.1 | Symbols: GT72B1, UGT72B1 | UDP-Glycosyltransferase superfamily protein | chr4:461858-463300 REVERSE LENGTH=480;>AT4G01070.2 | Symbols: GT72B1 | UDP-Glycosyltransferase superfamily protein | chr4:461850-463300 REVERSE LENGTH=349	675990	560360	599690	690880	791990	571630	761240	913900	832090	814840	489220	724980	439280	483900	419480	437880	514830	478750	466980	362680	663782	778740	511372	452224	80155.5	114559	110014	51117	0.328849	0.132792	0.0241725	0.000696519	0.803048	0.00430545	1.17319	0.770391	0.681284	0.580712	0.884335	1.52284
AT5G16970.1	>AT5G16970.1 | Symbols: AT-AER, AER | alkenal reductase | chr5:5576291-5578001 REVERSE LENGTH=345	5039200	4763300	4308700	5263600	5430900	5941300	5454300	6308100	4649400	6252900	2775700	5177700	3768000	3150600	3528300	2801100	4459400	2978500	3137300	2553600	4961140	5721200	3680060	3185980	395744	615726	821205	665590	0.369437	0.054267	0.00621543	0.000220887	0.702208	0.00189282	1.1532	0.741777	0.642187	0.556873	0.865741	1.55465
AT5G27700.1	>AT5G27700.1 | Symbols: | Ribosomal protein S21e | chr5:9807541-9808048 REVERSE LENGTH=82	2215100	2632500	3307600	2584400	2672600	2030200	2792500	1835600	2511300	2975500	4626800	2804200	3505300	4109200	4313500	5012100	3820700	3702300	4549200	6009500	2682440	2429020	3871800	4618760	352543	435599	647391	845046	0.931868	0.0565731	0.00166905	0.000508587	0.329019	0.0175726	0.905526	1.44339	1.72185	1.90149	1.19292	0.627362
AT1G07700.1;AT1G07700.3;AT1G07700.2	>AT1G07700.1 | Symbols: | Thioredoxin superfamily protein | chr1:2380214-2381127 FORWARD LENGTH=204;>AT1G07700.3 | Symbols: | Thioredoxin superfamily protein | chr1:2380297-2381127 FORWARD LENGTH=217;>AT1G07700.2 | Symbols: | Thioredoxin superfamily pro	749720	803380	849020	553820	609140	593640	708570	808470	711630	793600	1280100	868940	1261600	1257600	756600	1617100	1112100	1411300	874840	1089600	713016	723182	1084968	1220988	113264	76630.1	225198	261557	0.999826	0.0526768	0.00667489	0.00781436	0.731226	0.0610282	1.01426	1.52166	1.71243	1.68836	1.12537	0.666547
AT3G02560.2;AT3G02560.1	>AT3G02560.2 | Symbols: | Ribosomal protein S7e family protein | chr3:542341-543168 FORWARD LENGTH=191;>AT3G02560.1 | Symbols: | Ribosomal protein S7e family protein | chr3:542341-543168 FORWARD LENGTH=191	368850	604700	421310	313250	446530	374260	398570	569220	332130	422010	529130	457410	813160	931730	497240	749120	682240	1007400	608510	832080	430928	419238	645734	775870	98218.6	80672.5	190230	137301	0.99929	0.145196	0.0103026	0.00800992	0.529119	0.11703	0.972872	1.49847	1.80046	1.85067	1.20153	0.649243
AT3G20970.1;AT3G20970.2	>AT3G20970.1 | Symbols: NFU4, ATNFU2 | NFU domain protein 4 | chr3:7348277-7350069 FORWARD LENGTH=283;>AT3G20970.2 | Symbols: NFU4, ATNFU2 | NFU domain protein 4 | chr3:7348277-7349627 FORWARD LENGTH=222	1438500	1593800	1563000	2080300	2081500	1020300	1488900	1462800	744850	944600	1175700	1203000	2081600	917430	1907400	1812700	2474700	2293400	1901300	2289400	1751420	1132290	1457026	2154300	274000	294716	453380	253360	0.0723924	0.595436	0.33922	0.00227337	0.0380924	0.518364	0.646498	0.831911	1.23003	1.9026	1.47856	0.777124
AT1G13900.1	>AT1G13900.1 | Symbols: | Purple acid phosphatases superfamily protein | chr1:4753494-4755554 REVERSE LENGTH=656	1333100	1416600	1450900	1387300	1148800	1657200	1540800	1583000	2095800	1586100	851360	1564100	1175600	866590	937850	749280	1197800	1427500	927660	632840	1347340	1692580	1079100	987016	106526	205047	268892	291183	0.18627	0.3786	0.159588	0.00251502	0.940244	0.00798251	1.25624	0.800911	0.732566	0.583143	0.914666	1.56851
AT1G78040.2;AT1G78040.1	>AT1G78040.2 | Symbols: | Pollen Ole e 1 allergen and extensin family protein | chr1:29345993-29346840 FORWARD LENGTH=171;>AT1G78040.1 | Symbols: | Pollen Ole e 1 allergen and extensin family protein | chr1:29345993-29346840 FORWARD LENGTH=171	923070	888570	803760	785480	730880	717320	619910	648450	645920	773600	1469800	770490	1247500	1256100	1074700	1385300	848670	1375700	809550	1522100	826352	681040	1163718	1188264	70030.4	56419.8	233149	298044	0.719592	0.10662	0.0770316	0.00965381	0.997893	0.0138574	0.824152	1.40826	1.43796	1.74478	1.02109	0.585228
AT4G33865.1;AT3G44010.1;AT3G43980.1	>AT4G33865.1 | Symbols: | Ribosomal protein S14p/S29e family protein | chr4:16233395-16234114 REVERSE LENGTH=56;>AT3G44010.1 | Symbols: | Ribosomal protein S14p/S29e family protein | chr3:15800175-15801132 REVERSE LENGTH=56;>AT3G43980.1 | Symbols: | Rib	5933400	7980400	8543900	8589400	6410500	5840500	6111500	5041300	2833900	5822400	7556100	6218200	7017100	8725900	10223000	8669300	6762900	6723300	8558500	10091000	7491520	5129920	7948060	8161000	1.10889e+06	1.20229e+06	1.39951e+06	1.27773e+06	0.071982	0.954084	0.872605	0.0164561	0.9949	0.0266099	0.684764	1.06094	1.08937	1.59086	1.02679	0.64543
ATCG00680.1	>ATCG00680.1 | Symbols: PSBB | photosystem II reaction center protein B | chrC:72371-73897 FORWARD LENGTH=508	7254300	6235900	6384700	8553900	9032200	10014000	10129000	11540000	8120200	7175300	4311600	9645700	4723100	4949700	5528800	4461000	8072200	4837200	5589200	4318200	7492200	9395700	5831780	5455560	1.12785e+06	1.55403e+06	1.9471e+06	1.38056e+06	0.328405	0.442044	0.274768	0.0106982	0.985069	0.0215348	1.25406	0.77838	0.728165	0.580644	0.935488	1.61112
AT2G31800.1	>AT2G31800.1 | Symbols: | Integrin-linked protein kinase family | chr2:13520605-13523646 REVERSE LENGTH=476	397810	340980	420670	475050	423230	0	403510	471440	0	484060	417240	461370	368030	394530	435970	566200	438620	448650	682720	524490	411548	271802	415428	532136	43406.8	223611	32308.6	89005.1	0.405003	0.999967	0.527277	0.0393543	0.553394	0.382092	0.660438	1.00943	1.29301	1.95781	1.28093	0.65427
AT4G22220.1;AT4G04080.1	>AT4G22220.1 | Symbols: ISU1, ATISU1 | SufE/NifU family protein | chr4:11759444-11760881 REVERSE LENGTH=167;>AT4G04080.1 | Symbols: ISU3, ATISU3 | ISCU-like 3 | chr4:1963386-1964308 FORWARD LENGTH=171	1453400	1392200	1360300	1167700	1407400	0	1120900	1165500	1346000	1270300	1759500	1509600	1502300	1212300	1497500	1407000	1297600	1691200	1719800	1714000	1356200	980540	1496240	1565920	98908.4	496567	173289	178075	0.273354	0.894688	0.722448	0.0433079	0.98481	0.0838021	0.723005	1.10326	1.15464	1.597	1.04657	0.655336
AT5G11520.1	>AT5G11520.1 | Symbols: ASP3, YLS4 | aspartate aminotransferase 3 | chr5:3685257-3687721 REVERSE LENGTH=449	350530	309550	289310	338610	354860	656790	597010	675550	350830	364500	348410	592810	359270	592420	324000	226190	373270	206780	294940	253970	328572	528936	443382	271030	25208.4	142294	122383	59083.7	0.0504028	0.387085	0.843975	0.0098779	0.105846	0.62376	1.6098	1.34942	0.824872	0.512406	0.611279	1.19296
AT4G24130.1	>AT4G24130.1 | Symbols: | Protein of unknown function, DUF538 | chr4:12527861-12528423 FORWARD LENGTH=157	832800	934450	951510	925430	814420	914370	932380	0	1056200	1278200	1810200	888960	1396200	1531800	1150900	883680	820920	690360	813850	798120	891722	836230	1355612	801386	56540.1	437803	315915	62684.4	0.991416	0.116993	0.965098	0.997827	0.0492674	0.0693439	0.93777	1.52022	0.898695	0.958332	0.591162	0.616865
AT5G23820.1	>AT5G23820.1 | Symbols: | MD-2-related lipid recognition domain-containing protein | chr5:8031386-8032809 FORWARD LENGTH=164	1965300	1759900	1802500	2013000	2376200	2846500	3080300	3437100	1296500	2320500	1585500	2027700	1570400	1231800	1265600	1403200	2387300	1524300	1692000	1430500	1983380	2596180	1536200	1687460	218253	744224	286725	364211	0.259551	0.517262	0.791335	0.0515897	0.963842	0.0203797	1.30897	0.774536	0.8508	0.649978	1.09846	1.69
AT5G27410.1;AT3G05190.1	>AT5G27410.1 | Symbols: | D-aminoacid aminotransferase-like PLP-dependent enzymes superfamily protein | chr5:9678821-9682468 FORWARD LENGTH=559;>AT3G05190.1 | Symbols: | D-aminoacid aminotransferase-like PLP-dependent enzymes superfamily protein | chr3:1	511190	406970	485790	408760	367730	383340	537520	414890	598220	484020	373890	357620	415870	0	344220	335380	313300	282380	287110	299400	436088	483598	298320	303514	53624.8	78509.1	151094	19203.5	0.876001	0.173848	0.198794	0.0523653	0.999795	0.0447485	1.10895	0.684082	0.695993	0.627616	1.01741	1.62107
AT3G13224.2;AT3G13224.1	>AT3G13224.2 | Symbols: | RNA-binding (RRM/RBD/RNP motifs) family protein | chr3:4254848-4256621 FORWARD LENGTH=358;>AT3G13224.1 | Symbols: | RNA-binding (RRM/RBD/RNP motifs) family protein | chr3:4254848-4256014 FORWARD LENGTH=231	749440	610260	746930	881150	716770	1923900	1944100	1520200	1414300	1833400	1417400	980070	1149500	1479600	1294800	2880200	2542700	3315000	3269900	2669700	740910	1727180	1264274	2935500	86519.8	218069	181488	311077	4.02325e-05	0.0158329	7.60492e-10	3.29415e-06	4.01439e-08	0.034926	2.33116	1.70638	3.96202	1.69959	2.32189	1.36614
AT3G15010.2;AT3G15010.1	>AT3G15010.2 | Symbols: | RNA-binding (RRM/RBD/RNP motifs) family protein | chr3:5052844-5054058 FORWARD LENGTH=404;>AT3G15010.1 | Symbols: | RNA-binding (RRM/RBD/RNP motifs) family protein | chr3:5052844-5054058 FORWARD LENGTH=404	1399400	1555000	1467900	1368800	1180800	2633000	2034800	2062900	2416100	2110100	2238300	1713100	1790900	2152100	1995800	3858100	2939700	3885600	3624400	2910000	1394380	2251380	1978040	3443560	124499	234588	201773	433245	0.00212358	0.0368062	6.75054e-08	7.25984e-05	6.04986e-06	0.509071	1.61461	1.41858	2.4696	1.52953	1.7409	1.13819
AT3G22850.1	>AT3G22850.1 | Symbols: | Aluminium induced protein with YGL and LRDR motifs | chr3:8089067-8090275 FORWARD LENGTH=248	406450	349380	403630	326030	318050	427250	475650	602220	596370	680990	602250	710240	690470	521870	610660	927890	921550	1156400	865510	749960	360708	556496	627098	924262	37643.6	92108.6	67659.7	132470	0.0317729	0.00333965	7.40843e-07	0.000141012	0.00124891	0.685346	1.54279	1.73852	2.56236	1.66086	1.47387	0.887415
AT5G05340.1	>AT5G05340.1 | Symbols: | Peroxidase superfamily protein | chr5:1579142-1580819 REVERSE LENGTH=324	946670	952040	595270	1355900	1160200	2047700	2284600	1956900	1813900	2629200	1996300	3840600	2698300	2520000	2644500	1827900	2122900	1983700	1908400	1359900	1002016	2146460	2739940	1840560	253479	285798	603932	259230	0.00302928	4.19971e-05	0.0302083	0.672226	0.0192617	0.163179	2.14214	2.73443	1.83686	0.857486	0.671752	0.783397
AT3G26340.1	>AT3G26340.1 | Symbols: | N-terminal nucleophile aminohydrolases (Ntn hydrolases) superfamily protein | chr3:9650600-9652572 REVERSE LENGTH=273	771490	0	0	852540	1037100	1134200	1077000	1418100	1107300	1245100	1498500	1387900	1355200	1658600	1126800	1627800	1077300	1507000	1329500	1187100	532226	1196340	1405400	1345740	443007	124569	175055	201521	0.0132895	0.0013929	0.00264449	0.855989	0.988532	0.687898	2.2478	2.64061	2.52851	1.12488	0.957549	0.851245
AT5G07980.1;AT5G07970.1	>AT5G07980.1 | Symbols: | dentin sialophosphoprotein-related | chr5:2549432-2554669 REVERSE LENGTH=1501	0	513340	0	489020	0	549740	499300	426750	500640	465530	594230	493010	530710	585480	533600	551230	471150	543070	483780	587480	200472	488392	547406	527342	245647	40877.8	37604.3	43565.5	0.0265039	0.0071064	0.0111568	0.97227	0.995976	0.912934	2.43621	2.73059	2.6305	1.07975	0.963347	0.892193
AT5G64960.2;AT5G64960.1;AT5G10270.1	>AT5G64960.2 | Symbols: CDKC2, CDKC;2 | cyclin dependent kinase group C2 | chr5:25956150-25958427 FORWARD LENGTH=460;>AT5G64960.1 | Symbols: CDKC2, CDKC;2 | cyclin dependent kinase group C2 | chr5:25955497-25958427 FORWARD LENGTH=513;>AT5G10270.1 | Symbols	709760	752080	0	0	0	786550	819400	1044600	784540	1010300	862610	893290	887550	946050	925520	1110600	1327700	1259300	992450	1184500	292368	889078	903004	1174910	358326	114173	29410.2	116607	0.0029302	0.0023932	5.46034e-05	0.212275	0.248134	0.999629	3.04096	3.08859	4.0186	1.32149	1.30111	0.984578
AT1G50900.1	>AT1G50900.1 | Symbols: GDC1 | Ankyrin repeat family protein | chr1:18866272-18867014 FORWARD LENGTH=175	1879300	0	0	0	0	1488000	1187500	1464500	1524600	1643900	1607300	1217800	1388300	1847900	1217200	1343700	1185300	1483900	1011000	0	375860	1461700	1455700	1004780	751720	150359	242827	526618	0.0260431	0.0269704	0.2872	0.549671	0.560097	0.999998	3.88895	3.87298	2.67328	0.687405	0.690238	1.00412
AT4G36430.1	>AT4G36430.1 | Symbols: | Peroxidase superfamily protein | chr4:17204648-17205917 REVERSE LENGTH=331	461710	0	0	0	0	626960	526380	768230	608450	1608400	481260	623430	525450	513400	512520	525380	651660	602850	826500	482670	92342	827684	531212	617812	184684	398043	48371.9	119773	0.00168783	0.0661244	0.0233861	0.577346	0.949086	0.294606	8.96325	5.75266	6.69048	0.746435	1.16302	1.5581
AT4G37520.1;AT4G37520.2	>AT4G37520.1 | Symbols: | Peroxidase superfamily protein | chr4:17631704-17633060 FORWARD LENGTH=329;>AT4G37520.2 | Symbols: | Peroxidase superfamily protein | chr4:17631704-17633060 FORWARD LENGTH=326	998550	999590	709440	1431800	1275300	2591600	2768700	2761000	1600400	3400200	1189400	3867500	2324400	1026200	1561000	2921500	3043800	2835500	3067400	2521600	1082936	2624380	1993700	2877960	249911	581550	1.03833e+06	197019	0.0130685	0.197947	0.00400168	0.935998	0.218205	0.489555	2.42339	1.84101	2.65755	1.09662	1.44353	1.31634
AT4G11290.1	>AT4G11290.1 | Symbols: | Peroxidase superfamily protein | chr4:6869993-6871476 FORWARD LENGTH=326	523610	475300	516580	714320	718720	788450	1930700	1903300	619360	1035200	624340	622080	572620	412730	479070	725730	531360	1181500	1229600	704630	589706	1255402	542168	874564	104860	556216	83427.9	278955	0.0414621	0.996528	0.596353	0.359434	0.473119	0.0274039	2.12886	0.919387	1.48305	0.696641	1.61309	2.31552
AT3G09260.1;AT1G66270.2;AT1G66270.1;AT1G66280.1	>AT3G09260.1 | Symbols: PYK10, PSR3.1, BGLU23, LEB | Glycosyl hydrolase superfamily protein | chr3:2840657-2843730 REVERSE LENGTH=524	8273200	6634300	6111000	10776000	10467000	44189000	39960000	60097000	16076000	31758000	10971000	51362000	23740000	5633800	13116000	19557000	60405000	31858000	30685000	10009000	8452300	38416000	20964560	30502800	1.91194e+06	1.44857e+07	1.62985e+07	1.69459e+07	0.0338873	0.588822	0.151271	0.8495	0.765546	0.316707	4.54504	2.48034	3.60882	0.794013	1.45497	1.83243
AT3G16450.3;AT3G16450.2;AT3G16450.1;AT3G16440.1;AT3G21380.1	>AT3G16450.3 | Symbols: | Mannose-binding lectin superfamily protein | chr3:5588593-5589792 FORWARD LENGTH=300;>AT3G16450.2 | Symbols: | Mannose-binding lectin superfamily protein | chr3:5588593-5589792 FORWARD LENGTH=300;>AT3G16450.1 | Symbols: | Manno	0	582290	523740	1391600	1075000	5498700	5155200	6616000	1155400	5115700	1225100	7482200	3422600	0	1205500	1691900	6737800	3858700	3613100	1017700	714526	4708200	2667080	3383840	480167	1.85757e+06	2.64896e+06	1.99942e+06	0.0423976	0.493775	0.239991	0.764149	0.950812	0.456963	6.58926	3.73266	4.73578	0.718712	1.26874	1.7653
AT1G47490.1;AT1G47500.1;AT1G47490.2	>AT1G47490.1 | Symbols: ATRBP47C, RBP47C | RNA-binding protein 47C | chr1:17424801-17427182 FORWARD LENGTH=432;>AT1G47500.1 | Symbols: ATRBP47C, RBP47C | RNA-binding protein 47C | chr1:17432682-17434805 FORWARD LENGTH=434;>AT1G47490.2 | Symbols: ATRBP47	617530	543870	640470	599860	582950	633400	530710	596100	659930	662880	905180	634320	795220	968240	781430	1426900	1422300	1726200	1309000	1565100	596936	616604	816878	1489900	32678.7	49191.3	114683	143357	0.991308	0.0245027	3.23786e-09	4.48102e-09	1.82673e-07	0.0431667	1.03295	1.36845	2.49591	2.4163	1.8239	0.75483
AT3G28480.1;AT3G28480.2	>AT3G28480.1 | Symbols: | Oxoglutarate/iron-dependent oxygenase | chr3:10676266-10678262 REVERSE LENGTH=316;>AT3G28480.2 | Symbols: | Oxoglutarate/iron-dependent oxygenase | chr3:10676266-10678262 REVERSE LENGTH=324	883410	842590	892200	699490	938030	845580	999940	928480	975730	1152300	1659900	1407800	1369400	1530800	1333100	2478300	2147400	2059100	2336900	2216700	851144	980406	1460200	2247680	81667.6	100822	120008	146782	0.410742	6.94963e-06	5.13407e-11	2.32886e-10	2.34103e-07	0.000117982	1.15187	1.71557	2.64078	2.2926	1.5393	0.671419
AT1G06070.1	>AT1G06070.1 | Symbols: | Basic-leucine zipper (bZIP) transcription factor family protein | chr1:1835201-1837116 REVERSE LENGTH=423	312460	290990	376560	297210	313580	339190	351960	376580	505270	454190	657430	495170	467720	552200	474920	633830	660070	670940	707540	644330	318160	405438	529488	663342	30466.8	63913.5	70506.3	25512	0.118529	0.000145461	3.24309e-07	1.43331e-05	0.0100012	0.0172182	1.27432	1.66422	2.08493	1.63611	1.2528	0.765717
AT3G12130.1	>AT3G12130.1 | Symbols: | KH domain-containing protein / zinc finger (CCCH type) family protein | chr3:3864486-3866406 REVERSE LENGTH=248	2021500	2055200	2071900	1854500	2026900	2416600	2360000	2017700	2533100	2596300	3873000	2470900	3293900	3565900	3464700	4966900	3554000	4284700	4001200	3947900	2006000	2384740	3333680	4150940	77965.1	201551	470729	469823	0.442702	0.000329623	1.05258e-06	1.26964e-05	0.0209016	0.007123	1.1888	1.66185	2.06926	1.74063	1.24515	0.715348
AT3G13460.2;AT3G13460.4;AT3G13460.1;AT3G13460.3	>AT3G13460.2 | Symbols: ECT2 | evolutionarily conserved C-terminal region 2 | chr3:4385274-4388220 REVERSE LENGTH=664;>AT3G13460.4 | Symbols: ECT2 | evolutionarily conserved C-terminal region 2 | chr3:4385274-4388220 REVERSE LENGTH=666;>AT3G13460.1 | Symbo	4372600	4377200	4842100	4745200	3858700	5210600	4716900	4220800	5346300	5220100	7801400	5861600	6609600	7138300	6794200	9781900	8068800	9040800	9350500	9657700	4439160	4942940	6841020	9179940	346763	420414	636509	612159	0.532857	3.63416e-05	3.9413e-09	1.99903e-08	4.95834e-05	0.000484103	1.11349	1.54106	2.06795	1.85718	1.3419	0.722544
AT4G26910.3;AT4G26910.2;AT4G26910.1	>AT4G26910.3 | Symbols: | Dihydrolipoamide succinyltransferase | chr4:13520127-13522055 REVERSE LENGTH=365;>AT4G26910.2 | Symbols: | Dihydrolipoamide succinyltransferase | chr4:13520127-13522889 REVERSE LENGTH=463;>AT4G26910.1 | Symbols: | Dihydrolipoam	10577000	10335000	8852000	9919500	10399000	10653000	11231000	11450000	10731000	11656000	15292000	18104000	15450000	12885000	15244000	19684000	21255000	21248000	21182000	17393000	10016500	11144200	15395000	20152400	620867	393700	1.6538e+06	1.50398e+06	0.543214	4.21241e-05	9.25932e-09	5.00618e-08	0.000168642	0.000549246	1.11258	1.53696	2.01192	1.80833	1.30902	0.723884
AT5G20950.2;AT5G20950.1;AT3G47050.2;AT3G47050.1	>AT5G20950.2 | Symbols: | Glycosyl hydrolase family protein | chr5:7107609-7110775 REVERSE LENGTH=624;>AT5G20950.1 | Symbols: | Glycosyl hydrolase family protein | chr5:7107609-7110775 REVERSE LENGTH=624	4172400	5116200	4313300	4731800	4739800	4909000	5864000	5273600	5028700	5311800	7479100	7503500	7107600	7221600	7481800	9204000	9334900	9286000	10879000	9493100	4614700	5277420	7358720	9639400	336849	329505	162766	626929	0.130192	2.35853e-07	3.17978e-11	2.84101e-10	2.79341e-06	8.93158e-06	1.14361	1.59463	2.08885	1.82654	1.30993	0.717165
AT4G37910.1	>AT4G37910.1 | Symbols: mtHsc70-1 | mitochondrial heat shock protein 70-1 | chr4:17825368-17828099 REVERSE LENGTH=682	26072000	24763000	26085000	23875000	23127000	22033000	22466000	22330000	25267000	24455000	30698000	29603000	34253000	36499000	38063000	48956000	44140000	50461000	50725000	52104000	24784400	23310200	33823200	49277200	1.17677e+06	1.29956e+06	3.25261e+06	2.75617e+06	0.802659	0.000234497	4.15141e-10	1.6796e-10	3.1735e-07	4.32203e-05	0.940519	1.3647	1.98823	2.11398	1.45691	0.689178
AT4G37530.2;AT4G37530.1	>AT4G37530.2 | Symbols: | Peroxidase superfamily protein | chr4:17634786-17636008 FORWARD LENGTH=282;>AT4G37530.1 | Symbols: | Peroxidase superfamily protein | chr4:17634786-17636082 FORWARD LENGTH=329	376920	304410	282530	375280	448910	513420	542490	530620	362740	519910	859300	1113900	555620	374020	795760	1307300	1240800	1335000	1460800	1118400	357610	493836	739720	1292460	59140.6	66287	254982	112547	0.565827	0.00953758	6.07835e-07	4.79328e-06	0.000346502	0.121988	1.38093	2.06851	3.61416	2.61718	1.74723	0.667599
AT3G52400.1	>AT3G52400.1 | Symbols: SYP122, ATSYP122 | syntaxin of plants 122 | chr3:19425835-19427032 REVERSE LENGTH=341	479120	569830	598390	673940	734180	647900	790140	895540	579960	1023200	888320	1667000	1272900	568870	1131700	2068500	2265900	2176200	2162600	2479800	611092	787348	1105758	2230600	87614	161118	368546	139432	0.667014	0.0248284	7.32485e-08	3.61481e-07	9.38817e-06	0.204099	1.28843	1.80948	3.65019	2.83305	2.01726	0.712044
AT1G34750.1	>AT1G34750.1 | Symbols: | Protein phosphatase 2C family protein | chr1:12736386-12737727 REVERSE LENGTH=282	568300	723350	630250	698060	687550	915220	1101300	861520	486350	770860	1013300	1254400	1385700	855200	993330	1789000	1355800	1906100	1692700	1599000	661502	827050	1100386	1668520	55683.9	201697	191982	186639	0.530035	0.0103761	1.65911e-06	1.61714e-05	0.00117065	0.145678	1.25026	1.66347	2.52232	2.01744	1.5163	0.7516
AT3G22060.1	>AT3G22060.1 | Symbols: | Receptor-like protein kinase-related family protein | chr3:7771065-7772137 FORWARD LENGTH=252	7157000	7957500	5792500	9252400	9298100	8502200	8344900	9451400	6075400	10476000	10297000	16973000	12593000	9188900	12824000	15696000	21667000	17509000	19541000	15537000	7891500	8569980	12375180	17990000	1.32516e+06	1.46205e+06	2.67806e+06	2.34252e+06	0.964234	0.0303868	1.57143e-05	3.61962e-05	0.0062369	0.0751286	1.08598	1.56817	2.27967	2.09919	1.45372	0.692514
AT3G03950.1;AT3G03950.3;AT3G03950.2	>AT3G03950.1 | Symbols: ECT1 | evolutionarily conserved C-terminal region 1 | chr3:1021502-1023767 FORWARD LENGTH=425;>AT3G03950.3 | Symbols: ECT1 | evolutionarily conserved C-terminal region 1 | chr3:1021502-1023767 FORWARD LENGTH=428;>AT3G03950.2 | Symbo	216600	223120	200030	204150	180980	238630	275570	258410	252130	323370	402300	254330	288660	358690	264040	612790	460940	556150	434980	383070	204976	269622	313604	489586	14596.4	29381.7	57431.6	83376.3	0.346965	0.0475696	6.22655e-06	0.00013236	0.00129897	0.65407	1.31538	1.52995	2.3885	1.81582	1.56116	0.859753
AT3G47800.1;REV__AT5G07180.1	>AT3G47800.1 | Symbols: | Galactose mutarotase-like superfamily protein | chr3:17634971-17636998 FORWARD LENGTH=358	6228900	6646400	5588600	7034000	6987900	8460000	8775100	9521500	6585300	7823600	8293800	13631000	10219000	7737800	11005000	12208000	15904000	14783000	15002000	11928000	6497160	8233100	10177320	13965000	538282	988752	2.10303e+06	1.59629e+06	0.350527	0.0109482	8.78752e-06	0.000192663	0.00882977	0.260504	1.26718	1.56643	2.1494	1.6962	1.37217	0.808965
AT3G51890.1	>AT3G51890.1 | Symbols: | Clathrin light chain protein | chr3:19249686-19250890 REVERSE LENGTH=258	1155000	1144300	973200	1033900	1284100	1225800	1423300	1301800	1110000	1585800	1460500	1809000	1884000	1353000	1661400	2244700	2374900	2637600	2690900	2184300	1118100	1329340	1633580	2426480	107415	163823	201464	204375	0.346269	0.00343692	6.3187e-08	7.14462e-07	4.29243e-05	0.102276	1.18893	1.46103	2.17018	1.82533	1.48538	0.813759
AT4G34480.1;AT2G16230.1	>AT4G34480.1 | Symbols: | O-Glycosyl hydrolases family 17 protein | chr4:16481147-16483988 REVERSE LENGTH=504	335520	0	437270	534270	464680	523800	493620	462590	522960	568670	632180	620260	617670	656200	666760	832570	1105300	915900	983770	767340	354348	514328	638614	920976	188329	35278.7	19587.7	117783	0.227315	0.0124929	1.37156e-05	0.000565353	0.0131102	0.429013	1.45148	1.80222	2.59907	1.79064	1.44215	0.805382
AT5G63260.1;AT5G63260.2	>AT5G63260.1 | Symbols: | Zinc finger C-x8-C-x5-C-x3-H type family protein | chr5:25361900-25364453 FORWARD LENGTH=435;>AT5G63260.2 | Symbols: | Zinc finger C-x8-C-x5-C-x3-H type family protein | chr5:25361900-25364453 FORWARD LENGTH=451	620000	577150	724950	508230	711020	653690	748810	672160	857110	937610	1170700	703270	905960	1204100	967220	1311500	1215600	1255300	1339300	1337600	628270	773876	990250	1291860	81591.5	108771	183459	48745.6	0.325525	0.00234317	2.86304e-06	5.95877e-05	0.0103668	0.078597	1.23176	1.57615	2.05622	1.66934	1.30458	0.781496
AT4G34180.1	>AT4G34180.1 | Symbols: | Cyclase family protein | chr4:16370060-16371383 REVERSE LENGTH=255	10496000	10684000	9084200	11766000	10885000	12109000	13841000	13218000	10665000	15139000	15527000	26382000	19446000	13764000	18816000	22619000	25843000	24357000	24306000	18612000	10583040	12994400	18787000	23147400	866587	1.52158e+06	4.33537e+06	2.4868e+06	0.58321	0.00235807	2.71028e-05	0.00029764	0.13279	0.0318117	1.22785	1.7752	2.18722	1.78134	1.2321	0.69167
AT2G03510.1	>AT2G03510.1 | Symbols: | SPFH/Band 7/PHB domain-containing membrane-associated protein family | chr2:1066717-1068934 FORWARD LENGTH=356	287180	0	298890	298730	289940	273400	333400	337010	375070	376430	467550	756660	410030	444630	385910	556280	835220	558700	907550	513160	234948	339062	492956	674182	117567	37525.2	134801	163437	0.634946	0.0400143	0.000596969	0.00673035	0.198087	0.320227	1.44314	2.09815	2.86949	1.98837	1.36763	0.687814
AT5G61030.1	>AT5G61030.1 | Symbols: GR-RBP3 | glycine-rich RNA-binding protein 3 | chr5:24560870-24562152 FORWARD LENGTH=309	0	522330	511570	497900	450430	502130	532720	426300	629830	543640	732490	613620	658970	743670	925320	818100	741980	859120	1228400	1123400	396446	526924	734814	954200	199738	65791.5	106599	187838	0.621132	0.0271071	0.000430416	0.0050293	0.208615	0.247075	1.32912	1.8535	2.40689	1.81089	1.29856	0.717085
AT2G30870.1	>AT2G30870.1 | Symbols: ATGSTF10, ERD13, ATGSTF4, GSTF10 | glutathione S-transferase PHI 10 | chr2:13141490-13142392 FORWARD LENGTH=215	2011400	1551600	1637900	1331600	1640300	3070900	2609100	2618200	2502800	2600200	4155100	5510300	4489500	2703600	2581600	3589700	3321300	3614600	2483600	2305000	1634560	2680240	3888020	3062840	219417	199708	1.11126e+06	558330	0.136413	0.000702017	0.0279324	0.831643	0.297944	0.0715087	1.63973	2.37863	1.8738	1.14275	0.787763	0.689359
AT4G30210.2;AT4G30210.1	>AT4G30210.2 | Symbols: ATR2, AR2 | P450 reductase 2 | chr4:14796900-14800578 FORWARD LENGTH=711;>AT4G30210.1 | Symbols: ATR2, AR2 | P450 reductase 2 | chr4:14796900-14800578 FORWARD LENGTH=712	428020	0	519660	0	434680	486430	394080	383690	549390	482130	500450	705540	552840	814460	421090	419440	389020	378670	438480	508640	276472	459144	598876	426850	228040	62199.4	142316	46113.3	0.288709	0.0228953	0.448942	0.987521	0.336859	0.509741	1.66073	2.16614	1.54392	0.929665	0.712752	0.766676
AT2G41850.1	>AT2G41850.1 | Symbols: PGAZAT, ADPG2 | polygalacturonase abscission zone A. thaliana | chr2:17461918-17464059 REVERSE LENGTH=433	0	115620	0	120810	235360	440980	434720	710210	292450	328510	248380	1088200	850980	255140	343670	2395100	6533400	3485800	3290500	2514800	94358	441374	557274	3643920	88136.5	146447	346547	1.50555e+06	0.920374	0.833589	4.25563e-05	0.000137013	0.000204715	0.996544	4.67765	5.90595	38.618	8.25586	6.53883	0.792023
AT3G15450.1;AT3G15450.3;AT3G15450.2	>AT3G15450.1 | Symbols: | Aluminium induced protein with YGL and LRDR motifs | chr3:5213050-5213998 FORWARD LENGTH=253;>AT3G15450.3 | Symbols: | Aluminium induced protein with YGL and LRDR motifs | chr3:5213050-5213864 FORWARD LENGTH=186;>AT3G15450.2 | S	228030	265140	224300	319320	304520	666100	893310	992580	420370	489120	480010	1195700	488960	404540	423520	1189800	1959000	1419200	1726300	1599800	268262	692296	598546	1578820	38684.8	222030	300308	262123	0.0788653	0.214823	2.61377e-06	0.00026849	8.94303e-05	0.936932	2.58067	2.2312	5.88537	2.28056	2.63776	1.15663
AT5G06320.1	>AT5G06320.1 | Symbols: NHL3 | NDR1/HIN1-like 3 | chr5:1931016-1931711 REVERSE LENGTH=231	276540	0	0	0	0	0	328560	310790	0	0	0	332110	319910	0	294810	391510	528880	451140	683050	468850	55308	127870	189366	504686	110616	156709	155084	99357.2	0.865984	0.50224	0.00105733	0.00504146	0.0189775	0.912577	2.31196	3.42384	9.12501	3.94687	2.66514	0.675253
AT5G19880.1	>AT5G19880.1 | Symbols: | Peroxidase superfamily protein | chr5:6720578-6722411 REVERSE LENGTH=329	375810	0	0	0	0	0	429900	0	463740	367130	482930	343290	384310	0	0	1008700	521000	1104800	558290	517620	75162	252154	242106	742082	150324	208204	202824	259110	0.635969	0.676295	0.00178487	0.0203095	0.0177192	0.999882	3.35481	3.22112	9.8731	2.94297	3.06511	1.0415
AT5G38940.1;AT5G38930.1	>AT5G38940.1 | Symbols: | RmlC-like cupins superfamily protein | chr5:15588771-15589526 FORWARD LENGTH=223;>AT5G38930.1 | Symbols: | RmlC-like cupins superfamily protein | chr5:15585073-15585841 FORWARD LENGTH=223	0	0	0	0	104710	301870	373830	254160	151580	166550	370100	213270	153180	135860	324230	383740	847080	485430	701780	266260	20942	249598	239328	536858	41884	83296.2	92861	211069	0.0816737	0.101028	0.000127249	0.0225907	0.0178842	0.999405	11.9185	11.4281	25.6355	2.15089	2.24319	1.04291
AT1G13190.1	>AT1G13190.1 | Symbols: | RNA-binding (RRM/RBD/RNP motifs) family protein | chr1:4499633-4501354 FORWARD LENGTH=573	396310	393430	408460	524950	401870	453710	467290	481560	469970	240870	440820	339860	335840	221070	654510	1043900	486260	870580	1205400	1171600	425004	422680	398420	955548	50236.1	91335.6	145725	262435	0.999997	0.995144	0.00118587	0.0011377	0.000739445	0.996294	0.994532	0.93745	2.24833	2.26069	2.39834	1.06089
AT1G44446.3;AT1G44446.2;AT1G44446.1	>AT1G44446.3 | Symbols: CH1, ATCAO, CAO | Pheophorbide a oxygenase family protein with Rieske [2Fe-2S] domain | chr1:16849132-16851152 REVERSE LENGTH=433;>AT1G44446.2 | Symbols: CH1, ATCAO, CAO | Pheophorbide a oxygenase family protein with Rieske [2Fe-2S]	0	238310	311680	282290	223430	261820	290500	232260	268200	228940	225240	254200	219550	255670	225200	911880	1001100	394710	1135000	1144000	211142	256344	235972	917338	110127	23100.7	15628	275296	0.972586	0.995193	2.72725e-05	5.92406e-05	4.16391e-05	0.997324	1.21408	1.1176	4.34465	3.57854	3.88749	1.08633
AT2G21470.1;AT2G21470.3;AT2G21470.2	>AT2G21470.1 | Symbols: SAE2, ATSAE2, EMB2764 | SUMO-activating enzyme 2 | chr2:9198752-9202136 FORWARD LENGTH=625;>AT2G21470.3 | Symbols: SAE2 | SUMO-activating enzyme 2 | chr2:9198752-9202136 FORWARD LENGTH=628;>AT2G21470.2 | Symbols: SAE2, ATSAE2, EMB27	400800	422460	409540	297240	283100	355160	405800	346930	0	324560	303730	454420	474320	403110	393950	967580	735140	896960	653440	1041000	362628	286490	405906	858824	59729.4	145691	59371.3	144188	0.767067	0.944552	5.35151e-05	9.63368e-06	0.000149727	0.44693	0.790038	1.11935	2.36833	2.99775	2.11582	0.705804
AT4G04180.1	>AT4G04180.1 | Symbols: | P-loop containing nucleoside triphosphate hydrolases superfamily protein | chr4:2020471-2023673 FORWARD LENGTH=609	312780	353280	190970	378840	371250	519470	539600	515200	456650	519160	409050	427120	418510	437240	402070	4232400	6409500	4966400	5107700	3841600	321424	510016	418798	4911520	69118.7	28010.7	12524.3	882199	0.929807	0.989166	6.04364e-10	1.1359e-09	8.35461e-10	0.991047	1.58674	1.30295	15.2805	9.63013	11.7277	1.21781
AT5G03350.1	>AT5G03350.1 | Symbols: | Legume lectin family protein | chr5:815804-816628 REVERSE LENGTH=274	3836400	4557500	3671100	5070300	4875000	3881100	3752800	3693800	2453900	3366900	5102100	5084500	4633900	3066400	5513100	10930000	12384000	10980000	11675000	9250500	4402060	3429700	4680000	11043900	556534	516533	853425	1.04187e+06	0.318634	0.955883	9.62042e-09	1.30528e-09	1.78004e-08	0.142658	0.779113	1.06314	2.5088	3.22008	2.35981	0.732842
AT5G04750.1	>AT5G04750.1 | Symbols: | F1F0-ATPase inhibitor protein, putative | chr5:1372202-1373361 FORWARD LENGTH=94	166090	209640	183060	0	168330	110510	167720	187400	232120	135500	150300	330580	184420	148210	188500	271200	649680	970440	412070	253860	145424	166650	200402	511450	74350.6	42047.7	67197.6	269714	0.996755	0.949277	0.0125212	0.0189773	0.0363646	0.987324	1.14596	1.37805	3.51696	3.06901	2.55212	0.831579
AT5G21160.1;AT5G21160.2;AT5G21160.3	>AT5G21160.1 | Symbols: | LA RNA-binding protein | chr5:7199191-7203879 REVERSE LENGTH=826;>AT5G21160.2 | Symbols: | LA RNA-binding protein | chr5:7198817-7203879 REVERSE LENGTH=832;>AT5G21160.3 | Symbols: | LA RNA-binding protein | chr5:7198817-7203879	339850	359210	494170	444850	425210	344070	448650	479210	389360	426740	659900	608860	548260	593210	580980	1587700	794740	1992800	1821100	1861300	412658	417606	598242	1611528	56561.1	47005.5	36704.1	428809	0.999988	0.634259	4.45396e-06	4.69505e-06	3.52072e-05	0.653311	1.01199	1.44973	3.90524	3.85897	2.69377	0.698055
AT2G17120.1	>AT2G17120.1 | Symbols: LYM2 | lysm domain GPI-anchored protein 2 precursor | chr2:7459156-7460648 FORWARD LENGTH=350	550690	624570	789650	1040600	996570	676830	902370	907840	719550	537630	606680	1027800	1411100	488550	1382000	1090400	2167900	2181100	1839500	1444000	800416	748844	983226	1744580	194713	141071	382250	423570	0.995206	0.837049	0.0027091	0.00168158	0.0147819	0.711556	0.935569	1.22839	2.17959	2.3297	1.77434	0.761619
AT4G23570.2;AT4G23570.1;AT4G23570.3	>AT4G23570.2 | Symbols: SGT1A | phosphatase-related | chr4:12300015-12302493 FORWARD LENGTH=350;>AT4G23570.1 | Symbols: SGT1A | phosphatase-related | chr4:12300015-12302493 FORWARD LENGTH=350;>AT4G23570.3 | Symbols: SGT1A | phosphatase-related | chr4:12300	635120	606740	522340	624220	682640	514750	572270	582830	517870	748610	910410	868300	749970	785180	880190	1678500	978570	1753600	1663000	1078900	614212	587266	838810	1430514	52375.5	85265.3	60790.2	331004	0.996236	0.305008	3.44638e-05	2.34081e-05	0.00108514	0.219531	0.956129	1.36567	2.32902	2.43589	1.70541	0.700118
AT2G22400.1	>AT2G22400.1 | Symbols: | S-adenosyl-L-methionine-dependent methyltransferases superfamily protein | chr2:9504823-9508788 REVERSE LENGTH=808	428530	0	485200	0	370200	399910	344490	438170	423950	303930	301400	333550	418980	356740	370090	740650	647400	536700	474930	898380	256786	382090	356152	659612	212796	50472.8	39116.8	150294	0.563366	0.724693	0.0030946	0.0440873	0.0257939	0.992563	1.48797	1.38696	2.56872	1.72633	1.85205	1.07283
AT4G27450.1	>AT4G27450.1 | Symbols: | Aluminium induced protein with YGL and LRDR motifs | chr4:13727665-13728683 REVERSE LENGTH=250	915800	1464400	889790	1472800	1718700	2294800	2189500	2506600	1092700	1807800	1379500	2818400	2069100	841070	1549400	2996100	3700100	3339900	3502800	2382800	1292298	1978280	1731494	3184340	330993	497441	670113	462499	0.258431	0.617694	0.000378617	0.0180888	0.00445264	0.898971	1.53082	1.33986	2.46409	1.60965	1.83907	1.14253
AT1G14650.2;AT1G14650.1	>AT1G14650.2 | Symbols: | SWAP (Suppressor-of-White-APricot)/surp domain-containing protein / ubiquitin family protein | chr1:5028077-5030520 FORWARD LENGTH=785;>AT1G14650.1 | Symbols: | SWAP (Suppressor-of-White-APricot)/surp domain-containing protein /	1360500	1476000	1586800	1379700	1883900	805540	1077100	1569800	1028000	912250	1226800	1117500	2216100	1513000	1853700	2501500	3087500	3671000	2929600	3161700	1537380	1078538	1585420	3070260	191016	263087	405594	377577	0.221761	0.996516	2.53382e-05	9.13505e-07	3.69789e-05	0.156895	0.701543	1.03125	1.99707	2.84669	1.93656	0.680285
AT1G29370.1;AT1G29350.1	>AT1G29370.1 | Symbols: | Kinase-related protein of unknown function (DUF1296) | chr1:10278080-10283024 REVERSE LENGTH=831;>AT1G29350.1 | Symbols: | Kinase-related protein of unknown function (DUF1296) | chr1:10268761-10273613 REVERSE LENGTH=831	1343000	1230400	1172700	1172600	1698700	938260	1179200	1111300	850680	851830	1311800	684000	1518000	959620	1830700	1929700	2491800	2525800	1682900	1456000	1323480	986254	1260824	2017240	197653	135365	404214	428550	0.460374	0.992145	0.0323296	0.00156206	0.0185859	0.622975	0.745198	0.952658	1.52419	2.04536	1.59994	0.78223
AT5G57290.2;AT5G57290.3;AT5G57290.1	>AT5G57290.2 | Symbols: | 60S acidic ribosomal protein family | chr5:23207089-23207835 REVERSE LENGTH=89;>AT5G57290.3 | Symbols: | 60S acidic ribosomal protein family | chr5:23207049-23207835 REVERSE LENGTH=119;>AT5G57290.1 | Symbols: | 60S acidic ribos	3694600	3309400	3254500	3860100	3681000	2939000	3635700	3262200	2528600	2646000	3232500	3084200	3722700	2735100	4436200	5019800	7543200	6010200	6677900	6071000	3559920	3002300	3442140	6264420	236199	405978	589719	831548	0.514193	0.990553	2.25154e-05	2.14055e-06	1.34112e-05	0.689722	0.843362	0.966915	1.75971	2.08654	1.81992	0.872219
AT4G01870.1	>AT4G01870.1 | Symbols: | tolB protein-related | chr4:808473-810431 REVERSE LENGTH=652	701010	1108200	675620	1414900	1361800	1878300	2024500	2927500	2159200	2566200	2443400	6078600	2323200	1770200	1824300	4209000	6276000	4833200	4855500	3380800	1052306	2311140	2887940	4710900	314861	384071	1.61725e+06	949365	0.293688	0.070921	0.000353441	0.0141765	0.0734051	0.83426	2.19626	2.74439	4.47674	2.03834	1.63123	0.800273
AT5G61020.2;AT5G61020.1	>AT5G61020.2 | Symbols: ECT3 | evolutionarily conserved C-terminal region 3 | chr5:24557485-24559780 REVERSE LENGTH=493;>AT5G61020.1 | Symbols: ECT3 | evolutionarily conserved C-terminal region 3 | chr5:24557485-24559780 REVERSE LENGTH=495	0	501370	460250	608510	469010	562840	477210	765360	523440	513370	948400	611300	660130	1101000	767630	1479200	818190	1434400	1560600	931980	407828	568444	817692	1244874	210636	102166	182909	306749	0.715516	0.0660023	0.000235339	0.00193104	0.0531155	0.380027	1.39383	2.00499	3.05245	2.18997	1.52242	0.695181
AT1G10580.1	>AT1G10580.1 | Symbols: | Transducin/WD40 repeat-like superfamily protein | chr1:3491560-3493665 REVERSE LENGTH=573	0	0	0	488620	459840	495960	509880	0	381650	447420	476760	475350	495420	558170	504870	832690	519390	737560	688790	761160	189692	366982	502114	707918	232502	188900	30178.9	105062	0.420755	0.0593479	0.00152742	0.0364722	0.29798	0.636434	1.93462	2.647	3.73193	1.92903	1.40988	0.730874
AT3G22330.1;AT3G22310.1	>AT3G22330.1 | Symbols: PMH2, ATRH53 | putative mitochondrial RNA helicase 2 | chr3:7892641-7895145 FORWARD LENGTH=616;>AT3G22310.1 | Symbols: PMH1, ATRH9 | putative mitochondrial RNA helicase 1 | chr3:7887382-7889806 FORWARD LENGTH=610	628110	442440	560320	0	465510	528390	450110	469780	575830	476740	823220	491500	525910	556980	699580	769540	740560	816840	1023200	862620	419276	500170	619438	842552	219987	45824.3	124070	99429	0.838917	0.20921	0.00251826	0.0136374	0.141388	0.620395	1.19294	1.4774	2.00954	1.68453	1.36019	0.807458
AT5G06110.2;AT5G06110.1	>AT5G06110.2 | Symbols: | DnaJ domain;Myb-like DNA-binding domain | chr5:1841009-1843000 REVERSE LENGTH=663;>AT5G06110.1 | Symbols: | DnaJ domain;Myb-like DNA-binding domain | chr5:1841009-1843000 REVERSE LENGTH=663	623270	561610	712150	553960	557230	0	541820	579080	620290	619500	698750	558090	651770	904270	699820	1306900	700760	716110	1047900	1241400	601644	472138	702540	1002614	60874.2	237853	113279	254896	0.759436	0.867641	0.0345272	0.00474389	0.143465	0.330163	0.784746	1.1677	1.66646	2.12356	1.42713	0.672044
AT5G27850.1;AT3G05590.1	>AT5G27850.1 | Symbols: | Ribosomal protein L18e/L15 superfamily protein | chr5:9873169-9874297 FORWARD LENGTH=187;>AT3G05590.1 | Symbols: RPL18 | ribosomal protein L18 | chr3:1621511-1622775 FORWARD LENGTH=187	1485900	1542900	2049500	1595200	1360300	1991300	3437400	3141400	2344300	1973100	870430	3159700	1302000	1686400	1667600	2178200	3977200	4303800	7032900	3681000	1606760	2577500	1737226	4234620	234768	603444	770924	1.57714e+06	0.478544	0.997167	0.005419	0.097167	0.00809595	0.593731	1.60416	1.0812	2.6355	1.64292	2.43758	1.48369
AT3G12680.1	>AT3G12680.1 | Symbols: HUA1 | floral homeotic protein (HUA1) | chr3:4025276-4028999 REVERSE LENGTH=524	531010	0	472720	0	0	529030	435350	508290	592580	525140	1117400	0	573060	542260	598110	941810	569190	1112100	649690	524080	200746	518078	566166	759374	246553	50319.2	353848	228588	0.296365	0.193111	0.0247852	0.522493	0.686614	0.992266	2.58076	2.82031	3.78276	1.46575	1.34126	0.915064
AT5G22040.3;AT5G22040.2;AT5G22040.1	>AT5G22040.3 | Symbols: | unknown protein;FUNCTIONS IN: molecular_function unknown;INVOLVED IN: biological_process unknown;LOCATED IN: cellular_component unknown. | chr5:7297154-7298363 REVERSE LENGTH=284;>AT5G22040.2 | Symbols: | unknown protein;FUN	180850	0	0	0	0	0	178120	202830	285880	256930	250970	221630	0	323350	262430	441420	340950	279240	360550	315890	36170	184752	211676	347610	72340	99940.6	110903	54208.4	0.115585	0.051625	0.000620731	0.0759713	0.164607	0.97129	5.10788	5.85225	9.61045	1.8815	1.64218	0.872806
AT1G09740.1	>AT1G09740.1 | Symbols: | Adenine nucleotide alpha hydrolases-like superfamily protein | chr1:3154603-3155834 FORWARD LENGTH=171	726560	1186500	721080	0	1243500	1257000	1198800	1421400	957530	1494900	933010	1581200	1369100	0	1166500	1631500	1552400	1654000	1303100	1647300	775528	1265926	1009962	1557660	446027	187774	548770	132361	0.280963	0.809174	0.0401098	0.688915	0.200416	0.766036	1.63234	1.30229	2.00852	1.23045	1.5423	1.25344
AT1G78850.1;AT1G78860.1	>AT1G78850.1 | Symbols: | D-mannose binding lectin protein with Apple-like carbohydrate-binding domain | chr1:29642072-29643397 REVERSE LENGTH=441	5379000	7091700	4211600	8016800	7866200	8393900	11110000	11585000	5342400	10154000	7495200	18270000	9322100	5688800	10250000	11092000	18253000	12748000	16111000	11074000	6513060	9317060	10205220	13855600	1.4839e+06	2.26754e+06	4.32585e+06	2.86446e+06	0.543516	0.316257	0.012835	0.167362	0.325453	0.972608	1.43052	1.56689	2.12736	1.48712	1.3577	0.91297
AT2G02070.1;AT3G45260.1;AT3G50700.1;AT1G55110.1;AT5G44160.1;AT5G66730.1;AT3G13810.3;AT5G03150.1;AT1G03840.2;AT1G03840.1;AT3G13810.1;AT3G13810.2	>AT2G02070.1 | Symbols: AtIDD5, IDD5 | indeterminate(ID)-domain 5 | chr2:505523-509154 FORWARD LENGTH=602	0	236540	209870	247980	227840	246020	259290	288350	197480	253920	473390	0	242620	260280	236520	254450	456630	561150	289710	533960	184446	249012	242562	419180	93059.2	29467.6	149979	125404	0.836758	0.874386	0.0354603	0.164705	0.142948	0.999782	1.35005	1.31508	2.27264	1.68337	1.72814	1.02659
AT5G55530.3;AT5G55530.2;AT5G55530.1	>AT5G55530.3 | Symbols: | Calcium-dependent lipid-binding (CaLB domain) family protein | chr5:22494439-22495656 FORWARD LENGTH=405;>AT5G55530.2 | Symbols: | Calcium-dependent lipid-binding (CaLB domain) family protein | chr5:22494439-22495656 FORWARD LEN	1043700	932460	1044500	1087500	1069000	1222000	1272600	1190700	1233100	1357500	1464700	1496700	1387000	1517800	1687200	1688500	1688500	1757000	1796700	1744200	1035432	1255180	1510680	1734980	54021.7	57478.6	98809.3	41713.4	0.00132154	1.33528e-07	4.92324e-10	1.16924e-07	0.0010885	0.00029454	1.21223	1.45899	1.67561	1.38226	1.14848	0.830871
AT1G11910.1;AT1G62290.2;AT1G62290.1	>AT1G11910.1 | Symbols: APA1, ATAPA1 | aspartic proteinase A1 | chr1:4017119-4019874 REVERSE LENGTH=506	46715000	37632000	36864000	40942000	37318000	51777000	47215000	45970000	44434000	51265000	54881000	56576000	55827000	51111000	51586000	66445000	68503000	67058000	64097000	60268000	39894200	48132200	53996200	65274200	3.70291e+06	2.90833e+06	2.23264e+06	2.87839e+06	0.00610356	2.76073e-05	1.0739e-08	2.41501e-06	0.000337178	0.0576839	1.2065	1.35348	1.63618	1.35614	1.20887	0.8914
AT3G58570.1	>AT3G58570.1 | Symbols: | P-loop containing nucleoside triphosphate hydrolases superfamily protein | chr3:21657099-21660352 FORWARD LENGTH=646	302260	294160	303270	381090	285870	416530	362740	386720	415420	413020	470810	374930	432260	479320	478970	511420	585280	603530	602690	475820	313330	398886	447258	555748	34457.8	21161.3	40111.3	52368.4	0.0297612	0.000838401	7.92827e-07	0.000163567	0.0054908	0.323449	1.27305	1.42743	1.77368	1.39325	1.24257	0.891848
AT4G21450.1;AT4G21450.3;AT4G21450.2	>AT4G21450.1 | Symbols: | PapD-like superfamily protein | chr4:11426136-11428125 FORWARD LENGTH=295;>AT4G21450.3 | Symbols: | PapD-like superfamily protein | chr4:11426136-11428125 FORWARD LENGTH=314;>AT4G21450.2 | Symbols: | PapD-like superfamily prote	388890	405980	417860	327400	451890	454460	593580	454480	604030	551490	744090	658520	567930	631270	639420	808270	635270	844140	887940	736750	398404	531608	648246	782474	41057.9	65393.1	56759.8	88714	0.0477471	0.000304238	1.83278e-06	0.000291434	0.0457509	0.0934988	1.33434	1.62711	1.96402	1.4719	1.20706	0.820071
AT4G26000.1	>AT4G26000.1 | Symbols: PEP | RNA-binding KH domain-containing protein | chr4:13197280-13199539 FORWARD LENGTH=495	604440	487030	578610	484820	524050	719770	695350	551110	684630	731290	701830	717660	628380	704330	610220	840550	736160	925070	985440	787810	535790	676430	672484	855006	48290.1	64835.6	44132.1	90300.2	0.0324281	0.0384096	1.62873e-05	0.00608067	0.00509822	0.999757	1.26249	1.25513	1.59579	1.264	1.27141	1.00587
AT1G08830.2;AT1G08830.1	>AT1G08830.2 | Symbols: CSD1 | copper/zinc superoxide dismutase 1 | chr1:2827700-2829053 FORWARD LENGTH=152;>AT1G08830.1 | Symbols: CSD1 | copper/zinc superoxide dismutase 1 | chr1:2827700-2829053 FORWARD LENGTH=152	71465000	76255000	80312000	84236000	76849000	88138000	91951000	93290000	96173000	102910000	114840000	103870000	121050000	126360000	121100000	104800000	122300000	114840000	109550000	100820000	77823400	94492400	117444000	110462000	4.26973e+06	4.93889e+06	7.70583e+06	7.552e+06	0.00872152	7.64122e-07	9.38507e-06	0.0119891	0.424259	0.000509241	1.21419	1.50911	1.41939	1.169	0.94055	0.804574
AT2G30860.1;AT2G30860.2	>AT2G30860.1 | Symbols: ATGSTF9, GLUTTR, ATGSTF7, GSTF9 | glutathione S-transferase PHI 9 | chr2:13139132-13140057 FORWARD LENGTH=215;>AT2G30860.2 | Symbols: ATGSTF9, GLUTTR, ATGSTF7, GSTF9 | glutathione S-transferase PHI 9 | chr2:13139132-13140079 FORWARD	15700000	14534000	13596000	11784000	14170000	19419000	19705000	20109000	16715000	17851000	28413000	29071000	27745000	21571000	22410000	24814000	27021000	27344000	21990000	22212000	13956800	18759800	25842000	24676200	1.28597e+06	1.27714e+06	3.18364e+06	2.27694e+06	0.0284997	4.25927e-06	1.54777e-05	0.00654612	0.869162	0.00138786	1.34413	1.85157	1.76804	1.31538	0.954887	0.725942
AT4G35630.1	>AT4G35630.1 | Symbols: PSAT | phosphoserine aminotransferase | chr4:16904205-16905497 FORWARD LENGTH=430	25980000	26602000	25580000	29215000	26987000	27937000	32297000	31231000	29878000	34075000	40090000	45337000	41306000	38274000	39531000	43431000	41190000	43084000	41469000	43532000	26872800	31083600	40907600	42541200	1.26812e+06	2.08792e+06	2.41982e+06	1.00433e+06	0.0201115	3.60175e-08	7.41371e-09	6.00709e-07	0.58202	4.52358e-06	1.15669	1.52227	1.58306	1.36861	1.03993	0.759849
AT1G07750.1	>AT1G07750.1 | Symbols: | RmlC-like cupins superfamily protein | chr1:2404300-2405863 REVERSE LENGTH=356	7357800	6935000	7493800	7779200	6721400	9030300	9309100	8009300	10488000	8879200	12480000	11919000	11959000	14752000	13073000	10466000	9625300	9930200	10421000	10700000	7257440	9143180	12836600	10228500	381963	800523	1.04537e+06	392073	0.00868735	3.67191e-08	0.000121034	0.178944	0.000484137	9.29164e-06	1.25984	1.76875	1.40938	1.1187	0.796823	0.712274
AT1G74020.1;AT1G74010.1	>AT1G74020.1 | Symbols: SS2 | strictosidine synthase 2 | chr1:27835289-27837277 REVERSE LENGTH=335	3574200	3380000	2850000	3621300	4224200	5678000	5679300	5447000	5431100	7036300	5024600	7895800	6579500	5426000	6692200	5210500	6518200	4919600	5627700	4207900	3529940	5854340	6323620	5296780	442064	600637	1.01649e+06	766387	0.00202822	0.000338943	0.0177493	0.712616	0.240341	0.805168	1.65848	1.79142	1.50053	0.904761	0.837618	0.925789
AT4G13340.1	>AT4G13340.1 | Symbols: | Leucine-rich repeat (LRR) family protein | chr4:7758610-7760892 FORWARD LENGTH=760	958520	893810	791870	965630	1062500	1400500	1538800	1358600	958170	1543900	1217700	1791700	1383400	1245800	1446900	1282000	1298600	1514900	1236500	1228100	934466	1359994	1417100	1312020	89363.3	213962	205647	104869	0.00985315	0.00360824	0.0227168	0.975153	0.800684	0.959369	1.45537	1.51648	1.40403	0.964725	0.925849	0.959702
AT5G57655.2;AT5G57655.1	>AT5G57655.2 | Symbols: | xylose isomerase family protein | chr5:23347030-23349805 FORWARD LENGTH=477;>AT5G57655.1 | Symbols: | xylose isomerase family protein | chr5:23347030-23348720 FORWARD LENGTH=287	5465400	5187200	5914100	5523600	5431600	7738000	8244300	8989900	6107800	7031500	6547400	10967000	7947300	7079900	7024100	8062600	9712500	8304400	9519200	8524700	5504380	7622300	7913140	8824680	234802	991298	1.5923e+06	665136	0.0390201	0.017302	0.00127455	0.35709	0.583968	0.975865	1.38477	1.43761	1.60321	1.15775	1.11519	0.963246
AT1G17220.1	>AT1G17220.1 | Symbols: FUG1 | Translation initiation factor 2, small GTP-binding protein | chr1:5885383-5890165 FORWARD LENGTH=1026	7322300	7234600	6767300	6628600	7150100	6404400	6233600	5456500	5525600	5788700	4365200	4330100	4864700	5556200	4824800	7732800	6085000	7200500	7798900	7694400	7020580	5881760	4788200	7302320	272549	377704	444027	644650	0.0131434	1.83342e-05	0.81768	0.00222119	4.16777e-06	0.0174462	0.837788	0.682023	1.04013	1.24152	1.52507	1.22839
AT4G29210.2;AT4G29210.1	>AT4G29210.2 | Symbols: GGT4 | gamma-glutamyl transpeptidase 4 | chr4:14400990-14402752 FORWARD LENGTH=512;>AT4G29210.1 | Symbols: GGT3, GGT4 | gamma-glutamyl transpeptidase 4 | chr4:14400990-14403319 FORWARD LENGTH=637	473960	401260	425460	446330	440420	512930	507660	519000	657080	566440	645950	581470	664820	706070	771850	589640	459070	502170	628350	545960	437486	552622	674032	545038	23975.5	56267	63302.4	60264.8	0.0344785	5.98788e-05	0.0509063	0.997	0.0166104	0.0248309	1.26318	1.54069	1.24584	0.986276	0.808623	0.819875
AT2G15620.1	>AT2G15620.1 | Symbols: NIR1, NIR, ATHNIR | nitrite reductase 1 | chr2:6810552-6812666 FORWARD LENGTH=586	21157000	22044000	22645000	19236000	20849000	18182000	15640000	16773000	13767000	15646000	23069000	23967000	22605000	16295000	18508000	32376000	28466000	29047000	27513000	29849000	21186200	16001600	20888800	29450200	1.16462e+06	1.45601e+06	2.96463e+06	1.64944e+06	0.00788686	0.996225	9.22924e-05	1.94526e-07	6.17236e-05	0.0122577	0.755284	0.985963	1.39007	1.84045	1.40986	0.766037
AT2G21530.1	>AT2G21530.1 | Symbols: | SMAD/FHA domain-containing protein | chr2:9219372-9220464 FORWARD LENGTH=209	30990000	29291000	31687000	28100000	23964000	24266000	22152000	21283000	25211000	25523000	31422000	26247000	29230000	27630000	30780000	36938000	32842000	33335000	39830000	36084000	28806400	23687000	29061800	35805800	2.72942e+06	1.6831e+06	1.9248e+06	2.54725e+06	0.025792	0.998489	0.00238961	6.11307e-06	0.00330442	0.0187584	0.822283	1.00887	1.24298	1.51162	1.23206	0.815056
AT5G48180.1	>AT5G48180.1 | Symbols: NSP5 | nitrile specifier protein 5 | chr5:19541283-19542358 REVERSE LENGTH=326	3244000	3066400	2948900	3401600	3420400	4672800	5469500	6079700	4521700	6668500	3783100	8910800	4954500	4340500	4960700	5298700	7618700	5884500	5966500	5076800	3216260	5482440	5389920	5969040	184788	817577	1.81403e+06	891513	0.043844	0.0551541	0.0125724	0.921206	0.875941	0.999361	1.7046	1.67583	1.85589	1.08876	1.10745	1.01717
AT2G27710.3;AT2G27710.2;AT2G27710.1;AT2G27710.4	>AT2G27710.3 | Symbols: | 60S acidic ribosomal protein family | chr2:11816929-11817670 FORWARD LENGTH=115;>AT2G27710.2 | Symbols: | 60S acidic ribosomal protein family | chr2:11816929-11817670 FORWARD LENGTH=115;>AT2G27710.1 | Symbols: | 60S acidic ribo	8837800	9825600	9407100	9574600	10832000	7048400	8528800	8022800	3648100	5849000	5570400	7196700	8907900	5667600	7770000	9983300	15007000	12625000	11281000	12639000	9695420	6619420	7022520	12307060	654523	1.74479e+06	1.27186e+06	1.67055e+06	0.031477	0.0687455	0.0771155	0.000164767	0.000360324	0.976593	0.682737	0.724313	1.26937	1.85924	1.75251	0.942599
AT1G69295.1;AT1G26450.1	>AT1G69295.1 | Symbols: PDCB4 | plasmodesmata callose-binding protein 4 | chr1:26050492-26051843 REVERSE LENGTH=222	1499300	965620	1807300	1320000	1309900	1668400	2520300	2431600	3003000	2437300	853980	1820400	1270200	957740	1469500	1321700	1618400	1719300	2146400	1493600	1380424	2412120	1274364	1659880	274606	427779	350207	277117	0.00271242	0.969966	0.654508	0.0287871	0.400216	0.00110875	1.74738	0.923169	1.20244	0.688142	1.30252	1.8928
AT4G31140.1;AT5G20870.1	>AT4G31140.1 | Symbols: | O-Glycosyl hydrolases family 17 protein | chr4:15141581-15143188 FORWARD LENGTH=484	1698400	1407500	1542000	2075500	1423700	2892600	2636800	2412400	2677000	2538400	1731000	2184800	1755100	1777600	1786300	1613400	2089700	1971200	1969100	1442400	1629420	2631440	1846960	1817160	246153	159339	170007	246193	2.45857e-05	0.477784	0.595302	0.000257334	0.996994	0.000380315	1.61496	1.13351	1.11522	0.690557	0.983865	1.42474
AT5G07440.2;AT5G07440.1;AT5G07440.3	>AT5G07440.2 | Symbols: GDH2 | glutamate dehydrogenase 2 | chr5:2356153-2358012 FORWARD LENGTH=411;>AT5G07440.1 | Symbols: GDH2 | glutamate dehydrogenase 2 | chr5:2356153-2358012 FORWARD LENGTH=411;>AT5G07440.3 | Symbols: GDH2 | glutamate dehydrogenase 2 |	2650600	2435000	2373000	3226800	3105800	5152200	5148300	6019200	3921300	4857000	3068800	7311900	3942700	3079900	3175600	3384600	5975100	3643500	4101800	2959000	2758240	5019600	4115780	4012800	347801	673208	1.63085e+06	1.04881e+06	0.0331738	0.289812	0.353495	0.535909	0.99898	0.618912	1.81986	1.49218	1.45484	0.799426	0.974979	1.2196
AT1G07370.1	>AT1G07370.1 | Symbols: PCNA1, ATPCNA1 | proliferating cellular nuclear antigen 1 | chr1:2263204-2264382 FORWARD LENGTH=263	8276200	7671500	8834800	7844500	7360300	7898000	8549500	8341000	9455300	8447400	12331000	9052200	11321000	11769000	11650000	13159000	12313000	11901000	12996000	13078000	7997460	8538240	11224640	12689400	512729	509547	1.13403e+06	495740	0.7136	5.01724e-05	4.39e-07	2.23931e-06	0.0472436	0.000376822	1.06762	1.40353	1.58668	1.48618	1.1305	0.760669
AT1G13020.1	>AT1G13020.1 | Symbols: EIF4B2 | eukaryotic initiation factor 4B2 | chr1:4440927-4443520 REVERSE LENGTH=549	6132900	5685600	5934200	5512500	5917500	5842700	5815000	5499600	6735100	6621300	7927600	6122800	7516800	7491000	7379300	9400100	8182400	9817800	9419300	9374400	5836540	6102740	7287500	9238800	215270	486411	611338	552848	0.867835	0.00352588	1.99059e-07	6.04898e-07	0.000201053	0.01675	1.04561	1.2486	1.58292	1.51388	1.26776	0.837426
AT1G22280.1;AT1G22280.3;AT1G22280.2	>AT1G22280.1 | Symbols: PAPP2C | phytochrome-associated protein phosphatase type 2C | chr1:7874236-7875496 FORWARD LENGTH=281;>AT1G22280.3 | Symbols: PAPP2C | phytochrome-associated protein phosphatase type 2C | chr1:7874236-7875496 FORWARD LENGTH=287	3255400	3751700	3555900	3995000	4039000	4149200	4295600	4090900	3695100	4287600	5154300	5635500	5094800	4743500	5739700	6097700	6389700	6081200	6796900	6074400	3719400	4103680	5273560	6287980	290231	219013	367540	280688	0.288461	7.25876e-06	7.60684e-09	7.69801e-08	0.00086999	0.000201592	1.10332	1.41785	1.69059	1.53228	1.19236	0.778161
AT1G49600.1	>AT1G49600.1 | Symbols: ATRBP47A, RBP47A | RNA-binding protein 47A | chr1:18357236-18360150 REVERSE LENGTH=445	2026400	1754200	1918000	1631000	1582600	1790100	1693000	1568300	2130500	1958400	3134300	1796200	2564200	2923500	2563200	3418300	2933500	3147300	3492800	3557300	1782440	1828060	2596280	3309840	168262	197796	455805	234318	0.995838	0.00505586	6.70951e-06	9.80299e-06	0.0137816	0.00798651	1.02559	1.45659	1.85692	1.81058	1.27484	0.704107
AT2G17130.2;AT2G17130.1	>AT2G17130.2 | Symbols: IDH2, IDH-II | isocitrate dehydrogenase subunit 2 | chr2:7461062-7462466 REVERSE LENGTH=363;>AT2G17130.1 | Symbols: IDH2, IDH-II | isocitrate dehydrogenase subunit 2 | chr2:7461062-7462466 REVERSE LENGTH=367	1885500	2452400	2149900	2172300	2302000	2194200	2164100	2118700	2021500	2048400	2983900	2934100	3173400	2684800	2936900	3766800	3455000	3264200	3345600	3130500	2192420	2109380	2942620	3392420	187622	65904.5	155910	215087	0.892536	4.78622e-05	1.11443e-07	4.34629e-08	0.00718474	1.36387e-05	0.962124	1.34218	1.54734	1.60825	1.15286	0.716837
AT2G18510.1	>AT2G18510.1 | Symbols: emb2444 | RNA-binding (RRM/RBD/RNP motifs) family protein | chr2:8031554-8033517 REVERSE LENGTH=363	1230700	1204400	1367900	1467400	1233800	1397300	1271200	1077600	1493200	1356800	1635600	1359900	1428000	1811100	1698400	2099600	1948800	1936900	1992500	2069400	1300840	1319220	1586600	2009440	100949	140331	168432	64730.6	0.996681	0.0240823	2.94565e-06	4.12946e-06	0.00104385	0.036298	1.01413	1.21967	1.54472	1.5232	1.26651	0.831476
AT2G32600.1	>AT2G32600.1 | Symbols: | hydroxyproline-rich glycoprotein family protein | chr2:13833779-13835525 REVERSE LENGTH=277	790710	1241600	1060600	813420	890340	997790	809390	875370	976000	1026000	1573700	1262900	1295100	1561800	994760	1790500	1342000	1813500	1789300	2082700	959334	936910	1337652	1763600	169949	81510.7	214911	238095	0.998162	0.048558	8.00242e-05	5.84309e-05	0.0238956	0.0348841	0.976625	1.39435	1.83836	1.88236	1.31843	0.700414
AT2G33845.1;AT1G23750.1	>AT2G33845.1 | Symbols: | Nucleic acid-binding, OB-fold-like protein | chr2:14317781-14318712 FORWARD LENGTH=182	3947400	4045100	4162600	3850000	3918900	4285600	4601400	3753300	3815500	3781800	5651200	4208200	5671100	5172000	5413100	7583400	6101400	8245500	6295300	6225900	3984800	4047520	5223120	6890300	108776	338960	539019	864265	0.99835	0.0235325	5.70649e-06	7.512e-06	0.00241288	0.0325754	1.01574	1.31076	1.72915	1.70235	1.31919	0.774924
AT2G43760.3;AT2G43760.2;AT2G43760.1	>AT2G43760.3 | Symbols: | molybdopterin biosynthesis MoaE family protein | chr2:18133276-18133872 FORWARD LENGTH=198;>AT2G43760.2 | Symbols: | molybdopterin biosynthesis MoaE family protein | chr2:18133276-18133872 FORWARD LENGTH=198;>AT2G43760.1 | Symbo	531860	594690	514570	576000	513210	490480	517030	678660	550160	558150	750380	856230	671230	730010	718850	858140	781200	839160	952230	1060200	546066	558896	745340	898186	33267.6	64581.4	61238.9	97921.2	0.993149	0.003924	9.72408e-06	1.53618e-05	0.0274503	0.00674421	1.0235	1.36493	1.64483	1.60707	1.20507	0.749854
AT3G07720.1	>AT3G07720.1 | Symbols: | Galactose oxidase/kelch repeat superfamily protein | chr3:2465439-2467033 FORWARD LENGTH=329	11813000	12001000	12550000	12204000	11257000	13131000	11766000	11703000	12198000	13124000	18414000	15031000	18062000	15862000	18357000	22018000	20011000	20514000	21169000	21280000	11965000	12384400	17145200	20998400	430119	630220	1.41671e+06	686672	0.903898	1.67742e-06	6.41938e-10	1.3098e-09	6.47222e-05	4.99461e-06	1.03505	1.43295	1.75499	1.69555	1.22474	0.722325
AT3G13235.3;AT3G13235.2;AT3G13235.1	>AT3G13235.3 | Symbols: | ubiquitin family protein | chr3:4271492-4274348 REVERSE LENGTH=413;>AT3G13235.2 | Symbols: | ubiquitin family protein | chr3:4271492-4274348 REVERSE LENGTH=414;>AT3G13235.1 | Symbols: | ubiquitin family protein | chr3:4271492-4	10781000	11946000	11598000	12353000	11304000	10784000	10969000	11580000	9744100	11121000	13919000	13552000	14138000	13625000	14183000	16649000	15214000	14764000	16581000	19062000	11596400	10839620	13883400	16454000	537595	607838	257855	1.49997e+06	0.611129	0.00851461	3.21749e-06	4.73941e-07	0.00330413	0.000693388	0.93474	1.19722	1.41889	1.51795	1.18516	0.780761
AT3G13990.2;AT3G13990.1	>AT3G13990.2 | Symbols: | Kinase-related protein of unknown function (DUF1296) | chr3:4625708-4630383 REVERSE LENGTH=847;>AT3G13990.1 | Symbols: | Kinase-related protein of unknown function (DUF1296) | chr3:4625708-4630383 REVERSE LENGTH=848	545370	409580	438820	401890	537050	500120	496560	431110	558170	576480	862340	547320	741010	817910	649090	962920	826560	1071200	824280	948750	466542	512488	723534	926742	62254.8	51402.1	114081	92947.5	0.8649	0.00261455	4.53743e-06	1.6836e-05	0.0164705	0.0126181	1.09848	1.55084	1.98641	1.80832	1.28085	0.708312
AT3G25070.1	>AT3G25070.1 | Symbols: RIN4 | RPM1 interacting protein 4 | chr3:9132458-9133747 FORWARD LENGTH=211	5880800	5885800	5570600	5521700	5711300	6990600	7217300	5970600	5713000	6890200	8859900	7985600	8006200	8385800	7723700	11185000	9380700	9845600	11197000	10247000	5714040	6556340	8192240	10371060	151583	598536	394988	723462	0.136415	2.28763e-05	4.57466e-09	7.96378e-08	0.000102111	0.00188283	1.14741	1.4337	1.81501	1.58184	1.26596	0.800311
AT3G44110.1;AT3G44110.2	>AT3G44110.1 | Symbols: ATJ3, ATJ | DNAJ homologue 3 | chr3:15869115-15871059 REVERSE LENGTH=420;>AT3G44110.2 | Symbols: ATJ3, ATJ | DNAJ homologue 3 | chr3:15869179-15871059 REVERSE LENGTH=343	11770000	10162000	11415000	11386000	10838000	11071000	10891000	11242000	11198000	10803000	13167000	12903000	14173000	13849000	14726000	19375000	16826000	23436000	19912000	17981000	11114200	11041000	13763600	19506000	561676	170349	662975	2.24209e+06	0.999763	0.0308947	1.89066e-07	1.67661e-07	2.58212e-05	0.0260722	0.993414	1.23838	1.75505	1.76669	1.41722	0.802188
AT3G60240.3;AT3G60240.2;AT3G60240.4	>AT3G60240.3 | Symbols: EIF4G, CUM2 | eukaryotic translation initiation factor 4G | chr3:22261842-22268295 FORWARD LENGTH=1725;>AT3G60240.2 | Symbols: EIF4G, CUM2 | eukaryotic translation initiation factor 4G | chr3:22261842-22268295 FORWARD LENGTH=1723;>A	4277600	4379200	4403100	4103200	4589100	4232800	4667600	4138600	4976700	4659600	5283500	4909200	4962900	5457900	5413000	7118600	6320900	6977000	7312300	6286600	4350440	4535060	5205300	6803080	159369	308760	227813	421510	0.813971	0.00430648	1.61615e-08	4.93423e-08	5.52749e-06	0.0256371	1.04244	1.1965	1.56377	1.50011	1.30695	0.871239
AT3G60450.1;AT3G60420.3	>AT3G60450.1 | Symbols: | Phosphoglycerate mutase family protein | chr3:22340982-22342187 FORWARD LENGTH=274	3215700	3343500	3841600	3989000	3495500	3527500	3319700	3673100	3518600	4051900	5219700	5218500	4978800	5082100	5275600	6734900	5392000	6433600	6620700	7163700	3577060	3618160	5154940	6468980	293755	244278	108741	589492	0.998376	5.91585e-05	2.10455e-08	2.58261e-08	0.000434431	7.99944e-05	1.01149	1.44111	1.80846	1.78792	1.25491	0.701882
AT4G11790.1	>AT4G11790.1 | Symbols: | Pleckstrin homology (PH) domain superfamily protein | chr4:7090456-7093208 FORWARD LENGTH=443	1515300	1252500	1372000	1329900	1201100	1517800	1378100	1101400	1623500	1394200	2166700	1482800	2030600	1827100	2073700	2538300	1884200	2403400	2568900	2248200	1334160	1403000	1916180	2328600	108291	175191	243482	249507	0.962245	0.00448281	1.78784e-05	4.20624e-05	0.0481325	0.0119174	1.0516	1.43624	1.74537	1.65973	1.21523	0.732186
AT5G44500.2;AT5G44500.1;AT4G20440.4;AT4G20440.3;AT4G20440.2;AT4G20440.1	>AT5G44500.2 | Symbols: | Small nuclear ribonucleoprotein family protein | chr5:17927505-17928269 FORWARD LENGTH=254;>AT5G44500.1 | Symbols: | Small nuclear ribonucleoprotein family protein | chr5:17927505-17928269 FORWARD LENGTH=254;>AT4G20440.4 | Symbo	901030	739350	755870	1238400	828520	772860	866570	860110	860020	1050400	1117300	1244400	967990	1197200	1258100	1478800	1706400	1584500	1682500	1376400	892634	881992	1156998	1565720	182173	91071.9	106562	124240	0.999429	0.0499341	9.94801e-06	8.18209e-06	0.00216247	0.0399762	0.988078	1.29616	1.75404	1.77521	1.35326	0.762311
AT4G24680.1	>AT4G24680.1 | Symbols: MOS1 | modifier of snc1 | chr4:12733425-12739737 FORWARD LENGTH=1427	2057500	1458000	1327200	1728700	1778200	1653200	1887700	1615800	1893700	1744000	2235000	2232600	2239000	2115300	2063400	3201200	2915900	3358800	3256400	3352900	1669920	1758880	2177060	3217040	256033	115441	73499.9	161888	0.872379	0.00269753	3.00165e-09	7.10791e-09	8.0796e-07	0.0125699	1.05327	1.30369	1.92646	1.82903	1.4777	0.807915
AT4G34110.1;AT2G15500.1	>AT4G34110.1 | Symbols: PAB2, PABP2, ATPAB2 | poly(A) binding protein 2 | chr4:16336732-16339892 FORWARD LENGTH=629	22987000	21625000	21098000	22185000	19992000	23357000	22273000	20093000	24971000	23154000	28175000	24190000	25742000	28529000	27620000	34980000	29571000	34590000	33799000	35572000	21577400	22769600	26851200	33702400	1.01012e+06	1.59686e+06	1.64139e+06	2.14445e+06	0.73867	0.00176162	8.76726e-08	3.66844e-07	0.000124249	0.0140666	1.05525	1.24441	1.56193	1.48015	1.25515	0.847992
AT5G08380.1	>AT5G08380.1 | Symbols: AtAGAL1, AGAL1 | alpha-galactosidase 1 | chr5:2694851-2697616 REVERSE LENGTH=410	7047000	7143800	6434400	7056800	7350900	7413300	8870400	8224600	6181300	8355700	9042100	9797300	9768100	8952800	9719100	12814000	12544000	12435000	14807000	11809000	7006580	7809060	9455880	12881800	306245	938527	376201	1.01741e+06	0.434195	0.00118387	2.62742e-08	2.06891e-07	3.2627e-05	0.0270601	1.11453	1.34957	1.83853	1.6496	1.36231	0.825842
AT5G19050.1	>AT5G19050.1 | Symbols: | alpha/beta-Hydrolases superfamily protein | chr5:6369307-6371726 FORWARD LENGTH=361	519050	601040	472690	419740	497250	543540	595830	582960	571420	621460	704110	809240	708340	563230	886390	874860	914050	987590	1037300	982460	501954	583042	734262	959252	59578.5	25826.2	109177	57616.6	0.38337	0.00121404	4.3011e-07	5.59076e-06	0.00163639	0.0335663	1.16154	1.46281	1.91104	1.64525	1.30642	0.794052
AT5G48480.1	>AT5G48480.1 | Symbols: | Lactoylglutathione lyase / glyoxalase I family protein | chr5:19644814-19645658 FORWARD LENGTH=166	12764000	16521000	14490000	12620000	13092000	13096000	14649000	14435000	16252000	15746000	21461000	16764000	20263000	24894000	20658000	28147000	21541000	26989000	27277000	31015000	13897400	14835600	20808000	26993800	1.46966e+06	1.10059e+06	2.59982e+06	3.07614e+06	0.930725	0.0022002	1.69422e-06	4.43478e-06	0.00564126	0.00744631	1.06751	1.49726	1.94236	1.81953	1.29728	0.712976
AT5G54900.1	>AT5G54900.1 | Symbols: ATRBP45A, RBP45A | RNA-binding protein 45A | chr5:22295412-22298126 FORWARD LENGTH=387	5003900	4298900	4919100	4034000	3797800	4660200	4373500	4089200	5093700	5326500	6817300	5029900	6093300	7014700	5989400	8831500	6143100	7966200	7631900	7922800	4410740	4708620	6188920	7699100	477578	453518	702717	875142	0.914905	0.00674567	1.26183e-05	3.95346e-05	0.0218907	0.0249122	1.06754	1.40315	1.74553	1.63511	1.24401	0.760814
AT5G55070.1	>AT5G55070.1 | Symbols: | Dihydrolipoamide succinyltransferase | chr5:22347637-22350409 FORWARD LENGTH=464	6061200	5931100	5750100	6031100	6668400	6546000	7206100	6717100	7360900	7527300	8718400	8397500	8140100	7210700	8570700	9405100	8791400	9556500	10832000	8493900	6088380	7071480	8207480	9415780	309714	377193	534263	808122	0.0873816	0.000243987	1.05189e-06	8.03305e-05	0.0284414	0.041147	1.16147	1.34806	1.54652	1.33151	1.14722	0.86159
AT5G58470.2;AT5G58470.1	>AT5G58470.2 | Symbols: TAF15b | TBP-associated factor 15B | chr5:23638566-23640854 REVERSE LENGTH=422;>AT5G58470.1 | Symbols: TAF15b | TBP-associated factor 15B | chr5:23638566-23640854 REVERSE LENGTH=422	4043500	2962900	3530200	3137700	3665800	4214700	3697100	3295600	5011400	4361000	6319600	4321600	5564200	5521300	5603200	6964800	6034300	6630500	6872800	6581900	3468020	4115960	5465980	6616860	384296	586522	643399	324762	0.299226	0.000203469	7.98455e-07	1.5332e-05	0.0239511	0.00773897	1.18683	1.57611	1.90796	1.60761	1.21055	0.753014
AT2G19520.1	>AT2G19520.1 | Symbols: FVE, ACG1, MSI4, NFC4, NFC04, ATMSI4 | Transducin family protein / WD-40 repeat family protein | chr2:8456006-8459235 FORWARD LENGTH=507	23795000	22538000	23198000	20231000	21867000	25710000	23753000	22408000	25193000	25518000	29761000	22692000	27117000	28530000	27396000	38327000	27543000	34820000	36028000	34987000	22325800	24516400	27099200	34341000	1.22988e+06	1.25808e+06	2.3935e+06	3.62198e+06	0.562537	0.048007	1.04922e-05	0.000112512	0.00240136	0.427714	1.09812	1.21381	1.53818	1.40074	1.26723	0.904691
AT3G15000.1;AT1G53260.2;AT1G53260.1	>AT3G15000.1 | Symbols: | cobalt ion binding | chr3:5050321-5052121 FORWARD LENGTH=395	4018200	2948500	4179800	3622100	3787500	3710400	3939700	4336300	4161500	4252700	5466100	3777800	4232600	5318400	4296000	6968000	6671900	6653600	7059200	6323800	3711220	4080120	4618180	6735300	426452	227352	658481	260418	0.625408	0.0387997	1.57499e-07	9.25156e-07	1.67179e-05	0.320301	1.0994	1.24438	1.81485	1.65076	1.45843	0.883491
AT3G48560.1	>AT3G48560.1 | Symbols: CSR1, ALS, AHAS, TZP5, IMR1 | chlorsulfuron/imidazolinone resistant 1 | chr3:18001530-18003542 REVERSE LENGTH=670	1421800	1506500	1555400	977630	1193200	1749800	1258500	1383000	1734300	1316600	1975800	1516100	1910300	2138400	1600900	2615300	2428600	2493300	2537000	2820100	1330906	1488440	1828300	2578860	215990	210844	234018	135037	0.694651	0.0149392	9.93548e-07	5.73514e-06	0.000424452	0.122953	1.11837	1.37373	1.93767	1.73259	1.41052	0.814111
AT5G40490.1	>AT5G40490.1 | Symbols: | RNA-binding (RRM/RBD/RNP motifs) family protein | chr5:16225483-16227423 FORWARD LENGTH=423	4255100	4332000	3795400	4428100	4198900	5115300	3981300	3984600	5749300	4836900	6263900	4889200	5984900	5717800	6158900	7961500	7459100	8284000	9199600	8765900	4201900	4733480	5802940	8334020	217336	680436	492843	607043	0.5058	0.0029225	3.82199e-08	2.6198e-07	2.48336e-05	0.0504657	1.12651	1.38103	1.98339	1.76065	1.43617	0.815704
AT5G43130.1;AT5G43130.2	>AT5G43130.1 | Symbols: TAF4, TAF4B | TBP-associated factor 4 | chr5:17315608-17321144 REVERSE LENGTH=823;>AT5G43130.2 | Symbols: TAF4 | TBP-associated factor 4 | chr5:17315608-17321144 REVERSE LENGTH=852	313260	268910	279310	246230	249480	280450	289710	288670	383720	332070	419830	321340	296160	407080	467780	503320	452410	571470	483620	429150	271438	314924	382438	487994	24228.2	38833.9	63977.3	48889.9	0.559412	0.0176577	3.224e-05	0.000388849	0.0246147	0.207521	1.16021	1.40893	1.79781	1.54956	1.27601	0.823464
AT1G07040.1	>AT1G07040.1 | Symbols: | unknown protein;INVOLVED IN: biological_process unknown;LOCATED IN: chloroplast;EXPRESSED IN: 24 plant structures;EXPRESSED DURING: 14 growth stages;BEST Arabidopsis thaliana protein match is: unknown protein (TAIR:AT1G27030	3511600	3252100	3407800	3806000	3447100	3950900	4138200	4070200	4178500	3938500	4519700	7152400	5260400	4600500	5417000	5204300	6254400	5113100	5684200	5053900	3484920	4055260	5390000	5461980	181872	96761.8	949138	454303	0.457787	0.000648298	0.000445944	0.00922896	0.997469	0.0135587	1.16366	1.54666	1.56732	1.34689	1.01335	0.752367
AT1G07360.1;AT2G29580.1;AT5G07060.2;AT5G07060.1	>AT1G07360.1 | Symbols: | CCCH-type zinc fingerfamily protein with RNA-binding domain | chr1:2260562-2262795 REVERSE LENGTH=481;>AT2G29580.1 | Symbols: | CCCH-type zinc fingerfamily protein with RNA-binding domain | chr2:12652011-12654158 FORWARD LENGTH=	959710	1029500	898860	681450	798110	853430	834840	898370	946360	1142300	1472200	1135700	1260100	1426200	1240800	1503900	1224300	1365600	1715500	1596400	873526	935060	1307000	1481140	122457	110571	124439	172072	0.914986	0.00164652	4.81712e-05	0.000160674	0.295309	0.00612811	1.07044	1.49623	1.69559	1.58401	1.13324	0.715425
AT1G19130.1	>AT1G19130.1 | Symbols: | CONTAINS InterPro DOMAIN/s: Protein of unknown function DUF985 (InterPro:IPR009327), RmlC-like jelly roll fold (InterPro:IPR014710);Has 1465 Blast hits to 1465 proteins in 584 species: Archae - 10;Bacteria - 1038;Metazoa - 19;	2410200	2545300	2626400	2241000	2017500	2656400	2441500	2808600	2391500	2465900	3865400	3335200	4020800	3512100	3173400	4165000	3361600	4809000	3209100	3895200	2368080	2552780	3581380	3887980	218617	156284	317997	576719	0.88182	0.000966453	9.13013e-05	0.000370973	0.624161	0.00426371	1.078	1.51236	1.64183	1.52304	1.08561	0.712792		0.108351	0.596798	0.715303
AT1G21680.1	>AT1G21680.1 | Symbols: | DPP6 N-terminal domain-like protein | chr1:7613028-7615148 FORWARD LENGTH=706	20181000	19346000	18640000	20339000	19941000	23509000	21796000	22005000	20184000	23156000	12907000	17257000	14409000	11746000	14217000	16052000	15467000	16732000	16575000	14289000	19689400	22130000	14107200	15823000	623878	1.17204e+06	1.84608e+06	885903	0.0531981	4.17487e-05	0.00192801	9.55585e-06	0.232967	4.14488e-07	1.12396	0.716487	0.80363	0.715002	1.12163	1.5687
AT1G77180.2;AT1G77180.1;AT1G77180.3	>AT1G77180.2 | Symbols: SKIP | chromatin protein family | chr1:28999791-29001632 REVERSE LENGTH=613;>AT1G77180.1 | Symbols: SKIP | chromatin protein family | chr1:28999791-29001632 REVERSE LENGTH=613;>AT1G77180.3 | Symbols: SKIP | chromatin protein family	3236300	2846000	2833500	2960800	2748900	2837200	2849900	2386500	3696400	3238400	4908700	3423000	4194200	4496900	4543000	5423100	3996400	4775400	4867100	5054000	2925100	3001680	4313160	4823200	169596	439820	499558	469246	0.993563	0.00119229	4.29545e-05	6.91537e-05	0.339277	0.00201481	1.02618	1.47453	1.6489	1.60683	1.11825	0.695935
AT2G01820.1	>AT2G01820.1 | Symbols: | Leucine-rich repeat protein kinase family protein | chr2:357664-360681 REVERSE LENGTH=943	592850	493580	606760	657600	518560	631380	671180	631850	681540	688990	815180	852990	1110600	846710	778950	708870	1069900	1202000	995480	957190	573870	660988	880886	986688	59930.6	24641.6	117833	162120	0.653509	0.00399056	0.000235669	0.00239684	0.505192	0.0418878	1.15181	1.53499	1.71936	1.49275	1.12011	0.750367
AT2G25970.1	>AT2G25970.1 | Symbols: | KH domain-containing protein | chr2:11071844-11075604 REVERSE LENGTH=632	10014000	9295400	7888100	8730200	8529500	8874700	8793400	7785600	11570000	10352000	15464000	11125000	13666000	15155000	13515000	16919000	13146000	15848000	16199000	15645000	8891440	9475140	13785000	15551400	719307	1.32945e+06	1.54004e+06	1.27847e+06	0.911107	0.000247331	6.81147e-06	2.10961e-05	0.231755	0.000900308	1.06565	1.55037	1.74903	1.64128	1.12814	0.687351
AT2G27730.1;AT5G04750.2	>AT2G27730.1 | Symbols: | copper ion binding | chr2:11820056-11820867 REVERSE LENGTH=113	2488800	2557700	2350900	2344000	2586700	1613700	2077300	2020900	2912200	2216500	2993400	3021700	3325400	2968300	2904100	3051300	2953400	3394100	3672700	3258600	2465620	2168120	3042580	3266020	101615	422682	146653	255219	0.404771	0.0309115	0.00271515	0.000116228	0.633341	0.00121305	0.879341	1.234	1.32462	1.50638	1.07344	0.712593
AT2G33410.1	>AT2G33410.1 | Symbols: | RNA-binding (RRM/RBD/RNP motifs) family protein | chr2:14156085-14157435 FORWARD LENGTH=404	6427300	5345100	6057300	5627600	4897900	7102000	5465500	5162200	7879700	6554300	11468000	7181600	9155100	9993700	9280700	12261000	8953500	11390000	11128000	10955000	5671040	6432740	9415820	10937500	534228	1.01056e+06	1.38733e+06	1.08897e+06	0.737555	0.000630231	1.39892e-05	8.81871e-05	0.212184	0.00497327	1.13431	1.66033	1.92866	1.70029	1.16161	0.683184
AT2G43770.1	>AT2G43770.1 | Symbols: | Transducin/WD40 repeat-like superfamily protein | chr2:18134272-18135303 REVERSE LENGTH=343	3029700	3151900	3118100	3098900	2666200	3292000	2889600	2636200	3318500	3302000	4470000	3816900	4342100	4285600	4491000	5239200	3711200	4940900	4687600	4848300	3012960	3087660	4281120	4685440	177914	277138	244526	519150	0.988305	0.000298422	1.25666e-05	2.19199e-05	0.342036	0.000557309	1.02479	1.4209	1.5551	1.51747	1.09444	0.721227
AT3G01540.1;AT3G01540.4;AT3G01540.3;AT3G01540.2;AT3G06480.1	>AT3G01540.1 | Symbols: DRH1, ATDRH1 | DEAD box RNA helicase 1 | chr3:213077-216142 REVERSE LENGTH=618;>AT3G01540.4 | Symbols: DRH1, ATDRH1 | DEAD box RNA helicase 1 | chr3:213077-216142 REVERSE LENGTH=619;>AT3G01540.3 | Symbols: DRH1, ATDRH1 | DEAD box RN	1041900	955270	982050	1175300	781360	1137300	1175800	881880	1488700	1210700	1879000	1669400	1522200	1847000	1835900	2002000	1915600	2035800	1971500	1881700	987176	1178876	1750700	1961320	127898	193364	135511	56098.9	0.237397	3.74638e-06	1.43615e-07	2.73279e-06	0.173479	0.000120508	1.19419	1.77344	1.9868	1.66372	1.12031	0.673374
AT3G04500.1	>AT3G04500.1 | Symbols: | RNA-binding (RRM/RBD/RNP motifs) family protein | chr3:1212065-1213795 REVERSE LENGTH=245	778580	647610	627120	626440	584640	947620	703710	655930	853000	762660	1343600	895710	1001100	1195400	1033600	1292100	1036900	1241000	1243000	1158400	652878	784584	1093882	1194280	66102.4	104723	157594	89644.8	0.35732	0.00018103	1.70272e-05	0.000394611	0.579967	0.00528863	1.20173	1.67548	1.82925	1.52218	1.09178	0.717247
AT3G17410.1	>AT3G17410.1 | Symbols: | Protein kinase superfamily protein | chr3:5956601-5958882 FORWARD LENGTH=364	1045700	1000800	1050200	1066700	1192400	1633500	1500200	1292100	979940	1211800	1763000	2021700	1548800	1709400	1601200	2052800	2282300	2198900	2229400	1644800	1071160	1323508	1728820	2081640	64431.5	227517	164935	231304	0.254589	0.000639131	4.70985e-06	0.00014399	0.0678683	0.0313281	1.23558	1.61397	1.94335	1.57282	1.20408	0.765556
AT3G25150.1;AT3G25150.2	>AT3G25150.1 | Symbols: | Nuclear transport factor 2 (NTF2) family protein with RNA binding (RRM-RBD-RNP motifs) domain | chr3:9157161-9159362 REVERSE LENGTH=488;>AT3G25150.2 | Symbols: | Nuclear transport factor 2 (NTF2) family protein with RNA binding	1843900	1697800	1763200	1489600	1631100	1652600	1637900	1609900	2338700	2085900	2525700	2138100	2390200	2884300	2314700	3038000	2321000	2658400	2834100	3025000	1685120	1865000	2450600	2775300	120511	294942	250403	266411	0.723943	0.00199391	5.11228e-05	0.000371147	0.26936	0.0167713	1.10675	1.45426	1.64695	1.4881	1.1325	0.761038
AT4G05390.2;AT4G05390.1	>AT4G05390.2 | Symbols: RFNR1 | root FNR 1 | chr4:2738839-2740483 REVERSE LENGTH=350;>AT4G05390.1 | Symbols: ATRFNR1, RFNR1 | root FNR 1 | chr4:2738839-2740483 REVERSE LENGTH=378	4375200	4787000	4288400	4744800	4489900	4595200	5020900	4922500	4981500	5131000	6661800	7639400	7413600	6790300	7457800	7553200	6701700	7035500	7381700	7196800	4537060	4930220	7192580	7173780	197929	180811	390486	293156	0.230166	2.11178e-09	2.34441e-09	2.42968e-08	0.999674	2.15631e-08	1.08666	1.5853	1.58115	1.45506	0.997386	0.685459
AT4G27500.1	>AT4G27500.1 | Symbols: PPI1 | proton pump interactor 1 | chr4:13743614-13745900 FORWARD LENGTH=612	1885500	2072500	2655200	2037500	2113600	2112000	2391800	2238400	2801200	2921700	3467000	2879400	3157100	3962000	2736100	3178300	2801200	2998500	3867700	3572300	2152860	2493020	3240320	3283600	262729	315910	439006	387195	0.54919	0.00277829	0.00196397	0.0298156	0.99814	0.0416735	1.158	1.50512	1.52523	1.31712	1.01336	0.769375
AT4G29730.1	>AT4G29730.1 | Symbols: NFC5, MSI5 | nucleosome/chromatin assembly factor group C5 | chr4:14559255-14562522 REVERSE LENGTH=487	1097700	1214300	1235900	1125200	1276200	1300900	1487600	983850	1144600	1370000	1644600	1508800	1914200	1755800	1728200	1779400	1597800	2010100	1554000	2133400	1189860	1257390	1710320	1814940	67595.8	176134	133330	226277	0.933451	0.00166986	0.000272932	0.000871079	0.79722	0.00553967	1.05675	1.43741	1.52534	1.44342	1.06117	0.735178
AT4G38680.1	>AT4G38680.1 | Symbols: GRP2, CSDP2, CSP2, ATCSP2 | glycine rich protein 2 | chr4:18072240-18072851 REVERSE LENGTH=203	41044000	32977000	41095000	35655000	32445000	45245000	35077000	33848000	47317000	41766000	74358000	45124000	60567000	60928000	54673000	69708000	54557000	58058000	63723000	55647000	36643200	40650600	59130000	60338600	3.77433e+06	5.36906e+06	9.52074e+06	5.65471e+06	0.814834	0.000766288	0.000453527	0.00263919	0.99318	0.00452897	1.10936	1.61367	1.64665	1.48432	1.02044	0.687478
AT5G19350.2;AT5G19350.1	>AT5G19350.2 | Symbols: | RNA-binding (RRM/RBD/RNP motifs) family protein | chr5:6518978-6521295 FORWARD LENGTH=421;>AT5G19350.1 | Symbols: | RNA-binding (RRM/RBD/RNP motifs) family protein | chr5:6518978-6521295 FORWARD LENGTH=425	1349600	1305700	1050900	1388300	1243700	1575800	1398200	1229200	1662300	1428400	2211100	1552900	1803700	2190700	1815200	2348700	1838300	2322500	2067900	2115000	1267640	1458780	1914720	2138480	118553	149943	251853	186385	0.475399	0.000699996	2.70752e-05	0.000426465	0.343955	0.0137582	1.15078	1.51046	1.68698	1.46594	1.11686	0.761876
AT5G20200.1	>AT5G20200.1 | Symbols: | nucleoporin-related | chr5:6816776-6821620 FORWARD LENGTH=762	1188200	1011800	1225400	1000500	968270	1122500	1126000	1030800	1287000	1235000	1581600	1278600	1548300	1504000	1528500	1951000	1475000	1718000	1688000	1728000	1078834	1160260	1488200	1712000	106110	90563.3	107835	151101	0.756095	0.000700476	4.86855e-06	2.66233e-05	0.0646175	0.00518085	1.07548	1.37945	1.5869	1.47553	1.15038	0.77964
AT1G43850.2;AT1G43850.1	>AT1G43850.2 | Symbols: SEU | SEUSS transcriptional co-regulator | chr1:16617872-16621596 FORWARD LENGTH=877;>AT1G43850.1 | Symbols: SEU | SEUSS transcriptional co-regulator | chr1:16617872-16621596 FORWARD LENGTH=877	416970	465560	467190	379850	478690	547510	516800	447860	695290	551640	727440	538730	575910	771980	718720	753920	678210	746790	804740	788500	441652	551820	666556	754432	37481.4	80791.5	91758.8	43726.4	0.138211	0.001223	3.63629e-05	0.00314034	0.292058	0.116955	1.24945	1.50923	1.7082	1.36717	1.13184	0.827867
AT2G17190.1	>AT2G17190.1 | Symbols: | ubiquitin family protein | chr2:7478272-7481361 REVERSE LENGTH=538	2640600	2182000	2216500	1977200	1921600	2262100	1925700	2368800	2595600	2204700	3089300	2467700	2674800	2866300	2815500	3172900	2699200	3788900	3077400	3738800	2187580	2271380	2782720	3295440	253417	218466	206367	414278	0.9751	0.0423266	0.000262885	0.00059151	0.0913083	0.0924506	1.03831	1.27205	1.50643	1.45085	1.18425	0.816245
AT3G07565.1;AT3G07565.3;AT3G07565.4;AT3G07565.2	>AT3G07565.1 | Symbols: | Protein of unknown function (DUF3755) | chr3:2413823-2415872 FORWARD LENGTH=258;>AT3G07565.3 | Symbols: | Protein of unknown function (DUF3755) | chr3:2413823-2415872 FORWARD LENGTH=259;>AT3G07565.4 | Symbols: | Protein of unkn	525150	450900	464940	335880	485300	824960	493390	419150	756270	687390	862050	702020	745330	812710	838660	843660	763990	1049600	873120	847220	452434	636232	792154	875518	63421.4	155031	59644.7	94408.2	0.0843972	0.00107149	0.000109983	0.0186705	0.652672	0.168037	1.40624	1.75087	1.93513	1.3761	1.10524	0.803167
AT3G10740.1	>AT3G10740.1 | Symbols: ASD1, ARAF1, ARAF, ATASD1 | alpha-L-arabinofuranosidase 1 | chr3:3361031-3364573 REVERSE LENGTH=678	6682900	6510200	5960000	6338600	6687600	8525500	8049600	9183600	7811500	8172900	8820500	12655000	9744700	8439400	9009000	9834200	12434000	12353000	11798000	8413700	6435860	8348620	9733720	10966580	270492	476921	1.52108e+06	1.58532e+06	0.119485	0.00401823	0.000188721	0.0224361	0.438302	0.341238	1.2972	1.51242	1.70398	1.31358	1.12666	0.857701
AT4G28480.2;AT4G28480.1	>AT4G28480.2 | Symbols: | DNAJ heat shock family protein | chr4:14073310-14075091 FORWARD LENGTH=290;>AT4G28480.1 | Symbols: | DNAJ heat shock family protein | chr4:14073310-14075091 FORWARD LENGTH=348	994610	877920	1013100	960820	947690	1092700	1038600	915190	1524300	1242400	1710500	1126000	1469800	1809500	1242800	1968800	1457900	1779800	1483500	1855000	958828	1162638	1471720	1709000	46690.3	209126	261932	203826	0.483199	0.0099822	0.000329027	0.0061318	0.356251	0.161892	1.21256	1.53492	1.78238	1.46993	1.16123	0.789986
AT4G28910.3;AT4G28910.2;AT4G28910.1	>AT4G28910.3 | Symbols: NINJA | novel interactor of JAZ | chr4:14264330-14265680 REVERSE LENGTH=425;>AT4G28910.2 | Symbols: NINJA | novel interactor of JAZ | chr4:14264330-14265680 REVERSE LENGTH=425;>AT4G28910.1 | Symbols: NINJA | novel interactor of JAZ	810080	939520	811220	704170	1047500	792530	946130	1001600	1144800	1156600	1241500	872410	1285100	1467000	1110000	1445600	1327600	1661900	1445600	1260900	862498	1008332	1195202	1428320	118830	134975	197764	136624	0.532302	0.0293434	0.000355492	0.00559025	0.166425	0.326936	1.16908	1.38574	1.65603	1.41652	1.19504	0.84365
AT5G14170.1	>AT5G14170.1 | Symbols: CHC1 | SWIB/MDM2 domain superfamily protein | chr5:4568696-4570444 REVERSE LENGTH=534	628170	494310	576800	593440	612600	657280	667140	628880	822510	506260	842570	632240	800610	817780	720280	985850	744120	1023500	840160	768690	581064	656414	762696	872464	46714.2	101003	77031.8	113096	0.630617	0.0452672	0.00130947	0.015187	0.327126	0.353558	1.12968	1.31259	1.50149	1.32914	1.14392	0.86065
AT5G53620.3;AT5G53620.2;AT5G53620.1	>AT5G53620.3 | Symbols: | unknown protein;INVOLVED IN: biological_process unknown;EXPRESSED IN: 23 plant structures;EXPRESSED DURING: 13 growth stages;Has 28929 Blast hits to 19542 proteins in 1425 species: Archae - 211;Bacteria - 3079;Metazoa - 145	2360800	2233100	2334800	1925000	1946400	1901800	2115700	2245800	2716900	2805900	3349100	2312900	3270900	3952600	2939100	4303000	3029900	3984700	3928000	4119000	2160020	2357220	3164920	3872920	188186	348952	537127	440848	0.896661	0.0127125	8.92691e-05	0.000336973	0.0975015	0.0505244	1.0913	1.46523	1.793	1.643	1.2237	0.744796
AT1G20630.1	>AT1G20630.1 | Symbols: CAT1 | catalase 1 | chr1:7146812-7149609 FORWARD LENGTH=492	3257700	3130200	3707400	3689700	3031900	3767100	3756600	3733400	3858900	4474600	5714600	5261700	5503200	6480000	5692800	4130800	4245300	3723500	4267100	4273100	3363380	3918120	5730460	4127960	282933	281494	408623	208706	0.0847414	3.95315e-08	0.0126273	0.764783	7.49527e-06	1.54057e-06	1.16494	1.70378	1.22732	1.05356	0.720354	0.683736
AT1G28580.1;AT1G28580.2	>AT1G28580.1 | Symbols: | GDSL-like Lipase/Acylhydrolase superfamily protein | chr1:10044603-10046379 REVERSE LENGTH=390;>AT1G28580.2 | Symbols: | GDSL-like Lipase/Acylhydrolase superfamily protein | chr1:10044603-10045874 REVERSE LENGTH=309	1006800	679750	754060	822850	651900	955750	1056400	876640	973480	1018300	1409000	1546000	1412500	1207300	1130800	1164600	1257000	1296800	1019500	1075300	783072	976114	1341120	1162640	126775	60897	150878	104904	0.125879	2.22878e-05	0.00140113	0.144496	0.170627	0.00200645	1.24652	1.71264	1.48472	1.19109	0.866917	0.727835
AT5G43060.1;AT3G48340.1	>AT5G43060.1 | Symbols: | Granulin repeat cysteine protease family protein | chr5:17269784-17272117 REVERSE LENGTH=463	12589000	11712000	12726000	10727000	9495600	12276000	12289000	11572000	16357000	15846000	19195000	13663000	18730000	22699000	17107000	17392000	14251000	18107000	17892000	17083000	11449920	13668000	18278800	16945000	1.21133e+06	2.01032e+06	2.94142e+06	1.39453e+06	0.42569	0.000989276	0.00663669	0.137287	0.784114	0.0233664	1.19372	1.59641	1.47992	1.23976	0.92703	0.747751
AT1G04750.2;AT1G04750.1;AT2G33120.1;AT2G33120.2;AT2G33120.3;AT1G04760.1;AT2G32670.1	>AT1G04750.2 | Symbols: VAMP7B, VAMP721, ATVAMP721, AT VAMP7B | vesicle-associated membrane protein 721 | chr1:1331857-1333426 REVERSE LENGTH=181;>AT1G04750.1 | Symbols: VAMP7B, VAMP721, ATVAMP721, AT VAMP7B | vesicle-associated membrane protein 721 | chr1	358310	431970	431480	387000	407440	483630	520950	530680	495970	463440	496720	834910	594500	512630	587260	624990	700160	449850	620440	611100	403240	498934	605204	601308	28010.7	24475.8	121277	82138.9	0.313155	0.0080182	0.00929901	0.260457	0.999855	0.232836	1.23731	1.50085	1.49119	1.20519	0.993563	0.824406
AT1G18630.1	>AT1G18630.1 | Symbols: GR-RBP6 | glycine-rich RNA-binding protein 6 | chr1:6415226-6416283 FORWARD LENGTH=155	0	459960	450500	549090	418320	400990	468260	451040	489170	531750	760190	551110	476290	687960	784610	701880	607160	692290	719540	801100	375574	468242	652032	704394	192731	43104.5	119697	61949.5	0.696798	0.0224212	0.00641204	0.0568693	0.924366	0.17273	1.24674	1.73609	1.87551	1.50434	1.08031	0.718127
AT1G71260.1	>AT1G71260.1 | Symbols: ATWHY2, WHY2 | WHIRLY 2 | chr1:26861849-26863391 REVERSE LENGTH=238	0	239150	239760	231800	212310	228940	226480	259220	242690	257290	288960	259540	291940	316920	290120	317610	261310	308450	312300	320240	184604	242924	289496	303982	92834.4	13696.4	18199.4	21726	0.36412	0.0362905	0.0158158	0.326444	0.974592	0.55008	1.31592	1.5682	1.64667	1.25135	1.05004	0.839127
AT3G12640.1	>AT3G12640.1 | Symbols: | RNA binding (RRM/RBD/RNP motifs) family protein | chr3:4014455-4017675 FORWARD LENGTH=638	362970	332330	378580	379410	446670	524650	405890	513370	582190	456420	628330	503870	456700	539400	587850	714660	484490	525750	546120	595450	379992	496504	543230	573294	37442.5	60392.7	60471.9	79196.3	0.068784	0.00813927	0.0019822	0.320527	0.897576	0.706273	1.30662	1.42958	1.5087	1.15466	1.05534	0.913985
AT4G15560.1;AT3G21500.1;AT3G21500.2	>AT4G15560.1 | Symbols: CLA1, DEF, CLA, DXS, DXPS2 | Deoxyxylulose-5-phosphate synthase | chr4:8884218-8887254 FORWARD LENGTH=717;>AT3G21500.1 | Symbols: DXPS1 | 1-deoxy-D-xylulose 5-phosphate synthase 1 | chr3:7573907-7576594 REVERSE LENGTH=640;>AT3G21500	464120	399510	0	414780	392000	603250	391590	391060	637280	467540	516830	583310	626390	546780	566340	517090	449760	634150	612310	616660	334082	498144	567930	565994	168919	104080	36647.4	71076.6	0.17415	0.0319254	0.0335711	0.80646	0.999994	0.793243	1.49108	1.69997	1.69418	1.13621	0.996591	0.877122
AT4G16500.1	>AT4G16500.1 | Symbols: | Cystatin/monellin superfamily protein | chr4:9301530-9301883 REVERSE LENGTH=117	459020	424080	325200	407540	398420	373180	463520	559440	683550	435450	541690	912860	716910	412290	755840	622980	647930	738680	762580	663860	402852	503028	667918	687206	43993	108405	174015	53932.2	0.570855	0.0152462	0.00915512	0.115982	0.994156	0.178575	1.24867	1.65797	1.70585	1.36614	1.02888	0.753128
AT4G26650.1;AT4G26650.2	>AT4G26650.1 | Symbols: | RNA-binding (RRM/RBD/RNP motifs) family protein | chr4:13445552-13447592 FORWARD LENGTH=455;>AT4G26650.2 | Symbols: | RNA-binding (RRM/RBD/RNP motifs) family protein | chr4:13445265-13447592 FORWARD LENGTH=452	1018700	912730	1038500	931090	759260	1280400	1144200	876240	1180000	1070600	1323900	1117400	1146200	1712800	1299300	1557400	982800	1699100	1460100	1432900	932056	1110288	1319920	1426460	99066	135131	212598	240618	0.521876	0.0361121	0.00679769	0.103641	0.838518	0.387005	1.19122	1.41614	1.53044	1.28477	1.08072	0.841178
AT5G17380.1	>AT5G17380.1 | Symbols: | Thiamine pyrophosphate dependent pyruvate decarboxylase family protein | chr5:5724920-5726720 REVERSE LENGTH=572	1242800	1241900	1045600	1140200	1414500	1332600	1746200	1534200	1229000	1498700	1592500	2588900	1505900	1688600	1635400	1703500	2263900	1668900	2027100	1609400	1217000	1468140	1802260	1854560	122937	177862	397842	250887	0.533387	0.0259026	0.0146196	0.191539	0.991544	0.297902	1.20636	1.4809	1.52388	1.2632	1.02902	0.814611
AT3G45770.1;AT3G45770.2	>AT3G45770.1 | Symbols: | Polyketide synthase, enoylreductase family protein | chr3:16805753-16807774 REVERSE LENGTH=375;>AT3G45770.2 | Symbols: | Polyketide synthase, enoylreductase family protein | chr3:16805753-16807460 REVERSE LENGTH=297	798470	769660	704130	974210	981210	975100	1117600	982930	714640	951240	557100	648930	602470	608590	580570	686090	789240	453780	826500	554860	845536	948302	599532	662094	112190	130526	30629.6	140474	0.578328	0.0312625	0.136348	0.0113298	0.858355	0.00227793	1.12154	0.709056	0.783046	0.698189	1.10435	1.58174
AT1G29660.1	>AT1G29660.1 | Symbols: | GDSL-like Lipase/Acylhydrolase superfamily protein | chr1:10371955-10373624 FORWARD LENGTH=364	4380700	5439000	4432000	4690300	4427600	4300100	4785900	4989700	3678200	3799700	2942700	3618900	3195200	3231700	3535700	4282200	5053000	6193800	5173000	4630000	4673920	4310720	3304840	5066400	397691	519258	245131	646218	0.706449	0.00444732	0.655426	0.153039	0.000428111	0.0389804	0.922292	0.707081	1.08397	1.1753	1.53302	1.30437
AT4G39090.1	>AT4G39090.1 | Symbols: RD19, RD19A | Papain family cysteine protease | chr4:18215826-18217326 REVERSE LENGTH=368	3210700	2946500	3008800	3377200	2614500	3645200	3411300	3214000	3949800	3789700	4695000	3842800	4608700	5301500	5003900	4131800	3138500	3710400	3688800	3910700	3031540	3602000	4690380	3716040	258167	262668	489254	330174	0.13503	2.55372e-05	0.0580434	0.965924	0.00554494	0.00216073	1.18817	1.54719	1.22579	1.03166	0.792268	0.767955
AT5G01600.1	>AT5G01600.1 | Symbols: ATFER1, FER1 | ferretin 1 | chr5:228149-229594 REVERSE LENGTH=255	2762900	2931000	2829800	2714400	2528100	3605900	3947100	3652300	3503000	3727100	6065500	3412700	5621700	4736800	4568000	3956100	4621200	3563000	3282700	3308600	2753240	3687080	4880940	3746320	133978	148928	919385	499914	0.101847	0.000192802	0.0764208	0.998555	0.0373444	0.0274156	1.33918	1.7728	1.3607	1.01607	0.767541	0.755404
AT4G34700.1	>AT4G34700.1 | Symbols: CIB22, AtCIB22 | LYR family of Fe/S cluster biogenesis protein | chr4:16556874-16558362 FORWARD LENGTH=117	453910	388430	417560	334110	448980	403720	492230	464610	580940	557790	865140	809550	610270	750900	520380	624770	372500	749890	460040	489630	408598	499858	711248	539366	44089.5	63989.9	127707	132834	0.58151	0.00289502	0.287655	0.942774	0.110958	0.0389876	1.22335	1.7407	1.32004	1.07904	0.758337	0.70279
AT4G39860.2;AT4G39860.1	>AT4G39860.2 | Symbols: | unknown protein;BEST Arabidopsis thaliana protein match is: unknown protein (TAIR:AT2G22270.1);Has 148 Blast hits to 144 proteins in 18 species: Archae - 0;Bacteria - 0;Metazoa - 0;Fungi - 0;Plants - 144;Viruses - 0;Other	5808400	5076600	5532400	4228500	3903500	4487900	4871700	4347500	7222000	5801600	9055000	5089400	7343200	9558600	7543100	8335500	5167900	7072200	7027900	7880100	4909880	5346140	7717860	7096720	734812	1.06633e+06	1.56563e+06	1.08388e+06	0.948996	0.0156774	0.0696538	0.179736	0.869831	0.0452384	1.08885	1.5719	1.4454	1.32745	0.919519	0.692697
AT5G15530.1	>AT5G15530.1 | Symbols: BCCP2, CAC1-B | biotin carboxyl carrier protein 2 | chr5:5038955-5040437 FORWARD LENGTH=255	1147100	792890	921450	766190	788480	769090	940860	945780	1189800	945900	1736400	945370	1350100	1793300	1278700	1328600	1082300	1309800	1140400	1460300	883222	958286	1420774	1264280	142776	134170	312917	136452	0.948053	0.00677349	0.0631405	0.165749	0.680231	0.0201665	1.08499	1.60863	1.43144	1.31931	0.889853	0.674482
AT1G48480.1	>AT1G48480.1 | Symbols: RKL1 | receptor-like kinase 1 | chr1:17918475-17920743 FORWARD LENGTH=655	0	411660	363190	479200	397380	455200	437650	336960	398510	474600	616380	588550	488170	738220	545570	380720	497020	518010	445760	591980	330286	420584	595378	486698	169393	48759.6	83505.6	70821.7	0.617235	0.0112467	0.185198	0.804394	0.470704	0.120901	1.27339	1.80261	1.47357	1.1572	0.817461	0.706415
AT1G78380.1;AT1G78320.1	>AT1G78380.1 | Symbols: ATGSTU19, GST8, GSTU19 | glutathione S-transferase TAU 19 | chr1:29486659-29487819 REVERSE LENGTH=219	492780	434890	0	481840	454430	672140	504760	580610	621740	460190	670630	742810	674470	501370	463300	588940	479810	562170	495500	463340	372788	567888	610516	517952	187501	76830.2	108435	48858.8	0.128293	0.049927	0.33306	0.930216	0.686254	0.954743	1.52335	1.6377	1.3894	0.912067	0.848384	0.930177
AT2G29450.1;AT2G29490.1;AT2G29480.1	>AT2G29450.1 | Symbols: ATGSTU5, ATGSTU1, AT103-1A, GSTU5 | glutathione S-transferase tau 5 | chr2:12624774-12625566 REVERSE LENGTH=224	558370	378290	609120	367830	342780	704290	556810	605880	507980	404620	954670	619790	846540	760780	531240	673700	563990	618770	461750	519220	451278	555916	742604	567486	109950	99699.9	152226	74072.1	0.56736	0.0102324	0.482796	0.998857	0.165439	0.129029	1.23187	1.64556	1.25751	1.02081	0.764184	0.748604
AT3G16480.1	>AT3G16480.1 | Symbols: MPPalpha | mitochondrial processing peptidase alpha subunit | chr3:5599906-5602716 FORWARD LENGTH=499	1245800	1220300	1056400	1034600	1218100	1546000	2145100	1288600	1391400	1421800	1437300	1815000	1492800	1608600	2888300	2189200	1934800	1628400	1604100	1633500	1155040	1558580	1848400	1798000	90231.3	304536	535811	230293	0.346653	0.0418665	0.0631216	0.740568	0.996359	0.615094	1.34937	1.60029	1.55666	1.15361	0.972733	0.843205
AT3G26380.1	>AT3G26380.1 | Symbols: | Melibiase family protein | chr3:9660140-9663145 FORWARD LENGTH=647	592060	0	446010	0	506090	567280	662960	495080	489290	653260	566610	622310	565440	633160	657760	505520	486640	506520	560790	544260	308832	573574	609056	520746	256399	74356.5	36966.9	27400.2	0.0601323	0.0293517	0.161983	0.944772	0.793595	0.982019	1.85724	1.97213	1.68618	0.907897	0.855005	0.941743
AT4G25050.1;AT4G25050.2	>AT4G25050.1 | Symbols: ACP4 | acyl carrier protein 4 | chr4:12870178-12871024 FORWARD LENGTH=137;>AT4G25050.2 | Symbols: ACP4 | acyl carrier protein 4 | chr4:12870178-12871024 FORWARD LENGTH=149	4925900	3549800	4284700	3057100	3684400	4566400	4193100	4548500	5876000	4580200	8679000	3614100	6326800	7169700	4930000	5722300	5446100	5131500	4638100	4430500	3900380	4752840	6143920	5073700	644991	579848	1.75419e+06	482941	0.63783	0.0285693	0.382255	0.968623	0.459275	0.246522	1.21856	1.57521	1.30082	1.06751	0.825808	0.773584
AT5G03160.1	>AT5G03160.1 | Symbols: ATP58IPK, P58IPK | homolog of mamallian P58IPK | chr5:750286-752671 FORWARD LENGTH=482	264170	290370	276620	0	232730	257440	262630	275670	217990	227720	296220	303760	373690	394050	328370	307140	379590	291470	323600	371610	212778	248290	339218	334682	108083	21818.5	38519.2	35011.6	0.842424	0.0435299	0.0532845	0.227416	0.999564	0.192204	1.1669	1.59423	1.57292	1.34795	0.986628	0.731948
AT5G18670.1	>AT5G18670.1 | Symbols: BMY3, BAM9 | beta-amylase 3 | chr5:6226138-6227999 FORWARD LENGTH=536	175700	161800	174420	0	162710	224790	179480	158040	199450	166470	249550	220310	301600	234440	215320	193810	200170	191240	204200	210360	134926	185646	244244	199956	67707.4	24044.3	31059.4	6928.82	0.297905	0.00585139	0.130089	0.954275	0.409327	0.19223	1.37591	1.81021	1.48197	1.07708	0.818673	0.760084
AT1G13270.1;AT1G13270.2	>AT1G13270.1 | Symbols: MAP1C, MAP1B | methionine aminopeptidase 1B | chr1:4544999-4547155 FORWARD LENGTH=369;>AT1G13270.2 | Symbols: MAP1C, MAP1B | methionine aminopeptidase 1B | chr1:4544999-4546574 FORWARD LENGTH=283	6955600	6714400	6481400	5905200	6090400	5756200	5947000	5605500	6858000	5781800	7958000	6325500	7690600	7509100	7980700	10785000	10181000	10338000	11016000	12086000	6429400	5989700	7492780	10881200	387433	447465	609334	672951	0.666688	0.0588744	1.8324e-08	4.69986e-09	8.15204e-07	0.00599429	0.931611	1.16539	1.69241	1.81665	1.45222	0.799396
AT1G28290.2;AT1G28290.1	>AT1G28290.2 | Symbols: AGP31 | arabinogalactan protein 31 | chr1:9889331-9890843 REVERSE LENGTH=315;>AT1G28290.1 | Symbols: AGP31 | arabinogalactan protein 31 | chr1:9889331-9890843 REVERSE LENGTH=359	10078000	8526900	10065000	9814100	8919700	8488600	8641100	8562200	7339200	6510300	10060000	8232200	10066000	12031000	13891000	13806000	11833000	13870000	15313000	14916000	9480740	7908280	10856040	13947600	637775	846121	1.93566e+06	1.20828e+06	0.323651	0.43491	0.000652784	2.35483e-05	0.0148531	0.0205498	0.834142	1.14506	1.47115	1.76367	1.28478	0.728468
AT2G33530.1	>AT2G33530.1 | Symbols: scpl46 | serine carboxypeptidase-like 46 | chr2:14197866-14200536 REVERSE LENGTH=465	1945600	1913900	1728400	1815900	2051300	1619100	1844100	1671900	1245800	1493900	2128100	1996400	2186900	1634400	2284900	2816000	2711400	2921300	3081600	2895500	1891020	1574960	2046140	2885160	110707	199348	226071	122456	0.0815047	0.589862	2.27409e-06	5.30293e-08	1.92064e-05	0.00656782	0.832863	1.08203	1.52572	1.83189	1.41005	0.769723
AT5G55130.2;AT5G55130.1	>AT5G55130.2 | Symbols: CNX5, SIR1 | co-factor for nitrate, reductase and xanthine dehydrogenase 5 | chr5:22373374-22376028 REVERSE LENGTH=437;>AT5G55130.1 | Symbols: CNX5, SIR1 | co-factor for nitrate, reductase and xanthine dehydrogenase 5 | chr5:2237337	892620	979800	786390	833170	788290	699310	661710	855950	773740	832950	920510	1029100	999440	997220	885750	1406800	1283700	1233700	1193500	1416400	856054	764732	966404	1306820	72964.2	74765.1	54005.8	90251.1	0.335435	0.193383	1.18109e-06	9.53541e-08	3.98723e-05	0.0069831	0.893322	1.12891	1.52656	1.70886	1.35225	0.791317
AT1G05805.1;AT5G33210.1;AT1G35460.1;AT4G09180.1;AT2G42280.2;AT2G42280.1;AT1G51140.1	>AT1G05805.1 | Symbols: | basic helix-loop-helix (bHLH) DNA-binding superfamily protein | chr1:1744843-1747427 FORWARD LENGTH=362	1317500	1107500	1181700	1134500	1072500	1390900	1370400	1166800	1546800	1477600	1825600	1291400	1394400	1543700	1504700	2092800	1445900	1837500	1779900	2217800	1162740	1390500	1511960	1874780	85208.4	128423	179943	268151	0.308987	0.0605564	0.000200207	0.00727126	0.0493422	0.773398	1.19588	1.30034	1.61238	1.34828	1.23997	0.919667
AT1G21380.1	>AT1G21380.1 | Symbols: | Target of Myb protein 1 | chr1:7485806-7488032 REVERSE LENGTH=506	1156100	927420	876300	1052000	961680	1187500	963390	847810	908220	982080	1281300	1071900	1119200	1098700	1418100	1820600	1265300	1765000	1502200	1289800	994700	977800	1197840	1528580	98963.4	114838	132177	231602	0.998594	0.277784	0.000794632	0.00058348	0.0346843	0.21865	0.98301	1.20422	1.53672	1.56328	1.27611	0.816303
AT1G33980.1;AT1G33980.2	>AT1G33980.1 | Symbols: ATUPF3, UPF3 | Smg-4/UPF3 family protein | chr1:12351719-12354401 FORWARD LENGTH=482;>AT1G33980.2 | Symbols: ATUPF3, UPF3 | Smg-4/UPF3 family protein | chr1:12351719-12354401 FORWARD LENGTH=484	266030	296180	325160	348450	273410	378790	325520	315780	393290	364950	339620	256930	358640	427640	442610	484980	382880	497590	434460	490660	301846	355666	365088	458114	31109.4	30120.3	66799.3	43724.2	0.367433	0.239987	0.000888966	0.0262837	0.0466597	0.990864	1.1783	1.20952	1.51771	1.28805	1.2548	0.974193
AT1G54170.1	>AT1G54170.1 | Symbols: CID3 | CTC-interacting domain 3 | chr1:20221353-20224919 REVERSE LENGTH=587	444310	347990	489630	402960	455540	392940	384760	433090	459900	465200	692930	424300	537400	588520	510790	985440	768370	1010900	601500	659020	428086	427178	550788	805046	48685.3	33235.2	88776.5	166744	0.999999	0.33013	0.000318344	0.000310422	0.0107815	0.324144	0.997879	1.28663	1.88057	1.88457	1.46163	0.775576
AT1G70180.2;AT1G70180.1	>AT1G70180.2 | Symbols: | Sterile alpha motif (SAM) domain-containing protein | chr1:26426768-26429097 FORWARD LENGTH=460;>AT1G70180.1 | Symbols: | Sterile alpha motif (SAM) domain-containing protein | chr1:26426768-26428985 FORWARD LENGTH=456	285310	374220	428370	385340	341060	312520	410350	383810	296570	368930	461630	329410	358380	343240	436330	532760	455530	686010	619800	845640	362860	354436	385798	627948	47781.2	43138.6	53002.9	133878	0.998718	0.975725	0.00111353	0.000823517	0.002553	0.941751	0.976784	1.06321	1.73055	1.77168	1.62766	0.918709
AT1G74230.1	>AT1G74230.1 | Symbols: GR-RBP5 | glycine-rich RNA-binding protein 5 | chr1:27915346-27916857 FORWARD LENGTH=289	2973400	2980000	2879000	3488600	3462500	2458700	3244200	3227100	2114000	2376900	1841100	2640300	2481400	1938300	3037500	4167500	3357000	4533300	3787600	4064500	3156700	2684180	2387720	3981980	262911	464489	446219	393336	0.36929	0.0651637	0.0445685	0.0015379	0.000194928	0.723881	0.850312	0.756398	1.26144	1.4835	1.66769	1.12416
AT2G01250.1	>AT2G01250.1 | Symbols: | Ribosomal protein L30/L7 family protein | chr2:132943-134264 REVERSE LENGTH=242	3329800	3729900	4238200	4793000	4107300	4083400	5840600	5286500	5192900	4595600	3839700	5424800	3997000	5706400	4335000	5962300	5685000	9470600	10036000	6627200	4039640	4999800	4660580	7556220	492213	604913	761309	1.82862e+06	0.590435	0.841829	0.00131113	0.0174143	0.00699061	0.968533	1.23768	1.15371	1.87052	1.5113	1.6213	1.07278
AT2G01650.1	>AT2G01650.1 | Symbols: PUX2 | plant UBX domain-containing protein 2 | chr2:284851-286394 REVERSE LENGTH=458	852360	988400	1010100	954130	1072200	1271100	1066200	1005800	965940	1183200	1185500	1181000	1210700	960360	1009500	1776600	1243400	1683500	1603200	1468600	975438	1098448	1109412	1555060	72573.5	113290	103317	185743	0.526996	0.456717	3.83047e-05	0.000522941	0.000667127	0.999301	1.12611	1.13735	1.59422	1.41569	1.4017	0.990117
AT2G17870.1	>AT2G17870.1 | Symbols: ATCSP3, CSP3 | cold shock domain protein 3 | chr2:7764276-7765181 REVERSE LENGTH=301	5591100	6586000	5727100	5683100	5620900	5815200	6959500	5198300	6280700	6063500	6368900	5737400	7222000	6665100	7603700	9180200	8334800	10078000	10230000	10864000	5841640	6063440	6719420	9737400	375186	576232	651877	883816	0.961514	0.260422	1.37118e-06	2.94867e-06	3.37325e-05	0.498748	1.03797	1.15026	1.66689	1.60592	1.44914	0.902376
AT2G22450.1	>AT2G22450.1 | Symbols: | riboflavin biosynthesis protein, putative | chr2:9530654-9532691 FORWARD LENGTH=476	720970	802360	585570	605090	782130	600730	677040	557720	616660	764560	807460	652640	883650	903020	907410	1103900	1131700	850180	1015600	1420600	699224	643342	830836	1104396	89176	71677.3	96087.1	186140	0.909684	0.427665	0.00101256	0.000274968	0.0237395	0.159484	0.92008	1.18823	1.57946	1.71665	1.32926	0.774331
AT2G26590.3;AT2G26590.2;AT2G26590.1	>AT2G26590.3 | Symbols: RPN13 | regulatory particle non-ATPase 13 | chr2:11311182-11314717 REVERSE LENGTH=300;>AT2G26590.2 | Symbols: RPN13 | regulatory particle non-ATPase 13 | chr2:11311182-11314717 REVERSE LENGTH=300;>AT2G26590.1 | Symbols: RPN13 | regu	1322700	1553600	1538200	1361300	1450000	1314300	1421000	1819300	1714000	1587100	1195500	1360700	2171900	1724200	1768100	2151800	2271300	2644700	1955400	2556700	1445160	1571140	1644080	2315980	92160.8	184800	341152	254940	0.874138	0.642302	0.000455996	0.00204883	0.00496723	0.971376	1.08717	1.13765	1.60258	1.47408	1.40868	0.955635
AT2G29190.2;AT2G29190.1;AT2G29200.1	>AT2G29190.2 | Symbols: PUM2 | pumilio 2 | chr2:12544260-12548071 REVERSE LENGTH=972;>AT2G29190.1 | Symbols: APUM2, PUM2 | pumilio 2 | chr2:12544260-12548071 REVERSE LENGTH=972;>AT2G29200.1 | Symbols: APUM1, PUM1 | pumilio 1 | chr2:12549483-12553185 REVERS	500160	446630	380430	542800	383680	488070	497570	482220	466780	470840	647940	403320	537870	425630	513600	839510	800200	802390	899590	630530	450740	481096	505672	794444	63835.4	11237.7	87432.7	89499.4	0.927629	0.693071	1.9426e-05	5.79487e-05	0.000145367	0.959451	1.06735	1.12187	1.76253	1.65132	1.57107	0.951399
AT2G29570.1	>AT2G29570.1 | Symbols: PCNA2, ATPCNA2 | proliferating cell nuclear antigen 2 | chr2:12650139-12651598 REVERSE LENGTH=264	952480	996770	1015200	817460	1212600	971790	1109300	1384100	1186800	1221700	1299400	927890	1334900	1197300	925380	1491900	1694600	1392400	1551500	1486900	998902	1174738	1136974	1523460	127290	135391	177586	99583.7	0.307278	0.507512	0.000321833	0.0120769	0.00549476	0.97954	1.17603	1.13822	1.52513	1.29685	1.33993	1.03321
AT3G09440.2;AT3G09440.1	>AT3G09440.2 | Symbols: | Heat shock protein 70 (Hsp 70) family protein | chr3:2903434-2905632 REVERSE LENGTH=649;>AT3G09440.1 | Symbols: | Heat shock protein 70 (Hsp 70) family protein | chr3:2903434-2905632 REVERSE LENGTH=649	28912000	26734000	27125000	29657000	26511000	26844000	25893000	25831000	25705000	26473000	27792000	29261000	27986000	26756000	32034000	42401000	37554000	44106000	44853000	40944000	27787800	26149200	28765800	41971600	1.25998e+06	436302	1.8178e+06	2.59282e+06	0.547058	0.851076	1.707e-08	3.50736e-09	4.72876e-08	0.178591	0.941032	1.0352	1.51043	1.60508	1.45908	0.909038
AT3G26400.1	>AT3G26400.1 | Symbols: EIF4B1 | eukaryotic translation initiation factor 4B1 | chr3:9666616-9669081 FORWARD LENGTH=532	2635500	2263700	2502500	2270900	2373200	2618100	2546600	2277600	2688600	2890600	3266800	2325300	3210300	2816900	2707400	3836100	2987200	4094400	3509200	3846200	2409160	2604300	2865340	3654620	142485	199663	346151	382005	0.769767	0.149457	7.2159e-05	0.000456131	0.00614827	0.579982	1.081	1.18935	1.51697	1.4033	1.27546	0.908897
AT3G26740.1	>AT3G26740.1 | Symbols: CCL | CCR-like | chr3:9827868-9828461 FORWARD LENGTH=141	10837000	12482000	11029000	9826700	13537000	9151200	10420000	10281000	8949700	10686000	10716000	11124000	9758200	9703600	10035000	16114000	13916000	13311000	18165000	13871000	11542340	9897580	10267360	15075400	1.3089e+06	706696	559673	1.81836e+06	0.25642	0.464048	0.00386918	8.78971e-05	0.000199157	0.971894	0.857502	0.889539	1.3061	1.52314	1.46828	0.963985
AT3G53460.3;AT3G53460.2;AT3G53460.1;AT3G53460.4	>AT3G53460.3 | Symbols: CP29 | chloroplast RNA-binding protein 29 | chr3:19819738-19821423 REVERSE LENGTH=342;>AT3G53460.2 | Symbols: CP29 | chloroplast RNA-binding protein 29 | chr3:19819738-19821423 REVERSE LENGTH=342;>AT3G53460.1 | Symbols: CP29 | chlor	10317000	9774000	12711000	8675400	9122900	10847000	10138000	9975000	11300000	10199000	10879000	8186300	11252000	13792000	10522000	17360000	12996000	17682000	14981000	17211000	10120060	10491800	10926260	16046000	1.41088e+06	501466	1.78839e+06	1.79984e+06	0.983855	0.865019	0.000178237	0.000354746	0.000806789	0.974744	1.03673	1.07966	1.58556	1.52938	1.46857	0.960237
AT3G58510.3;AT3G58510.2;AT3G58510.1	>AT3G58510.3 | Symbols: | DEA(D/H)-box RNA helicase family protein | chr3:21640608-21643464 FORWARD LENGTH=612;>AT3G58510.2 | Symbols: | DEA(D/H)-box RNA helicase family protein | chr3:21640608-21643464 FORWARD LENGTH=612;>AT3G58510.1 | Symbols: | DEA(D	5468400	4874700	4522500	5248100	4876300	6232400	5899400	5567500	5487000	5632500	6256300	6697900	5716400	5164000	5252100	7022100	7890800	8179300	7526300	6981300	4998000	5763760	5817340	7519960	328615	272164	587301	471235	0.0975961	0.0707441	2.06826e-06	0.000161975	0.000226398	0.99801	1.15321	1.16393	1.50459	1.3047	1.29268	0.99079
AT4G01290.2;AT4G01290.1	>AT4G01290.2 | Symbols: | unknown protein;FUNCTIONS IN: molecular_function unknown;INVOLVED IN: biological_process unknown;LOCATED IN: cellular_component unknown;EXPRESSED IN: 24 plant structures;EXPRESSED DURING: 15 growth stages;Has 1797 Blast hit	1575200	1644300	2016300	1342400	1445700	1569900	1657800	1906600	2222400	1652600	2053400	1493100	2136700	2109300	1727800	3102000	2044400	2951700	2764500	2855000	1604780	1801860	1904060	2743520	230623	238605	252390	367011	0.749585	0.447018	0.000144726	0.00102512	0.0029294	0.952945	1.12281	1.18649	1.70959	1.5226	1.44088	0.946325
AT4G01370.1;AT5G10530.1;AT5G06740.1;AT5G59270.1;AT4G02410.1;AT5G65600.1;AT2G37710.1;AT3G53810.1;AT5G55830.1;AT5G01540.1;AT5G01550.1;AT5G01560.1;AT3G08870.1;AT5G03140.1;AT3G53380.1;AT2G32800.1	>AT4G01370.1 | Symbols: ATMPK4, MPK4 | MAP kinase 4 | chr4:567219-568889 FORWARD LENGTH=376	2666500	2831600	2609400	2804900	3281600	3452100	3086400	2991900	2679200	3219400	3431000	4089300	3519400	2947400	3205700	4355600	4321300	4622300	4338600	3729200	2838800	3085800	3438560	4273400	236468	255408	380924	293662	0.649435	0.0503624	2.17612e-05	0.000189267	0.00536678	0.365212	1.08701	1.21127	1.50535	1.38486	1.24279	0.897411
AT4G03110.2;AT4G03110.1;AT1G03457.1;AT1G03457.2	>AT4G03110.2 | Symbols: AtRBP-DR1, RBP-DR1 | RNA-binding protein-defense related 1 | chr4:1376710-1379275 REVERSE LENGTH=439;>AT4G03110.1 | Symbols: AtRBP-DR1, RBP-DR1 | RNA-binding protein-defense related 1 | chr4:1376612-1379275 REVERSE LENGTH=441	528530	543830	668660	509660	438010	607370	559880	617060	511640	516940	637360	621470	540530	735050	663400	802090	940260	656800	907860	887210	537738	562578	639562	838844	74828.5	43953.2	62969.4	101861	0.963508	0.248299	0.000156153	0.000390107	0.00752337	0.475783	1.04619	1.18936	1.55995	1.49107	1.31159	0.87963
AT4G23650.1	>AT4G23650.1 | Symbols: CDPK6, CPK3 | calcium-dependent protein kinase 6 | chr4:12324967-12327415 REVERSE LENGTH=529	942850	888610	956680	1039300	894610	1191300	1076700	1073700	1051500	1135000	938860	1460300	1105300	1074400	938560	1455200	1629400	1489300	1527600	1120300	944410	1105640	1103484	1444360	54315.3	50967.6	191033	172233	0.354227	0.36537	0.00039227	0.012086	0.0115414	0.999996	1.17072	1.16844	1.52938	1.30636	1.30891	1.00195
AT4G31200.3;AT4G31200.2;AT4G31200.1	>AT4G31200.3 | Symbols: | SWAP (Suppressor-of-White-APricot)/surp RNA-binding domain-containing protein | chr4:15162323-15164568 REVERSE LENGTH=650;>AT4G31200.2 | Symbols: | SWAP (Suppressor-of-White-APricot)/surp RNA-binding domain-containing protein |	423850	457530	435730	440350	480540	513670	524820	415850	632920	674920	556000	397600	519250	478740	536580	967220	784290	905410	572160	865650	447600	552436	497634	818946	19703.7	92088.2	56132.7	136928	0.360345	0.850306	0.000101361	0.00279753	0.000476897	0.813272	1.23422	1.11178	1.82964	1.48243	1.64568	1.11013
AT4G33420.1	>AT4G33420.1 | Symbols: | Peroxidase superfamily protein | chr4:16084856-16086105 FORWARD LENGTH=325	1642800	1469800	1401800	1452100	1624000	2287400	2055400	2073300	1185000	1931500	1891500	2061400	1813600	1575200	1976000	2733600	2657800	2646900	2469700	2240100	1518100	1906520	1863540	2549620	96932.4	378488	166260	177316	0.119829	0.18782	5.27933e-05	0.00563726	0.00329238	0.993283	1.25586	1.22755	1.67948	1.33732	1.36816	1.02306
AT4G36020.1	>AT4G36020.1 | Symbols: CSDP1 | cold shock domain protein 1 | chr4:17043443-17044342 REVERSE LENGTH=299	2584300	2696300	2394400	2499000	2087200	2361700	2692500	2012200	2564500	2612000	2608100	2227900	2815600	2477100	3189600	5061200	3488700	3870100	4083400	3912200	2452240	2448580	2663660	4083120	207746	243974	324801	526226	0.999999	0.825724	3.16787e-05	3.08475e-05	0.000154443	0.818387	0.998507	1.08622	1.66506	1.66755	1.5329	0.919254
AT5G08450.3;AT5G08450.2;AT5G08450.1	>AT5G08450.3 | Symbols: | FUNCTIONS IN: molecular_function unknown;INVOLVED IN: biological_process unknown;LOCATED IN: cellular_component unknown;EXPRESSED IN: 25 plant structures;EXPRESSED DURING: 15 growth stages;CONTAINS InterPro DOMAIN/s: Histone	770910	843440	604910	768410	883590	861590	846800	817570	474150	617910	937870	789570	955540	804710	905540	1322400	1414600	1429400	1403800	1063900	774252	723604	878646	1326820	95356	152608	68621.5	136602	0.928459	0.605459	3.18963e-05	1.10245e-05	0.000330486	0.284394	0.934585	1.13483	1.71368	1.83363	1.51007	0.823544
AT5G09590.1;AT4G32208.1	>AT5G09590.1 | Symbols: MTHSC70-2, HSC70-5 | mitochondrial HSO70 2 | chr5:2975721-2978508 FORWARD LENGTH=682	24706000	22227000	21473000	23362000	24244000	21491000	23497000	22469000	23007000	26435000	24387000	27074000	26087000	24484000	28850000	34294000	35411000	36622000	39332000	36853000	23202400	23379800	26176400	36502400	1.20942e+06	1.66638e+06	1.67499e+06	1.68594e+06	0.998491	0.0710806	1.20372e-08	1.46036e-08	4.20614e-07	0.0953294	1.00765	1.12818	1.57322	1.56128	1.39448	0.893163
AT5G15270.2;AT5G15270.1	>AT5G15270.2 | Symbols: | RNA-binding KH domain-containing protein | chr5:4958738-4960947 FORWARD LENGTH=548;>AT5G15270.1 | Symbols: | RNA-binding KH domain-containing protein | chr5:4958738-4960947 FORWARD LENGTH=548	274340	243650	199540	287320	235430	280840	324470	303620	224670	251240	349080	330530	318060	306810	337420	394040	398560	592530	634350	393660	248056	276968	328380	482628	30871.2	35717.7	14741.8	107637	0.899279	0.259704	0.000210989	0.000814102	0.0097629	0.619144	1.11655	1.32381	1.94564	1.74254	1.46972	0.843437
AT5G18230.1;AT5G18230.2	>AT5G18230.1 | Symbols: | transcription regulator NOT2/NOT3/NOT5 family protein | chr5:6021610-6027031 REVERSE LENGTH=843;>AT5G18230.2 | Symbols: | transcription regulator NOT2/NOT3/NOT5 family protein | chr5:6021610-6027031 REVERSE LENGTH=845	410640	511120	478050	556990	519040	508310	435350	407470	538020	396210	509140	684390	528450	518020	599450	1073000	816310	943710	786250	941780	495168	457072	567890	912210	49161.6	56239.3	66426.5	102745	0.874629	0.497059	2.11204e-06	6.63341e-07	2.33778e-05	0.169195	0.923064	1.14686	1.84222	1.99577	1.60631	0.80486
AT5G23010.1;AT5G23020.1	>AT5G23010.1 | Symbols: MAM1, IMS3 | methylthioalkylmalate synthase 1 | chr5:7703173-7706769 FORWARD LENGTH=506	1731100	2050700	1998600	1943400	2114900	1752600	1853200	1969200	1504400	1991600	2297100	2541200	2587600	1656000	2502700	2917700	2914800	2601200	3362700	2567500	1967740	1814200	2316920	2872780	131211	177080	345048	286621	0.820627	0.237529	0.00053575	0.000100792	0.0287111	0.0515532	0.921971	1.17745	1.45994	1.5835	1.23991	0.783022
AT5G24490.1	>AT5G24490.1 | Symbols: | 30S ribosomal protein, putative | chr5:8365690-8367178 FORWARD LENGTH=308	10460000	12049000	10593000	8923100	12894000	7265700	10441000	9946600	7603300	7578500	7766300	8375800	11248000	7886200	10040000	13761000	17647000	17216000	15483000	16923000	10983820	8567020	9063260	16206000	1.37529e+06	1.34271e+06	1.36142e+06	1.42207e+06	0.100829	0.238181	0.000330631	3.86553e-06	9.03361e-06	0.955479	0.779967	0.825146	1.47544	1.89167	1.7881	0.945247
AT5G42950.1	>AT5G42950.1 | Symbols: | GYF domain-containing protein | chr5:17224436-17231044 FORWARD LENGTH=1714	3152600	2921600	2890100	2588100	2818700	3213400	2971200	2593400	2892600	2721900	3177400	2880200	3413800	3329200	3960700	5014900	3884700	4714000	5034600	4740400	2874220	2878500	3352260	4677720	181626	212958	354383	418373	0.999997	0.166437	1.92799e-06	1.98882e-06	8.37816e-05	0.171989	1.00149	1.16632	1.62747	1.62505	1.39539	0.858674
AT5G53400.1	>AT5G53400.1 | Symbols: BOB1 | HSP20-like chaperones superfamily protein | chr5:21661588-21663383 FORWARD LENGTH=304	2977900	2562900	2904700	2549100	2764300	2697400	2808800	3038200	2964400	2904300	4200300	2771300	3584200	3859800	3006700	4516800	3475000	4697100	4775400	4036200	2751780	2882620	3484460	4300100	174027	119264	529170	485986	0.959241	0.0597501	0.000131743	0.000339939	0.0326269	0.146128	1.04755	1.26626	1.56266	1.49173	1.23408	0.827279
AT5G58230.1	>AT5G58230.1 | Symbols: MSI1, MEE70, ATMSI1 | Transducin/WD40 repeat-like superfamily protein | chr5:23556112-23557994 FORWARD LENGTH=424	1496700	1668600	1267700	1559300	1701700	1145300	1575000	1850100	1049300	1122800	1087400	1441300	2205600	1326200	1780700	1925000	2496700	2769800	1978200	2432500	1538800	1348500	1568240	2320440	154319	311338	389171	322196	0.816225	0.999067	0.0114281	0.00191993	0.0150368	0.744011	0.876332	1.01913	1.50795	1.72076	1.47965	0.859881
AT5G61210.1	>AT5G61210.1 | Symbols: SNAP33, ATSNAP33, SNP33, ATSNAP33B | soluble N-ethylmaleimide-sensitive factor adaptor protein 33 | chr5:24624027-24625366 FORWARD LENGTH=300	1400900	1572900	1595400	1674600	1500800	1550400	1577300	1775800	1172900	2007800	1829900	1811400	1853100	1753500	2054300	2757400	2816800	2519100	3035700	2485500	1548920	1616840	1860440	2722900	92473.1	276108	102381	202852	0.95302	0.120245	6.53657e-07	1.44555e-06	3.27393e-05	0.280956	1.04385	1.20112	1.75793	1.68409	1.46358	0.869063
AT5G62390.1	>AT5G62390.1 | Symbols: ATBAG7, BAG7 | BCL-2-associated athanogene 7 | chr5:25052377-25054170 REVERSE LENGTH=446	2974000	3481300	2980700	4224800	4470200	3423300	4026600	4522000	2498600	3489700	2064100	3687400	3061300	3351100	3907500	3921400	5443800	5050900	5889900	4646400	3626200	3592040	3214280	4990480	621882	676495	643340	675193	0.999849	0.810133	0.0423405	0.0366791	0.00713689	0.846007	0.99058	0.886405	1.37623	1.38932	1.5526	1.11753
AT3G23570.1	>AT3G23570.1 | Symbols: | alpha/beta-Hydrolases superfamily protein | chr3:8458052-8459608 REVERSE LENGTH=239	1314300	1695000	1387100	1705000	1750800	1368200	1337700	1393100	927140	1636200	1932500	1970700	2248800	1461800	1940800	2535300	2051400	2120400	2297800	2206900	1570440	1332468	1910920	2242360	181864	228703	253300	168217	0.408263	0.143564	0.00183103	8.18171e-05	0.159164	0.00654476	0.848468	1.21681	1.42785	1.68286	1.17345	0.697291
AT1G13440.1;AT1G13440.2	>AT1G13440.1 | Symbols: GAPC-2, GAPC2 | glyceraldehyde-3-phosphate dehydrogenase C2 | chr1:4608465-4610494 REVERSE LENGTH=338;>AT1G13440.2 | Symbols: GAPC-2, GAPC2 | glyceraldehyde-3-phosphate dehydrogenase C2 | chr1:4608465-4610494 REVERSE LENGTH=310	8201700	8365000	7239100	6960500	7629800	8946500	8262300	8527400	6987900	7640900	9424400	11504000	8967000	8572600	7024200	10869000	11846000	14984000	11865000	8125000	7679220	8073000	9098440	11537800	539627	688399	1.44839e+06	2.19877e+06	0.977357	0.490229	0.00586399	0.0132514	0.100404	0.726056	1.05128	1.18481	1.50247	1.42918	1.26811	0.887295
AT1G13750.1	>AT1G13750.1 | Symbols: | Purple acid phosphatases superfamily protein | chr1:4715490-4718091 REVERSE LENGTH=613	260150	290840	230400	252670	363850	361030	322710	298220	275560	0	330650	480940	380470	278040	357930	388760	500190	450980	498130	403050	279582	251504	365606	448222	46365	128904	67039.6	46422.7	0.958328	0.445798	0.0388219	0.0144271	0.479488	0.220238	0.899572	1.30769	1.60319	1.78217	1.22597	0.68791
AT1G17880.1	>AT1G17880.1 | Symbols: BTF3, ATBTF3 | basic transcription factor 3 | chr1:6152572-6153425 REVERSE LENGTH=165	672160	605170	595690	443270	666220	740580	732820	633210	573000	568140	804870	673650	784620	878760	1144300	892240	877230	949040	1058000	1838900	596502	649550	857240	1123082	82632.4	74799.5	157853	363498	0.982844	0.31296	0.0111412	0.0231893	0.297507	0.501608	1.08893	1.43711	1.88278	1.72902	1.31011	0.757722
AT1G35780.1	>AT1G35780.1 | Symbols: | unknown protein;BEST Arabidopsis thaliana protein match is: unknown protein (TAIR:AT1G78150.2);Has 145 Blast hits to 144 proteins in 16 species: Archae - 0;Bacteria - 0;Metazoa - 0;Fungi - 0;Plants - 145;Viruses - 0;Other	958950	576420	777750	725140	613400	877800	848590	526420	1034400	740520	1423400	641930	866090	1279400	1045300	1742800	1196800	1324900	1415400	1413300	730332	805546	1051224	1418640	135576	168278	280147	180621	0.949075	0.14328	0.000830169	0.00243744	0.0793191	0.33224	1.10299	1.43938	1.94246	1.76109	1.34951	0.766293
AT1G48110.2;AT1G48110.1;AT1G09810.1;AT3G17330.2;AT3G17330.1	>AT1G48110.2 | Symbols: ECT7 | evolutionarily conserved C-terminal region 7 | chr1:17770339-17772806 REVERSE LENGTH=639;>AT1G48110.1 | Symbols: ECT7 | evolutionarily conserved C-terminal region 7 | chr1:17770339-17772806 REVERSE LENGTH=639	306140	318420	302360	363450	269260	432930	0	232720	376250	338370	329320	364300	384210	365070	391380	462380	483390	497860	550210	420630	311926	276054	366856	482894	30470.5	152720	21546.5	42551.9	0.923204	0.776712	0.0405903	0.0117417	0.223471	0.418422	0.884998	1.1761	1.5481	1.74927	1.3163	0.752486
AT1G55150.1	>AT1G55150.1 | Symbols: | DEA(D/H)-box RNA helicase family protein | chr1:20574634-20577141 FORWARD LENGTH=501	460180	416840	418150	430440	393850	486820	198700	334730	514270	417800	529690	495450	500500	691620	625630	738870	797000	521050	837730	771320	423892	390464	568578	733194	21656	114227	77316.1	110896	0.950444	0.140753	0.000820965	0.000289611	0.0800183	0.0535251	0.92114	1.34133	1.72967	1.87775	1.28952	0.686738
AT2G45140.1	>AT2G45140.1 | Symbols: PVA12 | plant VAP homolog 12 | chr2:18611029-18612971 FORWARD LENGTH=239	308840	264370	334650	279770	289100	251250	409660	317990	332530	349250	317860	435790	354690	374160	433250	375480	398640	467630	570460	438610	295346	332136	383150	450164	24364	51079.7	45682.7	68032.5	0.726356	0.0991673	0.00228588	0.0190422	0.26553	0.489087	1.12457	1.29729	1.52419	1.35536	1.1749	0.866856
AT3G02180.2;AT3G02180.1	>AT3G02180.2 | Symbols: SP1L3 | SPIRAL1-like3 | chr3:404989-405457 FORWARD LENGTH=122;>AT3G02180.1 | Symbols: SP1L3 | SPIRAL1-like3 | chr3:404989-405457 FORWARD LENGTH=122	2360400	2434900	2600800	2099500	1805300	1906800	1955100	1781200	3012600	2051100	3351600	2089100	2937700	3631100	3304100	4546000	2619300	4677100	4398900	4500300	2260180	2141360	3062720	4148320	279044	444214	534479	769719	0.988974	0.190819	0.000719455	0.000388445	0.0501785	0.11183	0.947429	1.35508	1.83539	1.93724	1.35446	0.699169
AT3G23830.2;AT3G23830.1	>AT3G23830.2 | Symbols: GR-RBP4, GRP4 | glycine-rich RNA-binding protein 4 | chr3:8606762-8607677 REVERSE LENGTH=136;>AT3G23830.1 | Symbols: GR-RBP4, GRP4 | glycine-rich RNA-binding protein 4 | chr3:8606762-8607677 REVERSE LENGTH=136	596530	655770	692710	622440	580780	567130	557620	621630	668030	613790	1028800	670180	863960	904760	785270	1576500	708260	826240	861520	956010	629646	605640	850594	985706	40487.1	40008.9	119738	305859	0.996883	0.277139	0.0366814	0.024553	0.667388	0.202057	0.961874	1.35091	1.56549	1.62754	1.15884	0.71202
AT4G35890.1	>AT4G35890.1 | Symbols: | winged-helix DNA-binding transcription factor family protein | chr4:16997433-17000410 FORWARD LENGTH=523	1005100	631280	579620	717630	517490	853900	610960	506870	924280	719010	1138200	574170	1041700	987540	756650	1173500	1026000	980720	1034400	1162300	690224	723004	899652	1075384	170554	152924	205521	77795.7	0.990985	0.280712	0.0162239	0.029053	0.424332	0.419971	1.04749	1.30342	1.55802	1.48738	1.19533	0.803649
AT5G13200.1	>AT5G13200.1 | Symbols: | GRAM domain family protein | chr5:4207081-4208079 FORWARD LENGTH=272	2440100	2229100	1741700	2444300	2651000	2436200	2768700	2812000	1700500	2401700	2575200	3956600	3234300	2516700	3048000	3501500	4149100	3607700	4059500	3025600	2301240	2423820	3066160	3668680	309958	398362	522385	407127	0.974871	0.0819758	0.00138608	0.00321865	0.21262	0.170543	1.05327	1.33239	1.59422	1.51359	1.19651	0.790507
AT1G50570.2;AT1G50570.1	>AT1G50570.2 | Symbols: | Calcium-dependent lipid-binding (CaLB domain) family protein | chr1:18726400-18727566 REVERSE LENGTH=388;>AT1G50570.1 | Symbols: | Calcium-dependent lipid-binding (CaLB domain) family protein | chr1:18726400-18727566 REVERSE LEN	643910	1093300	784370	691580	1115700	844010	964390	1010300	795290	897180	653850	637040	787100	665500	795550	1120200	1220400	1370600	1206000	935090	865772	902234	707808	1170458	200212	77966.9	68841	142645	0.97971	0.368541	0.0243693	0.0518386	0.000827659	0.208043	1.04212	0.817545	1.35192	1.29729	1.65364	1.27469
AT1G32360.1	>AT1G32360.1 | Symbols: | Zinc finger (CCCH-type) family protein | chr1:11673325-11675162 FORWARD LENGTH=384	363350	0	291600	310410	325500	387200	338900	285760	375190	412350	400280	318990	355230	371790	349760	430860	374670	429000	395880	448070	258172	359880	359210	415696	131221	43972.3	26712.5	26573.8	0.226821	0.231561	0.0310321	0.694198	0.686484	0.999999	1.39395	1.39136	1.61015	1.1551	1.15725	1.00187
AT1G48210.2;AT1G48210.1	>AT1G48210.2 | Symbols: | Protein kinase superfamily protein | chr1:17799551-17801798 FORWARD LENGTH=363;>AT1G48210.1 | Symbols: | Protein kinase superfamily protein | chr1:17799551-17801798 FORWARD LENGTH=363	223840	0	206100	207790	226580	253920	229010	228810	235840	225410	266420	284190	281130	291050	267140	299440	308660	467030	309770	322970	172862	234598	277986	341574	86822.1	10237.5	9700.01	63175	0.399751	0.0622782	0.00224287	0.0568284	0.375057	0.675165	1.35714	1.60814	1.97599	1.456	1.22875	0.84392
AT1G74040.1	>AT1G74040.1 | Symbols: IMS1, MAML-3, IPMS2 | 2-isopropylmalate synthase 1 | chr1:27842258-27845566 FORWARD LENGTH=631	0	782770	786580	715660	586380	869130	973650	827060	822260	727060	833040	652060	798140	732630	735010	1112700	1046800	1044100	1067400	981780	574278	843832	750176	1050556	296132	79843.7	62179.8	42264.7	0.114293	0.419173	0.00298227	0.286783	0.0690768	0.835271	1.46938	1.30629	1.82935	1.24498	1.40041	1.12485
AT1G76940.1	>AT1G76940.1 | Symbols: | RNA-binding (RRM/RBD/RNP motifs) family protein | chr1:28902707-28904085 REVERSE LENGTH=233	690520	589270	635700	683830	582240	738470	672830	629190	708940	822840	956430	694690	710140	1037400	788240	1216800	680780	724190	1160200	1253800	636312	714454	837380	1007154	45461.1	65356.3	136489	250917	0.877287	0.259715	0.0131159	0.057045	0.396117	0.651907	1.1228	1.31599	1.5828	1.40968	1.20274	0.853202
AT3G08780.2;AT3G08780.1	>AT3G08780.2 | Symbols: | unknown protein;FUNCTIONS IN: molecular_function unknown;INVOLVED IN: biological_process unknown;LOCATED IN: cellular_component unknown;EXPRESSED IN: male gametophyte, cultured cell;EXPRESSED DURING: L mature pollen stage, M	538730	0	481770	536760	0	516930	596540	554860	523930	515980	529650	587440	534680	518240	496870	614910	609580	642450	617180	515850	311452	541648	533376	599994	255120	30891.6	30001	43571.7	0.101361	0.118813	0.0307775	0.921205	0.88843	0.999735	1.73911	1.71255	1.92644	1.10772	1.1249	1.01551
AT3G60600.2;AT3G60600.3;AT3G60600.1	>AT3G60600.2 | Symbols: VAP27-1 | vesicle associated protein | chr3:22400537-22401650 FORWARD LENGTH=217;>AT3G60600.3 | Symbols: VAP27-1 | vesicle associated protein | chr3:22400537-22401669 FORWARD LENGTH=230;>AT3G60600.1 | Symbols: VAP27-1, VAP, (AT)VAP,	244460	201090	275120	0	223440	248760	253510	265260	281560	227080	0	292460	251890	292030	250930	258470	293470	447190	345390	530120	188822	255234	217462	374928	97514.7	18061.6	110254	100376	0.724018	0.968205	0.0429817	0.270644	0.100344	0.931625	1.35172	1.15168	1.98562	1.46896	1.72411	1.17369
AT4G02480.1;AT1G02890.2;AT1G02890.1;AT4G24860.1	>AT4G02480.1 | Symbols: | AAA-type ATPase family protein | chr4:1082082-1088680 REVERSE LENGTH=1265	0	812900	880280	820470	783780	780650	939750	769580	871980	909470	784330	905000	946620	941250	869470	1298900	1007400	1264500	1284600	1225200	659486	854286	889334	1216120	331232	68205.3	59401.7	107265	0.442812	0.305928	0.00238173	0.0515555	0.0864144	0.992397	1.29538	1.34853	1.84404	1.42355	1.36745	0.960591
AT5G03040.3;AT5G03040.2;AT5G03040.1	>AT5G03040.3 | Symbols: iqd2 | IQ-domain 2 | chr5:710380-712406 REVERSE LENGTH=461;>AT5G03040.2 | Symbols: iqd2 | IQ-domain 2 | chr5:710380-712406 REVERSE LENGTH=461;>AT5G03040.1 | Symbols: iqd2 | IQ-domain 2 | chr5:710380-712406 REVERSE LENGTH=461	0	195130	241020	0	222370	228600	224110	246950	181710	218430	235740	217160	212420	263920	251090	250900	210820	238280	343890	270230	131704	219960	236066	262824	108522	21381	19586.9	44890	0.206909	0.109159	0.0336041	0.750324	0.922313	0.98115	1.67011	1.7924	1.99557	1.19487	1.11335	0.931773
AT1G30230.1;AT1G30230.2	>AT1G30230.1 | Symbols: | Glutathione S-transferase, C-terminal-like;Translation elongation factor EF1B/ribosomal protein S6 | chr1:10639286-10640515 FORWARD LENGTH=231;>AT1G30230.2 | Symbols: | Glutathione S-transferase, C-terminal-like;Translation elo	10836000	12786000	11853000	14203000	14363000	8685800	12689000	12573000	6096800	6477800	9184500	7720900	15622000	6172500	12854000	13264000	16668000	19292000	14461000	15459000	12808200	9304480	10310780	15828800	1.35391e+06	2.85658e+06	3.4577e+06	2.06319e+06	0.25271	0.528898	0.370967	0.0114413	0.0347435	0.943549	0.726447	0.805014	1.23583	1.7012	1.53517	0.902403
AT4G10000.2;AT4G10000.1	>AT4G10000.2 | Symbols: | Thioredoxin family protein | chr4:6260707-6263053 REVERSE LENGTH=333;>AT4G10000.1 | Symbols: | Thioredoxin family protein | chr4:6260707-6263053 REVERSE LENGTH=333	706380	781630	942580	620200	687520	600230	549910	704310	685370	633330	723260	797970	698370	456580	574160	1254600	834490	1126500	920480	783690	747662	634630	650068	983952	110195	56200.3	120636	178909	0.584694	0.688868	0.0695144	0.00541891	0.00774689	0.997995	0.848819	0.869468	1.31604	1.55043	1.51361	0.976252
AT1G49650.1;AT1G49640.1	>AT1G49650.1 | Symbols: | alpha/beta-Hydrolases superfamily protein | chr1:18377363-18378487 REVERSE LENGTH=374	975980	869600	814290	879750	939190	931540	691640	767120	891980	0	880560	1019800	862180	871630	897520	1132800	1298200	1258900	1286400	1089200	895762	656456	906338	1213100	56390.5	339282	57914.5	85453.9	0.272942	0.999783	0.0981306	0.00234463	0.113908	0.240456	0.732846	1.01181	1.35427	1.84795	1.33846	0.724295
AT1G55805.1	>AT1G55805.1 | Symbols: | BolA-like family protein | chr1:20858956-20859438 REVERSE LENGTH=160	403350	480840	490730	390360	390900	0	536360	429190	467930	431780	580860	425280	567680	617600	450790	774490	531620	583530	627090	546930	431236	373052	528442	612732	44890	190494	76037.7	87331.1	0.886204	0.630195	0.150134	0.039648	0.724344	0.25392	0.865076	1.22541	1.42087	1.64248	1.15951	0.705947
AT2G32520.1	>AT2G32520.1 | Symbols: | alpha/beta-Hydrolases superfamily protein | chr2:13805823-13807442 REVERSE LENGTH=239	2141200	1892400	1886100	1299500	1338600	1351500	1386200	1748400	1902800	1160900	2007900	1852700	2564800	2230500	2056000	3142400	1704400	2877100	1806000	2109300	1711560	1509960	2142380	2327840	333662	273293	243173	578610	0.87586	0.406161	0.142265	0.0355089	0.899859	0.128239	0.882213	1.25171	1.36007	1.54166	1.08657	0.704805
AT5G02160.1	>AT5G02160.1 | Symbols: | unknown protein;FUNCTIONS IN: molecular_function unknown;INVOLVED IN: biological_process unknown;LOCATED IN: chloroplast thylakoid membrane;EXPRESSED IN: 23 plant structures;EXPRESSED DURING: 13 growth stages;Has 121 Blast	3506200	5131800	4071700	3286800	3984200	2146700	3598700	2186200	2655600	2863000	3627800	2621800	4335500	2932000	3376800	6071300	3136800	6811800	4558700	3969700	3996140	2690040	3378780	4909660	638558	530252	591601	1.35035e+06	0.170055	0.733597	0.445251	0.00922909	0.0880315	0.664408	0.67316	0.845511	1.2286	1.82513	1.45309	0.796157
AT1G27950.1	>AT1G27950.1 | Symbols: LTPG1 | glycosylphosphatidylinositol-anchored lipid protein transfer 1 | chr1:9740740-9741991 FORWARD LENGTH=193	2305300	1604200	3643700	2341500	2252700	2605700	3337400	3791700	3083100	3247900	1258900	2570500	2077000	1292900	1916000	2545400	2806000	3746300	4464800	2873700	2429480	3213160	1823060	3287240	664805	383998	496213	714187	0.262536	0.47226	0.197849	0.997818	0.0122779	0.0176715	1.32257	0.750391	1.35306	1.02306	1.80314	1.76251
AT1G10960.1	>AT1G10960.1 | Symbols: ATFD1, FD1 | ferredoxin 1 | chr1:3664445-3664891 FORWARD LENGTH=148	23747000	43016000	46537000	25639000	40455000	21664000	45376000	54070000	28285000	32724000	10941000	29849000	31236000	27835000	22256000	32820000	59855000	44386000	43038000	45970000	35878800	36423800	24423400	45213800	9.35428e+06	1.17415e+07	7.40217e+06	8.64826e+06	0.999795	0.34615	0.516343	0.564357	0.0301366	0.308428	1.01519	0.68072	1.26018	1.24133	1.85125	1.49135
AT1G33520.1	>AT1G33520.1 | Symbols: MOS2 | D111/G-patch domain-containing protein | chr1:12157488-12158876 REVERSE LENGTH=462	219220	245960	205720	217790	209280	227680	192570	220050	215580	180230	219640	0	212170	223090	242910	223650	244500	339710	311190	328160	219594	207222	179562	289442	14123.9	17867.2	90354.5	46577.5	0.986451	0.702202	0.268261	0.156665	0.0394774	0.874915	0.94366	0.8177	1.31808	1.39677	1.61193	1.15404
AT3G18890.1	>AT3G18890.1 | Symbols: | NAD(P)-binding Rossmann-fold superfamily protein | chr3:6511169-6514729 FORWARD LENGTH=641	13412000	12834000	17891000	12605000	12695000	12425000	12179000	10855000	16432000	13271000	14317000	9507100	10577000	9817000	9036100	18657000	13717000	18543000	16743000	14927000	13887400	13032400	10650840	16517400	2.02143e+06	1.86829e+06	1.90037e+06	1.95466e+06	0.922787	0.125118	0.258844	0.0904696	0.00287996	0.337161	0.938433	0.766943	1.18938	1.26741	1.55081	1.2236
AT5G43960.2;AT5G43960.1	>AT5G43960.2 | Symbols: | Nuclear transport factor 2 (NTF2) family protein with RNA binding (RRM-RBD-RNP motifs) domain | chr5:17689154-17691220 REVERSE LENGTH=391;>AT5G43960.1 | Symbols: | Nuclear transport factor 2 (NTF2) family protein with RNA bindin	979380	1122300	1077900	840830	889080	935820	1151400	1058100	1170900	874540	667090	0	951780	899470	926850	912370	1119900	1090200	1327000	1121900	981898	1038152	689038	1114274	107192	116693	359200	131672	0.980028	0.228712	0.802836	0.953064	0.0459847	0.12045	1.05729	0.701741	1.13482	1.07332	1.61714	1.50667
AT5G61130.1	>AT5G61130.1 | Symbols: PDCB1 | plasmodesmata callose-binding protein 1 | chr5:24587438-24589369 REVERSE LENGTH=201	260450	220080	370230	260800	245590	268420	355530	354680	418110	219620	0	278680	291330	265240	293940	304230	376700	497250	503380	454300	271430	323272	225838	427172	51574.3	70390	113380	76310.8	0.802786	0.855548	0.0657653	0.303682	0.0138066	0.355897	1.191	0.83203	1.57378	1.3214	1.8915	1.43143
AT5G63800.1	>AT5G63800.1 | Symbols: MUM2, BGAL6 | Glycosyl hydrolase family 35 protein | chr5:25530323-25535678 FORWARD LENGTH=718	1343700	1235000	1126500	1076700	1341500	1786100	1713500	1704600	1059300	1670600	955360	1550400	1084600	725370	945030	886850	1399600	1271500	1224600	902910	1224680	1586820	1052152	1137092	109047	266432	274567	205959	0.142865	0.700815	0.944376	0.0521045	0.948875	0.0181591	1.2957	0.859124	0.928481	0.716585	1.08073	1.50817
AT3G01290.1	>AT3G01290.1 | Symbols: | SPFH/Band 7/PHB domain-containing membrane-associated protein family | chr3:88252-89356 REVERSE LENGTH=285	0	0	0	0	0	0	0	0	0	0	293910	409870	283690	247670	331160	371060	523440	380890	532030	0	0	0	313260	361484	0	0	55144.8	193109	1	0.00221775	0.000569321	0.000569321	0.903477	0.00221775	DIV/0!	DIV/0!	DIV/0!	DIV/0!	1.15394	0
AT1G20160.2;AT1G20160.1	>AT1G20160.2 | Symbols: ATSBT5.2 | Subtilisin-like serine endopeptidase family protein | chr1:6990852-6993737 REVERSE LENGTH=730;>AT1G20160.1 | Symbols: ATSBT5.2 | Subtilisin-like serine endopeptidase family protein | chr1:6990852-6993854 REVERSE LENGTH=76	293220	217700	258830	275730	241580	290670	263070	255550	312090	390110	0	0	0	0	0	296060	280600	373820	352730	245310	257412	302298	0	309704	26258.2	48303.7	0	47205.7	0.330969	1.42902e-07	0.21449	0.991254	1.03623e-08	1.46846e-08	1.17437	0	1.20315	1.0245	DIV/0!	DIV/0!
AT2G15490.3;AT2G15490.1;AT2G15480.1;AT2G15480.2;AT2G15490.2	>AT2G15490.3 | Symbols: UGT73B4 | UDP-glycosyltransferase 73B4 | chr2:6761750-6763398 FORWARD LENGTH=481;>AT2G15490.1 | Symbols: UGT73B4 | UDP-glycosyltransferase 73B4 | chr2:6761750-6763398 FORWARD LENGTH=484;>AT2G15480.1 | Symbols: UGT73B5 | UDP-glucosyl	0	0	0	0	0	0	0	0	0	0	129680	505680	137420	0	122520	131900	162050	136550	139720	131770	0	0	179060	140398	0	0	170946	11231.5	1	0.041607	0.135308	0.135308	0.918052	0.041607	DIV/0!	DIV/0!	DIV/0!	DIV/0!	0.784084	0
AT4G20760.1	>AT4G20760.1 | Symbols: | NAD(P)-binding Rossmann-fold superfamily protein | chr4:11129043-11130541 FORWARD LENGTH=298	1057400	1057200	1048900	977890	919170	724060	842350	770640	717620	876920	492650	574850	523370	526100	523670	322960	324670	261830	362370	436960	1012112	786318	528128	341758	55220.7	63544.6	26413.1	57484.1	8.78211e-05	3.61026e-09	2.55508e-11	1.23733e-08	0.000673984	1.82457e-05	0.776908	0.521808	0.337668	0.434631	0.647112	1.48888
AT2G39470.2;AT2G39470.1;AT2G39470.3	>AT2G39470.2 | Symbols: PPL2 | PsbP-like protein 2 | chr2:16476335-16477653 FORWARD LENGTH=230;>AT2G39470.1 | Symbols: PPL2 | PsbP-like protein 2 | chr2:16476335-16477653 FORWARD LENGTH=238;>AT2G39470.3 | Symbols: PPL2 | PsbP-like protein 2 | chr2:16476335	2739100	2552200	2751900	2861900	2594100	2110400	2163700	2370600	2336600	2612600	1579800	1754300	1377700	1680400	1598000	1199400	1283600	1080200	1186400	1251300	2699840	2318780	1598040	1200180	112689	177090	126557	69509.5	0.0032048	8.7361e-09	8.45156e-11	7.01797e-09	0.00219499	3.03717e-06	0.858858	0.591902	0.444537	0.517591	0.751033	1.45101
AT2G28900.1	>AT2G28900.1 | Symbols: OEP16, ATOEP16-L, ATOEP16-1, OEP16-1 | outer plastid envelope protein 16-1 | chr2:12414423-12415459 REVERSE LENGTH=148	9208700	9128800	8741500	8044700	7882900	8154500	7553900	6670200	7627600	7043500	5847500	4177900	5346800	5416800	5199400	4724700	4191100	4152500	3945300	4315800	8601320	7409940	5197680	4265880	546397	510679	553619	258545	0.0144533	1.59437e-07	5.0852e-09	4.73113e-07	0.0642562	4.10426e-05	0.861489	0.604289	0.495956	0.575697	0.820728	1.42562
AT4G39710.1;AT4G39710.2	>AT4G39710.1 | Symbols: FKBP16-2 | FK506-binding protein 16-2 | chr4:18427249-18428325 REVERSE LENGTH=217;>AT4G39710.2 | Symbols: FKBP16-2 | FK506-binding protein 16-2 | chr4:18427447-18428325 REVERSE LENGTH=177	5514600	5569100	5636300	6696600	5343700	4186200	4960900	3964300	4729500	4968100	3132700	3245500	2755400	3650100	3357900	2701400	2272900	2497800	2626900	3326700	5752060	4561800	3228320	2685140	482115	412448	292500	352220	0.0027668	5.36125e-07	3.57754e-08	2.37803e-05	0.242172	0.000974285	0.793072	0.561246	0.466814	0.588614	0.831745	1.41306
AT1G78020.1;AT3G22550.1;AT5G11460.1	>AT1G78020.1 | Symbols: | Protein of unknown function (DUF581) | chr1:29338787-29339491 FORWARD LENGTH=162	1116000	1239400	1197400	1159300	1143100	500080	878840	1036600	552160	1043900	401660	556970	386070	814380	529290	352220	473670	279230	418320	466120	1171040	802316	537674	397912	43164.4	233680	153943	73459.2	0.0123934	7.86125e-05	7.2185e-06	0.00614933	0.545587	0.0880941	0.685131	0.459142	0.339794	0.495954	0.740062	1.4922
AT3G16250.1	>AT3G16250.1 | Symbols: NDF4 | NDH-dependent cyclic electron flow 1 | chr3:5507091-5508320 REVERSE LENGTH=204	1872600	2350400	2491700	2150200	1996900	1252200	1042600	1523500	1381200	1420200	1137100	1020500	1252200	1030600	1146500	953990	682380	995850	928290	1020400	2172360	1323940	1117380	916182	225747	165329	85240.6	121200	6.07264e-06	3.45101e-07	3.0131e-08	0.0105994	0.310332	0.289477	0.609448	0.514362	0.421745	0.692012	0.819938	1.18486
ATCG00330.1	>ATCG00330.1 | Symbols: RPS14 | chloroplast ribosomal protein S14 | chrC:36938-37240 REVERSE LENGTH=100	988580	2033500	2106900	3346300	2425800	0	1136700	1535400	0	918290	0	914690	608300	1038200	1075200	1312100	1093400	685440	940140	1106900	2180216	718078	727278	1027596	757227	618808	398982	207981	0.00706977	0.00742624	0.0361485	0.847314	0.858326	0.999995	0.329361	0.333581	0.471328	1.43104	1.41293	0.98735
AT5G18660.1	>AT5G18660.1 | Symbols: PCB2 | NAD(P)-binding Rossmann-fold superfamily protein | chr5:6220872-6222125 REVERSE LENGTH=417	798990	963670	1235800	809070	942750	573470	539110	768120	0	631320	383950	368090	405920	487830	442040	488000	343830	285440	333600	375670	950056	502404	417566	365308	157852	263071	43010.6	67832.6	0.00520221	0.00112404	0.000445992	0.62205	0.965415	0.872519	0.528815	0.439517	0.384512	0.72712	0.874851	1.20317
AT2G24060.1;AT4G30690.1;AT4G30690.2	>AT2G24060.1 | Symbols: | Translation initiation factor 3 protein | chr2:10229453-10231390 FORWARD LENGTH=312;>AT4G30690.1 | Symbols: | Translation initiation factor 3 protein | chr4:14960742-14962328 FORWARD LENGTH=281	1854100	2922300	2812300	3439100	3142700	1401600	2001900	2508200	1358700	1390600	1027800	1467600	1326700	1140700	1894600	1547800	1469700	1589500	1770700	2399500	2834100	1732200	1371480	1755440	534773	456159	302084	336851	0.00890509	0.000754534	0.0104464	0.999818	0.576506	0.623362	0.611199	0.483921	0.619399	1.01342	1.27996	1.26302
AT2G43550.1	>AT2G43550.1 | Symbols: | Scorpion toxin-like knottin superfamily protein | chr2:18073263-18073651 FORWARD LENGTH=103	7011200	5796500	5338000	4974500	5385200	2860700	4135800	3999900	1909600	4092600	2797500	3111800	3224600	3840700	4613900	1986300	2649700	1737500	2604100	3244500	5701080	3399720	3517700	2444420	704989	882396	644257	532424	0.00141993	0.00229392	3.57404e-05	0.257693	0.176669	0.995091	0.596329	0.617023	0.428764	0.719006	0.694892	0.966461
AT3G53740.1;AT3G53740.4;AT3G53740.3;AT3G53740.2;AT2G37600.2;AT2G37600.1	>AT3G53740.1 | Symbols: | Ribosomal protein L36e family protein | chr3:19913921-19914813 REVERSE LENGTH=103;>AT3G53740.4 | Symbols: | Ribosomal protein L36e family protein | chr3:19913921-19914813 REVERSE LENGTH=112;>AT3G53740.3 | Symbols: | Ribosomal p	3899100	5145000	5694100	6846200	5912000	3009800	4285600	4373000	458150	3744200	2260800	2504900	1894000	4592800	4192700	1592400	2199400	514510	1843800	3334100	5499280	3174150	3089040	1896842	970420	1.4423e+06	1.08947e+06	912534	0.0438729	0.0356166	0.00171889	0.401515	0.459284	0.999539	0.577194	0.561717	0.344926	0.597591	0.614055	1.02755
[truncated: 1,869 more rows]

## Sheet: Differentially reg. proteins
																						Average				Standard deviation				p-value from ANOVA significance test						RATIO
[truncated: 1,035 more rows]
