# Supplementary material for: Protein sumoylation and phosphorylation intersect in Arabidopsis signaling
Source: Plant J. 2017 Jun 4;91(3):505–17. doi: 10.1111/tpj.13575 (PMC5518230; doi:10.1111/tpj.13575)
Supplement: Supplementary file 4 — Table S2. Phosphoproteins discussed in this work and their abundance changes. [file TPJ-91-505-s004.xlsx]

## Sheet: INFO
TAB	CONTENT	ANOVA p-value
Phosphopeptides	All identified and quantified phosphopeptides and ANOVA results	p<0.001	p<0.01	p<0.05

## Sheet: Phosphopeptides
																								Average				SD				p-value from ANOVA significance test
Unique identifier	Modified sequence	Protein	Fasta headers	Col-0_1	Col-0_2	Col-0_3	Col-0_4	Col-0_5	pial1 pial2_1	pial1 pial2_2	pial1 pial2_3	pial1 pial2_4	pial1 pial2_5	siz1_1	siz1_2	siz1_3	siz1_4	siz1_5	pial1 pial2 siz1_1	pial1 pial2 siz1_2	pial1 pial2 siz1_3	pial1 pial2 siz1_4	pial1 pial2 siz1_5	Col-0	pial1 pial2	siz1	pial1 pial2 siz1	Col-0	pial1 pial2	siz1	pial1 pial2 siz1	pial1 pial2 vs. Col-0	siz1 vs. Col-0	pial1 pial2 siz1 vs. Col-0	pial1 pial2 siz1 vs. pial1 pial2	pial1 pial2 vs. siz1	pial1 pial2 siz1 vs. siz1	Multiplicity	Position	Proteins	Positions within proteins	Sequence window	Positions
UID1378	LGAGLVQS(ph)PLDR	AT5G53420.2	>AT5G53420.2 | Symbols: | CCT motif family protein | chr5:21674700-21675469 FORWARD LENGTH=185;>AT5G53420.1 | Symbols: | CCT motif family protein | chr5:21673683-21675469 FORWARD LENGTH=264	3.03886	2.97425	2.08502	2.77521	3.1189	1.80573	1.63869	2.41301	1.72465	1.76244	1.05717	1.38257	0.902081	0.958342	1.14268	1.1185	0.584788	0.611173	0.742588	0.853414	2.79845	1.8689	1.08857	0.782092	0.37441	0.277555	0.168573	0.193885	0.0205079	4.43248e-06	6.49508e-08	9.47664e-06	0.00203547	0.0500666	___1	125	AT5G53420.2;AT5G53420.1	125;204	FSEGDIQKLGAGLVQSPLDRIIVSCTSEDRR	125
UID725	VDS(ph)SGEVCGVTFK	AT3G22850.1	>AT3G22850.1 | Symbols: | Aluminium induced protein with YGL and LRDR motifs | chr3:8089067-8090275 FORWARD LENGTH=248	6.79994	4.02718	4.35282	5.74133	4.28906	11.962	8.83301	12.156	6.79635	7.55571	12.9562	8.59835	7.26313	12.5976	8.94111	11.8586	19.4789	9.78224	14.315	12.9892	5.04207	9.46061	10.0713	13.6848	1.06313	2.22003	2.28201	3.25631	0.00574588	0.00249671	5.79135e-05	0.128806	0.975987	0.252448	___1	215	AT3G22850.1	215	YEHPSNELKPVPRVDSSGEVCGVTFKVDSEA	215
UID1249	TAS(ph)DSDLR	AT5G20190.1	>AT5G20190.1 | Symbols: | Tetratricopeptide repeat (TPR)-like superfamily protein | chr5:6814093-6815171 FORWARD LENGTH=290	1.42183	1.3907	1.03151	1.52478	1.79506	0.872167	1.44405	0.339025	0.534145	0.981963	0.575093	0.604078	0.799599	0.718491	0.631972	0.642414	0.398487	0.849616	0.590687	0.75873	1.43278	0.834269	0.665847	0.647987	0.246016	0.382209	0.0822921	0.153937	0.0384785	0.013271	0.00815494	0.864533	0.949224	0.994929	___1	71	AT5G20190.1	71	VHSSDDSSRRMKRTASDSDLRHLTSTKPPVS	71
UID1325	VDS(ph)SGDVCGATFK	AT5G43830.1	>AT5G43830.1 | Symbols: | Aluminium induced protein with YGL and LRDR motifs | chr5:17622593-17624239 REVERSE LENGTH=251	73.0114	53.468	58.8178	68.2176	53.0052	89.5322	102.143	122.188	83.8753	82.8805	161.752	84.8085	82.3164	120.157	92.3034	138.484	168.887	95.8756	132.356	126.977	61.304	96.1238	108.267	132.516	8.01641	14.7269	29.9351	23.3738	0.0164316	0.00371923	0.000132601	0.113268	0.88293	0.36171	___1	216	AT5G43830.1	216	FEHPKNELKPVPRVDSSGDVCGATFKVDAET	216
UID708	GGS(ph)EEPNVEEDSVAR	AT3G20550.1	>AT3G20550.1 | Symbols: DDL | SMAD/FHA domain-containing protein | chr3:7174695-7177600 REVERSE LENGTH=314	1.34846	5.68764	1.88915	1.62496	3.08649	0.705626	1.3106	0.750174	0.161425	0.0733158	0.171361	0.402504	0.608209	0.171075	0.730744	3.71229	6.69462	7.15369	6.90023	11.0655	2.72734	0.600229	0.416779	7.10526	1.59446	0.449089	0.226285	2.3413	0.00946107	0.00652844	0.186274	0.000137194	0.997752	9.73592e-05	___1	133	AT3G20550.1	133	AIASRHDEGSNARGGSEEPNVEEDSVARMRA	133
UID619	KDS(ph)IIEVGEASGSMPK	AT3G07610.1	>AT3G07610.1 | Symbols: IBM1 | Transcription factor jumonji (jmjC) domain-containing protein | chr3:2426148-2432876 FORWARD LENGTH=1027;>AT3G07610.3 | Symbols: IBM1 | Transcription factor jumonji (jmjC) domain-containing protein | chr3:2426148-2432876 FORW	1.05834	0.122799	1.05385	0.992026	0.764357	0.080339	0.0712402	0.200742	0.0966222	0.148023	1.29251	0.27896	0.244573	0.199642	0.501079	0.587965	0.576804	0.422674	0.608248	0.592737	0.798275	0.119393	0.503353	0.557686	0.354377	0.0485791	0.408004	0.0682578	0.00268462	0.625737	0.985445	0.0054086	0.031352	0.818998	___1	99	AT3G07610.1;AT3G07610.3;AT3G07610.2	99;99;99	VKEKRAATKILNRKDSIIEVGEASGSMPKEV	99
UID1309	DIQGSDNAIPLS(ph)PQWLLSKPGENK	AT5G42950.1	>AT5G42950.1 | Symbols: | GYF domain-containing protein | chr5:17224436-17231044 FORWARD LENGTH=1714	1.79057	1.13979	0.123127	0.956044	1.0716	0.127201	0.122266	0.170238	0.0841817	0.160505	1.71659	0.253761	0.476749	0.0827422	0.60572	1.97266	2.26348	1.62489	3.3945	5.67153	1.01623	0.132878	0.627111	2.98541	0.532764	0.0305784	0.573716	1.46836	0.0161285	0.611297	0.110162	0.000126514	0.167093	0.00990782	___1	39	AT5G42950.1	39	QIFKDIQGSDNAIPLSPQWLLSKPGENKTGM	39
UID1442	KS(ph)ATKPAEEK	AT5G59870.1	>AT5G59870.1 | Symbols: HTA6 | histone H2A 6 | chr5:24115605-24116144 REVERSE LENGTH=150	1.01293	0.301597	2.063	0.446843	0.416907	0.626061	0.18252	0.106409	0.187125	0.086973	1.24679	0.210325	0.999773	0.734346	0.967658	0.185081	0.313661	0.201985	0.177534	0.164453	0.848255	0.237818	0.831778	0.208543	0.655553	0.198183	0.350604	0.0539422	0.0357948	0.99612	0.0591105	0.993563	0.023215	0.0387801	___1	130	AT5G59870.1	130	GGVLPNINSVLLPKKSATKPAEEKATKSPVK	130
UID839	VQS(ph)LSESNLGAIPNR	AT3G55970.1	>AT3G55970.1 | Symbols: ATJRG21, JRG21 | jasmonate-regulated gene 21 | chr3:20766970-20769264 REVERSE LENGTH=363	0.405071	0.0786356	0.187161	0.475812	0.172048	0.794459	1.38001	0.745835	0.593677	0.734154	0.602324	0.362725	0.559596	0.144736	0.128195	0.592149	0.677724	0.60957	0.771914	0.159697	0.263746	0.849627	0.359515	0.562211	0.150655	0.273484	0.199318	0.210939	0.0204541	0.865533	0.203425	0.610432	0.0906006	0.575196	___1	16	AT3G55970.1	16	MNIFQDWPEPIVRVQSLSESNLGAIPNRYVK	16
UID1641	TASGADSEETQT(ph)PR	AT4G32330.3	>AT4G32330.3 | Symbols: | TPX2 (targeting protein for Xklp2) protein family | chr4:15609801-15611867 FORWARD LENGTH=437;>AT4G32330.1 | Symbols: | TPX2 (targeting protein for Xklp2) protein family | chr4:15609801-15611867 FORWARD LENGTH=437;>AT4G32330.2 |	1.29282	2.77459	2.49545	1.59089	2.3116	0.688241	1.11417	1.44217	1.28281	0.807611	1.1475	1.91007	1.82825	1.42206	1.51115	1.40132	1.72997	1.77479	1.49583	1.34255	2.09307	1.067	1.5638	1.54889	0.559772	0.282947	0.277848	0.173774	0.00366556	0.373932	0.376038	0.0970566	0.0977964	1	___1	308	AT4G32330.3;AT4G32330.1;AT4G32330.2	308;308;307	GRKKTASGADSEETQTPRLGRLSLDERASKD	308;307
UID768	GTS(ph)PQPRPQQEPAPSNPVR	AT3G45780.2	>AT3G45780.2 | Symbols: PHOT1, NPH1, JK224, RPT1 | phototropin 1 | chr3:16818557-16823960 FORWARD LENGTH=996;>AT3G45780.1 | Symbols: PHOT1, NPH1, JK224, RPT1 | phototropin 1 | chr3:16818557-16823960 FORWARD LENGTH=996	0.732159	0.894989	2.02933	1.28326	1.63992	1.27176	1.78172	2.01292	0.943413	1.41016	0.329643	0.295964	0.278568	0.234401	0.525658	0.210254	0.27785	0.268167	0.815758	0.574473	1.31593	1.48399	0.332847	0.4293	0.476015	0.377126	0.101177	0.231217	0.933548	0.000525196	0.00173518	0.000533969	0.000167314	0.930959	___1	58	AT3G45780.2;AT3G45780.1	58;58	PEPPAWQNLSDPRGTSPQPRPQQEPAPSNPV	58
UID1282	TIEKPVEDPS(ph)ELPK	AT5G35630.3	>AT5G35630.3 | Symbols: GS2, GLN2, ATGSL1 | glutamine synthetase 2 | chr5:13831220-13833239 FORWARD LENGTH=430;>AT5G35630.2 | Symbols: GS2, GLN2, ATGSL1 | glutamine synthetase 2 | chr5:13831220-13833239 FORWARD LENGTH=430;>AT5G35630.1 | Symbols: GS2, GLN2,	1.24833	1.62182	1.23916	1.11229	1.13167	1.36362	1.11386	1.6112	1.05785	1.17622	0.705804	0.245722	0.677888	0.424576	0.356817	0.589913	0.81101	0.741191	0.153271	0.502959	1.27066	1.26455	0.482161	0.559669	0.183958	0.201601	0.180696	0.230396	0.999992	0.00621004	0.011973	0.0126573	0.00656726	0.987896	___1	106	AT5G35630.3;AT5G35630.2;AT5G35630.1	106;106;106	LRSKSRTIEKPVEDPSELPKWNYDGSSTGQA	106
UID1377	RAFS(ph)EGDIQK	AT5G53420.2	>AT5G53420.2 | Symbols: | CCT motif family protein | chr5:21674700-21675469 FORWARD LENGTH=185;>AT5G53420.1 | Symbols: | CCT motif family protein | chr5:21673683-21675469 FORWARD LENGTH=264	2.66873	2.58532	1.52387	1.18283	1.54176	1.51358	2.22887	0.849474	1.45988	1.31173	1.54678	0.755592	0.836176	0.677989	0.575036	0.970321	0.841871	0.390054	0.433459	0.693998	1.9005	1.47271	0.878316	0.665941	0.607413	0.444511	0.345194	0.225631	0.7156	0.0198345	0.00183656	0.0159141	0.147444	0.651402	___1	111	AT5G53420.2;AT5G53420.1	111;190	NFPDFDFGYGMRRAFSEGDIQKLGAGLVQSP	111
UID46	IEEEEETEEGS(ph)VNPK	AT1G10140.1	>AT1G10140.1 | Symbols: | Uncharacterised conserved protein UCP031279 | chr1:3322970-3323473 REVERSE LENGTH=167	0.215267	0.204814	0.344426	0.15139	0.342579	0.43546	0.680815	0.343365	0.492434	0.522643	0.290895	0.920508	0.751562	0.310651	0.666735	0.437468	1.26512	1.56448	0.592736	0.69658	0.251695	0.494944	0.58807	0.911277	0.0780319	0.111208	0.248478	0.42987	0.0890217	0.0471575	0.00202356	0.265239	0.98617	0.424405	___1	136	AT1G10140.1	136	AGMARIEEEEETEEGSVNPKVKKTKKVSDLL	136
UID204	NDS(ph)RPSQSSTFVQSEQR	AT1G33980.1	>AT1G33980.1 | Symbols: ATUPF3, UPF3 | Smg-4/UPF3 family protein | chr1:12351719-12354401 FORWARD LENGTH=482;>AT1G33980.2 | Symbols: ATUPF3, UPF3 | Smg-4/UPF3 family protein | chr1:12351719-12354401 FORWARD LENGTH=484	0.0681755	0.318137	0.395242	0.418717	0.133817	0.577353	0.379151	0.36261	0.419071	0.527116	0.911702	0.240147	0.712524	0.623486	1.40568	1.1095	1.15922	0.68719	1.82293	0.662653	0.266818	0.45306	0.778708	1.0883	0.14096	0.0845364	0.381918	0.421242	0.222681	0.0274164	0.00266293	0.138551	0.664226	0.663745	___1	324	AT1G33980.1;AT1G33980.2	324;326	DVGGRLIKGILLRNDSRPSQSSTFVQSEQRV	324
UID247	TQS(ph)GGLDQYK	AT1G51140.1	>AT1G51140.1 | Symbols: | basic helix-loop-helix (bHLH) DNA-binding superfamily protein | chr1:18943802-18945613 REVERSE LENGTH=379	4.49605	3.64554	4.84543	3.06354	2.88297	3.60442	3.10543	3.00974	3.45503	1.32102	2.09075	3.20142	1.79193	2.16784	1.78408	1.9016	1.66567	1.57762	1.39087	2.45404	3.78671	2.89913	2.2072	1.79796	0.772492	0.818743	0.520588	0.366866	0.366387	0.0379819	0.00409907	0.110892	0.561158	0.690922	___1	259	AT1G51140.1	259	EGSASSKLTALARTQSGGLDQYKTKDEDSAS	259
UID662	ISHSTGSETLDQNM(ox)VLGEVS(ph)PKDEESR	AT3G12640.1	>AT3G12640.1 | Symbols: | RNA binding (RRM/RBD/RNP motifs) family protein | chr3:4014455-4017675 FORWARD LENGTH=638	0.172574	0.154669	0.312038	0.155785	0.17613	0.902976	0.181751	0.155878	1.46727	2.08311	3.62938	0.266513	3.29019	3.15881	3.49612	0.876234	2.38333	4.11569	4.61153	3.9932	0.194239	0.958197	2.7682	3.19599	0.0595287	0.744877	1.26135	1.38035	0.21727	0.00369163	0.00127777	0.0741704	0.186398	0.951979	___1	285	AT3G12640.1	285	TGSETLDQNMVLGEVSPKDEESRNFSQGQEA	285
UID688	IDS(ph)EGVLCGASFKVDACSK	AT3G15450.1	>AT3G15450.1 | Symbols: | Aluminium induced protein with YGL and LRDR motifs | chr3:5213050-5213998 FORWARD LENGTH=253	0.539861	3.48723	1.71244	4.17146	3.42015	13.8167	13.3472	10.0245	1.33571	6.53575	7.33389	11.0555	6.73939	10.1675	5.78132	19.0086	24.3703	14.4188	18.2574	11.7215	2.66623	9.01197	8.21554	17.5553	1.33711	4.64674	2.03753	4.31091	0.0608149	0.0325482	0.00088549	0.191876	0.987808	0.315247	___1	218	AT3G15450.1	218	FDHPTNMMKAMPRIDSEGVLCGASFKVDACS	218
UID691	SDFSPESGIADYSAS(ph)PDAK	AT3G16310.1	>AT3G16310.1 | Symbols: | mitotic phosphoprotein N' end (MPPN) family protein | chr3:5526593-5528106 REVERSE LENGTH=329	4.30626	3.00158	1.61703	2.10076	2.08841	2.96403	3.85549	2.39059	3.80751	3.35269	5.40081	6.25985	4.495	4.44836	4.13811	3.95594	3.92755	4.69316	5.05564	4.9352	2.62281	3.27406	4.94843	4.5135	0.953646	0.548718	0.779329	0.481296	0.323066	0.00175864	0.00559361	0.168868	0.0608948	0.939655	___1	80	AT3G16310.1	80	RSDFSPESGIADYSASPDAKSDRRTPFQSSG	80
UID579	(ac)SEEAYEETQESSQS(ph)PRPVPK	AT2G46860.1	>AT2G46860.1 | Symbols: AtPPa3, PPa3 | pyrophosphorylase 3 | chr2:19253843-19255060 FORWARD LENGTH=216	1.15836	1.35462	1.06533	1.61823	0.978084	2.51852	5.89868	3.50211	2.26146	3.39776	2.9945	1.0692	7.79011	8.37077	7.17111	0.249162	0.587402	0.799208	1.06184	1.99065	1.23492	3.5157	5.47914	0.937654	0.228839	1.28532	2.90468	0.589932	0.0895437	0.0247358	0.632873	0.00844323	0.906485	0.00215723	___1	15	AT2G46860.1	15	_MSEEAYEETQESSQSPRPVPKLNERILSTL	15
UID775	ECTSQQEPIS(ph)PSK	AT3G46750.1	>AT3G46750.1 | Symbols: | unknown protein;Has 2631 Blast hits to 1984 proteins in 271 species: Archae - 6;Bacteria - 163;Metazoa - 1232;Fungi - 253;Plants - 141;Viruses - 8;Other Eukaryotes - 828 (source: NCBI BLink). | chr3:17219944-17221461 FORWA	0.39247	0.489466	0.234466	0.256801	0.364947	0.478299	0.705672	0.248751	0.264478	0.557669	0.752376	1.94701	0.80167	0.85262	1.16759	0.229112	0.23134	0.357626	0.260175	0.341611	0.34763	0.450974	1.10425	0.283973	0.0932567	0.174743	0.445631	0.0549423	0.775644	0.000688271	0.846121	0.321862	0.00472942	0.000141392	___1	238	AT3G46750.1	238	SEKTRKECTSQQEPISPSKTVTETVTEKLAP	238
UID940	TADLTQS(ph)AR	AT4G13560.1	>AT4G13560.1 | Symbols: UNE15 | Late embryogenesis abundant protein (LEA) family protein | chr4:7879764-7880311 REVERSE LENGTH=109	0.0885397	0.126554	0.127781	0.203212	0.111544	0.180993	0.257902	0.169549	0.173038	0.13193	0.266284	0.484698	0.487806	0.376826	0.307086	0.154619	0.138059	0.118488	0.10451	0.242097	0.131526	0.182682	0.38454	0.151554	0.0385351	0.0412364	0.0902648	0.0483652	0.267274	0.000101353	0.87493	0.66647	0.00427413	0.000427405	___1	43	AT4G13560.1	43	QTAQSACDKTADLTQSARDKAADLTQSARDK	43
UID1292	(ac)SSNS(ph)QNISFQAGQAK	AT5G38760.1	>AT5G38760.1 | Symbols: | Late embryogenesis abundant protein (LEA) family protein | chr5:15524249-15524743 FORWARD LENGTH=67	0.51424	0.760623	0.170732	0.253069	0.142143	0.0774206	0.169933	0.180777	0.769456	0.29467	1.24797	3.47785	1.48629	1.0779	0.517323	0.24948	0.474623	1.53727	0.458021	0.652137	0.368161	0.298451	1.56147	0.674306	0.236082	0.245389	1.01	0.449962	0.915254	0.0277114	0.546547	0.230205	0.00754039	0.302987	___1	5	AT5G38760.1	5	___________MSSNSQNISFQAGQAKGQTQ	5
UID1491	TNPTTS(ph)NPEVSIR	ATCG00480.1	>ATCG00480.1 | Symbols: ATPB, PB | ATP synthase subunit beta | chrC:52660-54156 REVERSE LENGTH=498	2.21306	0.963995	1.01507	0.846155	1.4359	1.99403	1.38449	1.14603	1.80815	1.00016	0.770805	0.226323	0.159473	0.0848944	0.686193	1.40469	0.143027	0.832949	0.167846	0.805217	1.29484	1.46657	0.385538	0.670746	0.500415	0.379976	0.284839	0.472115	0.987104	0.0288932	0.221055	0.127478	0.014939	0.682585	___1	8	ATCG00480.1	8	________MRTNPTTSNPEVSIREKKNLGRI	8
UID1607	ITGNRPGT(ph)SG	AT3G54680.1	>AT3G54680.1 | Symbols: | proteophosphoglycan-related | chr3:20244568-20245689 FORWARD LENGTH=211	0.568142	0.895336	0.556125	0.611313	0.686787	0.561068	0.619991	0.667071	0.667805	0.483317	0.821746	1.9327	0.715372	1.17962	1.41651	0.875834	0.788957	1.03302	0.683232	0.622595	0.663541	0.599851	1.21319	0.800727	0.124608	0.07018	0.438453	0.145103	0.938873	0.0159268	0.656153	0.337588	0.00498407	0.145536	___1	209	AT3G54680.1	209	ERIRTDPRITGNRPGTSG_____________	209
UID849	GIS(ph)INAAR	AT3G58730.1	>AT3G58730.1 | Symbols: | vacuolar ATP synthase subunit D (VATD) / V-ATPase D subunit / vacuolar proton pump D subunit (VATPD) | chr3:21718495-21719280 REVERSE LENGTH=261	0.630578	0.524023	0.106203	0.336266	0.494428	0.859354	1.60124	0.8976	0.695022	0.883252	0.666896	3.04814	0.715372	0.809623	0.746753	0.595046	0.360382	0.460045	0.247602	0.264188	0.4183	0.987294	1.19736	0.385452	0.182301	0.315466	0.926549	0.129484	0.0500411	0.0423158	0.999922	0.0560335	0.999753	0.0474423	___1	241	AT3G58730.1	241	AEEMVLEDISMQRGISINAARNFLVGGAEKD	241
UID1102	(ac)ASATSNNPASSSM(ox)S(ph)PR	AT4G35890.1	>AT4G35890.1 | Symbols: | winged-helix DNA-binding transcription factor family protein | chr4:16997433-17000410 FORWARD LENGTH=523	2.50797	3.07353	1.03415	1.71089	1.91037	2.39629	4.41998	1.65953	2.23367	3.08673	3.24641	6.31105	2.91639	3.82368	3.47147	1.56642	2.20927	2.25774	0.977142	1.89144	2.04738	2.75924	3.9538	1.7804	0.696241	0.946851	1.21514	0.472255	0.544689	0.0377428	0.953192	0.27809	0.378707	0.0134225	___1	15	AT4G35890.1	15	_MASATSNNPASSSMSPRRISGNHGSPTASV	15
UID1215	GGPPSTS(ph)SPPR	AT5G14610.2	>AT5G14610.2 | Symbols: | DEAD box RNA helicase family protein | chr5:4711271-4714713 FORWARD LENGTH=645;>AT5G14610.1 | Symbols: | DEAD box RNA helicase family protein | chr5:4711271-4714713 FORWARD LENGTH=712	0.259484	0.377652	0.224648	0.103718	0.329049	0.299704	0.315519	0.425202	0.370451	0.365133	0.579065	1.07437	0.395514	0.67364	0.63476	0.148738	0.117211	0.489672	0.355998	0.13134	0.25891	0.355202	0.67147	0.248592	0.0941041	0.0444655	0.222878	0.148752	0.527762	0.0156473	0.970316	0.298884	0.205444	0.00639172	___1	630	AT5G14610.2;AT5G14610.1	630;697	RSRSPERFRGGPPSTSSPPRSFHEAMMMKNR	630
UID74	SSS(ph)QPALDQPTNALQK	AT1G13890.1	>AT1G13890.1 | Symbols: SNAP30, ATSNAP30 | soluble N-ethylmaleimide-sensitive factor adaptor protein 30 | chr1:4751581-4752844 FORWARD LENGTH=263	0.349343	0.315423	0.113434	0.207031	0.198262	0.108437	0.614724	0.0745176	0.409382	0.336077	0.197375	1.38076	0.665588	1.17729	1.45619	0.51281	0.282229	0.283714	0.355799	0.662133	0.236699	0.308628	0.975442	0.419337	0.0853677	0.199742	0.476979	0.147592	0.999124	0.040434	0.539468	0.61838	0.0522433	0.401399	___1	183	AT1G13890.1	183	EEREKLGLGAKGRSSSQPALDQPTNALQKVE	183
UID95	S(ph)GSFAGTAQSGPGAPM(ox)ATGR	AT1G16860.1	>AT1G16860.1 | Symbols: | Ubiquitin-specific protease family C19-related protein | chr1:5768280-5770183 FORWARD LENGTH=474	0.0753888	0.0709097	0.518939	0.171716	0.340692	0.150547	0.693928	0.437163	0.602703	0.499798	0.376569	1.09409	0.512472	0.390516	0.466653	0.143132	0.267429	0.324446	0.279562	0.286651	0.235529	0.476828	0.568061	0.260244	0.172161	0.185223	0.267684	0.061578	0.131312	0.0485611	0.776734	0.528016	0.947639	0.257968	___1	74	AT1G16860.1	74	TKSRKSGPIPGAPSRSGSFAGTAQSGPGAPM	74
UID432	ALEESESTLKANDTDS(ph)PR	AT2G26570.1	>AT2G26570.1 | Symbols: WEB1 | Plant protein of unknown function (DUF827) | chr2:11299565-11302076 FORWARD LENGTH=807	0.678256	0.188161	0.590201	1.22636	2.27354	0.871678	0.233476	0.19492	0.118363	0.0635949	0.254778	0.211373	0.12503	0.130136	0.12189	0.208294	1.05786	0.275429	0.457834	0.317345	0.991303	0.296406	0.168641	0.463353	0.721568	0.293631	0.054435	0.308274	0.0650275	0.0284943	0.566105	0.513724	0.973004	0.294726	___1	633	AT2G26570.1	633	ALEESESTLKANDTDSPRSVTLSLEEYYELS	633
UID668	IQDAIIS(ph)PVDKVDTEEQPLSK	AT3G13222.1	>AT3G13222.1 | Symbols: GIP1 | GBF-interacting protein 1 | chr3:4251287-4254206 REVERSE LENGTH=567	0.738625	1.12126	1.49746	0.0835357	1.27578	2.7936	2.19285	0.767921	3.46166	3.6706	3.42029	3.78837	2.66442	4.2709	2.81362	2.72983	0.963147	3.43914	2.24532	2.57221	0.943333	2.57733	3.39152	2.38993	0.496063	1.04363	0.599044	0.813169	0.0721697	0.0138033	0.0804963	0.999923	0.832289	0.802951	___1	161	AT3G13222.1	161	LPSGISNQKIQDAIISPVDKVDTEEQPLSKA	161
UID1198	NVEQHSLLQQASS(ph)PR	AT5G12850.1	>AT5G12850.1 | Symbols: | CCCH-type zinc finger protein with ARM repeat domain | chr5:4057068-4059188 FORWARD LENGTH=706	0.179852	0.0728122	0.195867	0.589728	0.49675	0.122601	0.179222	0.253444	0.553075	0.422815	0.936357	0.486274	0.607698	0.692817	0.883795	0.709327	0.721847	0.381865	0.909298	0.601804	0.307002	0.306231	0.721388	0.664828	0.19965	0.159475	0.16829	0.172648	0.989481	0.0357769	0.0587444	0.103758	0.0646282	0.993781	___1	560	AT5G12850.1	560	SPKNVEQHSLLQQASSPRGGEPISPMNARMK	560
UID3284	Y(ph)NLALT(ph)VPVRNPNK	AT2G35980.1	>AT2G35980.1 | Symbols: YLS9, NHL10, ATNHL10 | Late embryogenesis abundant (LEA) hydroxyproline-rich glycoprotein family | chr2:15110635-15111318 FORWARD LENGTH=227	5.40498	8.342	7.32682	4.52931	6.01155	11.4744	4.18579	0.122837	0.0446134	0.117957	0.0492298	0.239461	0.182365	0.13667	0.0779317	3.04042	0.13924	6.85433	1.70246	1.45843	6.32293	3.18913	0.137131	2.63898	1.35949	4.43535	0.0689185	2.29999	0.067208	0.0030408	0.441815	0.65248	0.432164	0.065004	___2	96	AT2G35980.1	96	DHTSPDNILRYNLALTVPVRNPNKRIGLYYD	96
UID3432	Y(ph)NLALT(ph)VPVRNPNK	AT2G35980.1	>AT2G35980.1 | Symbols: YLS9, NHL10, ATNHL10 | Late embryogenesis abundant (LEA) hydroxyproline-rich glycoprotein family | chr2:15110635-15111318 FORWARD LENGTH=227	5.40498	8.342	7.32682	4.52931	6.01155	11.4744	4.18579	0.176076	0.156819	0.127684	0.165244	0.290177	0.087002	0.138566	0.142527	3.04042	0.116974	6.85433	1.70246	1.45843	6.32293	3.22416	0.164703	2.63452	1.35949	4.41088	0.0677588	2.30484	0.0841232	0.00229118	0.339062	0.830192	0.303959	0.0729587	___2	91	AT2G35980.1	91	SLTRFDHTSPDNILRYNLALTVPVRNPNKRI	91
UID61	S(ph)GLSTDEIPNQPAERPK	AT1G11480.2	>AT1G11480.2 | Symbols: | eukaryotic translation initiation factor-related | chr1:3864368-3866707 REVERSE LENGTH=565;>AT1G11480.1 | Symbols: | eukaryotic translation initiation factor-related | chr1:3864368-3866750 REVERSE LENGTH=578	0.320622	0.32455	1.27924	0.469429	0.251012	0.216571	0.139413	0.427372	0.287399	0.138921	1.83959	0.238135	1.16829	1.83159	1.77763	1.473	1.55221	0.574941	1.87748	2.65229	0.528971	0.241935	1.37105	1.62599	0.381815	0.107907	0.619926	0.670833	0.387514	0.156042	0.0472875	0.00176002	0.00666387	0.912132	___1	343	AT1G11480.2;AT1G11480.1	343;356	IQRENATQKSFNNSKSGLSTDEIPNQPAERP	343
UID936	S(ph)PSPSGANTTPTPV	AT4G13510.1	>AT4G13510.1 | Symbols: AMT1;1, ATAMT1, ATAMT1;1 | ammonium transporter 1;1 | chr4:7858220-7859725 FORWARD LENGTH=501	0.314244	0.148982	0.11267	0.128251	0.336	0.239944	0.100988	0.0765633	0.217949	0.140899	0.917799	2.37393	0.583822	0.439936	0.135388	0.471186	0.766853	1.19689	0.935288	1.32609	0.208029	0.155269	0.890174	0.939261	0.0965427	0.0639471	0.783397	0.304907	0.911276	0.0604537	0.00959338	0.00251711	0.0166467	0.789233	___1	488	AT4G13510.1	488	DESHKAIQLRRVEPRSPSPSGANTTPTPV__	488
UID1079	LQSRQS(ph)PEIEQTDIPIK	AT4G31800.2	>AT4G31800.2 | Symbols: WRKY18 | WRKY DNA-binding protein 18 | chr4:15383296-15384812 FORWARD LENGTH=309;>AT4G31800.1 | Symbols: WRKY18, ATWRKY18 | WRKY DNA-binding protein 18 | chr4:15383296-15384812 FORWARD LENGTH=310	0.224913	0.145903	0.254424	0.700894	0.851425	0.519402	0.156992	0.110617	0.532233	0.0868111	1.5573	0.266797	0.537688	1.03824	1.08708	0.885438	0.894735	1.54471	2.10911	1.80437	0.435512	0.281211	0.897422	1.44767	0.284404	0.201033	0.451296	0.489081	0.684874	0.324476	0.0327808	0.00344369	0.0479625	0.568621	___1	88	AT4G31800.2;AT4G31800.1	88;89	YNELHNHLEKLQSRQSPEIEQTDIPIKKRKQ	88
UID437	TSEPNS(ph)EDEAAGVGKR	AT2G27100.1	>AT2G27100.1 | Symbols: SE | C2H2 zinc-finger protein SERRATE (SE) | chr2:11572587-11576357 FORWARD LENGTH=720	0.179983	0.48258	0.300489	0.119931	0.382025	0.186454	0.31365	0.220547	0.155816	0.184699	0.215322	0.163567	0.49753	0.212985	0.274642	0.415213	0.354204	1.0257	0.926976	0.857817	0.293002	0.212233	0.272809	0.715982	0.131642	0.0546993	0.117746	0.276371	0.844206	0.999529	0.0242993	0.00462775	0.890908	0.0195878	___1	299	AT2G27100.1	299	AVTALNKSGRTSEPNSEDEAAGVGKRKRHGM	299
UID1223	S(ph)EDSPEGEKQVTAK	AT5G15270.2	>AT5G15270.2 | Symbols: | RNA-binding KH domain-containing protein | chr5:4958738-4960947 FORWARD LENGTH=548;>AT5G15270.1 | Symbols: | RNA-binding KH domain-containing protein | chr5:4958738-4960947 FORWARD LENGTH=548	0.0794553	0.494949	0.556678	0.254463	0.545114	0.476636	0.382316	0.191548	0.657148	0.746299	0.967419	0.24044	0.609478	0.311013	0.682026	0.0784547	0.0784533	0.147447	0.14824	0.0680262	0.386132	0.49079	0.562075	0.104124	0.188462	0.197217	0.263598	0.0358999	0.802003	0.635035	0.0353271	0.00571716	0.990709	0.00313554	___1	137	AT5G15270.2;AT5G15270.1	137;137	ALFRIHDRVVADDARSEDSPEGEKQVTAKLL	137
UID1224	SEDS(ph)PEGEKQVTAK	AT5G15270.2	>AT5G15270.2 | Symbols: | RNA-binding KH domain-containing protein | chr5:4958738-4960947 FORWARD LENGTH=548;>AT5G15270.1 | Symbols: | RNA-binding KH domain-containing protein | chr5:4958738-4960947 FORWARD LENGTH=548	0.270106	0.137254	0.182554	0.173159	0.181173	0.0694255	0.24252	0.0798605	0.18159	0.0925167	0.180417	0.253282	0.143737	0.390259	0.098933	0.62523	0.634811	0.667375	0.440086	0.553979	0.188849	0.133182	0.213326	0.584296	0.0438395	0.0676162	0.101895	0.0810496	0.336671	0.999022	0.00209697	7.09932e-05	0.27588	0.00277364	___1	140	AT5G15270.2;AT5G15270.1	140;140	RIHDRVVADDARSEDSPEGEKQVTAKLLVPS	140
UID1481	GGKS(ph)PGPADVCQDDIAPR	AT5G65690.1	>AT5G65690.1 | Symbols: PCK2, PEPCK | phosphoenolpyruvate carboxykinase 2 | chr5:26266477-26269486 FORWARD LENGTH=670	1.64331	1.3771	2.73824	1.45859	1.53486	2.75913	2.12997	2.93973	2.51055	2.9018	3.37521	1.27972	3.01486	3.475	3.31577	0.153907	0.217111	0.248139	0.498551	0.484639	1.75042	2.64823	2.89211	0.320469	0.50165	0.299706	0.820673	0.143054	0.269246	0.213157	5.91525e-06	3.1437e-07	0.998721	2.53217e-07	___1	35	AT5G65690.1	35	ARDALPRITTEKGGKSPGPADVCQDDIAPRV	35
UID1693	VAHVPVT(ph)PTSLPAADVSDSGLK	AT5G65690.1	>AT5G65690.1 | Symbols: PCK2, PEPCK | phosphoenolpyruvate carboxykinase 2 | chr5:26266477-26269486 FORWARD LENGTH=670	0.888456	0.810919	0.155725	2.09447	0.591656	1.23442	0.151956	0.13662	1.74453	1.07751	0.759771	2.08586	0.50236	1.53399	1.95519	0.0726907	0.0893138	0.0580707	0.0624399	0.110151	0.908246	0.869007	1.36743	0.0785332	0.645525	0.631522	0.633551	0.0191193	0.978162	0.71577	0.00441919	0.00990022	0.482864	0.000521116	___1	131	AT5G65690.1	131	RGDPTSAAKVAHVPVTPTSLPAADVSDSGLK	131
UID3321	VDEKEGT(ph)TTGGR	AT3G47070.1	>AT3G47070.1 | Symbols: | LOCATED IN: thylakoid, chloroplast thylakoid membrane, chloroplast, chloroplast envelope;EXPRESSED IN: 22 plant structures;EXPRESSED DURING: 13 growth stages;CONTAINS InterPro DOMAIN/s: Thylakoid soluble phosphoprotein TSP9 (I	2.53084	2.24995	1.91998	2.17578	1.11984	0.872118	0.148783	1.06693	2.14928	1.97542	2.1676	0.520479	5.23355	3.85194	1.52582	8.46224	11.4393	7.37772	8.75406	11.9967	1.99928	1.24251	2.65988	9.60599	0.480886	0.738056	1.68227	1.79307	0.376722	0.999433	0.0155803	0.000549097	0.321577	0.0196253	___2	64	AT3G47070.1	64	YETNPLLKKVDEKEGTTTGGRGTVRGGKNSA	64
UID78	VAGAS(ph)ADILDAAEKYGK	AT1G13930.3	>AT1G13930.3 | Symbols: | Involved in response to salt stress. Knockout mutants are hypersensitive to salt stress. | chr1:4761091-4761558 FORWARD LENGTH=155;>AT1G13930.2 | Symbols: | Involved in response to salt stress. Knockout mutants are hypersensit	7.60507	5.71933	8.48712	7.54375	6.07863	7.02619	11.5888	7.87089	4.23214	6.33465	3.08069	8.65129	3.10789	4.10758	4.71583	4.28251	4.98954	2.53006	4.51459	3.36148	7.08678	7.41054	4.73266	3.93564	1.03196	2.41153	2.05502	0.879946	0.999999	0.135477	0.039973	0.0388511	0.132082	0.910589	___1	71	AT1G13930.3;AT1G13930.2;AT1G13930.1	71;71;71	RNESDKLDKGKVAGASADILDAAEKYGKFDE	71
UID276	SLS(ph)TADGNR	AT1G59870.1	>AT1G59870.1 | Symbols: PEN3, PDR8, ATPDR8, ABCG36, ATABCG36 | ABC-2 and Plant PDR ABC-type transporter family protein | chr1:22034661-22039844 FORWARD LENGTH=1469	1.31413	2.49515	1.2647	1.15754	1.30446	1.43113	2.44226	3.65219	1.10715	0.702586	2.94878	14.5836	4.15674	1.61851	2.87159	3.65572	5.03929	7.4459	5.37249	5.10744	1.50719	1.86706	5.23585	5.32417	0.49709	1.06217	4.74239	1.21786	0.993555	0.0604251	0.0112044	0.0189449	0.0978573	0.828166	___1	825	AT1G59870.1	825	NEDADQGKDPMRRSLSTADGNRRGEVAMGRM	825
UID331	LGS(ph)KLTESEIK	AT1G76040.1	>AT1G76040.1 | Symbols: CPK29 | calcium-dependent protein kinase 29 | chr1:28538906-28540448 FORWARD LENGTH=323;>AT1G76040.2 | Symbols: CPK29 | calcium-dependent protein kinase 29 | chr1:28537743-28540448 FORWARD LENGTH=561	0.290382	0.116464	0.117152	0.387135	0.276266	0.201906	0.140655	0.409935	0.266174	0.194796	0.194228	0.409161	0.322908	0.339701	0.527815	0.765462	1.12922	0.570422	0.654491	0.329515	0.23748	0.242693	0.358763	0.689822	0.105663	0.0926183	0.109398	0.262342	0.99437	0.366957	0.00647244	0.0107323	0.500887	0.163186	___1	208	AT1G76040.1;AT1G76040.2	208;446	TITFDELRNGLHRLGSKLTESEIKQLMEAAD	208
UID562	LGDIS(ph)DGENEGAFR	AT2G44440.1	>AT2G44440.1 | Symbols: | Emsy N Terminus (ENT) domain-containing protein | chr2:18336621-18338950 REVERSE LENGTH=429	0.318577	0.187495	0.153402	0.128502	0.185523	0.267159	0.295213	0.160221	0.0621058	0.170528	0.667626	0.173027	0.254187	0.402811	0.330477	0.468926	0.554145	0.612448	0.638043	0.670123	0.1947	0.191045	0.365626	0.588737	0.0656799	0.0832354	0.169313	0.0709481	0.984415	0.202994	0.00392216	0.00191775	0.111545	0.209542	___1	419	AT2G44440.1	419	HEHALVGAIAKLGDISDGENEGAFRR_____	419
UID847	GSGGGYLSPS(ph)R	AT3G57540.1	>AT3G57540.1 | Symbols: | Remorin family protein | chr3:21301623-21302924 REVERSE LENGTH=296	0.633899	0.463963	0.326983	0.547501	0.538809	0.27293	1.00553	0.252799	0.658857	0.370156	0.102882	0.790727	0.171223	0.161996	0.176413	0.10548	0.132361	0.173575	0.0919191	0.104219	0.502231	0.512054	0.280648	0.121511	0.102859	0.286216	0.256398	0.0291894	0.988825	0.0824149	0.00265059	0.00502398	0.144241	0.341904	___1	63	AT3G57540.1	63	TRPQQRGSGGGYLSPSRSIAFSDGTTSSGEN	63
UID1080	SGS(ph)RPQLDLSK	AT4G32180.3	>AT4G32180.3 | Symbols: ATPANK2, PANK2 | pantothenate kinase 2 | chr4:15538340-15543715 REVERSE LENGTH=783;>AT4G32180.2 | Symbols: ATPANK2, PANK2 | pantothenate kinase 2 | chr4:15538340-15543715 REVERSE LENGTH=783;>AT4G32180.1 | Symbols: ATPANK2, PANK2 | p	3.77779	1.80872	6.69088	3.15428	3.66608	4.3436	2.70056	4.55374	3.69163	3.63258	3.35686	3.24371	2.13259	2.37136	2.11103	2.09767	2.57991	0.999334	2.32423	1.33515	3.81955	3.78442	2.64311	1.86726	1.59724	0.649761	0.545482	0.601034	0.992133	0.522765	0.027536	0.0157773	0.370837	0.319689	___1	46	AT4G32180.3;AT4G32180.2;AT4G32180.1	46;46;46	NMAPSTSGTPIHRSGSRPQLDLSKAEIQGNL	46
UID1352	KPVLS(ph)NNNDASTLK	AT5G47430.2	>AT5G47430.2 | Symbols: | DWNN domain, a CCHC-type zinc finger | chr5:19235819-19240147 REVERSE LENGTH=831;>AT5G47430.3 | Symbols: | DWNN domain, a CCHC-type zinc finger | chr5:19235819-19240596 REVERSE LENGTH=889;>AT5G47430.1 | Symbols: | DWNN domain,	0.151466	0.18408	0.251611	0.207817	0.123218	0.171683	0.190575	0.28922	0.158175	0.0983456	0.298065	0.303203	0.197514	0.168403	0.28192	0.44596	0.37335	0.359828	0.524494	0.242877	0.183638	0.1816	0.249821	0.389302	0.0444763	0.0620339	0.0558077	0.0938622	0.996882	0.413201	0.00717136	0.00473641	0.313405	0.152547	___1	343	AT5G47430.2;AT5G47430.3;AT5G47430.1	343;401;404	PTTSVASKGEKKPVLSNNNDASTLKAPMEVA	343
UID1353	SQTSEPFSVSANPPPVVQQHLS(ph)PEALSGQK	AT5G47790.1	>AT5G47790.1 | Symbols: | SMAD/FHA domain-containing protein | chr5:19351396-19352579 FORWARD LENGTH=369	0.0955396	1.24415	0.146325	0.0729004	0.19115	0.167301	0.153291	0.120791	0.977449	0.112006	0.976703	0.258294	1.39151	1.19766	0.838775	0.846499	0.974661	0.944078	1.54125	2.03692	0.350013	0.306168	0.932589	1.26868	0.448944	0.336255	0.386341	0.454871	0.999165	0.0524758	0.0117949	0.0153622	0.0672229	0.873636	___1	34	AT5G47790.1	34	FSVSANPPPVVQQHLSPEALSGQKTQIGAGQ	34
UID1518	TALT(ph)PPASGSEVPR	AT1G48610.2	>AT1G48610.2 | Symbols: | AT hook motif-containing protein | chr1:17971322-17972798 REVERSE LENGTH=198;>AT1G48610.1 | Symbols: | AT hook motif-containing protein | chr1:17971027-17972798 REVERSE LENGTH=212	1.93358	0.965306	0.9378	1.56311	0.944847	1.48911	2.2947	1.33856	1.37867	1.52356	0.993726	0.28916	0.586502	1.8588	0.806228	0.967412	0.0750913	0.777732	0.449404	0.286075	1.26893	1.60492	0.906884	0.511143	0.408699	0.351556	0.53067	0.323685	0.916149	0.670701	0.0480896	0.0134416	0.316023	0.33631	___1	7	AT1G48610.2;AT1G48610.1	7;7	_________MAKTALTPPASGSEVPRSGTPG	7
UID92	PVDVAS(ph)PAGK	AT1G15950.2	>AT1G15950.2 | Symbols: CCR1, IRX4, ATCCR1 | cinnamoyl coa reductase 1 | chr1:5478855-5481949 FORWARD LENGTH=337;>AT1G15950.1 | Symbols: CCR1, IRX4, ATCCR1 | cinnamoyl coa reductase 1 | chr1:5478855-5481915 FORWARD LENGTH=344	0.977084	0.865114	0.943146	1.1945	0.820849	0.678583	1.33856	0.860247	0.916999	0.631177	0.943773	2.6254	0.662092	1.1187	0.962405	0.728671	0.543926	0.515243	0.365827	0.180609	0.960139	0.885114	1.26247	0.466855	0.129563	0.250756	0.697183	0.183833	0.97307	0.919005	0.027656	0.0631615	0.716496	0.00769398	___1	7	AT1G15950.2;AT1G15950.1	7;7	_________MPVDVASPAGKTVCVTGAGGYI	7
UID55	QSLS(ph)EGSLDK	AT1G10290.1	>AT1G10290.1 | Symbols: ADL6, DRP2A | dynamin-like protein 6 | chr1:3370774-3377120 FORWARD LENGTH=914;>AT1G59610.1 | Symbols: ADL3, CF1, DRP2B, DL3 | dynamin-like 3 | chr1:21893413-21900780 FORWARD LENGTH=920	0.879242	1.81789	0.500431	0.110499	0.594317	1.2131	4.06441	1.12821	2.939	1.14274	1.48356	1.21177	3.65461	1.08379	1.76442	1.26482	2.50326	2.92482	1.76779	1.6185	0.780475	2.09749	1.83963	2.01584	0.574095	1.20084	0.937241	0.607826	0.057456	0.0817247	0.0417923	0.998307	0.99753	0.984206	___1	712	AT1G10290.1;AT1G59610.1	712;719	ARGGQVGSASMRQSLSEGSLDKMVRKPVDPE;ARGGQVGSVSMRQSLSEGSLDKMVRKPIDPE	712;719
UID295	(ac)S(ph)DDEHHFESSDAGASK	AT1G69410.1	>AT1G69410.1 | Symbols: ATELF5A-3, ELF5A-3 | eukaryotic elongation factor 5A-3 | chr1:26089301-26090194 FORWARD LENGTH=158	33.3971	33.2	41.3963	17.4927	19.552	47.9742	40.3034	23.3515	62.4208	45.4778	99.1376	9.97818	141.385	89.259	56.742	118.501	75.7558	66.6332	176.006	127.115	29.0076	43.9055	79.3003	112.802	9.08103	12.6276	43.9582	39.3347	0.708032	0.245959	0.0153109	0.120625	0.816758	0.456345	___1	2	AT1G69410.1	2	______________MSDDEHHFESSDAGASK	2
UID443	SIEEENVPTTVDS(ph)GAADTTVK	AT2G30620.2	>AT2G30620.2 | Symbols: | winged-helix DNA-binding transcription factor family protein | chr2:13045360-13046267 FORWARD LENGTH=202;>AT2G30620.1 | Symbols: | winged-helix DNA-binding transcription factor family protein | chr2:13045360-13046267 FORWARD LEN	1.51554	2.19895	1.20815	1.46913	1.3489	0.127484	2.14319	1.78817	0.346523	1.946	1.22081	0.126009	0.373114	3.55208	1.03636	0.133206	0.413657	0.122191	0.384687	0.0840306	1.54813	1.27027	1.26168	0.227554	0.342386	0.853943	1.21472	0.14137	0.732484	0.648555	0.0169593	0.122343	0.998886	0.15686	___1	14	AT2G30620.2;AT2G30620.1	14;14	__MSIEEENVPTTVDSGAADTTVKSPEKKPA	14
UID547	SSSS(ph)FDGDEPDVSWVQSLVK	AT2G41900.1	>AT2G41900.1 | Symbols: | CCCH-type zinc finger protein with ARM repeat domain | chr2:17491352-17493502 FORWARD LENGTH=716	0.186588	0.0812998	0.492594	0.111459	0.753116	1.2163	0.272958	0.17546	0.966461	0.642944	0.241869	0.368627	0.521859	0.274044	0.073603	0.550125	0.767685	0.814041	1.46059	1.44736	0.325011	0.654824	0.296	1.00796	0.259044	0.39702	0.147756	0.374939	0.364864	0.99827	0.0442222	0.609614	0.45241	0.0608613	___1	648	AT2G41900.1	648	WGMSSEALGKLRSSSSFDGDEPDVSWVQSLV	648
UID881	IGS(ph)SEMLIEGEDVR	AT4G01290.2	>AT4G01290.2 | Symbols: | unknown protein;FUNCTIONS IN: molecular_function unknown;INVOLVED IN: biological_process unknown;LOCATED IN: cellular_component unknown;EXPRESSED IN: 24 plant structures;EXPRESSED DURING: 15 growth stages;Has 1797 Blast hit	1.1603	1.00258	0.180985	0.383423	0.6874	1.52745	1.40176	0.598512	1.18321	0.269502	1.70199	1.13493	1.25763	1.46524	1.0318	1.26645	2.11371	2.3657	1.73226	1.80718	0.682937	0.996086	1.31832	1.85706	0.366532	0.483305	0.240082	0.37188	0.667878	0.116109	0.0182692	0.158035	0.599891	0.769475	___1	359	AT4G01290.2;AT4G01290.1	359;360	TSVNNGGKPLGIKIGSSEMLIEGEDVRVSST	359
UID889	EGETS(ph)SPEMK	AT4G04630.1	>AT4G04630.1 | Symbols: | Protein of unknown function, DUF584 | chr4:2332163-2332669 REVERSE LENGTH=168	0.0991572	0.165494	0.0532575	0.0884476	0.120023	0.208377	0.183467	0.184711	0.0713682	0.0797083	0.236391	0.297843	0.0784644	0.180757	0.16866	0.217435	0.19621	0.193404	0.211309	0.250903	0.105276	0.145526	0.192423	0.213852	0.0370681	0.0578906	0.0731218	0.0205984	0.692628	0.17034	0.0462871	0.310123	0.706699	0.888235	___1	42	AT4G04630.1	42	FQEEDVWSVLREGETSSPEMKIPKSHFSSSS	42
UID989	YLAQQQGEGADS(ph)V	AT4G21450.1	>AT4G21450.1 | Symbols: | PapD-like superfamily protein | chr4:11426136-11428125 FORWARD LENGTH=295;>AT4G21450.3 | Symbols: | PapD-like superfamily protein | chr4:11426136-11428125 FORWARD LENGTH=314	0.655165	1.04601	0.714601	0.744398	0.145939	0.918307	2.37248	0.772778	1.58162	0.488495	1.20171	3.52223	1.52021	1.17102	1.14117	1.2322	1.52843	1.65582	1.59821	3.81669	0.661222	1.22674	1.71127	1.96627	0.290991	0.675999	0.915712	0.936639	0.348576	0.0643993	0.028265	0.494709	0.744281	0.973196	___1	294	AT4G21450.1;AT4G21450.3	294;313	RRERYLAQQQGEGADSV______________	294
UID1044	VDS(ph)EGVLCGANFKVDVYNR	AT4G27450.1	>AT4G27450.1 | Symbols: | Aluminium induced protein with YGL and LRDR motifs | chr4:13727665-13728683 REVERSE LENGTH=250	18.4935	16.7693	13.0623	18.5517	17.6232	40.069	45.3699	34.2125	14.3719	19.3826	19.6689	42.4223	21.5557	13.7516	20.6539	47.7992	50.1391	25.3662	41.2585	29.4826	16.9	30.6812	23.6105	38.8092	2.02661	11.9165	9.79369	9.82736	0.153276	0.648189	0.0137897	0.595498	0.714003	0.131669	___1	219	AT4G27450.1	219	FEHPMNKIKAMPRVDSEGVLCGANFKVDVYN	219
UID1054	KCEELES(ph)PQPK	AT4G28610.1	>AT4G28610.1 | Symbols: PHR1, AtPHR1 | phosphate starvation response 1 | chr4:14133164-14134951 REVERSE LENGTH=409	0.506609	0.711911	0.0972228	0.15643	0.0775076	0.3679	0.512307	0.183116	0.792211	0.119764	0.456415	0.209656	0.681514	0.205258	0.0977908	1.39345	0.640493	0.910106	0.744812	1.24127	0.309936	0.39506	0.330127	0.986026	0.254204	0.242042	0.211427	0.287919	0.825001	0.963785	0.0284855	0.14207	0.979722	0.0709633	___1	399	AT4G28610.1	399	KEVPEEETRKCEELESPQPKRPKIDN_____	399
UID1059	AAEDPAPAS(ph)SSSK	AT4G28750.1	>AT4G28750.1 | Symbols: PSAE-1 | Photosystem I reaction centre subunit IV / PsaE protein | chr4:14202951-14203888 REVERSE LENGTH=143	0.158728	0.0601135	0.105645	0.135628	0.0814785	0.113057	0.296503	0.0786778	0.145707	0.0777935	0.0845123	0.389128	0.09037	0.0597813	0.121035	0.24105	0.207984	0.353493	0.209694	0.313759	0.108319	0.142348	0.148965	0.265196	0.0356039	0.0810608	0.121655	0.0584663	0.925902	0.976027	0.0467591	0.144162	0.996816	0.10049	___1	53	AT4G28750.1	53	GSRLVVRAAEDPAPASSSSKDSPAAAAAPDG	53
UID1072	TDPIGLDNLSM(ox)S(ph)DGESDPVYK	AT4G30890.3	>AT4G30890.3 | Symbols: UBP24 | ubiquitin-specific protease 24 | chr4:15036383-15038825 REVERSE LENGTH=551;>AT4G30890.2 | Symbols: UBP24 | ubiquitin-specific protease 24 | chr4:15036383-15038825 REVERSE LENGTH=551;>AT4G30890.1 | Symbols: UBP24 | ubiquitin-	1.12162	1.3762	1.14726	1.02451	0.87168	1.31677	1.52293	1.26378	2.84008	2.56445	2.18349	4.43949	2.55534	1.27567	1.19173	1.62574	1.52574	3.10714	3.40925	2.57313	1.10825	1.9016	2.32914	2.4482	0.165213	0.665183	1.17724	0.761685	0.228133	0.0843026	0.0340059	0.718988	0.936373	0.963126	___1	143	AT4G30890.3;AT4G30890.2;AT4G30890.1	143;143;143	VAVKTDPIGLDNLSMSDGESDPVYKASSSKF	143
UID1114	(ac)STMKPS(ph)RSDEISDPEQQIK	AT4G37300.1	>AT4G37300.1 | Symbols: MEE59 | maternal effect embryo arrest 59 | chr4:17554805-17555498 FORWARD LENGTH=173	0.104219	0.0704353	0.0818085	0.14309	0.315341	0.323398	0.198051	0.487717	0.115292	0.0490144	0.342941	0.468618	0.321335	0.140535	0.647571	0.312859	0.528083	0.266448	1.18623	0.688424	0.142979	0.234694	0.3842	0.596409	0.0896833	0.156183	0.168236	0.331753	0.819828	0.118258	0.0195019	0.103555	0.44674	0.781405	___1	7	AT4G37300.1	7	_________MSTMKPSRSDEISDPEQQIKNA	7
UID1270	YAAGAVDCPGS(ph)PK	AT5G27540.2	>AT5G27540.2 | Symbols: MIRO1 | MIRO-related GTP-ase 1 | chr5:9722816-9727112 FORWARD LENGTH=648;>AT5G27540.1 | Symbols: MIRO1, emb2473 | MIRO-related GTP-ase 1 | chr5:9722816-9727112 FORWARD LENGTH=648	0.394427	0.68005	0.66387	0.453737	0.445048	0.433357	0.775344	0.132311	0.557869	0.423331	0.325639	0.795032	0.349374	0.283124	0.366208	0.431211	0.147597	0.186595	0.184623	0.217608	0.527426	0.464442	0.423876	0.233527	0.119846	0.208977	0.187667	0.101302	0.8301	0.790732	0.0395106	0.184775	0.999823	0.209631	___1	14	AT5G27540.2;AT5G27540.1	14;14	__MARYAAGAVDCPGSPKSVRIVVVGDKGTG	14
UID1336	S(ph)ISSAQFFGNQNR	AT5G46750.1	>AT5G46750.1 | Symbols: AGD9 | ARF-GAP domain 9 | chr5:18969950-18971817 REVERSE LENGTH=402	0.14625	2.01514	1.13595	0.109784	0.7357	2.00308	3.90137	1.71633	1.06973	1.73354	2.79593	5.22643	2.11116	0.166974	2.52748	2.68787	2.97096	3.03858	2.69617	4.91941	0.828565	2.08481	2.5656	3.2626	0.706154	0.95876	1.6183	0.840406	0.153446	0.217699	0.0322527	0.833704	0.996445	0.720552	___1	307	AT5G46750.1	307	VEETDEARKKFSNAKSISSAQFFGNQNRDAD	307
UID1397	TGGKPGS(ph)PGK	AT5G55850.3	>AT5G55850.3 | Symbols: NOI | RPM1-interacting protein 4 (RIN4) family protein | chr5:22603617-22604850 FORWARD LENGTH=95;>AT5G55850.1 | Symbols: NOI | RPM1-interacting protein 4 (RIN4) family protein | chr5:22603617-22604951 FORWARD LENGTH=114;>AT5G55850.	4.09118	7.45321	18.8205	6.76814	7.36071	3.15549	3.78393	7.30154	5.99401	4.83558	2.28298	9.43893	3.05849	4.32779	4.41692	3.22537	2.79808	2.51731	2.16033	0.206107	8.89875	5.01411	4.70503	2.18144	5.10978	1.49614	2.4985	1.0474	0.707438	0.524691	0.0132944	0.106734	0.989351	0.181704	___1	60	AT5G55850.3;AT5G55850.1;AT5G55850.2	60;44;60	FNKARDEKKTGGKPGSPGKSSEGHVKSGGGD	60
UID1404	SKS(ph)ELEQCVTEESK	AT5G55860.1	>AT5G55860.1 | Symbols: | Plant protein of unknown function (DUF827) | chr5:22610146-22612166 FORWARD LENGTH=649	0.103284	0.0900964	0.271183	0.217696	0.266607	0.122763	0.144695	0.160001	2.37759	2.93362	2.77167	0.30891	0.177225	2.12527	0.253071	1.98815	3.82309	2.59031	4.14605	0.34633	0.189773	1.14773	1.12723	2.57879	0.078392	1.24372	1.09878	1.36656	0.564961	0.356264	0.0224426	0.246814	0.980625	0.42151	___1	369	AT5G55860.1	369	ESVAGDLHLKLSRSKSELEQCVTEESKAKAA	369
UID1423	VGS(ph)GQM(ox)LAQR	AT5G57610.1	>AT5G57610.1 | Symbols: | Protein kinase superfamily protein with octicosapeptide/Phox/Bem1p domain | chr5:23325307-23329099 FORWARD LENGTH=1054	1.19206	0.900946	1.16185	0.91146	1.28344	0.518033	1.64996	0.720545	0.821467	1.00775	0.43396	1.91117	0.482601	0.483098	0.619029	0.582383	0.533134	0.547516	0.29556	0.364093	1.08995	0.94355	0.785972	0.464537	0.155316	0.386996	0.565972	0.113244	0.849347	0.257637	0.0184579	0.0881176	0.686229	0.491595	___1	220	AT5G57610.1	220	AQYSNLHQLRIPRVGSGQMLAQRYGEVEGTW	220
UID362	RNQPGNPNPDAEVVALS(ph)PK	AT2G02080.1	>AT2G02080.1 | Symbols: AtIDD4, IDD4 | indeterminate(ID)-domain 4 | chr2:518328-521170 REVERSE LENGTH=516	7.37217	10.8636	6.79225	6.53226	8.80308	7.81207	11.6536	9.51849	8.74944	9.078	3.65535	11.4121	5.68563	5.63697	4.91496	5.62826	4.93911	6.40568	6.1416	6.12023	8.07267	9.36232	6.26101	5.84697	1.6016	1.27546	2.6779	0.518782	0.754463	0.240441	0.249198	0.0429601	0.041069	0.999995	___1	73	AT2G02080.1	73	NQPGNPNPDAEVVALSPKTLMATNRFICDVC	73
UID590	GS(ph)PNNYFR	AT3G02180.3	>AT3G02180.3 | Symbols: SP1L3 | SPIRAL1-like3 | chr3:404989-405375 FORWARD LENGTH=93;>AT3G02180.2 | Symbols: SP1L3 | SPIRAL1-like3 | chr3:404989-405457 FORWARD LENGTH=122;>AT3G02180.1 | Symbols: SP1L3 | SPIRAL1-like3 | chr3:404989-405457 FORWARD LENGTH=122	0.526665	0.651286	0.202342	0.160596	0.31955	0.235915	0.12294	0.189608	0.0738232	0.62335	0.475262	1.38419	0.501434	0.480529	0.418507	1.73563	0.451805	0.803785	0.840109	1.29411	0.372088	0.249127	0.651985	1.02509	0.188758	0.195148	0.367134	0.444768	0.536611	0.453918	0.0655625	0.00430895	0.0483816	0.63153	___1	73	AT3G02180.3;AT3G02180.2;AT3G02180.1	73;73;73	TTVTDNKKTSAGVRGSPNNYFRSEGQNCGNF	73
UID770	SS(ph)GEMSDGDVPGGR	AT3G45780.2	>AT3G45780.2 | Symbols: PHOT1, NPH1, JK224, RPT1 | phototropin 1 | chr3:16818557-16823960 FORWARD LENGTH=996;>AT3G45780.1 | Symbols: PHOT1, NPH1, JK224, RPT1 | phototropin 1 | chr3:16818557-16823960 FORWARD LENGTH=996	0.0979683	0.130044	0.317186	0.468899	0.713445	0.592684	0.468519	0.769316	0.243075	0.199004	0.0671543	0.341124	0.10438	0.12744	0.125935	0.148899	0.123545	0.0867444	0.0817338	0.142592	0.345509	0.45452	0.153207	0.116703	0.227642	0.213719	0.0964467	0.0278351	0.71858	0.285916	0.15713	0.0215988	0.0453202	0.981092	___1	166	AT3G45780.2;AT3G45780.1	166;166	KKTTSQRNSQNSCRSSGEMSDGDVPGGRSGI	166
UID856	(ac)M(ox)ES(ph)PKSNVDDGYQNIFVMR	AT3G60450.1	>AT3G60450.1 | Symbols: | Phosphoglycerate mutase family protein | chr3:22340982-22342187 FORWARD LENGTH=274	6.53911	9.0867	8.06948	7.16135	6.899	11.1033	1.18068	2.16742	5.39423	6.51734	11.2851	22.7096	6.84103	11.2141	9.55288	14.7513	8.11657	8.78683	11.6598	25.4731	7.55113	5.27259	12.3205	13.7575	0.919571	3.51985	5.43902	6.31143	0.306793	0.647153	0.476639	0.0221672	0.0392879	0.99115	___1	3	AT3G60450.1	3	_____________MESPKSNVDDGYQNIFVM	3
UID211	ESGS(ph)PSANTNTR	AT1G36990.1	>AT1G36990.1 | Symbols: | unknown protein;LOCATED IN: chloroplast;EXPRESSED IN: 24 plant structures;EXPRESSED DURING: 14 growth stages;BEST Arabidopsis thaliana protein match is: unknown protein (TAIR:AT4G08510.1);Has 5029 Blast hits to 1779 proteins	0.129923	0.213683	0.104422	0.218403	0.260736	0.0995676	0.0605034	0.114208	0.106923	0.109113	0.133396	0.410518	0.17088	0.14964	0.17854	0.243036	0.172913	0.254821	0.221249	0.521725	0.185433	0.0980631	0.208595	0.282749	0.0586512	0.0193611	0.102205	0.12273	0.0988226	0.985661	0.374599	0.003719	0.0522337	0.564654	___1	387	AT1G36990.1	387	KPARENGVSAVKESGSPSANTNTRAASSQLM	387
UID249	GS(ph)ESPGVDGNTNALDYTTK	AT1G51690.2	>AT1G51690.2 | Symbols: ATB ALPHA, B ALPHA | protein phosphatase 2A 55 kDa regulatory subunit B alpha isoform | chr1:19166218-19169974 FORWARD LENGTH=512;>AT1G51690.1 | Symbols: ATB ALPHA, B ALPHA | protein phosphatase 2A 55 kDa regulatory subunit B alpha	2.0912	0.201474	1.54468	1.62587	0.0633806	3.08727	1.97851	2.26044	4.22551	3.74749	0.0633413	0.342587	1.0917	0.137098	2.02415	0.0963468	0.137597	2.02385	0.0842173	0.0551853	1.10532	3.05985	0.731777	0.47944	0.817134	0.853312	0.74185	0.77266	0.233652	0.939471	0.436013	0.0132883	0.0883907	0.765986	___1	469	AT1G51690.2;AT1G51690.1;AT1G51690.3	469;470;560	PSRALSSITRVVSRGSESPGVDGNTNALDYT	469
UID299	AAS(ph)DIDDGYELPR	AT1G70180.1	>AT1G70180.1 | Symbols: | Sterile alpha motif (SAM) domain-containing protein | chr1:26426768-26428985 FORWARD LENGTH=456;>AT1G70180.2 | Symbols: | Sterile alpha motif (SAM) domain-containing protein | chr1:26426768-26429097 FORWARD LENGTH=460	0.415298	0.396542	0.273478	0.139913	0.403651	0.0700134	0.108142	0.0723114	0.370553	0.236214	0.13484	0.211127	0.471835	0.343188	0.304401	0.538036	0.617851	0.654725	0.687915	0.72079	0.325776	0.171447	0.293078	0.643863	0.106176	0.116586	0.115194	0.0630115	0.0981718	0.981481	0.126119	0.000904653	0.18731	0.0638103	___1	26	AT1G70180.1;AT1G70180.2	26;26	TITLGRSGQVVNRAASDIDDGYELPRVGTKR	26
UID568	KAEVVVPATES(ph)DGDDSVVEKK	AT2G45520.1	>AT2G45520.1 | Symbols: | unknown protein;FUNCTIONS IN: molecular_function unknown;INVOLVED IN: biological_process unknown;EXPRESSED IN: 23 plant structures;EXPRESSED DURING: 13 growth stages;Has 260 Blast hits to 238 proteins in 75 species: Archae -	3.17807	2.47001	2.47074	3.22754	2.48754	3.18654	7.64706	4.44525	3.18427	4.52335	0.0677052	0.354402	1.49018	4.5603	3.08847	1.00988	1.30462	0.135136	0.423403	1.2495	2.76678	4.59729	1.91221	0.824508	0.35641	1.63196	1.69724	0.465104	0.88695	0.310901	0.13457	0.0351415	0.0949256	0.951763	___1	76	AT2G45520.1	76	KEKLKKAEVVVPATESDGDDSVVEKKKKKRK	76
UID604	KAM(ox)EALKTELES(ph)AGMDAK	AT3G05130.1	>AT3G05130.1 | Symbols: | BEST Arabidopsis thaliana protein match is: Prefoldin chaperone subunit family protein (TAIR:AT5G27330.1);Has 171032 Blast hits to 82560 proteins in 3364 species: Archae - 2835;Bacteria - 33550;Metazoa - 71995;Fungi - 13365;	1.59306	4.57806	0.136334	1.70653	1.3504	2.8227	2.82643	3.53646	0.92577	1.49785	0.106011	0.506903	0.120783	0.572965	1.58701	0.189575	0.0657619	0.255153	0.108401	1.07684	1.87288	2.32184	0.578734	0.339145	1.46373	0.960079	0.539444	0.374592	0.828346	0.312461	0.0781279	0.0148011	0.0750726	0.838688	___1	527	AT3G05130.1	527	VELRKAMEALKTELESAGMDAKRSMVMLKSA	527
UID777	LSEKEAEAAS(ph)LAEDAQQK	AT3G46780.1	>AT3G46780.1 | Symbols: PTAC16 | plastid transcriptionally active 16 | chr3:17228766-17231021 FORWARD LENGTH=510	0.717446	0.456166	1.1803	0.907513	0.424632	1.44284	0.0661246	0.722921	1.02167	0.0866991	1.25129	0.202458	0.966109	0.929109	0.644944	1.75049	1.931	2.19246	2.15611	2.43379	0.73721	0.668052	0.798783	2.09277	0.283693	0.534537	0.354689	0.233908	0.634611	1	0.196892	0.0213026	0.637943	0.195114	___1	395	AT3G46780.1	395	EKQMQKLSEKEAEAASLAEDAQQKADAVGVT	395
UID805	ELS(ph)PTGLDSSPR	AT3G51950.2	>AT3G51950.2 | Symbols: | Zinc finger (CCCH-type) family protein / RNA recognition motif (RRM)-containing protein | chr3:19278244-19280407 REVERSE LENGTH=540;>AT3G51950.1 | Symbols: | Zinc finger (CCCH-type) family protein / RNA recognition motif (RRM)-c	0.821293	0.76933	0.239258	0.753059	0.670435	0.554026	0.0995381	0.374906	0.10401	0.425619	0.925999	1.35778	0.481935	0.609392	0.181826	0.937864	1.02307	0.654473	0.637282	0.776939	0.650675	0.31162	0.711387	0.805926	0.211342	0.181021	0.40184	0.152826	0.156032	0.999898	0.891836	0.0425838	0.173929	0.864861	___1	352	AT3G51950.2;AT3G51950.1	352;352	VPDKYRTNQTTERELSPTGLDSSPRDVLGGR	352
UID865	(ac)AEEQKIALESES(ph)PAK	AT3G61260.1	>AT3G61260.1 | Symbols: | Remorin family protein | chr3:22675403-22676701 REVERSE LENGTH=212	3.79363	7.13459	3.35545	11.2427	3.09939	3.50026	7.56175	18.5157	10.0251	12.7644	3.00985	4.14328	4.68164	6.23688	4.54928	5.32966	1.20595	1.64898	1.1325	5.83856	5.72514	10.4734	4.52419	3.03113	3.11995	5.04441	1.03895	2.09816	0.415483	0.985609	0.222176	0.0115246	0.256779	0.367538	___1	13	AT3G61260.1	13	___MAEEQKIALESESPAKVTTPAPADTPAP	13
UID873	GS(ph)PQAYGSDR	AT3G62330.1	>AT3G62330.1 | Symbols: | Zinc knuckle (CCHC-type) family protein | chr3:23063329-23065419 REVERSE LENGTH=479	0.273493	0.265728	0.158617	0.29728	0.530246	0.119884	0.0990258	0.31197	0.22185	0.150101	0.271694	1.01934	0.396912	0.165961	0.261009	0.549463	0.469614	0.758959	0.414002	0.748864	0.305073	0.180566	0.422984	0.58818	0.122277	0.0777569	0.307086	0.142042	0.329985	0.92148	0.142483	0.00470172	0.120951	0.375502	___1	258	AT3G62330.1	258	EETRVRENQRNVPRGSPQAYGSDRARSRSTH	258
UID1009	S(ph)VEGQGVDCTEEANDR	AT4G24680.1	>AT4G24680.1 | Symbols: MOS1 | modifier of snc1 | chr4:12733425-12739737 FORWARD LENGTH=1427	0.0748899	0.430098	0.164925	0.292345	0.174604	0.119665	0.305272	0.161259	0.140238	0.116235	0.0581855	0.158572	0.551012	0.264387	0.406562	0.291291	0.483792	1.01876	0.589165	0.645932	0.227372	0.168534	0.287744	0.605789	0.122682	0.0702483	0.175132	0.23926	0.952509	0.984423	0.0719295	0.0262584	0.817786	0.135714	___1	239	AT4G24680.1	239	ADAGPHARPPSSSGRSVEGQGVDCTEEANDR	239
UID1274	GGS(ph)SGDGGETLYLK	AT5G28640.1	>AT5G28640.1 | Symbols: AN3, GIF, GIF1, ATGIF1 | SSXT family protein | chr5:10647831-10649620 REVERSE LENGTH=210	0.210376	0.172884	0.371005	0.222351	0.190295	0.092499	0.0697586	0.143049	0.287909	0.155284	0.434046	0.451644	0.425708	0.456195	0.0887136	0.549401	0.259016	0.780532	0.404554	0.71529	0.233382	0.1497	0.371261	0.541759	0.0708628	0.0759469	0.141714	0.192849	0.41485	0.711132	0.111252	0.00498784	0.0737844	0.541681	___1	193	AT5G28640.1	193	KPEMGSGGGGEGRGGSSGDGGETLYLKSSDD	193
UID1369	LKESFENS(ph)PR	AT5G51410.3	>AT5G51410.3 | Symbols: | LUC7 N_terminus domain-containing protein | chr5:20881821-20883577 REVERSE LENGTH=334;>AT5G51410.2 | Symbols: | LUC7 N_terminus domain-containing protein | chr5:20881821-20883577 REVERSE LENGTH=334;>AT5G51410.1 | Symbols: | LUC	0.552066	0.32792	0.9611	0.482746	0.362367	0.445974	0.104343	0.517037	0.0914717	0.193602	0.369228	0.45394	0.974978	0.184871	0.245675	1.66445	0.86263	0.547188	1.80502	0.535158	0.53724	0.270485	0.445738	1.08289	0.226822	0.177282	0.280747	0.546842	0.178541	0.890822	0.394239	0.00806265	0.492969	0.131331	___1	75	AT5G51410.3;AT5G51410.2;AT5G51410.1	75;75;75	CSRIHDPKLKESFENSPRHDSYVPKFEAELA	75
UID3323	KVDEKEGTTT(ph)GGRGTVR	AT3G47070.1	>AT3G47070.1 | Symbols: | LOCATED IN: thylakoid, chloroplast thylakoid membrane, chloroplast, chloroplast envelope;EXPRESSED IN: 22 plant structures;EXPRESSED DURING: 13 growth stages;CONTAINS InterPro DOMAIN/s: Thylakoid soluble phosphoprotein TSP9 (I	20.194	0.99183	3.16739	3.10105	0.907739	4.31107	0.204244	0.436542	0.757371	0.534479	3.39764	0.520479	8.31386	5.19251	0.966205	40.7258	6.29575	6.30409	7.46217	10.1446	5.6724	1.24874	3.67814	14.1865	7.32629	1.54144	2.8701	13.3438	0.218724	0.993975	0.274865	0.00616684	0.320778	0.184331	___2	66	AT3G47070.1	66	TNPLLKKVDEKEGTTTGGRGTVRGGKNSAPT	66
UID938	AADLTQS(ph)AR	AT4G13560.1	>AT4G13560.1 | Symbols: UNE15 | Late embryogenesis abundant protein (LEA) family protein | chr4:7879764-7880311 REVERSE LENGTH=109	0.325394	0.0805563	0.370792	0.13187	0.159227	0.307742	0.136569	0.146433	0.110949	0.0825261	0.453667	0.458975	0.445887	0.599538	0.223825	0.202973	0.0700584	0.145498	0.0921591	0.135929	0.213568	0.156844	0.436378	0.129323	0.113617	0.0786374	0.120582	0.0460936	0.837775	0.0726664	0.554287	0.957177	0.0142318	0.0051237	___1	54	AT4G13560.1	54	DLTQSARDKAADLTQSARDKTADGSHSANKS	54
UID647	ANS(ph)PDSSYQKQEISR	AT3G10650.1	>AT3G10650.1 | Symbols: | BEST Arabidopsis thaliana protein match is: nucleoporin-related (TAIR:AT5G20200.1);Has 61042 Blast hits to 31782 proteins in 2093 species: Archae - 202;Bacteria - 16480;Metazoa - 16017;Fungi - 12552;Plants - 1653;Viruses -	1.35931	1.65887	2.19387	1.2034	1.61477	1.55251	1.94434	2.01442	2.00637	2.19407	1.17412	0.786074	1.32069	1.52731	1.63676	1.79783	1.25495	1.3407	2.01329	2.42152	1.60604	1.94234	1.28899	1.76566	0.338057	0.211959	0.298282	0.432187	0.543715	0.449364	0.940729	0.858554	0.04874	0.199666	___1	477	AT3G10650.1	477	EAPKFLGNLPEKKANSPDSSYQKQEISRESV	477
UID963	LSES(ph)PEAKK	AT4G17720.1	>AT4G17720.1 | Symbols: | RNA-binding (RRM/RBD/RNP motifs) family protein | chr4:9862660-9864498 REVERSE LENGTH=313	0.507224	1.32352	0.656799	0.857724	0.65863	0.633054	0.869503	0.641678	0.791038	0.0779598	1.15856	2.14374	1.1569	1.21882	1.59347	0.846649	1.01408	1.63146	1.17652	0.887916	0.80078	0.602647	1.4543	1.11132	0.284117	0.27729	0.381067	0.284329	0.542239	0.340506	0.759225	0.129505	0.0321256	0.877222	___1	279	AT4G17720.1	279	ASSTQEAERESKLSESPEAKKDSEHLEPQSK	279
UID1854	VSPRPS(ph)IS(ph)EETVKVEDK	AT1G21390.1	>AT1G21390.1 | Symbols: emb2170 | embryo defective 2170 | chr1:7489385-7490554 REVERSE LENGTH=248	0.157848	1.46215	1.36771	0.130018	0.842458	1.56977	2.00174	0.715817	1.34974	0.872449	1.00003	0.258804	0.07863	0.2557	0.176925	0.721728	1.09737	0.156035	0.787953	0.598367	0.792038	1.3019	0.354017	0.67229	0.569818	0.467277	0.329624	0.306103	0.412548	0.559946	0.997424	0.518943	0.0450651	0.450273	___2	176	AT1G21390.1	176	KKKKKDEACKVSPRPSISEETVKVEDKEWWN	176
UID269	AAAASSWSDNSGTESS(ph)PR	AT1G59610.1	>AT1G59610.1 | Symbols: ADL3, CF1, DRP2B, DL3 | dynamin-like 3 | chr1:21893413-21900780 FORWARD LENGTH=920	0.898155	0.176764	0.300778	0.182713	0.409005	0.369073	0.332151	0.142993	1.01396	0.824125	0.608817	0.332599	0.0908655	0.154031	0.143972	0.309449	0.623759	0.980831	1.13326	1.28627	0.393483	0.53646	0.266057	0.866713	0.266428	0.32721	0.189768	0.354871	0.918829	0.764376	0.244125	0.562731	0.399564	0.0433499	___1	844	AT1G59610.1	844	AAAASSWSDNSGTESSPRTNGGSSGEDWMNA	844
UID344	DSS(ph)VGNLHGYK	AT1G79570.1	>AT1G79570.1 | Symbols: | Protein kinase superfamily protein with octicosapeptide/Phox/Bem1p domain | chr1:29932856-29937540 REVERSE LENGTH=1248	0.484595	0.394812	0.463075	0.299146	0.296989	0.279214	0.514424	0.503759	0.162397	0.56338	0.209472	0.191772	0.407801	0.265158	0.242417	0.724338	0.317334	0.402588	0.517095	0.613807	0.387723	0.404635	0.263324	0.515032	0.0789821	0.155878	0.0765947	0.145119	0.998746	0.33552	0.670867	0.581691	0.410265	0.04796	___1	155	AT1G79570.1	155	NHVQSAPQALLSKDSSVGNLHGYKNTSSSAS	155
UID679	SDS(ph)PVSAVSEPQLPEQK	AT3G13990.2	>AT3G13990.2 | Symbols: | Kinase-related protein of unknown function (DUF1296) | chr3:4625708-4630383 REVERSE LENGTH=847;>AT3G13990.1 | Symbols: | Kinase-related protein of unknown function (DUF1296) | chr3:4625708-4630383 REVERSE LENGTH=848	1.36335	2.33174	1.17146	0.673652	1.03395	1.00619	2.39049	0.862003	0.1122	1.33163	1.83175	3.23632	1.38102	2.13151	1.60124	2.08156	1.27966	0.196206	0.0544325	0.0591572	1.31483	1.1405	2.03637	0.734203	0.556243	0.74189	0.649556	0.814875	0.920679	0.893511	0.171611	0.434194	0.554756	0.0479005	___1	496	AT3G13990.2;AT3G13990.1	496;496	LPITIDDHVRVSRSDSPVSAVSEPQLPEQKE	496
UID1012	LYEQPGEVDSLDS(ph)PSKEK	AT4G25770.2	>AT4G25770.2 | Symbols: | alpha/beta-Hydrolases superfamily protein | chr4:13117867-13119982 REVERSE LENGTH=399;>AT4G25770.1 | Symbols: | alpha/beta-Hydrolases superfamily protein | chr4:13117821-13119982 REVERSE LENGTH=418	0.86851	2.85785	2.97677	1.20432	1.62622	0.181699	1.71441	2.77156	1.39626	2.02926	0.0774069	0.427741	1.5555	0.105352	1.20783	2.54888	3.54112	3.14615	2.32932	2.30596	1.90673	1.61864	0.674766	2.77429	0.860184	0.851031	0.600323	0.488764	0.926785	0.0743707	0.848439	0.504007	0.215239	0.0152795	___1	195	AT4G25770.2;AT4G25770.1	195;195	IGKLYEQPGEVDSLDSPSKEKSARGGEIAGL	195
UID1046	AFS(ph)ESDIQTLGTGNTGLVQSQLDR	AT4G27900.2	>AT4G27900.2 | Symbols: | CCT motif family protein | chr4:13890858-13892777 FORWARD LENGTH=261;>AT4G27900.1 | Symbols: | CCT motif family protein | chr4:13890858-13892777 FORWARD LENGTH=261	4.10591	1.02355	0.14984	3.16685	2.2358	3.37262	1.94818	1.52848	2.20243	2.37779	3.59514	5.6594	4.28861	4.46139	1.58701	1.98628	0.0776327	0.160134	4.52507	0.135626	2.13639	2.2859	3.91831	1.37695	1.42377	0.613858	1.34185	1.73157	0.905885	0.549842	0.433147	0.159404	0.906301	0.0469641	___1	183	AT4G27900.2;AT4G27900.1	183;183	FPDFPPVDYGMRRAFSESDIQTLGTGNTGLV	183
UID1337	SIS(ph)SAQFFGNQNR	AT5G46750.1	>AT5G46750.1 | Symbols: AGD9 | ARF-GAP domain 9 | chr5:18969950-18971817 REVERSE LENGTH=402	3.18775	2.46436	2.17705	1.54982	1.17762	1.55615	4.48739	1.67459	2.05023	2.56462	1.68643	0.217899	0.106649	2.40531	2.31661	3.85616	3.26781	3.36343	3.31969	8.43325	2.11132	2.46659	1.34658	4.44807	0.703525	1.06984	0.99887	2.00373	0.993356	0.256302	0.509993	0.665727	0.168275	0.0195471	___1	309	AT5G46750.1	309	ETDEARKKFSNAKSISSAQFFGNQNRDADLD	309
UID3324	VDEKEGT(ph)TTGGRGT(ph)VR	AT3G47070.1	>AT3G47070.1 | Symbols: | LOCATED IN: thylakoid, chloroplast thylakoid membrane, chloroplast, chloroplast envelope;EXPRESSED IN: 22 plant structures;EXPRESSED DURING: 13 growth stages;CONTAINS InterPro DOMAIN/s: Thylakoid soluble phosphoprotein TSP9 (I	19.6602	1.25812	18.7724	2.03909	0.834782	4.05335	0.372166	1.67769	3.21984	1.41916	1.61966	0.230126	2.39944	0.120708	0.273336	36.0389	5.14334	3.56757	7.08696	2.02113	8.51293	2.14844	0.928655	10.7716	8.75233	1.31797	0.917701	12.7449	0.702497	0.0784595	0.917927	0.343618	0.440704	0.0228613	___2	71	AT3G47070.1	71	KKVDEKEGTTTGGRGTVRGGKNSAPTPVPKK	71
UID10	SQVDGSTEQS(ph)PK	AT1G04080.2	>AT1G04080.2 | Symbols: PRP39 | Tetratricopeptide repeat (TPR)-like superfamily protein | chr1:1053171-1056550 FORWARD LENGTH=582;>AT1G04080.1 | Symbols: PRP39 | Tetratricopeptide repeat (TPR)-like superfamily protein | chr1:1051803-1056550 FORWARD LENGTH=	3.55985	5.35281	4.81135	0.140623	5.07023	9.67748	3.08347	8.2979	8.54497	5.94225	7.8288	1.12329	0.150539	5.36024	6.63419	2.36542	10.3853	5.74632	7.98724	3.57348	3.78697	7.10921	4.21941	6.01156	1.9233	2.35112	3.04309	2.91006	0.532271	0.999764	0.708065	0.990503	0.482822	0.657836	___1	118	AT1G04080.2;AT1G04080.1;AT1G04080.3	118;304;304	KADEGRSQVDGSTEQSPKLESASSTEPEELK	118
UID20	SQLS(ph)FTNHDSLAR	AT1G05805.1	>AT1G05805.1 | Symbols: | basic helix-loop-helix (bHLH) DNA-binding superfamily protein | chr1:1744843-1747427 FORWARD LENGTH=362	8.73963	6.41376	7.47591	12.3946	12.313	8.23997	0.192576	13.4269	16.9176	11.7412	20.1036	23.5857	7.55187	12.938	14.9603	27.703	13.1176	15.7314	13.9222	11.1862	9.46739	10.1037	15.8279	16.3321	2.46927	5.68961	5.5868	5.86988	0.820851	0.870162	0.833651	0.350501	0.390342	0.999808	___1	189	AT1G05805.1	189	GSNGGRGHSRLKSQLSFTNHDSLARINEVNE	189
UID25	NSEDSGVTVDGS(ph)PSAK	AT1G07110.1	>AT1G07110.1 | Symbols: F2KP, ATF2KP, FKFBP | fructose-2,6-bisphosphatase | chr1:2178363-2183980 REVERSE LENGTH=744;>AT3G30200.1 | Symbols: | Plant transposase (Ptta/En/Spm family) | chr3:11827752-11834262 REVERSE LENGTH=510	0.886257	1.56795	0.601531	0.939114	1.73572	1.1349	2.84918	1.14053	1.25433	2.04492	1.05716	3.65882	1.28353	0.663877	0.794122	0.144433	1.39446	1.10229	0.82208	1.26583	1.14611	1.68477	1.4915	0.94582	0.431862	0.673703	1.10458	0.444005	0.782687	0.988487	0.823366	0.306426	0.922489	0.646888	___1	244	AT1G07110.1;AT3G30200.1	244;154	AAQRNSEDSGVTVDGSPSAKEMTIVVPDSSN	244
UID27	SLSASGS(ph)FRNDSTPK	AT1G07110.1	>AT1G07110.1 | Symbols: F2KP, ATF2KP, FKFBP | fructose-2,6-bisphosphatase | chr1:2178363-2183980 REVERSE LENGTH=744	9.76095	5.1313	6.62784	5.62035	13.0928	13.5345	6.38633	6.37442	0.133284	7.23523	6.83146	1.09508	0.159622	4.76364	5.94377	5.03044	4.5873	0.151074	3.49963	3.25167	8.04664	6.73275	3.75871	3.30402	2.99337	4.25012	2.65611	1.70935	0.835353	0.49289	0.513036	0.940023	0.929475	0.999984	___1	220	AT1G07110.1	220	AADNAENPRSLSASGSFRNDSTPKAAQRNSE	220
UID29	SLS(ph)ASSFLIDTK	AT1G07110.1	>AT1G07110.1 | Symbols: F2KP, ATF2KP, FKFBP | fructose-2,6-bisphosphatase | chr1:2178363-2183980 REVERSE LENGTH=744	10.0495	7.95198	5.12784	9.17078	7.38828	10.4477	14.2956	7.20906	8.05634	6.17036	6.69708	13.9024	3.17943	4.54012	2.87614	5.59754	6.82977	3.33581	3.01098	2.87394	7.93767	9.23583	6.23904	4.32961	1.68389	2.89712	4.06188	1.59398	0.962068	0.490163	0.124261	0.0512083	0.25552	0.794692	___1	303	AT1G07110.1	303	FVDRGVGSPRLVKSLSASSFLIDTKQIKNSM	303
UID30	SVETLS(ph)PFQQK	AT1G07110.1	>AT1G07110.1 | Symbols: F2KP, ATF2KP, FKFBP | fructose-2,6-bisphosphatase | chr1:2178363-2183980 REVERSE LENGTH=744	4.03114	2.09966	1.57713	2.21644	2.46674	1.8761	2.47696	1.57994	2.34292	2.15054	1.95411	4.46939	1.26035	1.40982	0.150671	1.70579	1.3247	1.28629	1.09919	2.31079	2.47822	2.08529	1.84887	1.54535	0.828913	0.323473	1.43535	0.430462	0.988291	0.397017	0.707865	0.872082	0.577066	0.947753	___1	276	AT1G07110.1	276	YSAFGEAESKSVETLSPFQQKDGQKGLFVDR	276
UID33	SFS(ph)TSASSSK	AT1G07490.1	>AT1G07490.1 | Symbols: RTFL3, DVL9 | ROTUNDIFOLIA like 3 | chr1:2301526-2301849 REVERSE LENGTH=107	0.429439	0.555939	0.355564	0.341019	0.252173	0.260508	0.605719	0.26207	0.43048	0.53429	0.287085	0.512266	0.224543	0.26314	0.193112	0.220619	0.232786	0.198619	0.151327	0.42195	0.386827	0.418613	0.296029	0.24506	0.101609	0.140024	0.112803	0.0927154	0.995442	0.583798	0.190336	0.128698	0.450047	0.840271	___1	33	AT1G07490.1	33	SSSSTSSKSKFSRSFSTSASSSKAPAFVRSS	33
UID39	GVEEMGMGS(ph)EAVQLQK	AT1G08610.1	>AT1G08610.1 | Symbols: | Pentatricopeptide repeat (PPR) superfamily protein | chr1:2733788-2735467 REVERSE LENGTH=559	0.153495	0.145502	2.51589	2.17519	2.07663	6.05472	5.55005	3.52949	3.71394	4.89923	3.26981	0.323468	1.74085	4.19713	0.208657	0.202737	1.64407	3.04766	1.36933	0.629841	1.41334	4.74949	1.94798	1.37873	1.04217	0.992747	1.58197	0.979755	0.0970957	0.955034	0.9856	0.176145	0.23121	0.998212	___1	541	AT1G08610.1	541	IYTAIVKGVEEMGMGSEAVQLQKKLKQWKLL	541
UID45	AHGTAVGLPSEDDMGNS(ph)EVGHNALGAGR	AT3G08590.2	>AT1G09780.1 | Symbols: | Phosphoglycerate mutase, 2,3-bisphosphoglycerate-independent | chr1:3165550-3167812 REVERSE LENGTH=557;>AT3G08590.2 | Symbols: | Phosphoglycerate mutase, 2,3-bisphosphoglycerate-independent | chr3:2608683-2611237 REVERSE LENGTH=	5.70825	2.39678	12.6787	10.0145	5.27649	8.39744	0.270283	12.6409	7.28957	9.35549	18.1136	7.54196	14.3579	13.8121	19.1116	17.209	19.5083	12.3824	26.2113	14.7632	7.21495	7.59073	14.5875	18.0148	3.65877	4.07305	4.07909	4.74043	0.945601	0.498187	0.293593	0.120556	0.235565	0.97716	___1	82	AT1G09780.1;AT3G08590.2;AT3G08590.1	80;82;82	HGTAVGLPSEDDMGNSEVGHNALGAGRIFAQ;HGTAVGLPSEDDMGNSEVGHNALGAGRIYAQ	80;82
UID48	SKS(ph)YAVTTSTPIL	AT1G10140.1	>AT1G10140.1 | Symbols: | Uncharacterised conserved protein UCP031279 | chr1:3322970-3323473 REVERSE LENGTH=167	2.78331	1.36815	1.78602	2.02828	1.86521	2.49432	7.19048	4.34682	2.4667	3.37608	1.67977	15.5394	2.22905	3.23864	2.4227	3.20501	3.60693	2.88311	1.9304	1.82059	1.9662	3.97488	5.02191	2.68921	0.463001	1.7495	5.28249	0.703725	0.259945	0.351731	0.804875	0.742032	0.996628	0.849771	___1	157	AT1G10140.1	157	KKTKKVSDLLYPRSKSYAVTTSTPIL_____	157
UID49	S(ph)RSSSSAAFSSSASSR	AT1G10140.1	>AT1G10140.1 | Symbols: | Uncharacterised conserved protein UCP031279 | chr1:3322970-3323473 REVERSE LENGTH=167	0.111201	0.331509	0.157383	0.210656	0.291732	0.441035	0.561641	0.155439	0.188584	0.667475	0.261497	0.446062	0.135407	0.161289	0.110476	0.126757	0.446266	0.254145	0.555881	0.265136	0.220496	0.402835	0.222946	0.329637	0.0817605	0.201901	0.122785	0.15219	0.483115	0.999137	0.753429	0.966113	0.410602	0.677661	___1	52	AT1G10140.1	52	TQYSSSASVSAPFPRSRSSSSAAFSSSASSR	52
UID53	AAAASSYSDNSGTESS(ph)PR	AT1G10290.1	>AT1G10290.1 | Symbols: ADL6, DRP2A | dynamin-like protein 6 | chr1:3370774-3377120 FORWARD LENGTH=914	10.8511	7.59457	4.27742	2.29716	4.17617	2.90339	11.6246	0.220521	8.56358	5.6264	6.13229	12.9886	8.82077	6.08346	5.60421	4.031	3.96302	8.61204	6.16033	10.5659	5.83928	5.7877	7.92586	6.66645	3.03154	4.02775	2.77248	2.58847	0.856779	0.898852	0.98549	0.673219	0.469209	0.985051	___1	837	AT1G10290.1	837	AAAASSYSDNSGTESSPRASGGSSGDDWMNA	837
UID54	ATS(ph)PQPDGPTAGGSLK	AT1G10290.1	>AT1G10290.1 | Symbols: ADL6, DRP2A | dynamin-like protein 6 | chr1:3370774-3377120 FORWARD LENGTH=914	20.6758	24.8349	16.9768	12.2047	16.0877	19.9826	30.0542	15.2954	13.5687	18.1113	20.0553	40.8208	15.9272	19.8543	17.2348	11.5119	19.6243	16.1369	14.2565	11.2611	18.156	19.4025	22.7785	14.5581	4.29055	5.76827	9.15603	3.11126	0.991027	0.746312	0.676698	0.504349	0.888558	0.182754	___1	533	AT1G10290.1	533	KKGQDAEQSLLSRATSPQPDGPTAGGSLKSM	533
UID57	SVENYPSS(ph)PSPR	AT1G11310.1	>AT1G11310.1 | Symbols: MLO2, ATMLO2, PMR2 | Seven transmembrane MLO family protein | chr1:3800899-3803870 REVERSE LENGTH=573	0.155174	0.182678	0.253378	0.223785	0.329162	0.151976	0.185934	0.11138	0.193295	0.205111	0.201744	0.824816	0.189122	0.230401	0.217324	0.104548	0.211993	0.347332	0.380999	0.328047	0.228835	0.169539	0.332681	0.274584	0.060415	0.0340276	0.246463	0.102279	0.745113	0.869242	0.974448	0.499629	0.319984	0.985304	___1	510	AT1G11310.1	510	LLHNFNNRSVENYPSSPSPRYSGHGHHEHQF	510
UID58	SVENYPSSPS(ph)PR	AT1G11310.1	>AT1G11310.1 | Symbols: MLO2, ATMLO2, PMR2 | Seven transmembrane MLO family protein | chr1:3800899-3803870 REVERSE LENGTH=573	0.309868	0.351347	0.221914	0.0755918	0.141759	0.270509	0.952973	0.191793	0.341743	0.3368	0.141285	1.70426	0.502282	0.375688	0.427341	0.853255	0.399092	0.209283	0.660111	0.430701	0.220096	0.418763	0.63017	0.510488	0.102281	0.272589	0.55044	0.223327	0.491844	0.222633	0.215731	0.932608	0.938564	0.999997	___1	512	AT1G11310.1	512	HNFNNRSVENYPSSPSPRYSGHGHHEHQFWD	512
UID66	DLTAVGS(ph)PENAPAK	AT1G12000.1	>AT1G12000.1 | Symbols: | Phosphofructokinase family protein | chr1:4050159-4053727 REVERSE LENGTH=566	2.03717	3.10486	2.22603	1.4468	1.98133	1.84891	2.47564	1.46261	2.70215	1.62102	3.14691	5.17222	2.1612	3.00613	2.48492	0.0708068	1.48304	1.8356	1.96183	3.78566	2.15924	2.02207	3.19428	1.82739	0.539034	0.484161	1.05074	1.18803	0.999302	0.8867	0.583316	0.656673	0.832002	0.225227	___1	16	AT1G12000.1	16	MAPALAVTRDLTAVGSPENAPAKGRASVYSE	16
UID67	AGS(ph)IDESR	AT1G13020.1	>AT1G13020.1 | Symbols: EIF4B2 | eukaryotic initiation factor 4B2 | chr1:4440927-4443520 REVERSE LENGTH=549	1.94357	3.74883	1.49891	1.99116	1.15061	2.51045	3.87972	1.9388	3.11607	1.73612	3.15722	5.35051	2.4715	4.03472	2.61552	3.17617	2.40324	3.46096	2.0953	2.41298	2.06661	2.63623	3.52589	2.70973	0.895771	0.785994	1.06439	0.517965	0.560239	0.0672404	0.417101	0.994101	0.529859	0.679715	___1	493	AT1G13020.1	493	SRGGSYSERPHSRAGSIDESRSVESMERPRS	493
UID79	KDDEES(ph)GGGLGGYAK	AT1G13930.3	>AT1G13930.3 | Symbols: | Involved in response to salt stress. Knockout mutants are hypersensitive to salt stress. | chr1:4761091-4761558 FORWARD LENGTH=155;>AT1G13930.2 | Symbols: | Involved in response to salt stress. Knockout mutants are hypersensit	0.517363	0.455838	0.71952	0.288363	0.19373	0.0721772	0.447854	0.444086	0.0957483	0.198151	0.102736	0.164602	0.522196	0.224268	0.0759915	0.342668	0.235534	0.191013	0.413235	0.127431	0.434963	0.251603	0.217959	0.261976	0.183239	0.164259	0.160548	0.103177	0.359184	0.237689	0.652244	0.95284	0.991793	0.851713	___1	139	AT1G13930.3;AT1G13930.2;AT1G13930.1	139;139;139	PASQPEPAAKKDDEESGGGLGGYAKMAQGFL	139
UID87	QGS(ph)SGIVFDDR	AT1G15400.2	>AT1G15400.2 | Symbols: | unknown protein;FUNCTIONS IN: molecular_function unknown;INVOLVED IN: biological_process unknown;LOCATED IN: plasma membrane;EXPRESSED IN: 23 plant structures;EXPRESSED DURING: 13 growth stages;BEST Arabidopsis thaliana pro	1.32407	0.105039	2.17556	2.90975	1.86408	2.31528	0.886566	2.55524	2.15399	2.24688	0.179312	0.320707	3.56812	3.97269	2.4861	4.22494	4.62638	2.69886	4.17537	3.49507	1.6757	2.03159	2.10539	3.84412	0.93796	0.587725	1.59162	0.678255	0.830668	0.999895	0.264666	0.719435	0.861009	0.291667	___1	16	AT1G15400.2;AT1G15400.1;AT1G15400.3	16;16;16	MEGLQRSTISFRRQGSSGIVFDDRLIAELNK	16
UID90	VSPAVDPPS(ph)PR	AT1G15400.2	>AT1G15400.2 | Symbols: | unknown protein;FUNCTIONS IN: molecular_function unknown;INVOLVED IN: biological_process unknown;LOCATED IN: plasma membrane;EXPRESSED IN: 23 plant structures;EXPRESSED DURING: 13 growth stages;BEST Arabidopsis thaliana pro	2.53084	3.50855	3.1708	2.75931	3.10181	3.35868	5.39417	3.33807	2.97572	2.56823	2.14699	7.08996	1.90794	1.84266	2.03457	2.40239	2.37685	2.45763	1.91664	1.28569	3.01426	3.52697	3.00443	2.08784	0.33917	0.977089	2.04545	0.445412	0.935568	0.890895	0.336643	0.134026	0.57861	0.735977	___1	107	AT1G15400.2;AT1G15400.1;AT1G15400.3	107;107;107	HHRTTGRVSPAVDPPSPRISSCGCCSAFGKN	107
UID91	APS(ph)PVNNPLLGGIPK	AT1G15750.4	>AT1G15750.4 | Symbols: WSIP1, TPL | Transducin family protein / WD-40 repeat family protein | chr1:5415086-5420359 REVERSE LENGTH=1131;>AT1G15750.3 | Symbols: WSIP1, TPL | Transducin family protein / WD-40 repeat family protein | chr1:5415086-5420359 REVE	1.49352	1.34711	1.16013	1.62518	1.58511	2.08817	1.01332	1.62171	1.19561	0.874014	1.26933	4.85646	1.06173	1.37635	1.15396	1.57291	0.890953	1.58248	0.883894	0.827699	1.44221	1.35857	1.94357	1.15159	0.170379	0.443194	1.4603	0.348619	0.976615	0.972461	0.735391	0.923216	0.836643	0.483369	___1	214	AT1G15750.4;AT1G15750.3;AT1G15750.2;AT1G15750.1	214;214;214;214	FVDHSCGPPNGARAPSPVNNPLLGGIPKAGG	214
UID98	TNS(ph)GPLSK	AT1G78880.1	>AT1G16860.1 | Symbols: | Ubiquitin-specific protease family C19-related protein | chr1:5768280-5770183 FORWARD LENGTH=474;>AT1G78880.1 | Symbols: | Ubiquitin-specific protease family C19-related protein | chr1:29653068-29654819 REVERSE LENGTH=468	0.293352	0.436455	0.239279	0.507395	0.42689	0.422549	0.0944325	0.248449	0.621901	0.248566	0.360179	0.306088	0.209063	0.322084	0.197632	0.462469	0.265731	0.220617	0.139854	0.176909	0.380674	0.327179	0.279009	0.253116	0.0989174	0.180281	0.0643304	0.112854	0.758396	0.742088	0.435884	0.943339	0.99999	0.951185	___1	105	AT1G16860.1;AT1G78880.1	111;105	GNLASAGSNSMKKTNSGPLSKHGEPLKKSSG;GSLASAGSVSMKKTNSGPLSKHGEPLKKSSG	111;105
UID102	AAAAVASTLESEEADNGGGYS(ph)AR	AT1G18150.3	>AT1G18150.3 | Symbols: ATMPK8 | Protein kinase superfamily protein | chr1:6244641-6247582 REVERSE LENGTH=589;>AT1G18150.2 | Symbols: ATMPK8 | Protein kinase superfamily protein | chr1:6244641-6247582 REVERSE LENGTH=589;>AT1G18150.1 | Symbols: ATMPK8 | Pro	0.653625	0.889652	0.076428	0.150062	0.102968	0.927794	0.190843	0.690786	0.715482	0.949277	0.543687	0.149601	0.628343	0.704911	0.149368	0.348176	1.35698	0.719405	1.00266	1.10844	0.374547	0.694836	0.435182	0.907133	0.333539	0.273299	0.238782	0.34632	0.272115	0.848796	0.101123	0.931834	0.708008	0.369046	___1	539	AT1G18150.3;AT1G18150.2;AT1G18150.1	539;539;539	ASTLESEEADNGGGYSARNLMKSASISGSKC	539
UID112	SAS(ph)QAQQGTK	AT1G19870.1	>AT1G19870.1 | Symbols: iqd32 | IQ-domain 32 | chr1:6895400-6898539 REVERSE LENGTH=794	0.107627	0.148813	0.0731809	0.143034	0.455611	0.0851848	0.437901	0.153996	0.252215	0.0990345	0.149462	0.489049	0.0330755	0.117805	0.204969	0.30915	0.320662	0.213104	0.0593146	0.145644	0.185653	0.205666	0.198872	0.209575	0.137687	0.13012	0.155397	0.0989275	0.993631	0.999494	0.983651	0.999637	0.982072	0.964787	___1	781	AT1G19870.1	781	VTNGKQVSPRIQRSASQAQQGTKDRKWQR__	781
UID114	NVSLQS(ph)HEDLAR	AT1G20110.1	>AT1G20110.1 | Symbols: | RING/FYVE/PHD zinc finger superfamily protein | chr1:6971554-6974578 FORWARD LENGTH=601	1.26975	2.07671	3.56736	2.00825	2.74444	0.143001	2.92891	0.146372	0.0642562	4.571	1.70199	0.276079	0.0984817	1.39164	1.7361	2.20932	0.138857	2.149	1.97629	2.00422	2.3333	1.57071	1.04086	1.69554	0.773894	1.8538	0.709431	0.783194	0.27174	0.485537	0.892343	0.647734	0.97195	0.876688	___1	533	AT1G20110.1	533	LSNAKETTGRNVSLQSHEDLARKLQEEMERN	533
UID115	SIS(ph)FSSSGR	AT1G20110.1	>AT1G20110.1 | Symbols: | RING/FYVE/PHD zinc finger superfamily protein | chr1:6971554-6974578 FORWARD LENGTH=601	8.34444	5.16846	3.72092	4.17696	4.00635	3.56261	12.2913	3.85188	6.38409	4.38366	3.73156	14.6831	3.7112	3.15514	3.37286	4.02513	3.40514	5.49544	3.42822	4.40084	5.08343	6.09471	5.73077	4.15095	1.70174	3.2512	4.48137	0.77	0.978687	0.998733	0.930792	0.75581	0.946959	0.968905	___1	279	AT1G20110.1	279	KSSNSTLFDDYGRSISFSSSGRDSSVSSNSA	279
UID117	SRS(ph)DLGSDLYGKR	AT1G20110.1	>AT1G20110.1 | Symbols: | RING/FYVE/PHD zinc finger superfamily protein | chr1:6971554-6974578 FORWARD LENGTH=601	6.7509	3.0074	11.3453	11.6205	5.80045	13.535	0.181678	9.67942	8.56766	15.4885	13.1924	0.30927	6.49079	10.298	6.16418	5.84993	12.61	3.82753	9.54488	6.05464	7.70491	9.49045	7.29093	7.5774	3.32229	5.28915	4.34794	3.11649	0.977551	0.942784	0.999999	0.975491	0.99852	0.939224	___1	218	AT1G20110.1	218	VKFDQSGYDGYNRSRSDLGSDLYGKRSDSGE	218
UID119	EQLNTSSVGYQCPIPIEMVKPLAEIDYEGQDGS(ph)PR	AT1G20220.1	>AT1G20220.1 | Symbols: | Alba DNA/RNA-binding protein | chr1:7005090-7007285 REVERSE LENGTH=315	0.152116	2.22554	1.83831	4.62771	2.32208	7.23158	0.0853779	2.54948	4.13525	3.75713	10.4133	0.220394	3.62354	8.01035	2.09459	3.02306	6.91549	4.81464	10.3972	7.95259	2.23315	3.55176	4.87243	6.62059	1.43028	2.32138	3.78061	2.54273	0.990215	0.894097	0.379993	0.546082	0.977036	0.780337	___1	147	AT1G20220.1	147	MVKPLAEIDYEGQDGSPRGRGGRRGRGGRGR	147
UID120	ATDILQGS(ph)PVESGPTTPLPDK	AT1G20670.1	>AT1G20670.1 | Symbols: | DNA-binding bromodomain-containing protein | chr1:7164537-7167933 REVERSE LENGTH=652	0.830991	0.144181	0.155947	2.05676	1.98681	0.872533	0.162942	0.579319	2.10887	0.95516	1.2118	0.439223	1.84126	2.27758	2.73908	1.31028	1.46859	2.5766	2.51535	3.51607	1.03494	0.935764	1.70179	2.27738	0.843546	0.648822	0.807605	0.808695	0.992858	0.447248	0.163107	0.251627	0.603507	0.901344	___1	164	AT1G20670.1	164	HTGEKASKATDILQGSPVESGPTTPLPDKKL	164
UID121	ILS(ph)PTASVSSAFIGNR	AT1G20670.1	>AT1G20670.1 | Symbols: | DNA-binding bromodomain-containing protein | chr1:7164537-7167933 REVERSE LENGTH=652	1.07545	0.692128	0.688596	0.91038	0.6013	0.986845	0.453721	0.636718	0.975065	0.817984	1.5031	2.36305	0.499136	1.06588	0.894845	0.982735	0.737135	0.882179	0.829572	1.02026	0.793572	0.774067	1.2652	0.890376	0.174001	0.204494	0.636493	0.102613	0.99767	0.417951	0.937679	0.870576	0.326143	0.750882	___1	514	AT1G20670.1	514	CSNDLASDDHSNRILSPTASVSSAFIGNRHA	514
UID122	LVSPNS(ph)PGSNQQTGSSSSQHPDLALQL	AT1G20670.1	>AT1G20670.1 | Symbols: | DNA-binding bromodomain-containing protein | chr1:7164537-7167933 REVERSE LENGTH=652	1.10457	0.137198	0.148359	0.0685188	0.806415	0.0649617	0.183671	0.0671573	0.965492	1.17577	1.75705	0.388397	1.42097	1.41426	1.5198	0.895391	0.712325	1.10803	1.01894	1.79895	0.453013	0.491411	1.3001	1.10673	0.421856	0.479511	0.472423	0.3707	0.999633	0.123962	0.160898	0.135782	0.103922	0.998702	___1	631	AT1G20670.1	631	HRFPPDLNARLVSPNSPGSNQQTGSSSSQHP	631
UID123	FDS(ph)INSSK	AT1G20760.1	>AT1G20760.1 | Symbols: | Calcium-binding EF hand family protein | chr1:7209515-7214773 FORWARD LENGTH=1019	0.321172	0.452413	0.0690046	0.260631	0.395555	0.1901	0.403544	0.460153	0.132056	0.065849	0.327153	0.361077	0.446004	0.0806567	0.343331	0.503831	0.606505	0.640896	0.161472	0.390829	0.299755	0.25034	0.311644	0.460706	0.132452	0.15437	0.122553	0.173211	0.947415	0.998648	0.690371	0.380953	0.897278	0.776955	___1	922	AT1G20760.1	922	GAGFSSQPERLSRFDSINSSKDFGGAAFSRF	922
UID127	STVGPQEPQS(ph)PYVEAPK	AT1G21080.2	>AT1G21080.2 | Symbols: | DNAJ heat shock N-terminal domain-containing protein | chr1:7378822-7380927 REVERSE LENGTH=304;>AT1G21080.1 | Symbols: | DNAJ heat shock N-terminal domain-containing protein | chr1:7378822-7382275 REVERSE LENGTH=391	1.47769	1.31878	1.25739	1.04058	1.3391	0.671516	2.32292	0.982202	0.929301	1.1153	1.21437	0.29959	0.878451	0.711389	0.965076	0.994998	0.953566	0.918681	1.04177	0.0913958	1.28671	1.20425	0.813775	0.800081	0.142609	0.57759	0.304113	0.356725	0.980982	0.543841	0.294225	0.48481	0.764423	0.962494	___1	274	AT1G21080.2;AT1G21080.1	274;361	SDEASRSTVGPQEPQSPYVEAPKLGEEQINY	274
UID131	FDS(ph)IGSTR	AT1G21630.1	>AT1G21630.1 | Symbols: | Calcium-binding EF hand family protein | chr1:7581457-7587796 FORWARD LENGTH=1218;>AT1G21630.2 | Symbols: | Calcium-binding EF hand family protein | chr1:7581457-7587796 FORWARD LENGTH=1247	1.41706	0.0640546	0.785948	1.05109	1.93859	0.963787	3.43915	1.41843	1.54057	0.990065	0.883398	2.23658	1.28042	0.737099	1.21778	1.99115	1.65248	2.44701	0.85047	1.55912	1.05135	1.6704	1.27106	1.70004	0.627077	0.913343	0.523557	0.526611	0.420952	0.689683	0.34005	0.998465	0.965906	0.9228	___1	1172	AT1G21630.1;AT1G21630.2	1172;1201	NNASETPKASLTRFDSIGSTRDSDYSHGFGF	1172
UID133	GIEADSS(ph)PR	AT1G21630.1	>AT1G21630.1 | Symbols: | Calcium-binding EF hand family protein | chr1:7581457-7587796 FORWARD LENGTH=1218;>AT1G21630.2 | Symbols: | Calcium-binding EF hand family protein | chr1:7581457-7587796 FORWARD LENGTH=1247	0.613292	0.951334	0.515829	0.497044	0.776307	0.526811	0.585971	0.496267	0.636497	0.441876	0.0699621	0.262402	1.70129	0.252165	0.450277	0.136256	1.06055	2.18454	0.358744	0.32723	0.670761	0.537484	0.547219	0.813465	0.171665	0.0679827	0.589446	0.754017	0.979371	0.536205	0.969129	0.999923	0.763245	0.794803	___1	867	AT1G21630.1;AT1G21630.2	867;896	SLDDSKVRKGIEADSSPRTKDTRSENGHDDG	867
UID135	FKPLS(ph)EEVMSNR	AT1G21690.2	>AT1G21690.2 | Symbols: EMB1968, RFC4 | ATPase family associated with various cellular activities (AAA) | chr1:7615675-7618362 FORWARD LENGTH=327;>AT1G21690.4 | Symbols: EMB1968 | ATPase family associated with various cellular activities (AAA) | chr1:761	4.99945	3.46647	2.0473	3.48797	4.07328	4.38541	4.95808	3.25386	4.16559	3.21283	2.91657	0.160119	0.0670818	2.55542	2.36826	2.23892	1.3068	1.78446	0.911933	0.713432	3.61489	3.99515	1.61349	1.39111	0.961519	0.673816	1.23763	0.560262	0.996559	0.076656	0.370236	0.274531	0.0515471	0.771237	___1	163	AT1G21690.2;AT1G21690.4;AT1G21690.1;AT1G21690.3	163;168;175;175	EPLASRCAKFRFKPLSEEVMSNRILHICNEE	163
UID146	ATGAFILTAS(ph)HNPGGPTEDFGIK	AT1G70730.1	>AT1G23190.1 | Symbols: PGM3 | Phosphoglucomutase/phosphomannomutase family protein | chr1:8219946-8224186 FORWARD LENGTH=583;>AT1G70730.1 | Symbols: PGM2 | Phosphoglucomutase/phosphomannomutase family protein | chr1:26669020-26672726 REVERSE LENGTH=585;>A	18.3922	43.068	15.2476	17.3344	33.0678	65.171	4.75091	20.3211	48.5104	42.4002	15.4539	20.6707	23.5633	12.0177	26.4223	40.4648	11.214	10.1863	37.5989	16.0475	25.422	36.2307	19.6256	23.1023	10.8461	21.3096	5.25501	13.1874	0.991072	0.959079	0.973694	0.889999	0.859697	0.999861	___1	124	AT1G23190.1;AT1G70730.1;AT1G70730.2;AT1G70730.3	123;124;144;201	GADGSKATGAFILTASHNPGGPTEDFGIKYN	123;124
UID147	TRS(ph)VVNTVPTNSIGPQ	AT1G24267.1	>AT1G24267.1 | Symbols: | Protein of unknown function (DUF1664) | chr1:8604451-8607241 REVERSE LENGTH=343;>AT1G24267.2 | Symbols: | Protein of unknown function (DUF1664) | chr1:8604451-8607241 REVERSE LENGTH=344	0.371446	0.533441	0.511165	0.525385	0.0700291	0.575372	1.59666	0.693524	0.613474	0.71191	0.743403	2.14176	0.509119	0.725831	0.142471	0.556344	0.734622	0.955821	0.477847	0.763858	0.402293	0.838188	0.852518	0.697698	0.176384	0.38255	0.68003	0.16774	0.247646	0.513181	0.382012	0.990048	0.947312	0.994933	___1	330	AT1G24267.1;AT1G24267.2	330;331	GLFSIFSIPRIGRTRSVVNTVPTNSIGPQ__	330
UID152	NNS(ph)LLSGIIDGGR	AT1G24300.2	>AT1G24300.2 | Symbols: | GYF domain-containing protein | chr1:8614515-8620420 REVERSE LENGTH=1490;>AT1G24300.1 | Symbols: | GYF domain-containing protein | chr1:8614515-8620420 REVERSE LENGTH=1495	6.01768	3.29232	2.66285	2.66856	1.99278	3.50368	3.14034	2.77285	2.60654	2.38055	5.16671	6.16736	1.99068	0.159877	2.34611	4.5349	3.27411	2.86244	3.91992	6.10685	3.32684	2.88079	3.16615	4.13965	1.40682	0.398112	2.19551	1.13621	0.998482	0.749969	0.952142	0.901859	0.833288	0.445644	___1	1256	AT1G24300.2;AT1G24300.1	1256;1261	SSGDRNNMGSLHRNNSLLSGIIDGGRSTQNE	1256
UID154	HSLS(ph)INSTSVLK	AT1G24764.1	>AT1G24764.1 | Symbols: ATMAP70-2, MAP70-2 | microtubule-associated proteins 70-2 | chr1:8760001-8763256 REVERSE LENGTH=634	2.07354	1.39034	1.2128	3.33693	1.53857	1.95112	1.61694	3.04048	2.46593	1.94428	3.22355	0.592798	0.958211	4.43349	2.46438	1.85715	2.414	1.9522	2.0614	1.49448	1.91044	2.20375	2.33449	1.95585	0.769024	0.498869	1.42413	0.297881	0.929519	0.999874	0.993526	0.985672	0.949516	0.997408	___1	448	AT1G24764.1	448	ALSKKAPASQMRHSLSINSTSVLKNAKGTSK	448
UID156	(ac)S(ph)DDEHHFEASESGASK	AT1G26630.1	>AT1G26630.1 | Symbols: FBR12, ATELF5A-2, ELF5A-2 | Eukaryotic translation initiation factor 5A-1 (eIF-5A 1) protein | chr1:9205968-9207098 FORWARD LENGTH=159;>AT1G26630.2 | Symbols: FBR12, ATELF5A-2, ELF5A-2 | Eukaryotic translation initiation factor 5A-1	297.332	231.535	323.15	180.868	286.733	615.644	321.57	295.781	444.617	492.882	403.692	7.65074	509.034	641.232	276.388	332.016	272.37	270.407	257.594	524.158	263.924	434.099	367.599	331.309	51.169	116.892	216.363	99.808	0.852168	0.963854	0.984694	0.968207	0.590181	0.842401	___1	2	AT1G26630.1;AT1G26630.2	2;2	______________MSDDEHHFEASESGASK	2
UID163	AATASS(ph)EASEGPVMGLINKR	AT1G27090.1	>AT1G27090.1 | Symbols: | glycine-rich protein | chr1:9404041-9406098 REVERSE LENGTH=420	2.22845	0.122933	0.132861	2.86988	3.20228	2.35176	0.906893	1.09726	3.80623	3.51474	1.45813	0.289794	1.48713	5.9194	2.27846	0.579086	0.376594	0.110738	1.52843	1.15192	1.71128	2.33538	2.28658	0.749354	1.3302	1.19399	1.92406	0.518613	0.623571	0.820643	0.943968	0.320541	0.984579	0.503665	___1	7	AT1G27090.1	7	_________MAATASSEASEGPVMGLINKRL	7
UID166	S(ph)NSVDQMLLEQQMLNELQK	AT1G27430.1	>AT1G27430.1 | Symbols: | GYF domain-containing protein | chr1:9521045-9526928 REVERSE LENGTH=1492	0.875107	0.968458	2.31442	1.28143	0.448516	0.72866	0.373769	1.48787	0.409127	0.137611	1.74653	0.542324	0.134205	0.568872	0.262374	1.48674	0.731983	0.314635	2.08043	2.1131	1.17759	0.627408	0.650862	1.34538	0.627685	0.469581	0.572163	0.719494	0.462055	0.423395	0.99949	0.40216	0.999867	0.366216	___1	863	AT1G27430.1	863	QTPDTRFGQSHDFPRSNSVDQMLLEQQMLNE	863
UID171	TSS(ph)IPDFEPVK	AT1G27540.1	>AT1G27540.1 | Symbols: | Protein of unknown function (DUF295) | chr1:9566608-9567849 REVERSE LENGTH=413;>AT1G27540.2 | Symbols: | Protein of unknown function (DUF295) | chr1:9566608-9567849 REVERSE LENGTH=383	1.7966	1.39196	0.792401	0.872061	1.33856	1.29946	2.07747	1.24794	1.157	1.24345	0.140031	2.8674	0.836759	0.687385	0.723788	0.918357	1.3632	1.04136	0.766939	0.0612158	1.23832	1.40506	1.05107	0.830214	0.368325	0.339299	0.939611	0.431691	0.992581	0.767627	0.551165	0.398277	0.609333	0.981916	___1	41	AT1G27540.1;AT1G27540.2	41;11	LLPKAGSRSTLKRTSSIPDFEPVKSLRSTLI	41
UID172	EATNLIPS(ph)PR	AT1G28280.2	>AT1G28280.2 | Symbols: | VQ motif-containing protein | chr1:9886297-9887395 REVERSE LENGTH=243;>AT1G28280.1 | Symbols: | VQ motif-containing protein | chr1:9886652-9887395 REVERSE LENGTH=247	0.306547	0.138717	0.44625	0.28799	0.259059	0.423625	0.12848	0.291235	0.288355	0.284554	0.378963	1.08798	0.244088	0.542887	0.28644	0.462682	0.195393	0.44726	0.25812	0.373865	0.287713	0.28325	0.508072	0.347464	0.0984985	0.0935418	0.307567	0.104918	0.999928	0.388322	0.899526	0.876443	0.359462	0.78155	___1	16	AT1G28280.2;AT1G28280.1	16;16	MENSPRYREATNLIPSPRCHNSNNSCGMSSS	16
UID173	INPLNPVFNPVNSAFS(ph)PR	AT1G28280.2	>AT1G28280.2 | Symbols: | VQ motif-containing protein | chr1:9886297-9887395 REVERSE LENGTH=243;>AT1G28280.1 | Symbols: | VQ motif-containing protein | chr1:9886652-9887395 REVERSE LENGTH=247	2.35821	1.03202	1.21637	1.2907	1.01355	1.29731	0.265914	1.26166	1.28268	1.21257	1.63254	2.73738	0.895413	1.46651	0.610196	2.60445	0.580418	1.37423	1.38525	0.873722	1.38217	1.06403	1.46841	1.36361	0.499398	0.400084	0.735132	0.691903	0.75995	0.999967	0.994691	0.879144	0.783839	0.997062	___1	155	AT1G28280.2;AT1G28280.1	155;155	INPLNPVFNPVNSAFSPRKPEILSPSILDFP	155
UID175	SGSSNQS(ph)PNELAAEEK	AT1G28280.2	>AT1G28280.2 | Symbols: | VQ motif-containing protein | chr1:9886297-9887395 REVERSE LENGTH=243;>AT1G28280.1 | Symbols: | VQ motif-containing protein | chr1:9886652-9887395 REVERSE LENGTH=247	1.26298	1.49687	0.603767	0.376117	0.714622	0.897034	1.48049	0.130824	0.722468	0.85571	1.9759	0.159495	1.83116	1.19401	0.943857	1.26932	1.50649	1.90407	1.05336	2.26434	0.890872	0.817305	1.22088	1.59951	0.420515	0.430789	0.65521	0.436054	0.971356	0.989058	0.523719	0.298271	0.876139	0.708143	___1	194	AT1G28280.2;AT1G28280.1	194;194	PLIPDPFDRSGSSNQSPNELAAEEKAMKERG	194
UID176	S(ph)LTMPAAVSPGTPTTPTTPTTPR	AT1G28330.1	>AT1G28330.1 | Symbols: DRM1, DYL1 | dormancy-associated protein-like 1 | chr1:9934252-9935216 REVERSE LENGTH=122;>AT1G28330.4 | Symbols: | dormancy-associated protein-like 1 | chr1:9934134-9935216 REVERSE LENGTH=125;>AT1G28330.3 | Symbols: DYL1 | dormanc	2.57175	2.462	0.150009	1.70938	0.140496	2.55618	4.23071	4.47935	2.03021	3.24276	0.847763	6.3221	2.79889	3.69504	4.47635	1.03279	2.16532	1.55154	0.15313	0.488448	1.40673	3.30784	3.62803	1.07824	1.07193	0.940818	1.81105	0.722703	0.146727	0.16761	0.999975	0.157174	0.999817	0.179261	___1	50	AT1G28330.1;AT1G28330.4;AT1G28330.3;AT1G28330.2;AT1G28330.5	50;50;50;50;50	RDIGEGSSSKVVMHRSLTMPAAVSPGTPTTP	50
UID178	GSDSSLSS(ph)PGSQGNQEFGTK	AT1G29530.1	>AT1G29530.1 | Symbols: | unknown protein;BEST Arabidopsis thaliana protein match is: unknown protein (TAIR:AT2G34310.3);Has 84 Blast hits to 78 proteins in 24 species: Archae - 2;Bacteria - 4;Metazoa - 9;Fungi - 8;Plants - 55;Viruses - 0;Other Eu	0.869983	0.936269	0.348302	0.317352	0.687029	0.127628	1.22782	0.438635	0.792645	0.90553	1.47648	0.418568	0.127851	0.152405	0.911515	0.360589	1.0898	1.20442	0.117938	2.03357	0.631787	0.698451	0.617364	0.961265	0.257578	0.380874	0.513797	0.677865	0.999834	0.935822	0.99684	0.991961	0.956339	0.859068	___1	44	AT1G29530.1	44	EHGSQDGRGSDSSLSSPGSQGNQEFGTKDSS	44
UID182	SSS(ph)PPGNVDGFSIGK	AT1G30480.1	>AT1G30480.1 | Symbols: DRT111 | D111/G-patch domain-containing protein | chr1:10790315-10792423 FORWARD LENGTH=387	0.144827	2.86258	1.74979	2.10822	2.35063	2.23474	3.02591	2.38198	2.56243	2.28971	2.65726	6.69556	0.0607375	3.26158	0.0689789	3.63661	2.39921	3.1112	3.49519	5.2349	1.84321	2.49896	2.54882	3.57542	0.923044	0.286002	2.45175	0.934133	0.855675	0.912229	0.636481	0.977023	0.488397	0.285944	___1	189	AT1G30480.1	189	AAMSGGGSGGKGRSSSPPGNVDGFSIGKSET	189
UID184	DEMKSS(ph)PQEETK	AT1G31440.1	>AT1G31440.1 | Symbols: | SH3 domain-containing protein | chr1:11256150-11258479 REVERSE LENGTH=439	0.177579	0.213774	0.163029	0.232937	0.20826	0.0857936	0.233563	0.0990003	0.137651	0.130696	0.1168	0.245427	0.0965397	0.296722	0.258221	0.204597	0.100275	0.202115	0.160049	0.122408	0.199116	0.137341	0.202742	0.157889	0.0253315	0.0518266	0.0804949	0.0417622	0.287079	0.990036	0.67349	0.889753	0.433591	0.837689	___1	326	AT1G31440.1	326	PQEVTKPSPKDEMKSSPQEETKSNHQKEIKS	326
UID185	EIKS(ph)SPQEEIKK	AT1G31440.1	>AT1G31440.1 | Symbols: | SH3 domain-containing protein | chr1:11256150-11258479 REVERSE LENGTH=439	0.342812	0.365392	0.678629	0.367416	0.183812	0.144641	0.177612	0.550386	0.458882	0.326667	0.203064	0.187175	0.593021	0.38101	0.162296	0.201	0.191881	0.11984	0.241684	0.179737	0.387612	0.331638	0.305313	0.186828	0.160707	0.15669	0.163322	0.039429	0.912023	0.788655	0.163675	0.432444	0.992378	0.590915	___1	341	AT1G31440.1	341	SPQEETKSNHQKEIKSSPQEEIKKSNGSDDH	341
UID196	TRGS(ph)PSSSSATTTSAASNR	AT1G32360.1	>AT1G32360.1 | Symbols: | Zinc finger (CCCH-type) family protein | chr1:11673325-11675162 FORWARD LENGTH=384	0.445823	0.498884	0.640613	0.317235	1.0284	0.19018	0.154439	0.575779	0.125567	0.794829	0.374133	0.398244	1.27123	1.71475	0.931281	0.224491	0.400076	1.18341	1.11078	0.866717	0.586191	0.368159	0.937926	0.757095	0.244202	0.268833	0.51453	0.382095	0.442849	0.822502	0.982842	0.268407	0.117904	0.957744	___1	68	AT1G32360.1	68	TSGDNNGPPNKKTRGSPSSSSATTTSAASNR	68
UID199	LCGQVS(ph)PTAASEK	AT1G32730.1	>AT1G32730.1 | Symbols: | unknown protein;LOCATED IN: chloroplast;EXPRESSED IN: 12 plant structures;EXPRESSED DURING: 6 growth stages;CONTAINS InterPro DOMAIN/s: Protein of unknown function DUF702 (InterPro:IPR007818);Has 120 Blast hits to 118 protei	0.32436	0.62928	0.530504	0.691663	0.584335	0.25173	0.0917215	0.365478	0.882644	1.40292	0.616728	1.52346	0.548085	0.871192	0.508606	0.388713	0.398605	0.483105	1.1044	0.919354	0.552028	0.598898	0.813614	0.658835	0.125543	0.481498	0.376694	0.295961	0.895842	0.850549	0.99288	0.768687	0.457191	0.948752	___1	286	AT1G32730.1	286	LKSCLEMKSKLCGQVSPTAASEKNKIFPGVV	286
UID207	AFGDKS(ph)LK	AT2G20630.1	>AT1G34750.1 | Symbols: | Protein phosphatase 2C family protein | chr1:12736386-12737727 REVERSE LENGTH=282;>AT2G20630.1 | Symbols: PIA1 | PP2C induced by AVRRPM1 | chr2:8897826-8899648 REVERSE LENGTH=279;>AT4G28400.1 | Symbols: | Protein phosphatase 2C	3.36786	1.66492	4.54301	1.86424	1.15794	0.89745	1.79251	1.54692	1.5203	1.4638	1.10103	1.7117	1.39818	0.860034	1.05925	5.67596	0.949952	1.42402	1.19449	0.761777	2.5196	1.4442	1.22604	2.00124	1.25122	0.29563	0.297626	1.8509	0.51474	0.260634	0.598578	0.998931	0.955181	0.912781	___1	202	AT1G34750.1;AT2G20630.1;AT4G28400.1;AT2G20630.2;AT3G15260.2;AT3G15260.1	205;202;206;202;212;212	RVDGQLAVARAFGDKSLKIHLSSDPDIRDEN;RVNGQLAVSRAFGDKSLKTHLRSDPDVKDSS	205;202
UID210	SDVSS(ph)PSSATAER	AT1G35780.1	>AT1G35780.1 | Symbols: | unknown protein;BEST Arabidopsis thaliana protein match is: unknown protein (TAIR:AT1G78150.2);Has 145 Blast hits to 144 proteins in 16 species: Archae - 0;Bacteria - 0;Metazoa - 0;Fungi - 0;Plants - 145;Viruses - 0;Other	1.50527	1.70695	1.22879	1.03219	1.05191	1.47013	2.30992	0.822738	2.16827	2.07846	2.88223	4.25345	0.114845	2.66314	3.24005	1.83579	1.54868	1.89667	1.78781	2.65749	1.30502	1.7699	2.63075	1.94529	0.263042	0.553625	1.37102	0.375147	0.953515	0.956978	0.852929	0.991789	0.999999	0.990519	___1	235	AT1G35780.1	235	FTDLSGNNVFKSDVSSPSSATAERLLSTAKL	235
UID212	SVS(ph)TPFMNTTAK	AT1G37130.1	>AT1G37130.1 | Symbols: NIA2, B29, NIA2-1, CHL3, NR, NR2, ATNR2 | nitrate reductase 2 | chr1:14158617-14161652 FORWARD LENGTH=917	0.541268	0.096734	0.218277	0.518845	0.507555	0.542778	0.708252	0.385601	0.0579555	0.279084	0.309936	3.45871	0.143968	0.204434	0.128329	0.460134	0.5941	0.400811	0.506617	0.464331	0.376536	0.394734	0.849076	0.485199	0.183243	0.222301	1.30638	0.0640362	0.999822	0.999605	0.880661	0.846367	0.997845	0.919031	___1	534	AT1G37130.1	534	LEKSADAPPSLKKSVSTPFMNTTAKMYSMSE	534
UID220	GWS(ph)SERVPLR	AT1G45207.2	>AT1G45207.2 | Symbols: | Remorin family protein | chr1:17130703-17133548 REVERSE LENGTH=555	0.146412	5.94431	1.23929	2.63616	0.199326	1.10507	17.0483	7.39222	2.0204	7.93521	1.98213	17.6801	2.72385	1.58733	1.94315	0.0640152	7.07879	4.31346	0.651506	2.95551	2.0331	7.10024	5.18331	3.01266	2.1547	5.68319	6.25933	2.54944	0.308367	0.540056	0.975609	0.523168	0.970429	0.779461	___1	201	AT1G45207.2	201	SPGTPTYLHSMQKGWSSERVPLRSNGGRSPP	201
UID223	TDSEVTSLAASS(ph)PAR	AT1G45688.2	>AT1G45688.2 | Symbols: | unknown protein;FUNCTIONS IN: molecular_function unknown;INVOLVED IN: biological_process unknown;LOCATED IN: plasma membrane;EXPRESSED IN: 22 plant structures;EXPRESSED DURING: 13 growth stages;BEST Arabidopsis thaliana pro	0.832728	0.6683	0.630624	0.576962	0.788676	1.1147	0.36484	1.33319	0.112325	1.00581	0.818472	0.389399	0.619098	0.922668	0.913276	0.453166	0.0677207	0.411472	0.497053	0.49391	0.699458	0.786172	0.732582	0.384664	0.0963692	0.466259	0.203378	0.161512	0.972398	0.999998	0.322546	0.552354	0.968979	0.314337	___1	16	AT1G45688.2;AT1G45688.1	16;16	MHAKTDSEVTSLAASSPARSPRRPVYYVQSP	16
UID226	AKS(ph)DSSQIGAVSAK	AT1G48610.2	>AT1G48610.2 | Symbols: | AT hook motif-containing protein | chr1:17971322-17972798 REVERSE LENGTH=198;>AT1G48610.1 | Symbols: | AT hook motif-containing protein | chr1:17971027-17972798 REVERSE LENGTH=212	0.218596	0.179546	0.311095	0.204851	0.177813	0.106384	0.358818	0.204262	0.269871	0.229711	0.159519	0.275794	0.298566	0.315936	0.17587	0.187538	0.137505	0.128282	0.167924	0.126251	0.21838	0.233809	0.245137	0.1495	0.0488526	0.0825283	0.0647077	0.02417	0.999773	0.957154	0.276466	0.243188	0.974491	0.121548	___1	56	AT1G48610.2;AT1G48610.1	56;56	TASQKRGRGRPPKAKSDSSQIGAVSAKASTK	56
UID227	SDS(ph)SQIGAVSAK	AT1G48610.2	>AT1G48610.2 | Symbols: | AT hook motif-containing protein | chr1:17971322-17972798 REVERSE LENGTH=198;>AT1G48610.1 | Symbols: | AT hook motif-containing protein | chr1:17971027-17972798 REVERSE LENGTH=212	0.1025	0.465201	0.191383	0.254129	0.369301	0.212914	0.532993	0.380021	0.301179	0.32622	0.36444	0.92842	0.349671	0.390039	0.443849	0.1222	0.355558	0.0761442	0.445442	0.473045	0.276503	0.350665	0.495284	0.294478	0.128251	0.10595	0.21893	0.164776	0.814563	0.332161	0.999455	0.754598	0.820926	0.282046	___1	58	AT1G48610.2;AT1G48610.1	58;58	SQKRGRGRPPKAKSDSSQIGAVSAKASTKPS	58
UID232	RVDAGGASSVAPPPPPPTNVES(ph)GGEEVAVK	AT1G48620.1	>AT1G48620.1 | Symbols: HON5 | high mobility group A5 | chr1:17974148-17976301 REVERSE LENGTH=479	0.211795	8.10136	0.790229	0.128638	0.504491	8.58401	2.63626	0.148029	8.86442	0.591971	7.42834	5.12149	7.14078	0.580948	0.495546	0.137752	5.64558	0.624789	11.3981	0.770584	1.9473	4.16494	4.15342	3.71537	3.08585	3.81711	3.0571	4.33067	0.74068	0.571953	0.876573	0.992647	0.99141	0.942502	___1	334	AT1G48620.1	334	ASSVAPPPPPPTNVESGGEEVAVKKRGRGRP	334
UID233	GGTLQHQPS(ph)SLK	AT1G48950.1	>AT1G48950.1 | Symbols: | C3HC zinc finger-like | chr1:18107063-18110108 FORWARD LENGTH=594	0.457369	0.571642	0.880808	0.65354	0.551226	0.524782	0.339502	0.520731	0.342826	0.444301	0.541562	0.189036	0.551775	0.337664	0.415455	1.68343	0.775871	0.364328	0.576305	0.850422	0.622917	0.434428	0.407099	0.850072	0.143262	0.0813773	0.135243	0.449642	0.500777	0.268752	0.837516	0.148834	0.965257	0.0642083	___1	388	AT1G48950.1	388	NIEKHPKGGTLQHQPSSLKFTIAGGPPATKQ	388
UID243	AMS(ph)PISEVDVKPGFSSR	AT1G51140.1	>AT1G51140.1 | Symbols: | basic helix-loop-helix (bHLH) DNA-binding superfamily protein | chr1:18943802-18945613 REVERSE LENGTH=379	7.49247	5.14204	4.33386	1.32947	6.9656	8.5439	2.76587	5.9642	4.56575	4.35837	4.78761	5.95329	2.27068	4.97174	2.32718	1.48524	4.27012	2.54898	2.63418	1.38207	5.05269	5.23962	4.0621	2.46412	2.19084	1.93873	1.49329	1.04181	0.983221	0.970523	0.234174	0.12867	0.852452	0.435634	___1	213	AT1G51140.1	213	LTPRSKLLPPTSRAMSPISEVDVKPGFSSRL	213
UID246	TLS(ph)GGFNR	AT1G51140.1	>AT1G51140.1 | Symbols: | basic helix-loop-helix (bHLH) DNA-binding superfamily protein | chr1:18943802-18945613 REVERSE LENGTH=379	2.74527	2.52211	1.8828	1.63586	1.64186	1.07208	3.01564	1.18548	2.9093	1.35258	0.948678	2.84727	0.958728	0.771581	0.857573	1.1359	0.794377	0.879475	0.66052	1.55501	2.08558	1.90702	1.27677	1.00506	0.461736	0.867035	0.788188	0.315732	0.919501	0.146613	0.0529863	0.166367	0.386922	0.942616	___1	234	AT1G51140.1	234	DVKPGFSSRLPPRTLSGGFNRSFGNEGSASS	234
UID248	ALS(ph)SITR	AT1G51690.2	>AT1G51690.2 | Symbols: ATB ALPHA, B ALPHA | protein phosphatase 2A 55 kDa regulatory subunit B alpha isoform | chr1:19166218-19169974 FORWARD LENGTH=512;>AT1G51690.1 | Symbols: ATB ALPHA, B ALPHA | protein phosphatase 2A 55 kDa regulatory subunit B alpha	0.760661	0.545993	0.378949	0.336384	0.40428	0.638898	1.23687	0.102381	0.357512	0.487962	0.342276	0.800268	0.175257	0.0731256	0.170352	0.360377	0.393697	0.336961	0.236708	0.120018	0.485253	0.564725	0.312256	0.289552	0.154634	0.379441	0.2589	0.0996436	0.997591	0.403806	0.61371	0.723458	0.506846	0.982374	___1	459	AT1G51690.2;AT1G51690.1;AT1G51690.3	459;460;550	MRRHVPIPSRPSRALSSITRVVSRGSESPGV	459
UID250	GSES(ph)PGVDGNTNALDYTTK	AT1G51690.2	>AT1G51690.2 | Symbols: ATB ALPHA, B ALPHA | protein phosphatase 2A 55 kDa regulatory subunit B alpha isoform | chr1:19166218-19169974 FORWARD LENGTH=512;>AT1G51690.1 | Symbols: ATB ALPHA, B ALPHA | protein phosphatase 2A 55 kDa regulatory subunit B alpha	1.38202	3.38012	1.4295	1.09302	1.42982	1.76385	3.50229	1.82191	1.30971	1.85104	2.35286	4.25287	1.85544	2.46293	2.33011	1.04654	1.60348	1.97962	1.59809	2.21194	1.7429	2.04976	2.65084	1.68793	0.828168	0.75242	0.827785	0.39655	0.822691	0.198138	0.999553	0.871681	0.620249	0.234512	___1	471	AT1G51690.2;AT1G51690.1;AT1G51690.3	471;472;562	RALSSITRVVSRGSESPGVDGNTNALDYTTK	471
UID251	VVS(ph)RGSESPGVDGNTNALDYTTK	AT1G51690.2	>AT1G51690.2 | Symbols: ATB ALPHA, B ALPHA | protein phosphatase 2A 55 kDa regulatory subunit B alpha isoform | chr1:19166218-19169974 FORWARD LENGTH=512;>AT1G51690.1 | Symbols: ATB ALPHA, B ALPHA | protein phosphatase 2A 55 kDa regulatory subunit B alpha	2.48378	1.89181	1.47146	0.784445	3.16099	3.59782	1.53726	1.43189	0.126977	2.04148	1.99297	0.361557	0.129233	2.16087	1.47622	1.65908	0.130941	0.149767	4.36193	1.32533	1.9585	1.74709	1.22417	1.52541	0.817554	1.12071	0.833663	1.54536	0.944489	0.720056	0.650507	0.923422	0.957116	0.999371	___1	466	AT1G51690.2;AT1G51690.1;AT1G51690.3	466;467;557	PSRPSRALSSITRVVSRGSESPGVDGNTNAL	466
UID252	SALPLKTPENS(ph)PTATDT	AT1G52380.1	>AT1G52380.1 | Symbols: | NUP50 (Nucleoporin 50 kDa) protein | chr1:19509979-19511301 FORWARD LENGTH=440	1.28933	1.3621	1.58142	1.25619	2.71251	0.852508	2.79636	2.34685	0.708101	0.05925	0.119818	2.30895	1.67876	0.273545	2.45235	1.04576	3.76022	2.95167	0.0561107	1.40357	1.64031	1.35261	1.36668	1.84347	0.547944	1.04031	0.991317	1.33615	0.82037	0.852104	0.945284	0.98826	0.999889	0.994075	___1	434	AT1G52380.1	434	KAAEKSALPLKTPENSPTATDT_________	434
UID254	NTLGM(ox)SPATNSPSS(ph)PAGTTR	AT1G52680.1	>AT1G52680.1 | Symbols: | late embryogenesis abundant protein-related / LEA protein-related | chr1:19618419-19618961 REVERSE LENGTH=114	1.5131	1.02622	0.144993	0.144563	0.120152	1.1438	0.380836	0.232425	3.12499	0.116612	0.317267	5.42503	2.75493	1.94744	4.32213	0.187825	0.466672	1.07549	0.621535	0.786823	0.589806	0.999733	2.95336	0.627668	0.576125	1.12153	1.7879	0.298426	0.917317	0.0767085	0.894007	0.999904	0.231125	0.254949	___1	99	AT1G52680.1	99	VKNTLGMSPATNSPSSPAGTTRSNKPGSKII	99
UID256	TQTPNS(ph)PLR	AT1G53570.5	>AT1G53570.5 | Symbols: MAP3KA | mitogen-activated protein kinase kinase kinase 3 | chr1:19987391-19990733 FORWARD LENGTH=583;>AT1G53570.4 | Symbols: MAP3KA | mitogen-activated protein kinase kinase kinase 3 | chr1:19987391-19990733 FORWARD LENGTH=608;>AT1	0.294429	0.483108	0.322532	0.448571	0.479592	0.185925	0.535415	0.268477	0.390987	0.20253	0.196377	0.952212	0.244068	0.266333	0.315817	0.3225	0.303526	0.233055	0.20134	0.166768	0.405647	0.316667	0.394961	0.245438	0.0807317	0.131009	0.281262	0.0593289	0.663864	0.892963	0.261683	0.870838	0.969523	0.631885	___1	576	AT1G53570.5;AT1G53570.4;AT1G53570.3;AT1G53570.2;AT1G53570.1	576;601;601;601;602	DAMMEPSSFRTQTPNSPLRSRLV________	576
UID261	NQPGNPDPEAEVMALS(ph)PK	AT1G55110.1	>AT1G55110.1 | Symbols: AtIDD7, IDD7 | indeterminate(ID)-domain 7 | chr1:20560406-20562625 REVERSE LENGTH=455	1.91614	5.07373	5.63174	4.34803	4.41597	3.04839	5.61852	4.37344	3.67914	3.98816	3.93882	6.00564	2.22445	5.46117	4.64437	6.40553	4.42232	6.07812	5.0811	6.33185	4.27712	4.14153	4.45489	5.66379	1.27028	0.856452	1.31867	0.780889	0.999969	0.995263	0.388613	0.411334	0.997428	0.517557	___1	82	AT1G55110.1	82	NQPGNPDPEAEVMALSPKTLMATNRFICEVC	82
UID262	KDNDGNES(ph)PR	AT1G55150.1	>AT1G55150.1 | Symbols: | DEA(D/H)-box RNA helicase family protein | chr1:20574634-20577141 FORWARD LENGTH=501	0.186082	0.226398	0.145964	0.336306	0.290861	0.139659	0.212855	0.215809	0.0880683	0.132199	0.0884965	0.257101	1.86314	1.15239	0.280893	0.407845	0.400025	0.294684	0.245699	0.307628	0.237122	0.157718	0.728404	0.331176	0.0689278	0.0494836	0.678125	0.0629459	0.762993	0.478202	0.832653	0.298784	0.107785	0.922952	___1	47	AT1G55150.1	47	SGSHTSSKKDNDGNESPRKLDLDGLTPFEKN	47
UID266	STS(ph)DAFEK	AT1G56220.1	>AT1G56220.1 | Symbols: | Dormancy/auxin associated family protein | chr1:21043414-21044469 FORWARD LENGTH=137;>AT1G56220.3 | Symbols: | Dormancy/auxin associated family protein | chr1:21043414-21044469 FORWARD LENGTH=140	1.39834	1.70194	0.387106	0.102046	1.00274	1.11869	1.39786	0.939035	1.23392	0.73553	0.791059	1.05698	0.608921	0.445276	0.628318	0.820836	0.0611802	0.931022	0.608482	0.793568	0.918435	1.08501	0.706111	0.643017	0.600016	0.230057	0.206812	0.308856	0.754152	0.998613	0.948675	0.44242	0.834617	0.898584	___1	114	AT1G56220.1;AT1G56220.3	114;117	FSGGKEPFRFRRRSTSDAFEKAAGGSETGPR	114
UID267	NVSVS(ph)PVETR	AT1G56290.1	>AT1G56290.1 | Symbols: | CwfJ-like family protein | chr1:21075939-21078608 FORWARD LENGTH=692	0.211102	0.309521	0.125836	0.440695	0.171217	0.206983	0.483828	0.216843	0.272675	0.377038	0.454955	0.501579	0.304477	0.175958	0.194198	0.31111	0.117339	0.407146	0.274815	0.475293	0.251674	0.311473	0.326233	0.317141	0.112276	0.105245	0.132518	0.122361	0.827937	0.807501	0.870722	0.999697	0.999974	0.999099	___1	305	AT1G56290.1	305	NFMKEMLSKQKNVSVSPVETRGDHRSDVEQE	305
UID268	SVS(ph)FKDTK	AT1G58070.1	>AT1G58070.1 | Symbols: | unknown protein;Has 286 Blast hits to 266 proteins in 81 species: Archae - 2;Bacteria - 25;Metazoa - 90;Fungi - 19;Plants - 78;Viruses - 4;Other Eukaryotes - 68 (source: NCBI BLink). | chr1:21502968-21503822 FORWARD LENGTH	0.21307	0.152642	0.0742043	0.207336	0.13527	0.120677	0.171492	0.18968	0.280184	0.0909143	0.338551	0.291063	0.178578	0.403233	0.243591	0.368145	0.152599	0.301791	0.368473	0.306012	0.156505	0.170589	0.291003	0.299404	0.0510346	0.065139	0.0771283	0.0788629	0.988384	0.0751239	0.0644164	0.11536	0.133258	0.999791	___1	195	AT1G58070.1	195	ADAAGKSAAAMTKSVSFKDTKEKENGEDQRR	195
UID270	ATS(ph)PQPDGPSSTGGSLK	AT1G59610.1	>AT1G59610.1 | Symbols: ADL3, CF1, DRP2B, DL3 | dynamin-like 3 | chr1:21893413-21900780 FORWARD LENGTH=920	25.1281	34.5426	16.8699	26.0768	40.628	31.9975	56.3116	27.0078	23.5732	26.859	28.1826	77.9152	22.104	22.2767	28.484	12.8256	26.9101	27.033	27.5482	17.5335	28.6491	33.1498	35.7925	22.3701	8.19745	11.8895	21.24	6.06066	0.945059	0.945153	0.756114	0.437016	1	0.437203	___1	533	AT1G59610.1	533	KKGQDAEQSLLNRATSPQPDGPSSTGGSLKS	533
UID280	(ac)AVDLLSENSNMS(ph)PR	AT1G67050.1	>AT1G67050.1 | Symbols: | unknown protein;BEST Arabidopsis thaliana protein match is: unknown protein (TAIR:AT5G38320.1);Has 617 Blast hits to 318 proteins in 80 species: Archae - 0;Bacteria - 16;Metazoa - 141;Fungi - 62;Plants - 128;Viruses - 2;O	1.72616	0.968676	1.14141	1.45992	0.912029	1.31369	1.21634	1.33745	2.29779	1.70767	1.26203	1.6647	0.992523	1.83385	1.58217	1.42093	0.831273	0.496548	1.63462	1.61945	1.24164	1.57459	1.46705	1.20056	0.308416	0.398341	0.301353	0.457043	0.695921	0.854508	0.968076	0.432441	0.990237	0.605427	___1	13	AT1G67050.1	13	___MAVDLLSENSNMSPRISFSRDFCQSDAI	13
UID285	SNGS(ph)PSRAPEENDQ	AT1G67325.1	>AT1G67325.1 | Symbols: | Ran BP2/NZF zinc finger-like superfamily protein | chr1:25209825-25212412 REVERSE LENGTH=287;>AT1G67325.2 | Symbols: | Ran BP2/NZF zinc finger-like superfamily protein | chr1:25209825-25212412 REVERSE LENGTH=288	1.70753	2.28657	1.53986	1.05694	0.0960715	1.26259	0.0913446	0.536747	1.22936	0.397062	2.42778	3.81722	2.65063	0.157014	3.13924	2.44672	3.02324	2.32533	1.6259	2.08132	1.33739	0.70342	2.43838	2.3005	0.734638	0.465951	1.2363	0.457707	0.812451	0.81519	0.550962	0.157937	0.324891	0.966167	___1	277	AT1G67325.1;AT1G67325.2	277;278	RQNCGADKPGDRSNGSPSRAPEENDQ_____	277
UID286	LIASAS(ph)QR	AT1G67590.2	>AT1G67590.2 | Symbols: | Remorin family protein | chr1:25333255-25334472 REVERSE LENGTH=308;>AT1G67590.1 | Symbols: | Remorin family protein | chr1:25333137-25334472 REVERSE LENGTH=347	1.27578	1.25825	0.510058	0.604478	0.553194	0.755801	1.03807	0.433649	0.438983	0.590354	0.999973	0.181405	0.75085	0.494586	0.484423	0.944908	0.799361	1.06299	0.456546	0.464684	0.840352	0.651372	0.582247	0.745698	0.349693	0.226574	0.275989	0.247312	0.877174	0.517333	0.989037	0.971851	0.912569	0.701908	___1	95	AT1G67590.2;AT1G67590.1	95;95	PRNSNADDLRLIASASQREREGEDQYVEYDD	95
UID288	GPGNYS(ph)FNKACDETK	AT1G68060.1	>AT1G68060.1 | Symbols: ATMAP70-1, MAP70-1 | microtubule-associated proteins 70-1 | chr1:25511392-25514226 REVERSE LENGTH=622	1.67538	0.262121	5.05415	1.92191	0.7332	1.48913	0.945284	1.14954	2.7576	1.20696	3.54126	2.17864	3.63565	5.57256	3.11797	5.37512	2.57537	1.3879	3.93742	3.87763	1.92935	1.5097	3.60921	3.43069	1.67567	0.647705	1.10886	1.35218	0.993826	0.120405	0.181261	0.27156	0.186364	0.994949	___1	475	AT1G68060.1	475	SLDRGKALLKGPGNYSFNKACDETKESESPN	475
UID289	RQS(ph)IGGSDNLQK	AT1G68060.1	>AT1G68060.1 | Symbols: ATMAP70-1, MAP70-1 | microtubule-associated proteins 70-1 | chr1:25511392-25514226 REVERSE LENGTH=622	0.631018	0.644054	1.57136	0.328273	0.327936	0.213135	0.252741	0.554726	0.867563	1.37049	0.565584	0.388261	0.482828	0.917217	0.413151	0.930546	0.478716	0.47596	0.545134	1.00761	0.700529	0.651731	0.553408	0.687593	0.456897	0.429923	0.192059	0.232443	0.982592	0.990433	0.990946	0.910889	0.999881	0.933471	___1	410	AT1G68060.1	410	TPEGRSMSNGPSRRQSIGGSDNLQKFASNGF	410
UID296	AFFDS(ph)ADWALGK	AT1G69510.3	>AT1G69510.3 | Symbols: | cAMP-regulated phosphoprotein 19-related protein | chr1:26126779-26127725 FORWARD LENGTH=137;>AT1G69510.2 | Symbols: | cAMP-regulated phosphoprotein 19-related protein | chr1:26126779-26127725 FORWARD LENGTH=137;>AT1G69510.1 | S	1.64931	0.585286	0.13993	1.20202	0.501201	0.843705	0.14392	0.123787	0.255478	0.350786	0.299418	0.939007	0.0691289	0.206049	0.356142	0.446709	0.508972	0.142845	0.274897	0.244902	0.815551	0.343535	0.373949	0.323665	0.539041	0.263102	0.298754	0.134726	0.411097	0.422867	0.515536	0.997547	0.999996	0.998311	___1	56	AT1G69510.3;AT1G69510.2;AT1G69510.1	56;56;56	KIPLISKDHERAFFDSADWALGKQKGQKPKG	56
UID300	MTAIDS(ph)DDDGVVR	AT1G70770.2	>AT1G70770.2 | Symbols: | Protein of unknown function DUF2359, transmembrane | chr1:26688622-26691185 REVERSE LENGTH=610;>AT1G70770.1 | Symbols: | Protein of unknown function DUF2359, transmembrane | chr1:26688622-26691185 REVERSE LENGTH=610	0.525148	0.411462	0.861043	1.40729	1.77377	0.296301	1.05582	1.45824	1.17262	1.65408	0.771696	0.355772	1.90807	1.63077	1.22755	1.00061	1.47758	0.987205	1.21205	1.86301	0.995743	1.12741	1.17877	1.30809	0.520709	0.465778	0.562423	0.329667	0.985338	0.971323	0.723791	0.893951	0.999718	0.926382	___1	87	AT1G70770.2;AT1G70770.1	87;87	DRRRRILAAKMTAIDSDDDGVVRSKHRSNGY	87
UID301	VFES(ph)SEFQNK	AT1G71840.1	>AT1G71840.1 | Symbols: | transducin family protein / WD-40 repeat family protein | chr1:27022424-27024380 FORWARD LENGTH=407	0.176748	0.295494	0.0738952	0.209742	0.0949744	0.134634	0.477677	0.405234	0.301638	0.182007	0.0947858	2.57421	0.224018	0.126386	0.257121	0.190785	0.256478	0.180484	0.0955015	0.244865	0.170171	0.300238	0.655304	0.193623	0.0802976	0.129548	0.961322	0.057245	0.648796	0.596885	0.977897	0.862501	0.999752	0.82166	___1	399	AT1G71840.1	399	FIVSVSVDNTARVFESSEFQNKVT_______	399
UID302	SMIPQNLGS(ph)FKEESSK	AT1G72160.1	>AT1G72160.1 | Symbols: | Sec14p-like phosphatidylinositol transfer family protein | chr1:27153823-27155609 REVERSE LENGTH=490	8.16432	13.344	15.69	20.8269	17.6442	12.5841	11.237	24.9394	5.99452	10.7181	2.35694	9.43893	8.03612	6.24293	10.3969	4.90406	14.3858	3.08184	12.0192	8.09398	15.1339	13.0946	7.29437	8.49698	4.26145	6.32566	2.83757	4.23037	0.930227	0.127313	0.22917	0.518341	0.330999	0.98424	___1	108	AT1G72160.1	108	EVAEEKKSMIPQNLGSFKEESSKLSDLSNSE	108
UID305	TPM(ox)S(ph)PQQVNQR	AT1G72390.1	>AT1G72390.1 | Symbols: | CONTAINS InterPro DOMAIN/s: Spt20 family (InterPro:IPR021950);Has 8778 Blast hits to 7244 proteins in 477 species: Archae - 6;Bacteria - 326;Metazoa - 4198;Fungi - 1506;Plants - 923;Viruses - 22;Other Eukaryotes - 1797 (so	0.141593	0.247475	0.369493	0.182465	0.229838	0.224068	0.130239	0.242828	0.259239	0.451612	0.266423	0.803351	0.275842	0.301053	0.232952	0.47743	0.227188	0.344783	0.218538	0.24676	0.234173	0.261597	0.375924	0.30294	0.077139	0.105002	0.214824	0.0981996	0.987805	0.431508	0.75004	0.903618	0.61859	0.945279	___1	1259	AT1G72390.1	1259	LQQSSPQQMSQRTPMSPQQVNQRTPMSPQIS	1259
UID310	TVKS(ph)PNVFER	AT1G72690.1	>AT1G72690.1 | Symbols: | unknown protein;BEST Arabidopsis thaliana protein match is: unknown protein (TAIR:AT1G17490.1);Has 59 Blast hits to 45 proteins in 9 species: Archae - 0;Bacteria - 0;Metazoa - 0;Fungi - 0;Plants - 59;Viruses - 0;Other Euk	2.36282	0.134101	5.54421	3.9674	2.07293	1.72864	1.31113	6.23208	2.28071	3.02514	1.65154	0.315808	1.4444	2.72829	2.28345	1.98066	1.53263	0.75894	1.32526	0.710014	2.81629	2.91554	1.6847	1.2615	1.8286	1.75484	0.822227	0.479889	0.914633	0.980386	0.916053	0.580543	0.734754	0.993423	___1	14	AT1G72690.1	14	__MADQNRSEEKTVKSPNVFERVKEEIEAMG	14
UID312	SIDVSSSSS(ph)PR	AT1G73660.1	>AT1G73660.1 | Symbols: | protein tyrosine kinase family protein | chr1:27692247-27696718 REVERSE LENGTH=1030	0.696026	1.12414	0.300169	0.69893	1.5356	0.75717	1.67344	0.534318	1.20679	0.47604	0.595261	1.32457	0.553588	0.363209	0.631635	0.288232	0.589242	0.575559	0.688266	0.49666	0.870973	0.929553	0.693652	0.527592	0.422337	0.45207	0.328753	0.134289	0.992488	0.935412	0.588689	0.431161	0.825705	0.897694	___1	72	AT1G73660.1	72	TKSNHHKSIDVSSSSSPRSHHSNSPEIKPFS	72
UID313	TTAAVASTLDS(ph)PK	AT1G73670.1	>AT1G73670.1 | Symbols: ATMPK15, MPK15 | MAP kinase 15 | chr1:27700212-27703168 FORWARD LENGTH=576	0.123158	0.382078	0.490294	0.503093	0.539583	0.268619	0.239813	0.499316	0.307362	0.387101	0.271522	0.953666	0.178804	0.272792	0.346369	0.199459	0.236265	0.314615	0.291767	0.22439	0.407641	0.340442	0.404631	0.253299	0.151615	0.0935916	0.279618	0.0430445	0.987262	0.994965	0.608922	0.7968	0.999733	0.748691	___1	511	AT1G73670.1	511	DIERRTTAAVASTLDSPKASQQAEGTENGGG	511
UID320	RVSS(ph)FEALQPATR	AT1G74910.3	>AT1G74910.3 | Symbols: | ADP-glucose pyrophosphorylase family protein | chr1:28135852-28138456 REVERSE LENGTH=387;>AT1G74910.2 | Symbols: | ADP-glucose pyrophosphorylase family protein | chr1:28135770-28138456 REVERSE LENGTH=415;>AT1G74910.1 | Symbols:	8.67718	4.28768	11.4728	8.77836	9.88647	10.2335	10.0269	13.7695	5.01829	8.7324	7.09035	10.5273	5.28579	7.01296	6.0889	9.78476	8.02017	6.41437	6.8534	4.22359	8.6205	9.55611	7.20106	7.05926	2.38914	2.81791	1.7898	1.83581	0.960937	0.876737	0.812964	0.534073	0.615662	0.999029	___1	218	AT1G74910.3;AT1G74910.2;AT1G74910.1	218;218;218	VSTQRKDRATLKRVSSFEALQPATRIPTDFV	218
UID322	NKETVSSSPLS(ph)R	AT1G75100.1	>AT1G75100.1 | Symbols: JAC1 | J-domain protein required for chloroplast accumulation response 1 | chr1:28191108-28193769 REVERSE LENGTH=651	0.875239	1.68968	0.871841	1.44741	1.10487	0.931389	1.56496	1.08349	1.4099	0.883218	0.831663	0.865594	1.00948	0.636075	0.665488	1.25233	0.85473	0.849481	1.05546	0.355118	1.19781	1.17459	0.801661	0.873425	0.323475	0.268367	0.137215	0.298755	0.999964	0.28927	0.333627	0.355508	0.309234	0.999632	___1	169	AT1G75100.1	169	RSLNKNKETVSSSPLSRTSSKADVVSTAKSY	169
UID323	GASVGAGGESLGQS(ph)SR	AT1G75100.1	>AT1G75100.1 | Symbols: JAC1 | J-domain protein required for chloroplast accumulation response 1 | chr1:28191108-28193769 REVERSE LENGTH=651	5.28732	10.203	6.51751	3.75999	6.03557	4.36683	12.7605	7.14009	5.14475	4.88134	4.79051	10.2103	5.56786	4.49369	3.22993	2.8406	4.61092	0.069111	4.19059	10.221	6.36069	6.85871	5.65846	4.38645	2.13586	3.09735	2.3973	3.32144	0.99988	0.996423	0.396736	0.36226	0.991891	0.514379	___1	437	AT1G75100.1	437	SKGASVGAGGESLGQSSRWRAKETPKTDIIH	437
UID327	TSS(ph)KADVVSTAK	AT1G75100.1	>AT1G75100.1 | Symbols: JAC1 | J-domain protein required for chloroplast accumulation response 1 | chr1:28191108-28193769 REVERSE LENGTH=651	2.32808	5.04185	1.89166	3.50702	6.51438	2.92589	2.63926	2.754	2.27229	3.58389	3.14262	0.21356	1.72693	2.88024	2.02004	3.26034	3.24999	4.11414	2.22343	1.06753	3.8566	2.83507	1.99668	2.78309	1.71978	0.43142	1.03409	1.04631	0.956135	0.214849	0.875074	0.994735	0.442315	0.582316	___1	173	AT1G75100.1	173	KNKETVSSSPLSRTSSKADVVSTAKSYSDDC	173
UID330	TAS(ph)TPTGGGAAASTQQTGK	AT1G75340.2	>AT1G75340.2 | Symbols: | Zinc finger C-x8-C-x5-C-x3-H type family protein | chr1:28269153-28271873 REVERSE LENGTH=398;>AT1G75340.1 | Symbols: | Zinc finger C-x8-C-x5-C-x3-H type family protein | chr1:28269153-28271873 REVERSE LENGTH=435	0.0732293	0.144455	0.207321	0.122091	0.195089	0.0697128	0.370983	0.150541	0.185463	0.124522	0.141916	0.31703	0.163953	0.108812	0.129881	0.10748	0.205623	0.178263	0.145275	0.126812	0.148437	0.180244	0.172318	0.15269	0.04901	0.10258	0.0745247	0.035283	0.97941	0.95926	0.995231	0.998664	0.999557	0.993667	___1	100	AT1G75340.2;AT1G75340.1	100;80	SSRPNQFQNTWSRTASTPTGGGAAASTQQTG	100
UID336	LTAPSS(ph)PDVPYAR	AT1G76660.1	>AT1G76660.1 | Symbols: | FUNCTIONS IN: molecular_function unknown;INVOLVED IN: biological_process unknown;LOCATED IN: plasma membrane;EXPRESSED IN: 22 plant structures;EXPRESSED DURING: 13 growth stages;BEST Arabidopsis thaliana protein match is: hy	0.20395	0.494877	0.0876859	0.316822	0.557161	0.530895	0.247616	0.368965	0.390822	0.42094	0.53246	0.611152	0.490564	0.482199	0.458113	0.876921	0.567063	0.128652	0.621887	0.571519	0.332099	0.391847	0.514898	0.553208	0.175239	0.091113	0.0537757	0.240949	0.785257	0.312469	0.438187	0.929863	0.827647	0.994128	___1	152	AT1G76660.1	152	PFTPPPELARLTAPSSPDVPYARFLTSSMDL	152
UID339	FVGS(ph)PGMADDSDDGSGK	AT1G78430.1	>AT1G78430.1 | Symbols: RIP2 | ROP interactive partner 2 | chr1:29509605-29510679 FORWARD LENGTH=324	1.02806	1.26614	1.36111	1.06041	0.898789	0.526738	1.10137	0.811475	0.914246	1.19227	1.19666	1.4355	1.35325	1.58324	1.16216	0.940711	0.835038	0.987591	1.28686	2.52873	1.1229	0.90922	1.34616	1.31579	0.167563	0.233629	0.155206	0.624753	0.58643	0.751172	0.971912	0.348225	0.143676	0.940236	___1	292	AT1G78430.1	292	QCGSMEKHFAGRFVGSPGMADDSDDGSGKRK	292
UID341	S(ph)GPITGGSSR	AT1G78880.1	>AT1G78880.1 | Symbols: | Ubiquitin-specific protease family C19-related protein | chr1:29653068-29654819 REVERSE LENGTH=468	0.306085	0.399348	0.196575	0.193202	0.262978	0.300755	0.311191	0.152205	0.434738	0.229625	0.403113	0.471557	0.289884	0.450213	0.254377	0.244073	0.280632	0.401584	0.339199	0.222588	0.271638	0.285703	0.373829	0.297615	0.0766263	0.0938659	0.0866699	0.0653039	0.998581	0.364109	0.946764	0.97947	0.445648	0.672011	___1	64	AT1G78880.1	64	GKMFDIPTDGTKSRKSGPITGGSSRSGAQSG	64
UID351	VSPAVDPPS(ph)PR	AT1G80180.1	>AT1G80180.1 | Symbols: | unknown protein;FUNCTIONS IN: molecular_function unknown;INVOLVED IN: biological_process unknown;LOCATED IN: plasma membrane;EXPRESSED IN: 21 plant structures;EXPRESSED DURING: 10 growth stages;BEST Arabidopsis thaliana pro	2.53084	3.50855	3.1708	2.75931	3.10181	3.35868	5.39417	3.33807	2.97572	2.56823	2.14699	7.08996	1.90794	1.84266	2.03457	2.40239	2.37685	2.45763	1.91664	1.28569	3.01426	3.52697	3.00443	2.08784	0.33917	0.977089	2.04545	0.445412	0.935568	0.890895	0.336643	0.134026	0.57861	0.735977	___1	105	AT1G80180.1	105	HHRNTGRVSPAVDPPSPRLSAFGCCSAFGKK	105
UID356	SDS(ph)ICASR	AT2G01450.4	>AT2G01450.4 | Symbols: ATMPK17, MPK17 | MAP kinase 17 | chr2:199722-202010 REVERSE LENGTH=486;>AT2G01450.3 | Symbols: ATMPK17, MPK17 | MAP kinase 17 | chr2:199722-202010 REVERSE LENGTH=486;>AT2G01450.2 | Symbols: ATMPK17, MPK17 | MAP kinase 17 | chr2:1997	0.115205	0.140737	0.114459	0.108931	0.131799	0.0966721	0.234198	0.300516	0.12269	0.148214	0.164285	0.25364	0.138504	0.220742	0.115762	0.0973881	0.110165	0.170232	0.126906	0.100023	0.122226	0.180458	0.178586	0.120943	0.0120057	0.0757611	0.0513191	0.0267343	0.424984	0.334901	0.998939	0.352607	0.997877	0.272781	___1	472	AT2G01450.4;AT2G01450.3;AT2G01450.2;AT2G01450.1	472;472;472;472	AATPVKRSACLMRSDSICASRCVGVSSAVS_	472
UID357	KVNLSSS(ph)SGKFK	AT2G01650.1	>AT2G01650.1 | Symbols: PUX2 | plant UBX domain-containing protein 2 | chr2:284851-286394 REVERSE LENGTH=458	0.136725	0.0688566	2.50503	1.46951	0.314148	0.369073	0.162765	0.137913	1.30767	1.19621	0.305772	0.324307	0.642942	1.74772	0.726855	0.873012	0.81675	0.547303	1.58533	0.5626	0.898854	0.634725	0.74952	0.876999	0.950481	0.511518	0.526498	0.377604	0.999941	0.923587	0.709921	0.74065	0.940213	0.968325	___1	20	AT2G01650.1	20	KDKLKGFMKKVNLSSSSGKFKGQGRVLGSSS	20
UID361	TPNSDAEVIALS(ph)PK	AT2G02070.1	>AT2G02070.1 | Symbols: AtIDD5, IDD5 | indeterminate(ID)-domain 5 | chr2:505523-509154 FORWARD LENGTH=602	8.47199	8.16821	7.68037	8.51478	9.27268	7.76952	12.927	8.16254	8.63064	8.68268	6.76663	12.9543	4.59165	7.52147	5.80055	8.35859	5.7988	8.04983	5.12477	4.97459	8.42161	9.23447	7.52691	6.46132	0.519461	1.8761	2.88549	1.45318	0.963359	0.701948	0.310585	0.146327	0.425784	0.891906	___1	71	AT2G02070.1	71	NQPRTPNSDAEVIALSPKTLMATNRFICEVC	71
UID364	TQVTSSGGGFS(ph)PGK	AT2G02170.2	>AT2G02170.2 | Symbols: | Remorin family protein | chr2:556595-558610 REVERSE LENGTH=486;>AT2G02170.1 | Symbols: | Remorin family protein | chr2:556595-558610 REVERSE LENGTH=486	0.620769	0.148836	0.20306	0.44042	0.163638	0.112102	0.109276	0.272776	0.165441	0.170043	0.265157	0.5097	0.53739	0.730474	0.17609	0.128031	0.170442	0.532896	0.509609	0.360358	0.315345	0.165928	0.443762	0.340267	0.185621	0.0592289	0.199432	0.167374	0.473084	0.711466	0.994071	0.341132	0.0898705	0.845273	___1	19	AT2G02170.2;AT2G02170.1	19;19	ERIGKTQVTSSGGGFSPGKLRSMLLLGVDRK	19
UID365	ASVQETS(ph)QGQR	AT2G03340.1	>AT2G03340.1 | Symbols: WRKY3 | WRKY DNA-binding protein 3 | chr2:1014724-1016936 REVERSE LENGTH=513	0.052396	0.0805472	0.191911	0.073476	0.171586	0.0831604	0.204602	0.0720048	0.0265001	0.127634	0.0604653	0.16423	0.0700806	0.19458	0.102141	0.0917545	0.0885826	0.129367	0.0811309	0.0464852	0.113983	0.10278	0.118299	0.087464	0.0564668	0.0602264	0.0526484	0.0264382	0.957769	0.998228	0.951804	0.999995	0.907241	0.898128	___1	224	AT2G03340.1	224	SSAPRSQIRASVQETSQGQRETSEISVFEHR	224
UID366	S(ph)DSPGKDEPGYNK	AT2G04410.1	>AT2G04410.1 | Symbols: | RPM1-interacting protein 4 (RIN4) family protein | chr2:1534012-1535040 REVERSE LENGTH=73	13.8838	11.0352	12.7409	7.29196	9.76439	3.81006	0.216571	5.29023	19.8381	22.037	6.02055	28.7397	10.8173	4.03399	7.56013	13.5374	5.24554	9.58737	5.03714	14.3744	10.9432	10.2384	11.4343	9.55636	2.30688	8.91747	8.93242	3.95144	0.577283	0.992892	0.988892	0.76033	0.735622	0.999967	___1	42	AT2G04410.1	42	VIFNKARNEKKGGGKSDSPGKDEPGYNKNGE	42
UID367	SDS(ph)PGKDEPGYNK	AT2G04410.1	>AT2G04410.1 | Symbols: | RPM1-interacting protein 4 (RIN4) family protein | chr2:1534012-1535040 REVERSE LENGTH=73	3.08416	1.68696	2.74889	1.21108	1.27236	0.880627	16.7065	1.3328	3.92109	2.37298	0.974224	28.7397	1.38471	0.99532	0.854785	2.33445	0.778476	1.43991	1.29552	1.96018	2.00069	5.0428	6.58975	1.56171	0.772799	5.9248	11.0764	0.539455	0.904696	0.9992	0.980157	0.718139	0.946036	0.954947	___1	44	AT2G04410.1	44	FNKARNEKKGGGKSDSPGKDEPGYNKNGEVL	44
UID368	GGNIELS(ph)PVER	AT2G04880.2	>AT2G04880.2 | Symbols: ZAP1, ATWRKY1, WRKY1 | zinc-dependent activator protein-1 | chr2:1718557-1720219 FORWARD LENGTH=463;>AT2G04880.1 | Symbols: ZAP1, ATWRKY1, WRKY1 | zinc-dependent activator protein-1 | chr2:1718557-1720219 FORWARD LENGTH=487	0.845968	1.01027	0.692174	0.815477	0.700576	0.818886	1.09563	1.21893	1.15766	0.893385	1.06139	0.945988	0.958275	0.836343	0.786403	1.06355	0.687356	0.929979	0.7269	0.962199	0.812892	1.0369	0.91768	0.873996	0.115969	0.154464	0.0969031	0.143747	0.122226	0.615382	0.906258	0.353427	0.669738	0.941797	___1	260	AT2G04880.2;AT2G04880.1	260;284	SPTAKRRKKGGNIELSPVERSTNDSRIVVHT	260
UID370	LVPHTVASQSEVDVAS(ph)PVSEK	AT2G04880.2	>AT2G04880.2 | Symbols: ZAP1, ATWRKY1, WRKY1 | zinc-dependent activator protein-1 | chr2:1718557-1720219 FORWARD LENGTH=463;>AT2G04880.1 | Symbols: ZAP1, ATWRKY1, WRKY1 | zinc-dependent activator protein-1 | chr2:1718557-1720219 FORWARD LENGTH=487	5.41444	1.57311	4.14964	4.6829	4.13408	8.26931	1.1266	7.10237	3.60087	3.98472	9.1957	4.16433	5.73476	8.41298	4.9628	7.15322	9.0919	6.25445	7.76363	6.02715	3.99083	4.81677	6.49412	7.25807	1.2959	2.5664	1.96621	1.10923	0.996729	0.385262	0.194391	0.26875	0.497833	0.96632	___1	76	AT2G04880.2;AT2G04880.1	76;76	LVPHTVASQSEVDVASPVSEKAPKVSESSGA	76
UID378	NSLNIS(ph)MR	AT2G17290.1	>AT2G17290.1 | Symbols: CPK6, ATCDPK3, ATCPK6 | Calcium-dependent protein kinase family protein | chr2:7517005-7519239 FORWARD LENGTH=544;>AT4G35310.1 | Symbols: CPK5, ATCPK5 | calmodulin-domain protein kinase 5 | chr4:16802436-16804628 FORWARD LENGTH=556	0.219432	0.405195	0.132715	0.282195	0.561951	0.355307	0.37259	0.205769	0.144356	0.110245	0.37644	1.22812	0.22093	0.345262	0.323668	0.375388	0.327932	0.144352	0.333128	0.309542	0.320298	0.237653	0.498884	0.298068	0.149945	0.107707	0.36833	0.0798245	0.826804	0.718362	0.999999	0.832763	0.260766	0.711303	___1	540	AT2G17290.1;AT4G35310.1	540;552	NAGVGRRTMKNSLNISMRDV___________;NAGVGRRTMRNSLNISMRDA___________	540;552
UID379	STTTTVSSVHS(ph)PTTDQDFSK	AT2G17290.1	>AT2G17290.1 | Symbols: CPK6, ATCDPK3, ATCPK6 | Calcium-dependent protein kinase family protein | chr2:7517005-7519239 FORWARD LENGTH=544	0.26442	0.452869	0.0886182	0.341098	0.413617	0.497812	0.74006	0.526207	0.32025	0.48521	0.575845	0.275271	0.501026	0.443937	0.635553	0.123757	0.493978	0.279774	0.370082	0.248191	0.312124	0.513908	0.486326	0.303157	0.128981	0.134076	0.123967	0.12381	0.22904	0.308089	0.999988	0.240757	0.997172	0.322526	___1	37	AT2G17290.1	37	EENSKSTTTTVSSVHSPTTDQDFSKQNTNPA	37
UID380	SLS(ph)APVSGTSFGK	AT2G17550.2	>AT2G17550.2 | Symbols: | unknown protein;FUNCTIONS IN: molecular_function unknown;INVOLVED IN: biological_process unknown;LOCATED IN: cellular_component unknown;EXPRESSED IN: 22 plant structures;EXPRESSED DURING: 13 growth stages;Has 215 Blast hits	0.072929	0.575941	0.16735	0.641029	0.692367	0.66379	1.11786	0.88192	0.468086	0.413542	0.307489	0.282823	0.186108	0.300264	0.340895	0.341045	0.132388	0.408266	0.337759	0.107303	0.429923	0.709039	0.283516	0.265352	0.257353	0.262467	0.0522234	0.121701	0.290608	0.988775	0.868216	0.0803254	0.177587	0.968321	___1	322	AT2G17550.2;AT2G17550.1	322;396	SKKESLSPRNLKRSLSAPVSGTSFGKLLLED	322
UID382	SLNASFAATSANSAS(ph)R	AT2G17980.1	>AT2G17980.1 | Symbols: ATSLY1 | Sec1/munc18-like (SM) proteins superfamily | chr2:7824352-7826404 FORWARD LENGTH=627	0.201326	0.48309	0.514743	0.504449	0.130853	0.191128	0.794776	0.618196	0.470368	0.677814	0.170902	0.780373	0.426731	0.568652	0.647086	0.51055	0.845317	0.518507	0.672989	0.908224	0.366892	0.550456	0.518749	0.691117	0.165777	0.207862	0.208266	0.163487	0.577024	0.701736	0.167327	0.807568	0.996561	0.691393	___1	480	AT2G17980.1	480	KSLNASFAATSANSASRSNIVDWAEKLYGQS	480
UID383	(ac)AEIKDEGS(ph)AK	AT2G18230.1	>AT2G18230.1 | Symbols: AtPPa2, PPa2 | pyrophosphorylase 2 | chr2:7932139-7933560 REVERSE LENGTH=218	0.315476	0.613777	0.392878	0.355769	0.22129	0.38262	0.604297	0.475136	0.365555	0.0638699	0.563372	1.30747	0.470003	0.559899	0.566922	0.364835	0.36076	0.381111	0.27087	0.34737	0.379838	0.378296	0.693532	0.344989	0.130197	0.178605	0.309099	0.0385922	0.956111	0.335943	0.998921	0.982777	0.152347	0.273358	___1	9	AT2G18230.1	9	_______MAEIKDEGSAKGYAFPLRNPNVTL	9
UID388	(ac)M(ox)DS(ph)PVSKTDASK	AT2G18730.1	>AT2G18730.1 | Symbols: ATDGK3, DGK3 | diacylglycerol kinase 3 | chr2:8118976-8121689 FORWARD LENGTH=488	0.114788	0.44775	0.290287	0.561504	0.454918	0.439201	0.348891	0.442303	0.882708	0.20315	0.130451	0.987813	0.454349	0.391122	0.371286	0.4837	0.0923546	0.111481	0.143448	0.293452	0.373849	0.463251	0.467004	0.224887	0.155784	0.227021	0.282698	0.147474	0.94119	0.979079	0.510549	0.237629	0.998051	0.308268	___1	3	AT2G18730.1	3	_____________MDSPVSKTDASKEKFVAS	3
UID393	TQQS(ph)PSVDEK	AT2G19520.1	>AT2G19520.1 | Symbols: FVE, ACG1, MSI4, NFC4, NFC04, ATMSI4 | Transducin family protein / WD-40 repeat family protein | chr2:8456006-8459235 FORWARD LENGTH=507	2.02164	3.76504	1.29503	2.68251	2.37466	1.55361	8.14208	2.14585	2.27675	3.04544	2.55282	7.15861	2.60344	3.46253	2.62843	4.56362	3.64987	4.07783	2.81664	2.84626	2.42777	3.43275	3.68117	3.59085	0.812903	2.40214	1.77106	0.684214	0.862879	0.534679	0.442304	0.873752	0.933305	0.998403	___1	61	AT2G19520.1	61	QSDVKMKESGKKTQQSPSVDEKYSQWKGLVP	61
UID394	(ac)M(ox)ESDEAAAVS(ph)PQATTPSGGTGASGPKK	AT2G19520.1	>AT2G19520.1 | Symbols: FVE, ACG1, MSI4, NFC4, NFC04, ATMSI4 | Transducin family protein / WD-40 repeat family protein | chr2:8456006-8459235 FORWARD LENGTH=507	7.10299	20.3827	4.55791	3.10537	12.3147	11.7649	13.2066	6.02671	10.7283	10.6395	15.1297	20.2984	13.9054	9.06775	12.1914	6.13691	19.4184	12.0155	8.94313	19.7356	9.49273	10.4732	14.1186	13.2499	6.28358	2.40848	3.70089	5.49148	0.798616	0.286914	0.48485	0.946851	0.784731	0.978386	___1	10	AT2G19520.1	10	______MESDEAAAVSPQATTPSGGTGASGP	10
UID397	(ac)ESSPS(ph)GSEPPQK	AT2G19530.1	>AT2G19530.1 | Symbols: | unknown protein;BEST Arabidopsis thaliana protein match is: unknown protein (TAIR:AT1G55160.2);Has 461 Blast hits to 346 proteins in 80 species: Archae - 0;Bacteria - 16;Metazoa - 89;Fungi - 28;Plants - 57;Viruses - 0;Oth	0.137771	0.335407	0.287433	0.155964	0.166282	0.172964	0.15115	0.115097	0.142023	0.213523	0.174696	0.268456	0.163771	0.308045	0.258632	0.301694	0.147195	0.102376	0.310598	0.209656	0.216572	0.158952	0.23472	0.214304	0.0794419	0.0330001	0.056077	0.0824167	0.653627	0.956486	0.999116	0.731226	0.367662	0.917714	___1	6	AT2G19530.1	6	__________MESSPSGSEPPQKVVSKLQKV	6
UID404	KIEPSSNVDSLPVS(ph)PSLALYSGGDYFAR	AT2G20960.1	>AT2G20960.1 | Symbols: pEARLI4 | Arabidopsis phospholipase-like protein (PEARLI 4) family | chr2:9007089-9009611 FORWARD LENGTH=748	4.03422	0.277186	1.14603	3.91829	4.75915	2.61413	0.172284	3.80228	0.106328	0.271321	2.31186	2.88078	1.52255	2.01296	1.56705	2.73183	2.02605	0.206029	0.116831	0.121373	2.82698	1.39327	2.05904	1.04042	1.7725	1.52968	0.504216	1.1159	0.450706	0.999863	0.312967	0.992514	0.412082	0.281994	___1	119	AT2G20960.1	119	GRKIEPSSNVDSLPVSPSLALYSGGDYFARR	119
UID408	VNS(ph)SSGTSSSSIPK	AT2G21230.2	>AT2G21230.2 | Symbols: | Basic-leucine zipper (bZIP) transcription factor family protein | chr2:9094521-9096059 REVERSE LENGTH=460;>AT2G21230.1 | Symbols: | Basic-leucine zipper (bZIP) transcription factor family protein | chr2:9093920-9096059 REVERSE L	0.837127	0.830939	0.274591	0.586409	0.113946	0.768418	1.85507	0.692878	0.703206	0.692884	0.860397	2.16858	0.72476	0.537143	0.205416	0.553322	1.17847	1.27592	0.525507	0.88381	0.528602	0.942492	0.899259	0.883406	0.292027	0.45716	0.671668	0.30925	0.353169	0.662253	0.405118	0.99959	0.945173	0.969255	___1	18	AT2G21230.2;AT2G21230.1;AT2G21230.3	18;18;18	GGGDTTDTNMMQRVNSSSGTSSSSIPKHNLH	18
UID418	SGS(ph)PSDLLASLSINDHL	AT2G23350.1	>AT2G23350.1 | Symbols: PAB4, PABP4 | poly(A) binding protein 4 | chr2:9943209-9946041 FORWARD LENGTH=662	1.00765	0.515298	0.403847	0.135212	0.412731	1.23963	0.198315	0.642531	0.0623681	0.12303	1.35154	1.58401	0.672644	1.00967	0.211851	1.19278	0.546918	0.55049	0.685164	0.401958	0.494948	0.453174	0.965945	0.675461	0.285569	0.442954	0.487297	0.273735	0.827714	0.61624	0.851426	0.376021	0.199271	0.972798	___1	648	AT2G23350.1	648	VNQPSSQGSEGNKSGSPSDLLASLSINDHL_	648
UID419	SGSPSDLLASLS(ph)INDHL	AT2G23350.1	>AT2G23350.1 | Symbols: PAB4, PABP4 | poly(A) binding protein 4 | chr2:9943209-9946041 FORWARD LENGTH=662	1.52365	0.129441	0.177277	0.257524	0.0680392	0.109447	0.104628	0.870373	0.939665	0.960837	1.09287	2.88968	0.86136	0.819717	0.531043	1.86539	0.785099	0.18187	0.997337	0.726197	0.431187	0.59699	1.23893	0.911178	0.549734	0.401165	0.844476	0.547712	0.824067	0.111703	0.289492	0.76082	0.424617	0.936043	___1	657	AT2G23350.1	657	EGNKSGSPSDLLASLSINDHL__________	657
UID421	SLS(ph)VNSR	AT2G24050.1	>AT2G24050.1 | Symbols: eIFiso4G2 | MIF4G domain-containing protein / MA3 domain-containing protein | chr2:10225500-10228456 REVERSE LENGTH=747	2.62123	2.45835	2.07292	2.32918	1.72668	1.42013	2.94313	2.6331	1.96622	1.44608	3.10376	5.45598	1.98815	2.36273	1.93303	3.55981	3.34622	0.13977	1.60506	2.61624	2.24167	2.08173	2.96873	2.25342	0.313802	0.616623	1.31195	1.2586	0.995376	0.968105	0.816047	0.915619	0.901067	0.557624	___1	514	AT2G24050.1	514	QQPRFQPPPAINKSLSVNSRLLPQGSGGLLN	514
UID423	DTTSESS(ph)NHYVAR	AT2G25450.1	>AT2G25450.1 | Symbols: | 2-oxoglutarate (2OG) and Fe(II)-dependent oxygenase superfamily protein | chr2:10830286-10831563 REVERSE LENGTH=359	0.0863074	0.060895	0.12312	0.0731817	0.266791	0.19763	0.213671	0.0857039	0.256387	0.245909	0.0825395	0.430721	0.145127	0.149087	0.181352	0.115028	0.0732605	0.110954	0.0676735	0.170438	0.122059	0.19986	0.197765	0.107471	0.0753083	0.0608985	0.120793	0.0368462	0.311547	0.466172	0.999646	0.269758	0.989754	0.41275	___1	340	AT2G25450.1	340	SELNPPKYRDTTSESSNHYVARKPNGNSSLD	340
UID431	SPS(ph)SGGTSTLDTR	AT2G26280.1	>AT2G26280.1 | Symbols: CID7 | CTC-interacting domain 7 | chr2:11188143-11190579 REVERSE LENGTH=567	0.495723	0.42864	0.199676	0.274457	0.383106	0.360931	1.0385	0.269536	0.287233	0.377708	0.516532	0.186324	0.421513	0.337958	0.139407	0.175184	0.976173	0.530037	0.350584	0.110547	0.35632	0.466781	0.320347	0.428505	0.106414	0.288839	0.141234	0.310351	0.965441	0.970719	0.999291	0.933707	0.802253	0.988708	___1	38	AT2G26280.1	38	NPHAAEFVPFTLRSPSSGGTSTLDTRLLASS	38
UID440	SKS(ph)LEPLEAEQAVSEK	AT2G27285.1	>AT2G27285.1 | Symbols: | Coiled-coil domain-containing protein 55 (DUF2040) | chr2:11676079-11677897 REVERSE LENGTH=323	0.728398	1.29864	1.287	1.04932	0.674741	1.09744	0.53947	1.05347	0.753675	1.19752	0.113649	0.613528	1.75121	1.64006	1.16145	1.29355	0.19221	1.17516	2.03904	0.354542	1.00762	0.928315	1.05598	1.0109	0.265802	0.24431	0.619574	0.673054	0.998125	0.951102	0.940582	0.978401	0.983963	0.999978	___1	253	AT2G27285.1	253	EVSPDSGEFGSSRSKSLEPLEAEQAVSEKEM	253
UID441	VPS(ph)PCLTPIGSGR	AT2G29200.1	>AT2G29140.1 | Symbols: APUM3, PUM3 | pumilio 3 | chr2:12531392-12535060 FORWARD LENGTH=964;>AT2G29200.1 | Symbols: APUM1, PUM1 | pumilio 1 | chr2:12549483-12553185 REVERSE LENGTH=968;>AT2G29190.2 | Symbols: PUM2 | pumilio 2 | chr2:12544260-12548071 REVERS	1.01258	1.24413	0.921656	1.17087	1.23747	1.35743	1.4066	1.38051	1.00282	0.749877	0.935444	0.379038	0.883242	1.06317	1.22937	1.76498	1.00492	0.900584	1.1267	1.22706	1.11734	1.17945	0.898052	1.20485	0.12856	0.260551	0.285667	0.300965	0.998171	0.478946	0.991838	0.999473	0.387118	0.332337	___1	272	AT2G29140.1;AT2G29200.1;AT2G29190.2;AT2G29190.1	268;272;280;280	SRNGTPDPQAIARVPSPCLTPIGSGRMSSND;SRNGTPDPQGIARVPSPCLTPIGSGRVSSND	268;272
UID442	AFLDEDDPNQLPQS(ph)PKR	AT2G30530.1	>AT2G30530.1 | Symbols: | unknown protein;LOCATED IN: cellular_component unknown;EXPRESSED IN: 25 plant structures;EXPRESSED DURING: 15 growth stages;BEST Arabidopsis thaliana protein match is: unknown protein (TAIR:AT5G01970.1);Has 5513 Blast hits t	7.26419	6.78939	6.7652	4.26849	5.93236	6.64621	9.31171	6.36331	7.44267	7.03653	7.83385	9.20334	7.43405	6.64978	8.42106	10.0922	7.92823	8.51528	0.110989	11.2693	6.20393	7.36009	7.90841	7.5832	1.05845	1.04149	0.86653	3.91674	0.991953	0.977733	0.886791	0.749787	0.999385	0.682127	___1	131	AT2G30530.1	131	AKAFLDEDDPNQLPQSPKRMEQSIPSATTSG	131
UID444	ATS(ph)ALSEAK	AT2G30930.1	>AT2G30930.1 | Symbols: | unknown protein;FUNCTIONS IN: molecular_function unknown;INVOLVED IN: biological_process unknown;LOCATED IN: chloroplast, plasma membrane, membrane;EXPRESSED IN: 24 plant structures;EXPRESSED DURING: 14 growth stages;BEST A	10.3981	15.2544	6.88511	7.36306	7.04479	17.6238	11.3144	13.35	6.64236	8.21063	9.4753	22.6381	8.84149	5.28206	6.44093	11.0269	9.86679	9.05471	5.56139	7.78146	9.38907	11.4282	10.5356	8.65824	3.2028	3.88197	6.24228	1.87549	0.880166	0.999602	0.995924	0.772653	0.918729	0.987675	___1	10	AT2G30930.1	10	______MAQFLEKATSALSEAKESVTSTAES	10
UID449	LVGGVTNLVSGASSS(ph)TVANR	AT2G30930.1	>AT2G30930.1 | Symbols: | unknown protein;FUNCTIONS IN: molecular_function unknown;INVOLVED IN: biological_process unknown;LOCATED IN: chloroplast, plasma membrane, membrane;EXPRESSED IN: 24 plant structures;EXPRESSED DURING: 14 growth stages;BEST A	0.191051	0.252145	1.23665	0.19732	0.12639	2.03365	1.71852	1.67009	0.987724	1.58125	1.10457	0.333938	1.20118	1.07016	0.0738947	1.01224	0.168659	1.44499	0.0505141	1.52368	0.400711	1.59825	0.756748	0.840019	0.419867	0.341241	0.460821	0.62243	0.0865767	0.789048	0.87521	0.301153	0.386714	0.997826	___1	124	AT2G30930.1	124	KLVGGVTNLVSGASSSTVANRDLPVSTDNQP	124
UID450	S(ph)LLQTFEAK	AT2G30930.1	>AT2G30930.1 | Symbols: | unknown protein;FUNCTIONS IN: molecular_function unknown;INVOLVED IN: biological_process unknown;LOCATED IN: chloroplast, plasma membrane, membrane;EXPRESSED IN: 24 plant structures;EXPRESSED DURING: 14 growth stages;BEST A	2.91152	1.02134	0.661612	0.933929	0.621071	1.33523	2.30486	0.952081	0.719969	0.847814	1.04298	1.00143	0.550934	0.514791	0.57577	0.90417	0.682876	0.650379	0.669593	0.454075	1.2299	1.23199	0.73718	0.672219	0.854703	0.574425	0.233896	0.142819	0.987985	0.538537	0.404545	0.256737	0.362665	0.994951	___1	94	AT2G30930.1	94	DAVDKAFSRGIEGAKSLLQTFEAKSSDISSK	94
UID455	TIDS(ph)PGQEETGMTGVSK	AT2G32080.2	>AT2G32080.2 | Symbols: PUR ALPHA-1 | purin-rich alpha 1 | chr2:13642716-13644036 REVERSE LENGTH=295;>AT2G32080.1 | Symbols: PUR ALPHA-1 | purin-rich alpha 1 | chr2:13642716-13644036 REVERSE LENGTH=296	4.00453	6.71069	1.33892	3.0274	4.66061	6.3748	9.47707	5.87327	5.6247	5.62898	4.90815	12.0619	4.50956	3.62897	3.91756	4.31648	6.34046	7.58264	5.50039	5.73135	3.94843	6.59576	5.80523	5.89427	1.77754	1.46631	3.16002	1.06965	0.127489	0.444824	0.250534	0.975834	0.842201	0.975354	___1	206	AT2G32080.2;AT2G32080.1	206;207	QQPSSSEHNVDRTIDSPGQEETGMTGVSKVI	206
UID459	TEVNLGTS(ph)PR	AT2G32700.6	>AT2G32700.6 | Symbols: LUH | LEUNIG_homolog | chr2:13867235-13871844 FORWARD LENGTH=785;>AT2G32700.5 | Symbols: LUH | LEUNIG_homolog | chr2:13867235-13871844 FORWARD LENGTH=787;>AT2G32700.4 | Symbols: LUH | LEUNIG_homolog | chr2:13867235-13871844 FORWARD	0.288492	0.397216	0.140585	0.113979	0.243124	0.271145	0.396982	0.112405	0.232893	0.102391	0.405259	0.878334	0.368575	0.0784041	0.282081	0.460696	0.326184	0.578552	0.361624	0.397834	0.236679	0.223163	0.402531	0.424978	0.10275	0.109053	0.263483	0.0887375	0.995474	0.756676	0.325339	0.230563	0.622582	0.865275	___1	211	AT2G32700.6;AT2G32700.5;AT2G32700.4;AT2G32700.3;AT2G32700.2;AT2G32700.1;AT2G32700.7	211;211;211;211;211;211;211	TQQPTEIKTEVNLGTSPRQLPVDPSTVYGQG	211
UID462	VAPTQVLMTPSS(ph)PQSR	AT2G33620.4	>AT2G33620.4 | Symbols: | AT hook motif DNA-binding family protein | chr2:14234749-14236563 FORWARD LENGTH=351;>AT2G33620.3 | Symbols: | AT hook motif DNA-binding family protein | chr2:14234749-14236563 FORWARD LENGTH=351;>AT2G33620.2 | Symbols: | AT ho	2.30938	4.1853	1.08471	4.60434	2.35159	5.70091	5.96029	5.28713	0.545274	1.27877	8.83538	5.60693	6.93296	6.33212	12.6003	9.34455	7.18906	2.22896	7.67992	11.474	2.90707	3.75447	8.06153	7.58331	1.30395	2.34228	2.50952	3.06834	0.999969	0.110635	0.1924	0.206465	0.119531	0.987796	___1	314	AT2G33620.4;AT2G33620.3;AT2G33620.2;AT2G33620.1	314;314;314;314	VLPRVAPTQVLMTPSSPQSRGTMSESSCGGG	314
UID467	SDEKEEILS(ph)PR	AT2G34310.3	>AT2G34310.3 | Symbols: | unknown protein;FUNCTIONS IN: molecular_function unknown;INVOLVED IN: biological_process unknown;LOCATED IN: cellular_component unknown;EXPRESSED IN: 24 plant structures;EXPRESSED DURING: 13 growth stages;BEST Arabidopsis t	3.36016	3.5652	6.8193	3.91574	7.1388	4.29983	4.38364	5.89652	6.54178	3.35733	2.67422	0.16875	3.99955	3.07531	3.98403	4.26053	4.04547	3.54807	5.26596	2.18463	4.95984	4.89582	2.78037	3.86093	1.6613	1.15716	1.40385	1.00754	0.999991	0.227261	0.955772	0.948495	0.217165	0.462778	___1	187	AT2G34310.3;AT2G34310.2;AT2G34310.1	187;187;187	SDSLQQKSDEKEEILSPRSAEETNKEIKNVK	187
UID472	NVETNTPEHVS(ph)QTETSAK	AT2G35050.1	>AT2G35050.1 | Symbols: | Protein kinase superfamily protein with octicosapeptide/Phox/Bem1p domain | chr2:14769708-14774796 FORWARD LENGTH=1257	1.96182	3.89128	2.29184	2.39753	2.50206	3.93378	4.49976	2.59332	2.3141	4.53436	2.20356	4.07725	3.14738	1.70478	2.42109	1.01281	2.80304	1.95664	4.11303	1.86598	2.60891	3.57507	2.71081	2.3503	0.666309	0.944228	0.825965	1.04791	0.576543	0.999722	0.867598	0.205727	0.630498	0.825704	___1	777	AT2G35050.1	777	QSEKKNVETNTPEHVSQTETSAKAVPQGHNE	777
UID477	(ac)AKS(ph)PVEVK	AT2G35820.1	>AT2G35820.1 | Symbols: | ureidoglycolate hydrolases | chr2:15050933-15052004 FORWARD LENGTH=192	1.79591	4.06197	2.50801	3.73957	2.33547	2.32707	2.05387	3.12056	1.67149	2.68108	3.74895	7.07891	2.29049	2.22987	2.56108	2.4481	3.4585	3.36382	1.59206	1.40892	2.88819	2.37081	3.58186	2.45428	0.86553	0.499961	1.83275	0.856967	0.886906	0.916554	0.87134	0.99998	0.537818	0.515972	___1	4	AT2G35820.1	4	____________MAKSPVEVKLIPIEATPEN	4
UID480	(ac)AKS(ph)PVEVNLIPIEATPENFAEYGQVIEASR	AT2G35830.1	>AT2G35830.1 | Symbols: | unknown protein;BEST Arabidopsis thaliana protein match is: unknown protein (TAIR:AT2G35810.1);Has 155 Blast hits to 155 proteins in 54 species: Archae - 0;Bacteria - 66;Metazoa - 0;Fungi - 0;Plants - 82;Viruses - 0;Other	1.21123	1.2986	0.644829	1.04955	0.83533	1.49505	0.122788	1.46511	1.82816	1.05318	0.790168	2.24927	1.10349	0.93878	0.278339	1.32464	0.912216	1.50117	1.59476	0.177606	1.00791	1.19286	1.07201	1.10208	0.240494	0.588831	0.650234	0.518119	0.996748	0.996559	0.996606	1	1	1	___1	4	AT2G35830.1;AT2G35830.2	4;4	____________MAKSPVEVNLIPIEATPEN	4
UID484	S(ph)IDATTSK	AT2G35880.1	>AT2G35880.1 | Symbols: | TPX2 (targeting protein for Xklp2) protein family | chr2:15063204-15065259 REVERSE LENGTH=432	1.18821	0.653872	0.500495	1.35714	2.30192	1.1583	1.57481	1.57054	1.08756	1.02447	0.903631	1.36884	0.917554	2.20032	0.24814	1.23024	1.54314	0.599025	0.699974	0.86484	1.20033	1.28314	1.1277	0.987443	0.636652	0.240171	0.644463	0.35108	0.944478	0.979901	0.987703	0.816346	0.785342	0.999918	___1	112	AT2G35880.1	112	SSFPTKGAYTDITRKSIDATTSKTSLKPVVA	112
UID494	TSESDPVSS(ph)PNTK	AT2G37080.1	>AT2G37080.1 | Symbols: RIP3 | ROP interactive partner 3 | chr2:15581565-15584057 REVERSE LENGTH=583	0.504541	0.862181	0.58083	0.672866	0.376445	0.332103	1.41577	0.705303	0.558672	0.525379	0.672971	1.6245	0.690707	0.590674	1.12813	0.874298	0.72968	1.09853	0.430603	1.90426	0.599373	0.707445	0.941398	1.00747	0.163403	0.373601	0.38972	0.498036	0.991481	0.512003	0.460449	0.627716	0.681472	0.99972	___1	39	AT2G37080.1	39	KTARKLKTSESDPVSSPNTKIRTPKTQSPKV	39
UID495	NQS(ph)AGDFR	AT2G37550.2	>AT2G37550.2 | Symbols: ASP1, AGD7 | ARF-GAP domain 7 | chr2:15755544-15757456 REVERSE LENGTH=456;>AT2G37550.1 | Symbols: ASP1, AGD7 | ARF-GAP domain 7 | chr2:15755544-15757456 REVERSE LENGTH=456	0.277627	0.451138	0.314907	0.0862687	0.530794	0.268528	0.354542	0.201466	0.633782	0.382749	0.234964	0.745412	0.342874	0.363117	0.642259	0.365822	0.386309	0.503925	0.0990843	0.427078	0.332147	0.368213	0.465725	0.356444	0.153196	0.147422	0.194041	0.137079	0.954175	0.685413	0.992127	0.995146	0.930491	0.83623	___1	173	AT2G37550.2;AT2G37550.1	173;173	DNDDSFRSTDMRRNQSAGDFRSSGGRGAPAK	173
UID497	SKS(ph)SEDIYSR	AT2G37550.2	>AT2G37550.2 | Symbols: ASP1, AGD7 | ARF-GAP domain 7 | chr2:15755544-15757456 REVERSE LENGTH=456;>AT2G37550.1 | Symbols: ASP1, AGD7 | ARF-GAP domain 7 | chr2:15755544-15757456 REVERSE LENGTH=456	1.55992	1.38742	0.162138	0.571364	0.381074	1.1213	1.62989	1.66767	3.21971	1.50103	0.0679807	1.10933	1.51355	0.602988	0.582168	0.115821	0.650914	1.28873	0.818099	0.527317	0.812384	1.82792	0.775203	0.680175	0.557928	0.722238	0.494748	0.382642	0.299873	0.995903	0.996692	0.218675	0.213334	0.999999	___1	191	AT2G37550.2;AT2G37550.1	191;191	DFRSSGGRGAPAKSKSSEDIYSRSQLEASAA	191
UID500	ESEKIEMTS(ph)PVVTK	AT2G37970.1	>AT2G37970.1 | Symbols: SOUL-1 | SOUL heme-binding family protein | chr2:15891027-15891704 FORWARD LENGTH=225	14.3692	9.87202	16.9777	13.6535	5.99203	21.5331	17.4964	20.2666	2.39493	15.6662	30.413	12.3929	21.9966	19.4671	19.2995	23.6717	25.2637	8.77949	17.0714	9.3418	12.1729	15.4715	20.7138	16.8256	3.83663	6.85378	5.80537	6.91199	0.996983	0.468223	0.862941	0.937466	0.58533	0.892828	___1	115	AT2G37970.1	115	TAPVITKESEKIEMTSPVVTKEGGGEGRKKL	115
UID502	DSSSIAGSSS(ph)PIPATVSTGK	AT2G38410.1	>AT2G38410.1 | Symbols: | ENTH/VHS/GAT family protein | chr2:16086912-16090047 REVERSE LENGTH=671	15.7001	19.6668	4.91678	10.8019	20.3132	18.316	37.5043	16.2579	14.3922	20.3993	0.265331	39.9855	15.0435	16.6008	19.0955	6.65643	13.8782	13.8008	0.112775	15.5345	14.2798	21.374	18.1981	9.99654	5.78274	8.31154	12.7246	5.8147	0.961338	0.977639	0.71691	0.434814	0.812779	0.909857	___1	358	AT2G38410.1	358	KSSEAKDSSSIAGSSSPIPATVSTGKSPIDE	358
UID504	HDAIASGSPLPVQASGS(ph)PLSVQASKPADSSPK	AT2G38410.1	>AT2G38410.1 | Symbols: | ENTH/VHS/GAT family protein | chr2:16086912-16090047 REVERSE LENGTH=671	0.11219	8.33544	4.29361	0.187477	10.1819	4.94926	3.33382	5.66531	11.2404	15.3856	10.0786	0.306205	9.67663	0.300238	17.7675	0.0687733	10.8476	0.0740412	10.9135	0.155416	4.62213	8.11488	7.62583	4.41185	4.11858	4.50583	6.63801	5.28177	0.632187	0.962879	0.897962	0.267032	0.884563	0.652367	___1	328	AT2G38410.1	328	DAIASGSPLPVQASGSPLSVQASKPADSSPK	328
UID509	SLQQSNS(ph)FPTR	AT2G38410.1	>AT2G38410.1 | Symbols: | ENTH/VHS/GAT family protein | chr2:16086912-16090047 REVERSE LENGTH=671	2.84907	3.12837	2.47947	2.56938	3.28017	3.29071	8.14103	3.9503	4.0631	4.53195	2.42939	8.35811	2.8602	2.33851	3.33103	3.55881	2.33466	3.34624	2.89349	3.91219	2.86129	4.79542	3.86345	3.20908	0.309171	1.71914	2.27481	0.547665	0.159987	0.835144	0.958825	0.344173	0.528347	0.985594	___1	596	AT2G38410.1	596	TDTSALAGRSLQQSNSFPTRAGDPQATSTAS	596
UID515	ELALLNSNNLREESPGPSGGGSVS(ph)PFNSSGK	AT2G38610.2	>AT2G38610.2 | Symbols: | RNA-binding KH domain-containing protein | chr2:16147552-16149638 REVERSE LENGTH=286;>AT2G38610.1 | Symbols: | RNA-binding KH domain-containing protein | chr2:16147552-16149638 REVERSE LENGTH=286	0.950342	0.0685712	1.19278	1.10396	1.39335	2.62366	0.187769	0.190212	1.61808	0.0758973	1.90946	0.260403	0.108936	2.22143	0.13479	1.12856	1.12518	1.25145	1.74174	2.44029	0.941799	0.939124	0.927004	1.53744	0.459517	1.01678	0.936158	0.505134	0.931737	0.955793	0.736157	0.393846	0.99975	0.440229	___1	273	AT2G38610.2;AT2G38610.1	273;273	NLREESPGPSGGGSVSPFNSSGKRPKTGC__	273
UID518	(ac)ADTPSS(ph)PAGDGGESGGSVR	AT2G38880.6	>AT2G38880.6 | Symbols: NF-YB1 | nuclear factor Y, subunit B1 | chr2:16238685-16240143 FORWARD LENGTH=112;>AT2G38880.4 | Symbols: NF-YB1 | nuclear factor Y, subunit B1 | chr2:16238685-16240143 FORWARD LENGTH=112;>AT2G38880.7 | Symbols: NF-YB1 | nuclear fac	10.3389	17.6012	0.842152	11.2354	12.8501	10.1558	19.9494	12.9477	8.45816	13.9335	13.7215	30.575	11.7871	16.1185	21.078	8.16165	12.0259	9.42958	11.8184	17.7446	10.5735	13.0889	18.656	11.836	5.47291	3.94582	6.72158	3.29361	0.620328	0.224462	0.746418	0.996274	0.859387	0.749868	___1	7	AT2G38880.6;AT2G38880.4;AT2G38880.7;AT2G38880.3;AT2G38880.5;AT2G38880.2;AT2G38880.1;AT2G38880.8	7;7;7;7;7;7;7;7	_________MADTPSSPAGDGGESGGSVREQ	7
UID522	SSS(ph)ITTR	AT2G39170.1	>AT2G39170.1 | Symbols: | unknown protein;CONTAINS InterPro DOMAIN/s: Protein of unknown function NEP (InterPro:IPR019320);Has 57 Blast hits to 57 proteins in 26 species: Archae - 0;Bacteria - 0;Metazoa - 19;Fungi - 0;Plants - 34;Viruses - 0;Other	0.267313	1.00591	0.742671	1.14783	0.464497	0.244473	0.124282	0.130678	0.801899	0.705562	0.485416	0.380378	0.8354	0.144089	0.446241	0.530781	0.127988	0.279252	0.112259	0.117255	0.725645	0.401379	0.458305	0.233507	0.327215	0.292447	0.222659	0.16113	0.350763	0.722298	0.0699339	0.766043	0.911123	0.389718	___1	121	AT2G39170.1	121	RGVILNSTSPWSRSSSITTRTRGSDNSQDNS	121
UID525	QLVNSS(ph)FADLQKPQTELDGK	AT2G39800.3	>AT2G39800.3 | Symbols: P5CS1 | delta1-pyrroline-5-carboxylate synthase 1 | chr2:16598516-16602939 REVERSE LENGTH=714;>AT2G39800.4 | Symbols: P5CS1 | delta1-pyrroline-5-carboxylate synthase 1 | chr2:16598516-16602939 REVERSE LENGTH=717;>AT2G39800.1 | Symbo	2.03936	2.16707	1.34791	2.31818	3.09826	3.76971	2.70393	2.95136	6.18905	1.71672	2.38388	5.67587	4.90694	2.48091	1.04672	3.12547	3.62474	3.98262	3.22329	2.7227	2.19416	3.46615	3.29886	3.33576	0.561002	1.51082	1.7213	0.432354	0.498091	0.75533	0.41374	0.998678	0.970623	0.932885	___1	79	AT2G39800.3;AT2G39800.4;AT2G39800.1	79;79;79	GLGRQRLRYRQLVNSSFADLQKPQTELDGKA	79
UID526	SGS(ph)VEPGGPPGGRPR	AT2G40070.2	>AT2G40070.2 | Symbols: | FUNCTIONS IN: molecular_function unknown;INVOLVED IN: biological_process unknown;LOCATED IN: cellular_component unknown;EXPRESSED IN: 17 plant structures;EXPRESSED DURING: 7 growth stages;BEST Arabidopsis thaliana protein ma	0.509182	0.520252	0.95914	0.405283	0.381622	0.947478	0.246753	1.01501	0.862375	0.576007	0.54943	0.223907	0.539274	0.712215	1.01247	0.76219	0.554927	0.487123	0.693827	0.341165	0.555096	0.729524	0.60746	0.567846	0.209338	0.284004	0.256959	0.149471	0.880833	0.999144	0.998868	0.933049	0.929031	0.999999	___1	372	AT2G40070.2;AT2G40070.1	372;412	SATRGRPGAPSSRSGSVEPGGPPGGRPRRQS	372
UID527	STS(ph)LSSSR	AT2G40070.2	>AT2G40070.2 | Symbols: | FUNCTIONS IN: molecular_function unknown;INVOLVED IN: biological_process unknown;LOCATED IN: cellular_component unknown;EXPRESSED IN: 17 plant structures;EXPRESSED DURING: 7 growth stages;BEST Arabidopsis thaliana protein ma	0.918278	1.3105	0.543878	1.78071	1.05989	0.802235	1.94655	0.927075	1.22722	0.915955	1.38085	3.38704	0.791312	2.75343	0.683596	2.01762	1.12098	1.89648	0.803699	1.41668	1.12265	1.16381	1.79925	1.45109	0.412072	0.415911	1.08326	0.457952	0.99798	0.691994	0.81626	0.894914	0.790226	0.995718	___1	203	AT2G40070.2;AT2G40070.1;AT4G15510.2;AT4G15510.1;AT4G15560.1	203;243;26;26;27	TVSATTKPTPMSRSTSLSSSRLTPTASKPTT	203
UID529	TTLPERPLS(ph)ATR	AT2G40070.2	>AT2G40070.2 | Symbols: | FUNCTIONS IN: molecular_function unknown;INVOLVED IN: biological_process unknown;LOCATED IN: cellular_component unknown;EXPRESSED IN: 17 plant structures;EXPRESSED DURING: 7 growth stages;BEST Arabidopsis thaliana protein ma	1.87212	0.886154	2.5521	1.82052	1.38382	2.51192	1.8072	2.48413	2.6212	1.55749	0.126017	0.334578	1.10044	2.02525	1.61959	1.68855	1.3126	1.68695	0.950742	0.463922	1.70294	2.19639	1.04118	1.22055	0.553624	0.429529	0.727086	0.466971	0.905396	0.244025	0.824826	0.44132	0.0769175	0.695611	___1	357	AT2G40070.2;AT2G40070.1	357;397	ETPPNLRTTLPERPLSATRGRPGAPSSRSGS	357
UID530	HSLS(ph)VDGSSTLESIEAK	AT2G40620.1	>AT2G40620.1 | Symbols: | Basic-leucine zipper (bZIP) transcription factor family protein | chr2:16954804-16956872 REVERSE LENGTH=367	0.197253	0.191409	0.525669	0.638044	0.816043	0.993814	0.110946	0.0866315	1.09583	1.25537	2.82641	1.93723	1.34561	1.45095	0.978385	0.554184	2.07925	1.47216	2.35169	1.14469	0.473684	0.708517	1.70772	1.5204	0.246178	0.504833	0.637673	0.645044	0.999709	0.0748627	0.13247	0.155097	0.088671	0.988547	___1	120	AT2G40620.1	120	GAEAGNSRPRHRHSLSVDGSSTLESIEAKKA	120
UID538	ALS(ph)TSKPDPVVEDQA	AT2G41840.1	>AT2G41840.1 | Symbols: | Ribosomal protein S5 family protein | chr2:17460016-17461398 REVERSE LENGTH=285	12.1469	20.7817	0.0847985	11.7545	13.8335	15.0918	28.3907	15.3662	12.078	11.3116	16.5208	38.1722	11.1915	13.7145	14.837	13.7972	9.3995	7.73038	7.38022	0.101546	11.7203	16.4477	18.8872	7.68176	6.66547	6.18248	9.7969	4.42497	0.681399	0.625379	0.989288	0.498471	0.999684	0.44538	___1	273	AT2G41840.1	273	SPYQEHTDFLASKALSTSKPDPVVEDQA___	273
UID540	VGS(ph)TVQR	AT2G41870.1	>AT2G41870.1 | Symbols: | Remorin family protein | chr2:17471119-17472519 REVERSE LENGTH=274	0.160524	0.267677	0.25308	0.252813	0.0677625	0.084072	0.369277	0.165464	0.0699165	0.174814	0.0579344	0.239626	0.0694915	0.0963243	0.0865834	0.273693	0.0580956	0.079015	0.0470612	0.0594084	0.200371	0.172709	0.109992	0.103455	0.0764609	0.106882	0.0661667	0.0857391	0.945759	0.415116	0.228601	0.486877	0.731871	0.974662	___1	153	AT2G41870.1	153	LDPGSDNGPGQSRVGSTVQRVKREEVEAKIT	153
UID541	FTDSALASAVFS(ph)PTHK	AT2G41900.1	>AT2G41900.1 | Symbols: | CCCH-type zinc finger protein with ARM repeat domain | chr2:17491352-17493502 FORWARD LENGTH=716	2.10233	0.108465	0.191311	2.52931	2.08163	0.161906	0.193103	2.38364	1.94633	2.21402	1.65261	3.48687	0.834882	2.26914	0.254341	2.04297	0.779014	1.28587	0.739368	0.860288	1.40261	1.3798	1.69957	1.1415	1.03559	0.991574	1.1276	0.491056	0.999718	0.904362	0.964362	0.980646	0.934929	0.99679	___1	510	AT2G41900.1	510	SSPRFTDSALASAVFSPTHKSAVFNQFQQQQ	510
UID542	NVVEPIS(ph)PMSAR	AT2G41900.1	>AT2G41900.1 | Symbols: | CCCH-type zinc finger protein with ARM repeat domain | chr2:17491352-17493502 FORWARD LENGTH=716	4.81274	3.95012	4.32172	1.24303	4.03683	4.23136	1.97109	2.62974	3.74135	1.63375	4.08887	7.99221	2.67866	3.6253	3.2584	4.76931	2.80044	3.39105	3.38812	3.77786	3.67289	2.84146	4.32869	3.62535	1.2517	1.00026	1.88901	0.651699	0.826085	0.894722	0.99357	0.683999	0.427428	0.970241	___1	566	AT2G41900.1	566	SGGGRMSPRNVVEPISPMSARVSMLAQCVKQ	566
UID550	S(ph)GADIETVR	AT2G42680.1	>AT2G42680.1 | Symbols: MBF1A, ATMBF1A | multiprotein bridging factor 1A | chr2:17774972-17776116 FORWARD LENGTH=142;>AT3G58680.1 | Symbols: MBF1B, ATMBF1B | multiprotein bridging factor 1B | chr3:21707367-21708625 FORWARD LENGTH=142	0.129782	0.31668	0.16541	0.360424	0.292861	0.171815	0.560482	0.388494	0.132411	0.320767	0.258577	0.439784	0.122669	0.286427	0.3157	0.128614	0.28138	0.165012	0.217906	0.203989	0.253032	0.314794	0.284631	0.19938	0.0894858	0.15462	0.101933	0.0515315	0.947273	0.97994	0.903744	0.623192	0.998548	0.71583	___1	38	AT2G42680.1;AT3G58680.1	38;38	AAAKRDEKTVNAARRSGADIETVRKFNAGTN	38
UID554	S(ph)VDNYGSR	AT2G43160.4	>AT2G43160.4 | Symbols: | ENTH/VHS family protein | chr2:17948884-17952920 FORWARD LENGTH=646;>AT2G43160.3 | Symbols: | ENTH/VHS family protein | chr2:17948884-17953267 FORWARD LENGTH=895;>AT2G43160.2 | Symbols: | ENTH/VHS family protein | chr2:17948884	1.02056	0.160932	0.124832	0.193419	0.195472	0.259457	0.162439	0.121068	1.08688	0.0999596	0.361414	0.307315	0.152669	0.0780907	0.151716	0.245134	0.210497	1.07767	0.168783	0.126843	0.339044	0.34596	0.210241	0.365785	0.34173	0.37449	0.106283	0.358149	0.999189	0.952612	0.998309	0.990688	0.978817	0.900342	___1	236	AT2G43160.4;AT2G43160.3;AT2G43160.2;AT2G43160.1	236;236;236;236	GRDGNRDDDYRGRSRSVDNYGSRGRSSERER	236
UID555	DGS(ph)VDGFTPMGVDER	AT2G43410.1	>AT2G43410.1 | Symbols: FPA | RNA binding | chr2:18026397-18030989 REVERSE LENGTH=858;>AT2G43410.4 | Symbols: FPA | RNA binding | chr2:18026397-18030989 REVERSE LENGTH=901;>AT2G43410.3 | Symbols: FPA | RNA binding | chr2:18026397-18030989 REVERSE LENGTH=90	0.797695	0.181537	0.0997342	0.183197	1.12422	0.898037	0.840381	0.13857	0.422474	0.180777	1.19333	0.117414	0.376933	0.846895	1.27681	0.92359	0.680758	0.551301	1.46738	2.24167	0.477277	0.496048	0.762278	1.17294	0.409315	0.320237	0.452119	0.619634	0.984623	0.723544	0.190868	0.326066	0.896007	0.715594	___1	364	AT2G43410.1;AT2G43410.4;AT2G43410.3;AT2G43410.2	364;407;407;407	PAQLVRESKRTRRDGSVDGFTPMGVDERSFG	364
UID557	GPGS(ph)PGGVVLEK	AT2G43680.3	>AT2G43680.3 | Symbols: IQD14 | IQ-domain 14 | chr2:18109302-18111587 FORWARD LENGTH=668;>AT2G43680.2 | Symbols: IQD14 | IQ-domain 14 | chr2:18109302-18111587 FORWARD LENGTH=668;>AT2G43680.1 | Symbols: IQD14 | IQ-domain 14 | chr2:18109302-18111587 FORWARD	1.01344	1.14877	1.18519	0.730335	0.936735	0.928821	1.58587	1.35171	1.12822	0.827549	1.04881	2.10675	0.607536	1.05026	1.00034	1.43404	0.843552	1.16427	0.077345	1.11775	1.00289	1.16443	1.16274	0.927391	0.163272	0.276765	0.500281	0.464467	0.987992	0.997428	0.765933	0.578315	0.999156	0.656509	___1	629	AT2G43680.3;AT2G43680.2;AT2G43680.1	629;629;630	GSLVMSNSSSHRGPGSPGGVVLEKHKTLKSV	629
UID558	SLS(ph)PKPFDR	AT2G43680.3	>AT2G43680.3 | Symbols: IQD14 | IQ-domain 14 | chr2:18109302-18111587 FORWARD LENGTH=668;>AT2G43680.2 | Symbols: IQD14 | IQ-domain 14 | chr2:18109302-18111587 FORWARD LENGTH=668;>AT2G43680.1 | Symbols: IQD14 | IQ-domain 14 | chr2:18109302-18111587 FORWARD	1.84799	0.105984	2.87582	2.65855	3.67624	2.59163	0.167144	4.78805	4.48327	2.11906	1.91054	0.37603	0.0651832	2.64094	2.87819	4.44698	2.79539	2.0001	3.12161	1.67777	2.23292	2.82983	1.57418	2.80837	1.21241	1.68643	1.15449	0.971072	0.989493	0.910104	0.869532	0.967518	0.768669	0.502945	___1	157	AT2G43680.3;AT2G43680.2;AT2G43680.1	157;157;158	SPKPPSPRADLPRSLSPKPFDRSKPSSASAN	157
UID571	TSKVDVES(ph)PAVLAPAKEPTPAPVEVADEK	AT2G45820.1	>AT2G45820.1 | Symbols: | Remorin family protein | chr2:18863147-18864576 REVERSE LENGTH=190	1.04192	1.88197	1.9081	2.84592	1.85505	3.222	0.260487	3.31482	2.2417	1.75264	1.40886	0.236635	1.48286	1.85917	1.88431	1.53969	1.93781	1.34045	2.65215	1.88698	1.90659	2.15833	1.37437	1.87141	0.571536	1.11734	0.600412	0.44859	0.993601	0.712568	1	0.993172	0.849241	0.709229	___1	14	AT2G45820.1	14	__MAEEQKTSKVDVESPAVLAPAKEPTPAPV	14
UID580	M(ox)EMQEANQGGGS(ph)EVSPNQTIYINNLNEK	AT2G47580.1	>AT2G47580.1 | Symbols: U1A | spliceosomal protein U1A | chr2:19517229-19518686 FORWARD LENGTH=250	4.70959	7.73575	0.894992	0.0871505	0.106262	4.19811	11.0137	0.98029	0.176062	2.55843	4.00322	4.7286	4.02188	0.2101	0.859627	2.1259	5.31034	4.7596	0.415664	4.38356	2.70675	3.78533	2.76469	3.39901	3.04005	3.86835	1.85076	1.84363	0.828668	0.865641	0.653584	0.988534	0.999808	0.978043	___1	12	AT2G47580.1	12	____MEMQEANQGGGSEVSPNQTIYINNLNE	12
UID584	APPPS(ph)STGSPPR	AT3G01540.1	>AT3G01540.1 | Symbols: DRH1, ATDRH1 | DEAD box RNA helicase 1 | chr3:213077-216142 REVERSE LENGTH=618;>AT3G01540.4 | Symbols: DRH1, ATDRH1 | DEAD box RNA helicase 1 | chr3:213077-216142 REVERSE LENGTH=619;>AT3G01540.3 | Symbols: DRH1, ATDRH1 | DEAD box RN	0.900288	0.883786	0.913457	0.900108	1.31589	1.06062	1.40871	0.0828323	0.0989188	1.49597	1.3085	0.266193	0.653417	0.121507	1.49897	1.49074	0.950792	1.34083	0.165095	0.245914	0.982706	0.829409	0.769717	0.838674	0.166857	0.620378	0.549424	0.546808	0.656627	0.795961	0.883816	0.971538	0.994484	0.997546	___1	600	AT3G01540.1;AT3G01540.4;AT3G01540.3;AT3G01540.2	600;601;601;601	ERSRSPERFNRAPPPSSTGSPPRSFHETMMM	600
UID587	VPLPSSAPASELS(ph)PEAYSR	AT3G01540.1	>AT3G01540.1 | Symbols: DRH1, ATDRH1 | DEAD box RNA helicase 1 | chr3:213077-216142 REVERSE LENGTH=618;>AT3G01540.4 | Symbols: DRH1, ATDRH1 | DEAD box RNA helicase 1 | chr3:213077-216142 REVERSE LENGTH=619;>AT3G01540.3 | Symbols: DRH1, ATDRH1 | DEAD box RN	1.79787	1.43643	0.100964	1.53053	1.40775	1.7311	1.17342	1.28744	2.01823	2.02875	1.95508	0.158899	1.35254	2.0715	1.65671	1.88037	1.71198	2.39699	0.144214	0.1131	1.25471	1.64779	1.43895	1.24933	0.593072	0.358937	0.687012	0.942516	0.837727	0.9931	0.973691	0.601706	0.940423	0.899506	___1	136	AT3G01540.1;AT3G01540.4;AT3G01540.3;AT3G01540.2	136;136;136;136	STRVPLPSSAPASELSPEAYSRRHEITVSGG	136
UID592	VFTYDNTAS(ph)ETDEVVETSTGK	AT3G02830.1	>AT3G02830.1 | Symbols: ZFN1 | zinc finger protein 1 | chr3:614075-615916 FORWARD LENGTH=397	7.65081	6.16947	0.0899904	4.31975	0.0800832	20.9536	7.31318	0.097704	13.4476	9.46456	6.77436	0.308945	4.93465	9.27769	4.97307	4.13128	7.24646	8.53054	8.52752	12.0086	3.66202	10.2553	5.25374	8.08888	3.10548	6.88626	2.93721	2.53471	0.577936	0.725721	0.322396	0.96377	0.994239	0.885837	___1	357	AT3G02830.1	357	KFDHPMRVFTYDNTASETDEVVETSTGKSRR	357
UID594	LIEEVSHSSGS(ph)PNPVSD	AT3G02880.1	>AT3G02880.1 | Symbols: | Leucine-rich repeat protein kinase family protein | chr3:634819-636982 FORWARD LENGTH=627	3.62715	4.37129	1.6984	2.63498	5.5242	5.40333	7.58018	6.12772	3.78278	4.12011	2.65286	9.28711	2.2857	3.39646	3.47807	1.73014	2.85406	2.67549	3.15187	3.28345	3.5712	5.40282	4.22004	2.739	1.32976	1.38103	2.573	0.54808	0.312334	0.975578	0.843802	0.0796695	0.528463	0.615899	___1	621	AT3G02880.1	621	AEVTRLIEEVSHSSGSPNPVSD_________	621
UID595	LIEEVSHSSGSPNPVS(ph)D	AT3G02880.1	>AT3G02880.1 | Symbols: | Leucine-rich repeat protein kinase family protein | chr3:634819-636982 FORWARD LENGTH=627	0.0872107	1.21065	0.581469	0.908161	1.65944	0.117994	0.0938062	0.151438	1.4957	1.24644	0.594939	0.206151	0.874373	0.953186	1.18082	0.767972	1.05055	1.30591	0.950742	1.27849	0.889385	0.621075	0.761893	1.07073	0.535694	0.617691	0.335101	0.202455	0.686697	0.99975	0.823237	0.237137	0.635035	0.864025	___1	626	AT3G02880.1	626	LIEEVSHSSGSPNPVSD______________	626
UID600	GGSFLAGNLS(ph)FNR	AT3G05090.2	>AT3G05090.2 | Symbols: LRS1 | Transducin/WD40 repeat-like superfamily protein | chr3:1418573-1422723 REVERSE LENGTH=753;>AT3G05090.1 | Symbols: LRS1 | Transducin/WD40 repeat-like superfamily protein | chr3:1418573-1422723 REVERSE LENGTH=753	0.163058	1.99018	1.65828	1.43213	2.06341	0.135284	0.378311	0.840381	1.69622	1.91108	1.74685	4.64425	1.03881	1.18414	1.30913	0.0684907	0.11117	1.57418	1.46094	2.376	1.46141	0.992255	1.98464	1.11816	0.68809	0.703448	1.35069	0.897045	0.91211	0.940429	0.762036	0.987624	0.622205	0.433897	___1	386	AT3G05090.2;AT3G05090.1	386;386	KTVFQRGGSFLAGNLSFNRARVSLEGLNPAP	386
UID601	TVGS(ph)SNNISVQSSPSHGYTPTIAK	AT3G05090.2	>AT3G05090.2 | Symbols: LRS1 | Transducin/WD40 repeat-like superfamily protein | chr3:1418573-1422723 REVERSE LENGTH=753;>AT3G05090.1 | Symbols: LRS1 | Transducin/WD40 repeat-like superfamily protein | chr3:1418573-1422723 REVERSE LENGTH=753	11.3301	7.35538	0.15782	9.23146	9.89469	12.3427	4.5045	10.0127	6.90318	0.116479	0.184735	1.62514	4.98566	10.5138	10.681	6.31449	8.99357	4.60702	9.87034	14.4346	7.59389	6.77591	5.59808	8.844	3.93158	4.2659	4.36955	3.36692	0.997213	0.979044	0.902269	0.815833	0.997278	0.710159	___1	190	AT3G05090.2;AT3G05090.1	190;190	SNGANGPVTSLRTVGSSNNISVQSSPSHGYT	190
UID603	VGS(ph)AGSNGGSVR	AT3G05090.2	>AT3G05090.2 | Symbols: LRS1 | Transducin/WD40 repeat-like superfamily protein | chr3:1418573-1422723 REVERSE LENGTH=753;>AT3G05090.1 | Symbols: LRS1 | Transducin/WD40 repeat-like superfamily protein | chr3:1418573-1422723 REVERSE LENGTH=753	0.12548	0.16774	0.132446	0.169746	0.230724	0.123119	0.390863	0.0989304	0.166848	0.168945	0.116618	0.44588	0.117153	0.0920225	0.137472	0.10879	0.127579	0.186065	0.0992537	0.0644668	0.165227	0.189741	0.181829	0.117231	0.0373393	0.104011	0.132809	0.0400594	0.998978	0.995161	0.587297	0.505048	0.981187	0.726476	___1	6	AT3G05090.2;AT3G05090.1	6;6	__________MHRVGSAGSNGGSVRTRKEKK	6
UID607	ATS(ph)GPAYPER	AT3G05420.1	>AT3G05420.1 | Symbols: ACBP4 | acyl-CoA binding protein 4 | chr3:1561880-1567047 FORWARD LENGTH=668;>AT3G05420.2 | Symbols: ACBP4 | acyl-CoA binding protein 4 | chr3:1561880-1567047 FORWARD LENGTH=669	0.65809	0.355846	0.385126	0.276579	0.253641	0.156712	0.861604	0.251399	0.624565	0.446572	0.0799702	0.221996	0.337843	0.250624	0.240583	0.631137	0.224793	0.395403	0.250528	0.343785	0.385856	0.46817	0.226203	0.369129	0.144523	0.254445	0.0832688	0.144831	0.994618	0.336678	0.998365	0.976128	0.234345	0.418967	___1	8	AT3G05420.1;AT3G05420.2	8;8	________MAMPRATSGPAYPERFYAAASYV	8
UID608	DIES(ph)EVEVSQEGR	AT3G05420.1	>AT3G05420.1 | Symbols: ACBP4 | acyl-CoA binding protein 4 | chr3:1561880-1567047 FORWARD LENGTH=668;>AT3G05420.2 | Symbols: ACBP4 | acyl-CoA binding protein 4 | chr3:1561880-1567047 FORWARD LENGTH=669	1.2449	2.5937	0.213763	0.657999	1.16467	1.90491	3.46885	1.24094	2.19721	0.0767316	1.17037	0.175416	1.57732	1.02639	1.20848	0.790139	1.29479	2.03621	1.75456	2.51535	1.17501	1.77773	1.03159	1.67821	0.801121	1.11656	0.465064	0.59506	0.990412	0.999766	0.811803	0.934174	0.980097	0.766916	___1	515	AT3G05420.1;AT3G05420.2	515;516	GSLSAVNNATTRDIESEVEVSQEGRVREIVM	515
UID609	TLEAPLPGS(ph)LSAVNNATTR	AT3G05420.1	>AT3G05420.1 | Symbols: ACBP4 | acyl-CoA binding protein 4 | chr3:1561880-1567047 FORWARD LENGTH=668;>AT3G05420.2 | Symbols: ACBP4 | acyl-CoA binding protein 4 | chr3:1561880-1567047 FORWARD LENGTH=669	4.49693	5.76342	0.0998588	2.83787	1.95407	5.29892	2.96656	2.67805	3.17152	2.68074	1.89755	0.426667	0.231725	2.67525	2.52616	3.10461	0.264355	2.58355	2.27711	3.17271	3.03043	3.35916	1.55147	2.28047	1.96996	0.987541	1.0334	1.06131	0.807283	0.904808	0.999998	0.81644	0.421514	0.897986	___1	501	AT3G05420.1;AT3G05420.2	501;502	KSTLQTKTLEAPLPGSLSAVNNATTRDIESE	501
UID610	TLEAPLPGSLS(ph)AVNNATTR	AT3G05420.1	>AT3G05420.1 | Symbols: ACBP4 | acyl-CoA binding protein 4 | chr3:1561880-1567047 FORWARD LENGTH=668;>AT3G05420.2 | Symbols: ACBP4 | acyl-CoA binding protein 4 | chr3:1561880-1567047 FORWARD LENGTH=669	4.17937	0.177249	2.66881	2.53638	2.42465	3.70051	0.22763	2.00176	3.40659	2.44162	3.55338	15.6604	5.8274	2.78408	3.11635	4.0782	5.55263	2.68862	2.71396	5.64012	2.39729	2.35562	6.18832	4.13471	1.28048	1.23079	4.85426	1.29535	0.999959	0.298044	0.485686	0.51316	0.3193	0.982021	___1	503	AT3G05420.1;AT3G05420.2	503;504	TLQTKTLEAPLPGSLSAVNNATTRDIESEVE	503
UID616	VAKPKPES(ph)PINENEIR	AT3G07030.1	>AT3G07030.1 | Symbols: | Alba DNA/RNA-binding protein | chr3:2223001-2225254 REVERSE LENGTH=405	1.59963	1.12835	9.33307	4.51124	1.60961	5.8728	1.08594	8.15401	3.32042	3.80426	2.79733	0.275239	2.20781	3.2012	3.83495	2.80152	5.60466	1.03394	4.06849	0.941501	3.63638	4.44749	2.46331	2.89002	3.09076	2.39808	1.21576	1.78928	0.931702	0.921724	0.994936	0.836451	0.621415	0.979553	___1	14	AT3G07030.1	14	__MDRYQRVAKPKPESPINENEIRITSKGLI	14
UID623	SGPDSDGRVS(ph)PFVSPGVASK	AT3G07660.1	>AT3G07660.1 | Symbols: | Kinase-related protein of unknown function (DUF1296) | chr3:2445275-2450372 REVERSE LENGTH=841	1.49634	0.0821599	2.76891	2.57331	3.2326	2.50018	0.199157	3.46077	4.44808	3.44197	0.175412	0.299697	3.13987	7.31575	2.56152	2.43111	2.6131	5.42456	4.04689	3.06736	2.03066	2.81003	2.69845	3.5166	1.12839	1.44352	2.59433	1.10616	0.946792	0.999996	0.621674	0.903465	0.9524	0.63451	___1	554	AT3G07660.1	554	YAQFYRSGPDSDGRVSPFVSPGVASKFNGIT	554
UID625	DGTSSETRS(ph)P	AT3G07790.1	>AT3G07790.1 | Symbols: | DGCR14-related | chr3:2487491-2489017 FORWARD LENGTH=508	0.102083	0.154247	0.141753	0.119557	0.102938	0.134819	0.0664069	0.179995	0.0910306	0.140564	0.143355	0.53415	0.122157	0.202048	0.154093	0.213876	0.144153	0.154708	0.16544	0.227939	0.124115	0.122563	0.231161	0.181223	0.0208503	0.0398008	0.153741	0.0333913	0.995019	0.241746	0.425434	0.308057	0.164488	0.977429	___1	507	AT3G07790.1	507	SISRFGKDGTSSETRSP______________	507
UID628	M(ox)DGRFS(ph)PVGAGR	AT3G07810.1	>AT3G07810.1 | Symbols: | RNA-binding (RRM/RBD/RNP motifs) family protein | chr3:2492875-2495052 FORWARD LENGTH=494;>AT3G07810.2 | Symbols: | RNA-binding (RRM/RBD/RNP motifs) family protein | chr3:2492875-2495102 FORWARD LENGTH=495	0.789162	0.306788	1.49997	0.874457	0.379542	0.988239	0.0969441	0.979153	1.69686	1.09407	1.89047	0.396902	1.04276	1.20891	0.195632	2.37729	0.977014	0.547458	0.61176	0.364761	0.769985	0.971054	0.946934	0.975656	0.426887	0.511147	0.605815	0.728497	0.999122	0.998617	0.989324	0.997964	0.999996	0.998628	___1	236	AT3G07810.1;AT3G07810.2	236;236	PAAVGGYGLRMDGRFSPVGAGRSGFANYSSG	236
UID629	SNSSSIQGS(ph)PGGPGR	AT3G07810.1	>AT3G07810.1 | Symbols: | RNA-binding (RRM/RBD/RNP motifs) family protein | chr3:2492875-2495052 FORWARD LENGTH=494;>AT3G07810.2 | Symbols: | RNA-binding (RRM/RBD/RNP motifs) family protein | chr3:2492875-2495102 FORWARD LENGTH=495	0.392184	0.42456	0.27442	0.424688	0.511571	0.285058	0.988151	0.231552	0.425559	0.23095	0.103639	1.22795	0.515353	0.958893	0.521079	0.412341	0.712678	0.452224	0.382469	0.465018	0.405485	0.432254	0.665382	0.484946	0.076605	0.286893	0.39026	0.117561	0.995373	0.918949	0.96631	0.897677	0.820853	0.99805	___1	100	AT3G07810.1;AT3G07810.2	100;100	DQNMVNRSNSSSIQGSPGGPGRTRKIFVGGL	100
UID632	SSS(ph)PGYVGSYSVNK	AT3G07810.1	>AT3G07810.1 | Symbols: | RNA-binding (RRM/RBD/RNP motifs) family protein | chr3:2492875-2495052 FORWARD LENGTH=494;>AT3G07810.2 | Symbols: | RNA-binding (RRM/RBD/RNP motifs) family protein | chr3:2492875-2495102 FORWARD LENGTH=495	5.85494	7.3133	4.18627	4.37435	5.50097	0.185853	10.6472	3.5158	6.93237	6.64998	8.37427	14.2905	5.43877	0.118826	5.08694	7.67898	4.03975	6.1154	5.06659	8.99176	5.44597	5.58624	6.66185	6.37849	1.1307	3.52159	4.64576	1.77654	0.914999	0.931721	0.998078	0.844073	0.999951	0.86704	___1	474	AT3G07810.1;AT3G07810.2	474;474	IGGGVPSSDVSARSSSPGYVGSYSVNKRQPN	474
UID633	TSLPDRPIS(ph)AGR	AT3G08670.1	>AT3G08670.1 | Symbols: | unknown protein;BEST Arabidopsis thaliana protein match is: unknown protein (TAIR:AT3G51540.1);Has 48380 Blast hits to 29827 proteins in 1356 species: Archae - 46;Bacteria - 5589;Metazoa - 17361;Fungi - 13192;Plants - 2237;	2.61001	1.78777	2.3994	2.74968	1.72427	3.25574	1.33899	2.08284	2.31818	1.676	2.7311	0.371614	1.63791	2.42623	1.88578	1.79395	1.53448	0.0737487	1.64984	0.697955	2.25423	2.13435	1.81053	1.14999	0.422272	0.653706	0.816392	0.659545	0.998496	0.872009	0.190059	0.24475	0.931045	0.541554	___1	346	AT3G08670.1	346	DTPPNLRTSLPDRPISAGRSRPVGGSSMAKA	346
UID634	KVTSIIDSVPES(ph)PQRP	AT3G08710.2	>AT3G08710.2 | Symbols: ATH9, TRX H9, TH9 | thioredoxin H-type 9 | chr3:2645590-2646304 FORWARD LENGTH=140;>AT3G08710.1 | Symbols: ATH9, TRX H9, TH9 | thioredoxin H-type 9 | chr3:2645590-2646304 FORWARD LENGTH=140	8.9015	7.89478	8.10887	10.3736	10.8925	6.39582	7.02828	10.1312	12.1002	10.6818	7.80336	14.4173	7.51303	10.1516	9.37518	4.01264	6.98962	6.14089	8.18802	6.83277	9.23423	9.26747	9.85208	6.43279	1.20159	2.19231	2.483	1.37791	0.999414	0.991326	0.10542	0.129448	0.976867	0.0620012	___1	136	AT3G08710.2;AT3G08710.1	136;136	ELQKKVTSIIDSVPESPQRP___________	136
UID640	ANLQTEDPGSPVS(ph)PK	AT3G09670.2	>AT3G09670.2 | Symbols: | Tudor/PWWP/MBT superfamily protein | chr3:2966637-2968817 FORWARD LENGTH=726;>AT3G09670.1 | Symbols: | Tudor/PWWP/MBT superfamily protein | chr3:2966637-2968817 FORWARD LENGTH=726	0.466539	0.618404	0.0759142	0.628872	0.855714	0.638849	1.23645	0.0879971	0.120105	0.157107	0.738702	0.971234	0.773832	0.205956	0.113904	0.659723	0.870362	0.443938	1.00682	1.13953	0.529089	0.448102	0.560726	0.824074	0.258417	0.442678	0.33797	0.247614	0.869023	0.999984	0.683753	0.273579	0.853596	0.704022	___1	525	AT3G09670.2;AT3G09670.1	525;525	KIKANLQTEDPGSPVSPKNDRKNNLSAGDKI	525
UID642	S(ph)VDKFEVK	AT3G10020.1	>AT3G10020.1 | Symbols: | unknown protein;FUNCTIONS IN: molecular_function unknown;INVOLVED IN: response to oxidative stress, anaerobic respiration;LOCATED IN: cellular_component unknown;EXPRESSED IN: 23 plant structures;EXPRESSED DURING: 13 growth s	1.07277	1.00143	2.48544	1.76913	1.41405	0.905812	1.31086	2.37103	2.64313	0.716899	2.34277	0.351659	2.45732	1.94726	3.00454	7.54997	2.56805	0.974265	3.55565	2.28682	1.54856	1.58955	2.02071	3.38695	0.542256	0.778128	0.900376	2.2388	0.999549	0.992751	0.469139	0.411176	0.981008	0.627847	___1	27	AT3G10020.1;AT3G10020.2	27;27	TVVLRAEHKNEEGRKSVDKFEVKTRNPETIK	27
UID643	DAALGSQLSRPAS(ph)CNTFR	AT3G10360.1	>AT3G10360.1 | Symbols: APUM4, PUM4 | pumilio 4 | chr3:3211276-3215144 REVERSE LENGTH=1003	0.88518	0.488792	2.38363	2.22429	2.00761	0.931511	0.515056	2.99734	2.85933	3.13851	0.93919	0.352927	1.73645	2.62038	3.50786	0.605636	0.522175	1.28127	2.22566	1.63407	1.5979	2.08835	1.83136	1.25376	0.763636	1.12579	1.13348	0.639571	0.974207	0.999932	0.965706	0.812666	0.982958	0.952741	___1	249	AT3G10360.1	249	LERDAALGSQLSRPASCNTFRDMKDAAVLSN	249
UID644	VLPPVEQES(ph)DVELETK	AT3G10530.1	>AT3G10530.1 | Symbols: | Transducin/WD40 repeat-like superfamily protein | chr3:3286277-3288670 FORWARD LENGTH=536	0.65875	1.26189	0.699735	0.135821	0.923705	0.094963	0.953973	0.742321	1.66257	0.932728	1.13291	0.34906	1.33428	1.19073	0.0865594	1.46214	1.39665	1.36322	1.7583	1.68321	0.735981	0.87731	0.818706	1.5327	0.36859	0.501171	0.501905	0.158597	0.999302	0.999609	0.390036	0.455831	0.995832	0.340004	___1	22	AT3G10530.1	22	DNNLMEKVLPPVEQESDVELETKVKKYLRGE	22
UID646	LAS(ph)IDSFDSR	AT3G10540.1	>AT3G10540.1 | Symbols: | 3-phosphoinositide-dependent protein kinase | chr3:3289916-3292429 FORWARD LENGTH=486;>AT5G04510.2 | Symbols: PDK1, ATPDK1 | 3'-phosphoinositide-dependent protein kinase 1 | chr5:1287235-1289231 FORWARD LENGTH=408;>AT5G04510.1 |	1.29951	0.957491	0.790633	0.969695	0.917302	1.1592	2.08642	1.20333	0.172408	1.24515	0.78185	1.4387	0.65128	1.01189	0.616285	1.08762	0.950624	1.00067	0.76489	0.616594	0.986926	1.1733	0.900002	0.88408	0.168671	0.606932	0.302996	0.170415	0.99703	0.979676	0.985062	0.998817	0.997612	0.999977	___1	377	AT3G10540.1;AT5G04510.2;AT5G04510.1	377;382;382	HNGLSESSGSITRLASIDSFDSRWQQFLEPG	377
UID650	LPS(ph)FTAK	AT3G11330.1	>AT3G11330.1 | Symbols: PIRL9 | plant intracellular ras group-related LRR 9 | chr3:3552330-3554695 REVERSE LENGTH=499;>AT5G05850.1 | Symbols: PIRL1 | plant intracellular ras group-related LRR 1 | chr5:1762691-1764609 REVERSE LENGTH=506	2.09465	1.8337	2.21794	1.84722	1.91714	1.83899	3.93143	2.20477	1.86245	1.56206	1.67515	4.72685	0.937105	1.96231	1.75019	1.97903	0.992646	1.30843	0.0937005	0.608864	1.98213	2.27994	2.21032	0.996534	0.15015	0.850549	1.30489	0.636866	0.997136	0.999824	0.106758	0.0744008	0.992389	0.122521	___1	22	AT3G11330.1;AT5G05850.1	22;22	PKNFPVLSYVLARLPSFTAKSPSSSVPPFDI	22
UID655	LIS(ph)TGESER	AT3G11820.1	>AT3G11820.1 | Symbols: SYP121, AT-SYR1, ATSYP121, SYR1, ATSYR1, PEN1 | syntaxin of plants 121 | chr3:3729540-3730868 REVERSE LENGTH=346;>AT3G11820.2 | Symbols: SYP121, AT-SYR1, ATSYP121, SYR1, ATSYR1, PEN1 | syntaxin of plants 121 | chr3:3729540-3730775 R	0.777507	1.05074	0.569159	0.591319	0.835153	0.920043	2.1582	0.655524	0.714501	0.752974	1.1065	3.31177	1.18842	0.690413	0.770511	0.974155	1.64105	1.82309	1.16288	0.812296	0.764776	1.04025	1.41352	1.28269	0.176208	0.565846	0.967949	0.387626	0.859156	0.389662	0.330141	0.769917	0.832459	0.999325	___1	190	AT3G11820.1;AT3G11820.2	190;159	VTGENPDERTLDRLISTGESERFLQKAIQEQ	190
UID672	VFCSQVS(ph)NLSTEMAR	AT3G13300.2	>AT3G13300.2 | Symbols: VCS | Transducin/WD40 repeat-like superfamily protein | chr3:4304085-4309949 FORWARD LENGTH=1309;>AT3G13300.1 | Symbols: VCS | Transducin/WD40 repeat-like superfamily protein | chr3:4304085-4309949 FORWARD LENGTH=1344	2.84181	2.37583	0.493169	0.182647	3.0544	1.14671	4.45748	0.130408	0.162849	0.683577	1.06928	0.257116	0.281973	1.82766	0.802075	0.919394	0.995083	0.63037	1.18494	2.91928	1.78957	1.3162	0.847621	1.32981	1.20943	1.61449	0.579714	0.814506	0.788451	0.849516	0.999997	0.777481	0.9993	0.839887	___1	792	AT3G13300.2;AT3G13300.1	792;827	NCTSENREKVFCSQVSNLSTEMARDCYPSTE	792
UID673	YSDVQRPVS(ph)GSGVASSYSK	AT3G13460.3	>AT3G13460.3 | Symbols: ECT2 | evolutionarily conserved C-terminal region 2 | chr3:4385934-4388220 REVERSE LENGTH=508;>AT3G13460.1 | Symbols: ECT2 | evolutionarily conserved C-terminal region 2 | chr3:4385274-4388220 REVERSE LENGTH=667;>AT3G13460.2 | Symbo	0.985705	2.9635	1.80195	1.87481	1.58329	4.10959	0.153199	0.956111	2.13398	2.41633	0.18104	0.33201	2.93594	1.16524	2.11469	3.70642	5.84242	4.13983	1.85395	0.223275	1.84185	1.95384	1.34578	3.15318	0.641969	1.3514	1.05231	1.93824	0.966895	0.742128	0.994581	0.893833	0.942979	0.598304	___1	268	AT3G13460.3;AT3G13460.1;AT3G13460.2;AT3G13460.4	268;268;265;267	PWHDGSKYSDVQRPVSGSGVASSYSKSSTVP	268
UID676	NQPGNPDPESEVIALS(ph)PK	AT3G13810.1	>AT3G13810.1 | Symbols: AtIDD11, IDD11 | indeterminate(ID)-domain 11 | chr3:4544941-4547300 FORWARD LENGTH=513	0.120541	0.163797	1.52332	1.8589	0.103877	3.00976	0.228479	2.26037	2.90815	0.107787	2.39483	7.34359	2.95989	0.195095	3.33001	2.66964	3.01425	3.4712	2.59613	2.77176	0.754087	1.70291	3.24468	2.90459	0.772648	1.27981	2.31999	0.316564	0.692843	0.177177	0.0813044	0.460488	0.720114	0.969875	___1	89	AT3G13810.1	89	NQPGNPDPESEVIALSPKTLMATNRFVCEIC	89
UID681	GATSGDDKLSS(ph)DGK	AT3G14100.1	>AT3G14100.1 | Symbols: | RNA-binding (RRM/RBD/RNP motifs) family protein | chr3:4673027-4675950 FORWARD LENGTH=427	0.209599	0.239131	1.61042	0.195437	0.283846	2.26383	0.130641	0.165475	0.385544	0.21748	0.284176	0.256561	3.07507	0.378257	0.301363	0.312259	4.34299	4.55507	0.324026	3.58797	0.507687	0.632595	0.859085	2.62446	0.552197	0.820299	1.10873	1.91035	0.999995	0.961449	0.210546	0.202506	0.955818	0.423031	___1	233	AT3G14100.1	233	NWATKGATSGDDKLSSDGKSVVELTTGSSED	233
UID682	LDEEENTHIS(ph)TR	AT3G14840.2	>AT3G14840.2 | Symbols: | Leucine-rich repeat transmembrane protein kinase | chr3:4988271-4993891 FORWARD LENGTH=1020;>AT1G53440.1 | Symbols: | Leucine-rich repeat transmembrane protein kinase | chr1:19945959-19951562 FORWARD LENGTH=1035	0.118805	0.113963	0.186456	0.139293	0.128577	0.148014	0.260424	0.194707	0.0746161	0.123625	0.18792	0.332179	0.281093	0.136953	0.186011	0.134962	0.389528	0.36765	0.14651	0.090371	0.137419	0.160277	0.224831	0.225804	0.0260115	0.0633189	0.0711069	0.126339	0.990305	0.400912	0.624746	0.795302	0.569632	0.978854	___1	831	AT3G14840.2;AT1G53440.1	831;826	DFGLAKLDEEENTHISTRVAGTYGYMAPEYA	831
UID683	LLEASVNNEKDEES(ph)VR	AT3G14840.2	>AT3G14840.2 | Symbols: | Leucine-rich repeat transmembrane protein kinase | chr3:4988271-4993891 FORWARD LENGTH=1020	0.137355	0.330106	1.43444	0.0976369	1.36119	0.554637	0.328901	0.462633	0.141812	0.143261	1.03576	0.315321	0.860583	0.092961	0.111422	0.623157	2.11808	0.937936	1.437	1.0007	0.672146	0.326249	0.483209	1.22337	0.598152	0.166295	0.391517	0.517196	0.944984	0.982008	0.302973	0.124725	0.997831	0.169778	___1	967	AT3G14840.2	967	EKLLEASVNNEKDEESVRAMKRHYATIGEEE	967
UID687	SLAQSSLLSCS(ph)VLEGAGR	AT3G15040.1	>AT3G15040.1 | Symbols: | Protein of unknown function, DUF584 | chr3:5065445-5066176 REVERSE LENGTH=243	3.24141	3.25424	1.86751	2.72179	3.19309	4.06631	2.9109	3.34195	2.67448	3.662	4.11356	0.269702	2.46587	3.92902	2.94026	3.84854	2.89373	3.22051	3.92976	0.168561	2.85561	3.33113	2.74368	2.81222	0.532145	0.50157	1.37971	1.37733	0.991355	0.931913	0.897007	0.760277	0.813306	0.999619	___1	214	AT3G15040.1	214	EIVARSLAQSSLLSCSVLEGAGRTLKGRDLR	214
UID695	SVAVQQPIDGS(ph)PR	AT3G18230.1	>AT3G18230.1 | Symbols: | Octicosapeptide/Phox/Bem1p family protein | chr3:6251495-6253971 FORWARD LENGTH=666	9.25249	14.2266	13.6356	11.6145	12.717	10.2007	17.2742	10.9238	16.3388	13.1381	13.4779	26.4757	11.1177	10.9623	17.1189	11.6345	9.19359	8.26691	9.65376	17.6883	12.2892	13.5751	15.8305	11.2874	1.75648	2.8259	5.76929	3.38432	0.956679	0.650252	0.917236	0.667705	0.906792	0.302067	___1	41	AT3G18230.1	41	PAPVKSVAVQQPIDGSPRAVATDTGGIPEPL	41
UID696	LASTENAS(ph)PR	AT3G18690.1	>AT3G18690.1 | Symbols: MKS1 | MAP kinase substrate 1 | chr3:6429755-6430423 REVERSE LENGTH=222	0.70192	1.01303	0.294738	0.471629	0.848232	1.05607	1.05898	0.568882	0.559972	0.994366	0.945255	1.22411	0.616904	1.14395	0.781737	1.35449	0.755305	0.914934	0.598882	0.580586	0.665911	0.847654	0.94239	0.840839	0.257117	0.23242	0.224387	0.283872	0.622833	0.345808	0.665522	0.999861	0.958109	0.939308	___1	120	AT3G18690.1	120	GDVSPAARLASTENASPRGGKEPAARDETVE	120
UID702	AES(ph)ISDLENK	AT3G19770.2	>AT3G19770.2 | Symbols: ATVPS9A, VPS9A, VPS9 | Vacuolar sorting protein 9 (VPS9) domain | chr3:6867742-6869114 FORWARD LENGTH=384;>AT3G19770.1 | Symbols: ATVPS9A, VPS9A, VPS9 | Vacuolar sorting protein 9 (VPS9) domain | chr3:6866916-6869114 FORWARD LENGTH=	0.744782	1.08572	1.47397	1.52666	2.9478	0.848351	1.90442	2.82762	0.483702	0.370913	0.890504	0.302163	1.8285	0.264828	0.829677	0.959694	2.43224	1.07842	1.51544	0.787046	1.55579	1.287	0.823135	1.35457	0.751523	0.941449	0.565415	0.590172	0.820072	0.30549	0.992937	0.930163	0.785099	0.438545	___1	194	AT3G19770.2;AT3G19770.1	194;330	ELLNINSETPMKKAESISDLENKGATLLKDT	194
UID713	ENATQHSETVGEDS(ph)PSTADSR	AT3G22380.1	>AT3G22380.1 | Symbols: TIC | time for coffee | chr3:7913181-7918879 FORWARD LENGTH=1550;>AT3G22380.2 | Symbols: TIC | time for coffee | chr3:7913181-7918967 FORWARD LENGTH=1555	0.149009	0.305604	0.0574361	0.147706	0.196262	0.0961702	0.19956	0.581618	0.347122	0.453642	0.113441	0.685538	0.75318	0.1808	0.314291	0.18268	0.148582	0.576853	0.518705	0.365597	0.171203	0.335623	0.40945	0.358483	0.0808446	0.17345	0.262043	0.172263	0.502636	0.348608	0.373994	0.995078	0.991218	0.999948	___1	962	AT3G22380.1;AT3G22380.2	962;962	PRENATQHSETVGEDSPSTADSRGSRSNVAY	962
UID714	NLQPASAASS(ph)AGGR	AT3G22380.1	>AT3G22380.1 | Symbols: TIC | time for coffee | chr3:7913181-7918879 FORWARD LENGTH=1550;>AT3G22380.2 | Symbols: TIC | time for coffee | chr3:7913181-7918967 FORWARD LENGTH=1555	0.223373	0.503092	0.162836	0.135194	0.163041	0.19691	0.478272	0.289918	0.139627	0.169978	0.182038	0.123523	0.204642	0.272664	0.191821	0.273333	0.135958	0.219632	0.23357	0.179638	0.237507	0.254941	0.194937	0.208426	0.135885	0.122461	0.0477739	0.0470128	0.982378	0.977478	0.999236	0.95909	0.867383	0.992548	___1	1403	AT3G22380.1;AT3G22380.2	1403;1403	ASQPSKNLQPASAASSAGGRNNGPSVLGNPT	1403
UID718	VESSSGFRS(ph)DGEGAK	AT3G22380.1	>AT3G22380.1 | Symbols: TIC | time for coffee | chr3:7913181-7918879 FORWARD LENGTH=1550;>AT3G22380.2 | Symbols: TIC | time for coffee | chr3:7913181-7918967 FORWARD LENGTH=1555	0.215082	0.401844	0.169649	0.189567	0.129188	0.0854142	0.215735	0.134306	0.445841	0.357805	0.23974	0.502786	0.472075	0.224106	0.11199	0.107929	0.163315	0.377172	0.22623	0.240926	0.221066	0.24782	0.310139	0.223114	0.0946508	0.135351	0.151629	0.090448	0.999941	0.860673	1	0.999957	0.883642	0.862955	___1	473	AT3G22380.1;AT3G22380.2	473;473	DETILPKVESSSGFRSDGEGAKSSSPEKEKF	473
UID721	DSSVLVSVSS(ph)PMR	AT3G22520.1	>AT3G22520.1 | Symbols: | unknown protein;INVOLVED IN: biological_process unknown;LOCATED IN: chloroplast stroma, chloroplast, chloroplast envelope;EXPRESSED IN: 24 plant structures;EXPRESSED DURING: 13 growth stages;BEST Arabidopsis thaliana protein	3.49234	0.822687	1.04143	1.88754	3.10068	0.890432	3.35989	1.9642	0.150311	2.05713	3.07843	4.36991	1.67248	2.5679	2.12423	1.84528	1.65399	1.10378	2.31586	2.42468	2.06893	1.68439	2.76259	1.86872	1.07073	1.0962	0.929192	0.477665	0.762819	0.833846	0.999986	0.74437	0.299725	0.849531	___1	395	AT3G22520.1	395	PEEVGRDSSVLVSVSSPMREYEWAEARMKIS	395
UID728	ANQSETDSASS(ph)PVTR	AT3G23540.2	>AT3G23540.2 | Symbols: | alpha/beta-Hydrolases superfamily protein | chr3:8445381-8448070 FORWARD LENGTH=423;>AT3G23540.1 | Symbols: | alpha/beta-Hydrolases superfamily protein | chr3:8443665-8448070 FORWARD LENGTH=566	0.158058	0.861962	0.813081	0.598861	0.585931	0.635988	0.778398	0.472734	0.418548	0.638282	0.60607	2.12676	0.753051	1.13954	0.864381	0.32707	1.07728	0.775665	0.917728	0.556283	0.603579	0.58879	1.09796	0.730805	0.248787	0.128903	0.543255	0.264747	0.990168	0.219183	0.849263	0.955954	0.34293	0.624646	___1	340	AT3G23540.2;AT3G23540.1	340;483	STSTRANQSETDSASSPVTRSQDQLPSSSES	340
UID732	AQLVSTGGS(ph)PK	AT3G24870.2	>AT3G24870.2 | Symbols: | Helicase/SANT-associated, DNA binding protein | chr3:9075237-9084278 REVERSE LENGTH=1899;>AT3G24870.1 | Symbols: | Helicase/SANT-associated, DNA binding protein | chr3:9075237-9084278 REVERSE LENGTH=1907;>AT3G24880.1 | Symbols:	0.492666	0.585651	0.379034	0.519729	0.480172	0.882094	0.72126	0.501925	0.536554	0.468144	0.529831	1.18897	0.510277	0.423145	0.429102	0.902659	0.783536	0.639467	0.229573	0.483097	0.49145	0.621995	0.616265	0.607667	0.0669916	0.156775	0.28949	0.235556	0.804451	0.919072	0.955833	0.978791	0.993168	0.999242	___1	320	AT3G24870.2;AT3G24870.1;AT3G24880.1	320;325;325	SGLAGEKAQLVSTGGSPKAATIAGQKNSSTQ	320
UID733	ADES(ph)PEKVTVVPK	AT3G25070.1	>AT3G25070.1 | Symbols: RIN4 | RPM1 interacting protein 4 | chr3:9132458-9133747 FORWARD LENGTH=211	78.6347	96.3539	123.207	73.4656	77.4904	121.948	135.368	98.9667	106.099	134.809	122.972	55.309	95.957	87.7927	79.9771	90.236	178.46	92.7546	104.692	86.289	89.8303	119.438	88.4016	110.486	18.4498	14.7875	21.9939	34.5367	0.262331	0.997415	0.634054	0.892175	0.194314	0.520785	___1	141	AT3G25070.1	141	TGKSRPKPTNLRADESPEKVTVVPKFGDWDE	141
UID734	ASQNNSYDNKS(ph)PLHK	AT3G25070.1	>AT3G25070.1 | Symbols: RIN4 | RPM1 interacting protein 4 | chr3:9132458-9133747 FORWARD LENGTH=211	11.9584	16.6015	13.501	11.2509	6.46406	15.8056	3.48244	16.9293	12.6285	39.5703	11.6811	4.94872	18.0669	10.0316	7.61383	30.067	17.3652	13.1254	20.7785	10.9573	11.9552	17.6832	10.4684	18.4587	3.30533	11.9193	4.4275	6.72376	0.960971	0.958059	0.657966	0.904759	0.759346	0.374624	___1	116	AT3G25070.1	116	KRQGRASQNNSYDNKSPLHKNSYDGTGKSRP	116
UID737	S(ph)REESELK	AT3G25070.1	>AT3G25070.1 | Symbols: RIN4 | RPM1 interacting protein 4 | chr3:9132458-9133747 FORWARD LENGTH=211	0.914627	3.5499	1.95353	0.0987941	3.43934	0.759591	1.39302	3.53285	3.67123	3.09413	0.953444	0.21673	6.56006	4.15143	7.54883	0.233295	11.3813	0.114178	7.90412	3.51254	1.99124	2.49016	3.8861	4.62908	1.36149	1.18705	2.92236	4.41071	0.925917	0.925888	0.991956	0.986706	1	0.986696	___1	79	AT3G25070.1	79	PEQVDTVRRSREHMRSREESELKQFGDAGGS	79
UID740	SSGANVSGS(ph)SR	AT3G25070.1	>AT3G25070.1 | Symbols: RIN4 | RPM1 interacting protein 4 | chr3:9132458-9133747 FORWARD LENGTH=211	0.0835093	1.82951	0.380845	0.908907	0.166685	2.70338	0.22104	0.244158	0.123647	0.238863	5.18647	4.90544	0.175289	1.4201	0.307746	0.0810904	1.77661	3.12414	0.291907	0.0944373	0.673891	0.706217	2.39901	1.07364	0.645348	0.999535	2.20584	1.20448	0.998533	0.640227	0.999839	0.995328	0.546261	0.684834	___1	185	AT3G25070.1	185	NKVREERSSGANVSGSSRTPTHQSSRNPNNT	185
UID745	AGS(ph)IDETR	AT3G26400.1	>AT3G26400.1 | Symbols: EIF4B1 | eukaryotic translation initiation factor 4B1 | chr3:9666616-9669081 FORWARD LENGTH=532	2.42748	2.78972	1.13649	1.43679	1.31066	1.85417	3.75491	1.33941	1.51125	2.69226	1.8237	4.2246	1.87971	1.49216	2.28374	1.44953	2.03278	3.01733	1.59154	1.19017	1.82023	2.2304	2.34078	1.85627	0.660734	0.893313	0.974898	0.641628	0.867083	0.762907	0.999355	0.914273	0.996581	0.825321	___1	480	AT3G26400.1	480	GRTGTYSERTHSRAGSIDETRSFESTERPRS	480
UID756	SMDMTPKS(ph)PEPESETPTR	AT3G28920.1	>AT3G28920.1 | Symbols: AtHB34, HB34, ZHD9 | homeobox protein 34 | chr3:10940598-10941536 REVERSE LENGTH=312;>AT5G39760.1 | Symbols: AtHB23, HB23, ZHD10 | homeobox protein 23 | chr5:15911543-15912547 FORWARD LENGTH=334	2.88184	7.61206	5.06224	4.93352	8.93596	3.27652	5.02633	6.44029	3.53853	4.35407	5.6188	0.535156	4.50238	3.08614	5.64676	4.48932	9.63147	7.14442	8.89279	4.73603	5.88512	4.52715	3.87785	6.9788	2.13973	1.13848	1.91575	2.09547	0.933133	0.387915	0.951262	0.683625	0.727043	0.176119	___1	13	AT3G28920.1;AT5G39760.1	13;18	___MLEVRSMDMTPKSPEPESETPTRIQPAK	13
UID762	(ac)MEVYNDDTEMRS(ph)PETQPIK	AT3G42170.1	>AT3G42170.1 | Symbols: | BED zinc finger;hAT family dimerisation domain | chr3:14321838-14323928 FORWARD LENGTH=696	0.186014	2.60992	1.70268	0.192762	1.65395	0.653398	2.02212	0.591976	0.853235	1.31764	0.11969	0.861522	3.07947	1.70631	3.07717	0.504867	0.769341	3.42929	3.83271	3.17847	1.26907	1.08767	1.76883	2.34293	0.945037	0.532042	1.18121	1.41084	0.984335	0.947712	0.631039	0.827736	0.997561	0.907973	___1	12	AT3G42170.1	12	____MEVYNDDTEMRSPETQPIKETALEVYN	12
UID773	M(ox)DS(ph)IQQR	AT3G45850.2	>AT3G45850.2 | Symbols: | P-loop containing nucleoside triphosphate hydrolases superfamily protein | chr3:16855814-16860950 REVERSE LENGTH=1058;>AT3G45850.1 | Symbols: | P-loop containing nucleoside triphosphate hydrolases superfamily protein | chr3:1685	0.115623	0.370565	0.0784888	0.149206	0.261043	0.130279	0.23887	0.146573	0.125782	0.120168	0.090948	0.287296	0.222536	0.408317	0.300233	0.203935	0.132622	0.241572	0.136524	0.286038	0.194985	0.152334	0.261866	0.200138	0.106918	0.0441537	0.104237	0.0595236	0.973334	0.681567	0.970281	0.821666	0.434237	0.902949	___1	3	AT3G45850.2;AT3G45850.1	3;3	_____________MDSIQQRRGGIVSLSPAQ	3
UID781	LCGASSSSES(ph)PLRR	AT3G47850.1	>AT3G47850.1 | Symbols: | unknown protein;FUNCTIONS IN: molecular_function unknown;INVOLVED IN: biological_process unknown;LOCATED IN: chloroplast;EXPRESSED IN: 23 plant structures;EXPRESSED DURING: 12 growth stages;Has 57 Blast hits to 57 proteins	0.50221	0.289155	0.253208	0.315153	0.352949	0.685429	0.230923	0.386738	0.537663	0.529611	0.511605	0.210275	0.618897	0.402279	0.237883	0.433134	0.449267	0.175995	0.29107	0.0703778	0.342535	0.474073	0.396188	0.283969	0.0862359	0.15398	0.156577	0.146221	0.809773	0.992658	0.704421	0.23843	0.924738	0.543244	___1	284	AT3G47850.1	284	TRTLLRLCGASSSSESPLRRAAALSQHNMVP	284
UID788	AGDS(ph)TPEELANATQVQGDYLPIVR	AT3G49010.3	>AT3G49010.3 | Symbols: ATBBC1, BBC1, RSU2 | breast basic conserved 1 | chr3:18166971-18168047 REVERSE LENGTH=206;>AT3G49010.2 | Symbols: ATBBC1, BBC1, RSU2 | breast basic conserved 1 | chr3:18166971-18168047 REVERSE LENGTH=206;>AT3G49010.1 | Symbols: ATBB	12.3175	13.7456	10.9334	14.2339	8.65794	12.4327	10.6093	10.0491	8.52674	0.767115	6.01283	0.416292	6.17033	9.06793	5.20551	5.84331	5.99067	4.29743	1.33825	13.9383	11.9777	8.47699	5.37458	6.28159	2.02203	4.05242	2.80338	4.17793	0.706694	0.268353	0.487607	0.981762	0.845548	0.969689	___1	137	AT3G49010.3;AT3G49010.2;AT3G49010.1;AT3G49010.4;AT3G49010.5	137;137;137;135;84	LVIFPRRARKVKAGDSTPEELANATQVQGDY	137
UID790	SSLTQVRPVS(ph)GGGR	AT3G50370.1	>AT3G50370.1 | Symbols: | unknown protein;FUNCTIONS IN: molecular_function unknown;INVOLVED IN: biological_process unknown;LOCATED IN: cellular_component unknown;EXPRESSED IN: 26 plant structures;EXPRESSED DURING: 15 growth stages;Has 27734 Blast hi	0.770689	0.234595	0.148419	1.02632	2.35385	0.703744	0.225725	0.45478	0.845612	0.546469	1.0606	0.359894	0.817402	0.49154	1.22817	0.934505	2.70942	0.804809	0.406012	0.269	0.906775	0.555266	0.79152	1.02475	0.7942	0.212188	0.32864	0.877339	0.993473	0.974155	0.961045	0.876225	0.902382	0.999893	___1	289	AT3G50370.1	289	ENEIAKSSLTQVRPVSGGGREANAWRVSSPL	289
UID792	LNLS(ph)FQNR	AT3G50770.1	>AT3G50770.1 | Symbols: CML41 | calmodulin-like 41 | chr3:18873987-18874604 FORWARD LENGTH=205	3.89061	2.74399	2.46244	3.15251	3.47982	2.85351	4.26852	2.60882	2.1053	2.88924	1.59637	3.82461	2.17506	1.84743	2.05893	4.95214	2.93928	2.94877	2.98733	3.83248	3.14587	2.94508	2.30048	3.532	0.50888	0.718514	0.787158	0.786795	0.959423	0.180319	0.911475	0.66489	0.378074	0.0556074	___1	26	AT3G50770.1	26	NSFKWFSTKTLKLNLSFQNRRRSPKSNSSST	26
UID793	SNSSSTLNS(ph)PR	AT3G50770.1	>AT3G50770.1 | Symbols: CML41 | calmodulin-like 41 | chr3:18873987-18874604 FORWARD LENGTH=205	1.80317	1.2951	1.69698	1.05219	1.33664	1.17275	1.56132	0.549069	0.483689	1.60679	0.57124	2.71161	0.680607	0.735429	0.750304	0.843677	0.843888	0.728	0.36753	0.824949	1.43682	1.07473	1.08984	0.721609	0.275666	0.48065	0.813322	0.182178	0.570343	0.456851	0.12175	0.712554	0.997192	0.818933	___1	44	AT3G50770.1	44	NRRRSPKSNSSSTLNSPRSNSDDNNNIKSHQ	44
UID802	(ac)SS(ph)DDERDEK	AT3G51800.3	>AT3G51800.3 | Symbols: ATG2 | metallopeptidase M24 family protein | chr3:19211261-19213568 REVERSE LENGTH=385;>AT3G51800.1 | Symbols: ATG2, EBP1, ATEBP1 | metallopeptidase M24 family protein | chr3:19211261-19213568 REVERSE LENGTH=392;>AT3G51800.2 | Symbo	38.3959	109.011	42.5719	70.2426	56.1709	140.888	79.6777	64.935	107.925	51.2562	72.3471	5.34627	51.8752	109.321	2.64854	35.7917	68.8734	46.4854	71.8647	61.5126	63.2784	88.9365	48.3076	56.9056	25.4495	32.066	40.6045	13.7303	0.925717	0.360868	0.999425	0.883343	0.138466	0.420005	___1	3	AT3G51800.3;AT3G51800.1;AT3G51800.2	3;3;3	_____________MSSDDERDEKELSLTSPE	3
UID814	SDPTLSEPCS(ph)PK	AT3G52710.1	>AT3G52710.1 | Symbols: | unknown protein;FUNCTIONS IN: molecular_function unknown;INVOLVED IN: biological_process unknown;LOCATED IN: plasma membrane;EXPRESSED IN: 19 plant structures;EXPRESSED DURING: 9 growth stages;BEST Arabidopsis thaliana prot	0.149672	0.149876	0.124811	0.75573	0.349691	0.152411	0.344847	0.21228	0.299165	0.223759	0.354931	1.02848	0.303454	0.579718	0.516325	0.179875	0.294256	0.742118	0.638335	0.392204	0.305956	0.246492	0.556581	0.449357	0.239085	0.0678037	0.25674	0.210412	1	0.177977	0.47882	0.481823	0.179544	0.899728	___1	150	AT3G52710.1	150	IGSRLKSDPTLSEPCSPKVSCIGRVRSKRDR	150
UID818	LGDGAAES(ph)LHVK	AT3G52930.1	>AT3G52930.1 | Symbols: | Aldolase superfamily protein | chr3:19627383-19628874 REVERSE LENGTH=358	0.836709	0.471341	0.733832	0.596583	0.878985	0.917451	0.650798	0.0978283	0.623239	0.793057	0.900808	0.32028	0.574629	0.860438	0.814078	0.885475	0.411153	0.554565	0.326315	0.344398	0.70349	0.616475	0.694047	0.504381	0.151518	0.279995	0.218543	0.206758	0.787434	0.99873	0.712359	0.999072	0.86096	0.795311	___1	350	AT3G52930.1	350	GTYKGDAKLGDGAAESLHVKDYKY_______	350
UID820	(ac)AESQTGGGGGGSHESGGDQS(ph)PR	AT3G53340.1	>AT3G53340.1 | Symbols: NF-YB10 | nuclear factor Y, subunit B10 | chr3:19774667-19775991 REVERSE LENGTH=176	0.571089	0.877538	0.918803	0.317902	0.377735	0.449397	1.59508	0.0740077	0.360303	1.04749	0.305396	1.20863	0.873596	0.304889	0.479053	0.316767	0.463411	0.186548	0.35923	1.44465	0.612614	0.705256	0.634313	0.55412	0.248066	0.546231	0.354376	0.454025	0.977801	0.999906	0.949682	0.999092	0.986476	0.964539	___1	21	AT3G53340.1	21	TGGGGGGSHESGGDQSPRSLNVREQDRFLPI	21
UID821	NQS(ph)ANDFR	AT3G53710.2	>AT3G53710.2 | Symbols: AGD6 | ARF-GAP domain 6 | chr3:19903730-19905419 REVERSE LENGTH=459;>AT3G53710.1 | Symbols: AGD6 | ARF-GAP domain 6 | chr3:19903730-19905419 REVERSE LENGTH=459	0.339931	0.25232	0.256275	0.157635	0.271057	0.258112	0.212052	0.263413	0.525961	0.189181	0.236542	0.568203	0.291535	0.324121	0.27181	0.723626	0.31962	0.437004	0.201083	0.374441	0.255444	0.289744	0.338442	0.411155	0.0582388	0.12136	0.118338	0.17445	0.984039	0.699027	0.329198	0.516989	0.880802	0.909247	___1	169	AT3G53710.2;AT3G53710.1	169;169	WDNDDSYKSDMRRNQSANDFRASGNREGAHV	169
UID823	SKS(ph)SEDIYTR	AT3G53710.2	>AT3G53710.2 | Symbols: AGD6 | ARF-GAP domain 6 | chr3:19903730-19905419 REVERSE LENGTH=459;>AT3G53710.1 | Symbols: AGD6 | ARF-GAP domain 6 | chr3:19903730-19905419 REVERSE LENGTH=459	1.33619	1.13374	2.17364	0.649082	0.1818	1.14468	2.14235	1.08817	2.81382	0.135291	0.672348	0.260552	1.68511	0.821937	0.822619	1.23589	0.740976	1.26126	1.41078	0.784649	1.09489	1.46486	0.852512	1.08671	0.671702	0.926374	0.46431	0.271483	0.983532	0.994351	0.969582	0.999762	0.927916	0.897725	___1	188	AT3G53710.2;AT3G53710.1	188;188	FRASGNREGAHVKSKSSEDIYTRSQLEASAA	188
UID825	AQS(ph)SSETNEEPR	AT3G53970.2	>AT3G53970.2 | Symbols: | proteasome inhibitor-related | chr3:19985208-19986762 FORWARD LENGTH=252;>AT3G53970.1 | Symbols: | proteasome inhibitor-related | chr3:19985208-19987132 FORWARD LENGTH=302	0.425568	1.13224	0.406296	0.409624	0.516731	0.404675	1.27974	0.342693	0.756046	0.798235	0.546875	1.59838	0.601761	0.788428	0.71965	0.669052	1.16107	0.897224	0.826938	1.14406	0.578093	0.716278	0.851019	0.939669	0.280003	0.335396	0.383239	0.188964	0.891005	0.471622	0.203547	0.539299	0.867619	0.932403	___1	164	AT3G53970.2;AT3G53970.1	164;164	DKLDGKPKPVASRAQSSSETNEEPRYYDDTP	164
UID837	GVNTFLQPS(ph)PNR	AT3G55270.1	>AT3G55270.1 | Symbols: MKP1, ATMKP1 | mitogen-activated protein kinase phosphatase 1 | chr3:20496775-20499408 FORWARD LENGTH=784	0.772492	0.37583	0.484202	0.431739	0.514506	0.468812	0.808468	0.446204	0.491555	0.0878042	0.447227	1.28315	0.284686	0.573662	0.568741	0.583594	0.497777	0.564145	0.490432	0.820137	0.515754	0.460569	0.631493	0.591217	0.136784	0.22857	0.342394	0.12007	0.822398	0.98841	0.969683	0.569968	0.64529	0.999245	___1	572	AT3G55270.1	572	TSPKESRGVNTFLQPSPNRKASPSLAERRGS	572
UID844	ALGS(ph)MNLDELLK	AT3G56850.1	>AT3G56850.1 | Symbols: AREB3, DPBF3 | ABA-responsive element binding protein 3 | chr3:21046554-21047894 REVERSE LENGTH=297	1.14103	0.691709	0.557786	1.14554	0.543244	0.608749	0.138487	0.303247	0.279266	0.365253	0.986524	0.221791	0.0649192	0.625596	0.0874313	0.81835	0.415649	0.352354	0.369842	0.0922342	0.815862	0.339	0.397252	0.409686	0.272309	0.153952	0.35682	0.233535	0.277097	0.12522	0.358777	0.9978	0.96072	0.90728	___1	43	AT3G56850.1	43	DEVQNHLGSSGKALGSMNLDELLKSVCSVEA	43
UID846	SGLTSQAS(ph)QR	AT3G57410.1	>AT3G57410.1 | Symbols: VLN3, ATVLN3 | villin 3 | chr3:21243615-21249809 REVERSE LENGTH=965	3.08548	2.47712	2.56935	3.32456	1.43061	1.68147	6.58961	1.47542	1.70565	2.84382	0.796254	2.69765	1.09993	0.708838	0.778875	1.36985	1.25243	1.18694	0.623994	1.25179	2.57742	2.85919	1.21631	1.137	0.654467	1.92607	0.752761	0.263206	0.999512	0.050846	0.0653763	0.0801375	0.0625882	0.999133	___1	826	AT3G57410.1	826	SSKSPPRRSGLTSQASQRAAAVAALSQVLTA	826
UID848	SIS(ph)ITPEIGDDIVR	AT3G58640.2	>AT3G58640.2 | Symbols: | Mitogen activated protein kinase kinase kinase-related | chr3:21687153-21692675 REVERSE LENGTH=809;>AT3G58640.1 | Symbols: | Mitogen activated protein kinase kinase kinase-related | chr3:21687153-21692675 REVERSE LENGTH=809	1.00853	0.907796	1.0336	1.36459	0.880614	0.127217	1.95892	1.07404	0.91385	0.180117	0.632968	2.63349	0.614994	0.57647	0.475912	0.931932	1.03341	0.111687	0.746217	0.165045	1.03903	0.850829	0.986767	0.597658	0.172781	0.671586	0.825155	0.386525	0.647507	0.956214	0.397811	0.97132	0.905811	0.689323	___1	418	AT3G58640.2;AT3G58640.1	418;418	GGAKMETKRIRRRSISITPEIGDDIVRAVRA	418
UID852	SGVDGGDIGFSPS(ph)R	AT3G59880.1	>AT3G59880.1 | Symbols: | unknown protein;FUNCTIONS IN: molecular_function unknown;INVOLVED IN: biological_process unknown;LOCATED IN: plasma membrane;BEST Arabidopsis thaliana protein match is: unknown protein (TAIR:AT2G44010.1);Has 20 Blast hits to	0.963273	0.668719	0.548223	0.540528	0.801609	0.936328	1.46453	0.618997	0.118923	0.865533	0.0807975	1.90547	0.597404	0.789253	0.706854	0.185729	0.554851	0.680431	0.654842	0.155851	0.704471	0.800863	0.815956	0.446341	0.160613	0.438431	0.597977	0.229063	0.996635	0.976358	0.669772	0.787671	0.997111	0.881678	___1	105	AT3G59880.1	105	GKRSGVDGGDIGFSPSRRGQLVRNRSHRLFS	105
UID857	(ac)M(ox)ESPKS(ph)NVDDGYQNIFVMR	AT3G60450.1	>AT3G60450.1 | Symbols: | Phosphoglycerate mutase family protein | chr3:22340982-22342187 FORWARD LENGTH=274	0.48046	0.393628	1.61539	0.542807	0.363334	1.99606	0.156794	1.75237	0.137352	0.959203	1.87866	2.14648	1.36633	1.55566	0.881961	2.80938	1.13998	1.07782	1.60699	3.03485	0.679123	1.00036	1.56582	1.9338	0.472412	0.776534	0.434187	0.830495	0.999849	0.241386	0.141655	0.160642	0.270138	0.987613	___1	6	AT3G60450.1	6	__________MESPKSNVDDGYQNIFVMRHG	6
UID871	NANRIPHSSS(ph)APNLSDTR	AT3G62240.1	>AT3G62240.1 | Symbols: | RING/U-box superfamily protein | chr3:23033592-23036653 REVERSE LENGTH=812	0.398386	0.519068	1.62684	0.869881	0.617443	0.549796	0.376655	0.589987	0.981911	0.956777	1.03054	0.180935	1.00113	1.04738	1.7496	0.889534	0.135362	0.852301	1.63608	0.107183	0.806324	0.691025	1.00192	0.724092	0.438611	0.238421	0.497178	0.566165	0.998048	0.994638	0.812899	0.8915	0.974467	0.677552	___1	526	AT3G62240.1	526	VPQAARNANRIPHSSSAPNLSDTRSLQPSHS	526
UID872	YLQAVGS(ph)FGGGGSR	AT3G62240.1	>AT3G62240.1 | Symbols: | RING/U-box superfamily protein | chr3:23033592-23036653 REVERSE LENGTH=812	1.75059	1.79785	1.03332	1.73026	1.49659	1.67998	3.98362	1.18698	1.22734	1.47526	1.4899	2.5268	1.07843	1.55696	1.31137	2.79452	2.44207	1.53841	1.69895	2.9635	1.56172	1.91064	1.59269	2.28749	0.284	1.05172	0.495583	0.573667	0.961208	0.999999	0.372356	0.647113	0.957926	0.36524	___1	397	AT3G62240.1	397	TTDMEPSSRYLQAVGSFGGGGSRLGESAFPP	397
UID874	IAVASLTPQS(ph)PEGIDVAYK	AT3G62800.3	>AT3G62800.3 | Symbols: | double-stranded-RNA-binding protein 4 | chr3:23225749-23227163 REVERSE LENGTH=329;>AT3G62800.2 | Symbols: DRB4 | double-stranded-RNA-binding protein 4 | chr3:23225749-23227163 REVERSE LENGTH=355;>AT3G62800.1 | Symbols: DRB4 | dou	2.39691	2.23647	0.16317	1.81803	1.81861	0.131069	1.53647	1.57557	2.71936	2.3064	1.75405	3.05913	1.65869	2.00965	1.60521	2.40851	1.64609	0.19238	2.29034	2.79591	1.68664	1.65377	2.01735	1.86664	0.795291	0.883165	0.539109	0.915256	0.999415	0.890385	0.998397	0.992118	0.839768	0.94509	___1	75	AT3G62800.3;AT3G62800.2;AT3G62800.1	75;75;75	EHAAAKIAVASLTPQSPEGIDVAYKNLLQEI	75
UID878	GGPAVTPAGS(ph)FGR	AT3G63000.1	>AT3G63000.1 | Symbols: NPL41 | NPL4-like protein 1 | chr3:23283836-23285357 FORWARD LENGTH=413	0.585758	0.673911	0.677777	0.663184	0.707671	0.466318	0.825267	0.599339	0.55124	0.398283	0.378168	1.04249	0.509494	0.385745	0.159697	0.501458	0.240497	0.346637	0.312635	0.413961	0.66166	0.568089	0.49512	0.363038	0.0407194	0.146009	0.295964	0.0889708	0.882127	0.278162	0.0910916	0.30609	0.672039	0.907449	___1	104	AT3G63000.1	104	GERTIRGGPAVTPAGSFGRKMTVEDLIARQM	104
UID880	YSLDNNPSSVLS(ph)PR	AT4G00752.1	>AT4G00752.1 | Symbols: | UBX domain-containing protein | chr4:317771-320793 REVERSE LENGTH=469	1.68461	0.995255	1.07042	1.00139	1.46263	0.9309	1.24814	0.974917	1.13866	0.929253	1.71186	3.3248	1.25174	1.37143	1.39504	1.53332	1.0861	1.30101	1.17558	2.3747	1.24286	1.04437	1.81098	1.49414	0.280283	0.127566	0.772067	0.465231	0.822539	0.303421	0.795723	0.316749	0.0706987	0.807541	___1	224	AT4G00752.1	224	LNTRYSLDNNPSSVLSPREVINREDEDIARA	224
UID883	VEEIRS(ph)PQTINK	AT4G01290.2	>AT4G01290.2 | Symbols: | unknown protein;FUNCTIONS IN: molecular_function unknown;INVOLVED IN: biological_process unknown;LOCATED IN: cellular_component unknown;EXPRESSED IN: 24 plant structures;EXPRESSED DURING: 15 growth stages;Has 1797 Blast hit	2.37382	0.516718	6.02319	2.99342	1.94069	1.61195	0.426363	2.5478	2.37466	3.09533	4.48236	0.376841	2.85786	2.7894	2.72807	6.52055	1.69509	2.25426	3.66301	4.69032	2.76957	2.01122	2.64691	3.76465	1.81962	0.923741	1.31099	1.73358	0.9656	0.999919	0.810899	0.544328	0.976765	0.779631	___1	472	AT4G01290.2;AT4G01290.1	472;473	SNMNKKNVEKVEEIRSPQTINKSSKFAHLFL	472
UID884	S(ph)IGELSQR	AT4G01290.2	>AT4G01290.2 | Symbols: | unknown protein;FUNCTIONS IN: molecular_function unknown;INVOLVED IN: biological_process unknown;LOCATED IN: cellular_component unknown;EXPRESSED IN: 24 plant structures;EXPRESSED DURING: 15 growth stages;Has 1797 Blast hit	1.42964	1.39989	0.930474	1.37887	1.35575	0.662127	1.61183	0.588463	0.868366	0.864449	1.5617	1.78994	1.02768	0.886112	0.748602	0.768559	0.754725	0.891082	0.717242	1.10153	1.29892	0.919047	1.20281	0.846628	0.185825	0.363535	0.402692	0.140166	0.186472	0.91704	0.144308	0.998672	0.467817	0.385884	___1	704	AT4G01290.2;AT4G01290.1	704;705	AMVSDAPGVPLRSERSIGELSQRNQIRPDGP	704
UID887	RVS(ph)FQGVGR	AT4G04210.1	>AT4G04210.1 | Symbols: PUX4 | plant UBX domain containing protein 4 | chr4:2030391-2031670 FORWARD LENGTH=303	1.89756	0.176698	2.72482	2.05008	1.7512	1.24009	0.0909843	1.92142	1.17246	1.10834	1.23766	0.305881	0.177018	0.712857	0.755206	1.86714	0.93558	0.718555	0.746744	0.43373	1.72007	1.10666	0.637725	0.940349	0.840584	0.5861	0.374632	0.490366	0.84577	0.460111	0.897664	0.999322	0.901786	0.85079	___1	181	AT4G04210.1	181	MRKEEKCPERQKRRVSFQGVGRTLGGSNEGS	181
UID897	APEYALVTQNSDPTS(ph)PR	AT4G08330.2	>AT4G08330.2 | Symbols: | unknown protein. | chr4:5255384-5256525 REVERSE LENGTH=153;>AT4G08330.1 | Symbols: | unknown protein;FUNCTIONS IN: molecular_function unknown;INVOLVED IN: biological_process unknown;LOCATED IN: plasma membrane;EXPRESSED IN:	1.80726	1.33228	0.184874	1.90091	2.22774	1.51473	3.4996	0.0557157	1.95373	2.24774	0.149983	2.33199	0.101619	1.63841	1.84175	1.51796	2.27844	1.24618	2.11397	2.02428	1.49061	1.8543	1.21275	1.83617	0.713021	1.11552	0.915817	0.389232	0.99968	0.884714	0.93703	0.905537	0.920025	0.572374	___1	128	AT4G08330.2;AT4G08330.1	128;139	KAPEYALVTQNSDPTSPRIGSVTKYDIRIRS	128
UID898	SAS(ph)VGVNDGR	AT4G08330.2	>AT4G08330.2 | Symbols: | unknown protein. | chr4:5255384-5256525 REVERSE LENGTH=153;>AT4G08330.1 | Symbols: | unknown protein;FUNCTIONS IN: molecular_function unknown;INVOLVED IN: biological_process unknown;LOCATED IN: plasma membrane;EXPRESSED IN:	1.32731	0.0924121	2.71758	2.57881	0.947572	1.31176	1.68735	2.39464	2.23112	1.06593	1.44149	3.66447	1.43592	0.85919	0.904266	2.26327	1.50389	1.63071	0.851582	2.10436	1.53274	1.73816	1.66107	1.67076	0.995719	0.511912	1.0323	0.497912	0.699275	0.858431	0.752936	0.999685	0.989955	0.996652	___1	6	AT4G08330.2;AT4G08330.1	6;6	__________MERSASVGVNDGRFGGNQFYS	6
UID910	SGS(ph)PEEEHASINPAER	AT4G11740.1	>AT4G11740.1 | Symbols: SAY1 | Ubiquitin-like superfamily protein | chr4:7071955-7075256 FORWARD LENGTH=564	0.476194	0.819918	0.614587	0.930806	0.898789	1.16231	0.119737	0.731058	0.392632	0.577848	0.605469	0.163857	1.3249	0.489595	0.119395	0.819387	0.64098	0.923142	1.29634	1.37137	0.748059	0.596717	0.540642	1.01024	0.174932	0.348557	0.433884	0.280224	0.755141	0.460922	0.907105	0.374001	0.956642	0.174454	___1	328	AT4G11740.1	328	SGSLAPPNADRSRSGSPEEEHASINPAERGS	328
UID913	DVGDCSS(ph)EGR	AT4G11860.1	>AT4G11860.1 | Symbols: | Protein of unknown function (DUF544) | chr4:7134237-7138361 REVERSE LENGTH=682	0.196567	0.437002	0.37797	0.219523	0.0809144	0.152019	0.370183	0.189595	0.176417	0.0741861	0.22935	0.405265	0.440682	0.0891134	0.347191	0.307763	0.690238	0.662373	0.193883	0.325706	0.262395	0.19248	0.30232	0.435993	0.128803	0.0974425	0.128481	0.20155	0.882595	0.976508	0.509898	0.181224	0.671619	0.748274	___1	471	AT4G11860.1	471	SLLGKRVEKDVGDCSSEGRATDGLTAEEGEL	471
UID916	ENIGS(ph)PLK	AT4G12340.1	>AT4G12340.1 | Symbols: | copper ion binding | chr4:7321492-7322004 REVERSE LENGTH=170	0.539465	0.514296	0.383933	0.501699	0.249754	0.0950853	0.880246	0.339387	0.162335	0.647158	0.501956	1.3508	0.608662	0.19451	0.40125	0.175661	0.0654896	0.512192	0.26076	0.332952	0.437829	0.424842	0.611437	0.269411	0.108197	0.297244	0.394123	0.150617	0.910831	0.979527	0.49707	0.864192	0.725389	0.29927	___1	143	AT4G12340.1	143	SDHEAWMKCYKENIGSPLKCSGFVKSFQDCA	143
UID919	ASVNS(ph)PTASQMDELDDFSIGR	AT4G12770.1	>AT4G12770.1 | Symbols: | Chaperone DnaJ-domain superfamily protein | chr4:7506736-7511408 REVERSE LENGTH=891;>AT4G12780.2 | Symbols: | Chaperone DnaJ-domain superfamily protein | chr4:7512200-7516655 FORWARD LENGTH=894;>AT4G12780.1 | Symbols: | Chapero	5.16131	5.34134	0.080618	1.08771	4.67545	4.84877	4.30723	2.73953	6.39633	5.69401	7.29482	10.1259	5.68019	6.1688	7.04947	2.52827	4.35887	5.89715	6.52618	9.32229	3.26929	4.79717	7.26384	5.72655	2.22609	1.25205	1.54568	2.26704	0.343715	0.108751	0.252409	0.996502	0.888734	0.956565	___1	412	AT4G12770.1;AT4G12780.2;AT4G12780.1;AT4G12770.2	412;387;414;412	AYHSHVPSSGRASVNSPTASQMDELDDFSIG	412;387
UID921	FENVFSSISSS(ph)PTK	AT4G12770.1	>AT4G12770.1 | Symbols: | Chaperone DnaJ-domain superfamily protein | chr4:7506736-7511408 REVERSE LENGTH=891;>AT4G12780.2 | Symbols: | Chaperone DnaJ-domain superfamily protein | chr4:7512200-7516655 FORWARD LENGTH=894;>AT4G12780.1 | Symbols: | Chapero	29.8058	14.9015	9.83441	21.4023	16.5702	21.8327	26.2394	0.160923	21.6674	16.9029	0.158633	33.2887	12.7149	23.1685	17.0881	0.640216	10.9316	0.182346	14.2658	18.7713	18.5028	17.3607	17.2838	8.95826	6.75293	9.09307	10.9998	7.41035	0.916937	0.902548	0.510366	0.866675	0.999976	0.883603	___1	153	AT4G12770.1;AT4G12780.2;AT4G12780.1;AT4G12770.2	153;155;155;153	SQSARFENVFSSISSSPTKHRKQNSSPFDDL	153;155
UID924	IPSTSSQS(ph)AR	AT4G12770.1	>AT4G12770.1 | Symbols: | Chaperone DnaJ-domain superfamily protein | chr4:7506736-7511408 REVERSE LENGTH=891;>AT4G12780.2 | Symbols: | Chaperone DnaJ-domain superfamily protein | chr4:7512200-7516655 FORWARD LENGTH=894;>AT4G12780.1 | Symbols: | Chapero	0.276396	0.275893	0.173528	0.151794	0.150517	0.217911	0.241661	0.276304	0.0840756	0.236868	0.292194	0.677874	0.152112	0.25813	0.365842	0.122067	0.22207	0.311313	0.2023	0.303224	0.205625	0.211364	0.34923	0.232195	0.0581568	0.0663788	0.178152	0.0698988	0.999989	0.396715	0.979431	0.974443	0.38104	0.617679	___1	140	AT4G12770.1;AT4G12780.2;AT4G12780.1;AT4G12770.2	140;142;142;140	FESIPELKIPSTSSQSARFENVFSSISSSPT	140;142
UID927	DLGSAS(ph)PPVARPVR	AT4G13350.2	>AT4G13350.2 | Symbols: NIG | NSP (nuclear shuttle protein)-interacting GTPase | chr4:7770170-7773321 REVERSE LENGTH=602;>AT4G13350.1 | Symbols: NIG | NSP (nuclear shuttle protein)-interacting GTPase | chr4:7770170-7773321 REVERSE LENGTH=602	2.74944	2.14302	4.85608	3.21496	2.84685	0.071677	0.309309	5.51187	3.95679	4.01345	0.111262	0.284231	1.7101	3.49171	3.25532	2.82824	0.182618	2.81841	2.6892	2.19875	3.16207	2.77262	1.77052	2.14344	0.914392	2.18213	1.42358	1.007	0.682531	0.526899	0.862237	0.985927	0.993397	0.929632	___1	219	AT4G13350.2;AT4G13350.1	219;219	EGSQSPEQVKDLGSASPPVARPVREILGDSV	219
UID929	TSEEGSQS(ph)PEQVK	AT4G13350.2	>AT4G13350.2 | Symbols: NIG | NSP (nuclear shuttle protein)-interacting GTPase | chr4:7770170-7773321 REVERSE LENGTH=602;>AT4G13350.1 | Symbols: NIG | NSP (nuclear shuttle protein)-interacting GTPase | chr4:7770170-7773321 REVERSE LENGTH=602	1.00209	5.80568	5.71885	2.39517	4.66319	5.26469	2.7962	3.15595	8.02396	7.36115	3.01328	8.90143	6.11258	3.29388	3.52165	4.81064	7.87209	5.58273	4.70992	4.39861	3.917	5.32039	4.96856	5.4748	1.907	2.1229	2.25821	1.26039	0.622191	0.752506	0.455636	0.991533	0.995861	0.955498	___1	208	AT4G13350.2;AT4G13350.1	208;208	EDRFGGRKTSEEGSQSPEQVKDLGSASPPVA	208
UID931	SMS(ph)APSLQPLQGVPSGGLQSSEVKPSGR	AT4G13350.2	>AT4G13350.2 | Symbols: NIG | NSP (nuclear shuttle protein)-interacting GTPase | chr4:7770170-7773321 REVERSE LENGTH=602;>AT4G13350.1 | Symbols: NIG | NSP (nuclear shuttle protein)-interacting GTPase | chr4:7770170-7773321 REVERSE LENGTH=602	5.074	3.88527	2.77104	2.50417	5.29923	9.20043	0.129466	7.21552	5.61043	1.90058	3.03174	10.2632	7.27932	11.5562	7.16026	13.2514	14.2169	0.128518	10.7449	0.505244	3.90674	4.81129	7.85815	7.76939	1.14534	3.34889	2.95216	6.19076	0.967816	0.889895	0.981364	0.999814	0.654125	0.700656	___1	407	AT4G13350.2;AT4G13350.1	407;407	QPWNTALASNVQRSMSAPSLQPLQGVPSGGL	407
UID932	S(ph)PGFETGSR	AT4G13350.2	>AT4G13350.2 | Symbols: NIG | NSP (nuclear shuttle protein)-interacting GTPase | chr4:7770170-7773321 REVERSE LENGTH=602;>AT4G13350.1 | Symbols: NIG | NSP (nuclear shuttle protein)-interacting GTPase | chr4:7770170-7773321 REVERSE LENGTH=602	1.13998	1.14618	5.52674	0.52731	1.06472	5.08521	6.52694	6.87221	0.901396	5.67044	0.740698	2.44222	5.75962	4.67628	0.693472	1.31627	5.26755	1.04835	0.894313	1.22105	1.88099	5.01124	2.86246	1.94951	1.83735	2.14902	2.05263	1.66533	0.203699	0.863919	0.994553	0.297163	0.577879	0.950394	___1	164	AT4G13350.2;AT4G13350.1	164;164	GYDRRYGDRSSPGGRSPGFETGSRNAVNNRK	164
UID946	SSS(ph)QLGSNTAK	AT4G14750.1	>AT4G14750.1 | Symbols: IQD19 | IQ-domain 19 | chr4:8470449-8471903 FORWARD LENGTH=387	0.400013	0.527412	0.348856	0.469233	0.429712	0.432501	0.363974	0.122761	0.213793	0.343646	0.58149	0.123877	0.32485	0.458471	0.154981	0.465279	0.489919	0.390092	0.238581	0.999303	0.435045	0.295335	0.328734	0.516635	0.0606377	0.111616	0.174865	0.256767	0.471278	0.528411	0.995816	0.353111	0.99963	0.403239	___1	324	AT4G14750.1	324	RNNGVPRAVRMQRSSSQLGSNTAKESQQHHH	324
UID952	LTPPGS(ph)PPILSASGTPK	AT4G15545.1	>AT4G15545.1 | Symbols: | unknown protein;BEST Arabidopsis thaliana protein match is: unknown protein (TAIR:AT1G16520.1);Has 30201 Blast hits to 17322 proteins in 780 species: Archae - 12;Bacteria - 1396;Metazoa - 17338;Fungi - 3422;Plants - 5037;V	1.94808	2.18401	0.976796	2.9618	3.76284	1.45989	1.81953	2.34344	0.688189	1.05712	0.912357	0.506552	1.16188	0.799438	2.01183	1.43329	2.00118	2.2898	1.0821	0.84875	2.3667	1.47363	1.07841	1.53102	0.942741	0.577374	0.511988	0.542838	0.441321	0.0775943	0.549234	0.997496	0.698362	0.586283	___1	217	AT4G15545.1	217	PLVSQTTTPRLTPPGSPPILSASGTPKTTSR	217
UID962	SLS(ph)INEFLKPADGK	AT5G47210.1	>AT4G17520.1 | Symbols: | Hyaluronan / mRNA binding family | chr4:9771496-9773313 FORWARD LENGTH=360;>AT5G47210.1 | Symbols: | Hyaluronan / mRNA binding family | chr5:19169222-19171012 REVERSE LENGTH=357	0.153914	1.22528	1.38946	1.12731	0.512619	1.86896	0.858181	1.53083	0.997183	0.705614	2.43572	0.138217	1.31007	0.104121	1.312	2.13314	2.08438	1.65141	1.43969	1.51153	0.881716	1.19215	1.06003	1.76403	0.469486	0.43796	0.869717	0.289999	0.821069	0.987289	0.374823	0.856487	0.637582	0.232512	___1	301	AT4G17520.1;AT5G47210.1	287;301	DKRITEREEKTRKSLSINEFLKPADGKSYYR;KEKRKDATEKAKKSLSINEFLKPADGKRYNG	287;301
UID965	VHLSES(ph)PK	AT4G17720.1	>AT4G17720.1 | Symbols: | RNA-binding (RRM/RBD/RNP motifs) family protein | chr4:9862660-9864498 REVERSE LENGTH=313	3.33949	4.16854	11.1934	6.33448	3.14761	2.82026	2.89473	4.09263	5.31162	4.16415	4.12579	4.97344	4.356	3.03586	4.33122	8.68416	2.18633	4.05446	3.38502	3.64817	5.63671	3.85668	4.16447	4.39163	2.99974	0.923752	0.631536	2.23468	0.671184	0.866039	0.784109	0.997052	0.982321	0.998228	___1	260	AT4G17720.1	260	KRKVVDEFARVHLSESPKAASSTQEAERESK	260
UID971	LGTLAS(ph)GIFSDIQDR	AT4G17890.1	>AT4G17890.1 | Symbols: AGD8 | ARF-GAP domain 8 | chr4:9937121-9939146 FORWARD LENGTH=413	0.129523	0.141839	1.87507	2.58843	0.126968	0.053766	0.162419	2.8333	3.06826	2.53795	3.03851	4.12792	1.01499	2.20124	1.0961	4.0215	1.10232	1.57648	2.68159	1.84716	0.972366	1.73114	2.29575	2.24581	1.05275	1.33627	1.18296	1.02543	0.897305	0.251111	0.240029	0.59156	0.609048	0.999991	___1	402	AT4G17890.1	402	VNIAGETKKKLGTLASGIFSDIQDRML____	402
UID972	S(ph)ISSAQYFGDQNK	AT4G17890.1	>AT4G17890.1 | Symbols: AGD8 | ARF-GAP domain 8 | chr4:9937121-9939146 FORWARD LENGTH=413;>AT4G17890.2 | Symbols: AGD8 | ARF-GAP domain 8 | chr4:9937121-9938988 FORWARD LENGTH=384	0.133266	1.96031	2.19089	1.26509	0.828686	1.42145	0.696509	2.02557	3.60354	2.95272	0.126591	4.77171	0.0766713	5.24113	0.720105	2.08281	2.11253	2.65656	0.381034	0.516225	1.27565	2.13996	2.18724	1.54983	0.749847	1.04073	2.31771	0.923036	0.809512	0.989498	0.986536	0.943572	0.636264	0.916465	___1	318	AT4G17890.1;AT4G17890.2	318;318	VEESDEARKKFTNAKSISSAQYFGDQNKNAD	318
UID975	SPIFGNLS(ph)PTK	AT4G18120.2	>AT4G18120.2 | Symbols: AML3, ML3 | MEI2-like 3 | chr4:10038878-10041950 FORWARD LENGTH=730;>AT4G18120.1 | Symbols: AML3, ML3 | MEI2-like 3 | chr4:10038878-10041950 FORWARD LENGTH=730	0.625498	0.407527	0.277509	0.0977542	0.276266	0.577548	0.648112	0.626928	0.602052	0.254552	0.673303	0.24668	0.355174	0.408354	0.452625	0.746517	0.428382	0.37412	0.279902	0.37223	0.336911	0.541839	0.427227	0.44023	0.174741	0.145581	0.140956	0.160407	0.242186	0.656264	0.602946	0.892131	0.854139	0.999731	___1	356	AT4G18120.2;AT4G18120.1	356;356	HPLQSFSKSPIFGNLSPTKNIRYPEFSMKTA	356
UID979	TEGTS(ph)GEKEEIVEETK	AT4G20260.3	>AT4G20260.3 | Symbols: ATPCAP1, PCAP1 | plasma-membrane associated cation-binding protein 1 | chr4:10941593-10943227 FORWARD LENGTH=225;>AT4G20260.2 | Symbols: ATPCAP1, PCAP1 | plasma-membrane associated cation-binding protein 1 | chr4:10941593-10943227 F	0.281102	0.464436	0.430383	0.192764	0.572997	0.39531	0.164736	0.484022	0.184358	1.0451	0.145437	0.519643	0.16809	0.157372	0.0838561	0.0819413	0.842375	0.087619	0.463067	0.300698	0.388337	0.454705	0.21488	0.35514	0.135208	0.319412	0.155156	0.282211	1	0.450349	0.834954	0.839291	0.455381	0.903758	___1	162	AT4G20260.3;AT4G20260.2;AT4G20260.1;AT4G20260.4	162;162;162;163	EEPAKTEEPAKTEGTSGEKEEIVEETKKGET	162
UID980	SPS(ph)LNALR	AT4G20780.1	>AT4G20780.1 | Symbols: CML42 | calmodulin like 42 | chr4:11133309-11133884 REVERSE LENGTH=191;>AT5G44460.1 | Symbols: CML43 | calmodulin like 43 | chr5:17917286-17917831 FORWARD LENGTH=181	0.845506	0.656969	0.801772	0.44097	0.522714	0.39152	0.79209	0.466637	0.45043	0.50341	0.68686	1.82479	0.456757	0.57959	0.461312	0.658	0.103543	0.363903	0.222074	0.41489	0.653586	0.520818	0.801861	0.352482	0.155651	0.140356	0.518474	0.1878	0.882818	0.993849	0.108744	0.350699	0.757968	0.0680136	___1	24	AT4G20780.1;AT5G44460.1	24;23	KKVARQSSSFRLRSPSLNALRLQRIFDLFDK	24
UID988	TPAFLSSSLS(ph)KK	AT4G21160.4	>AT4G21160.4 | Symbols: ZAC | Calcium-dependent ARF-type GTPase activating protein family | chr4:11284694-11286532 FORWARD LENGTH=337;>AT4G21160.3 | Symbols: ZAC | Calcium-dependent ARF-type GTPase activating protein family | chr4:11284694-11286532 FORWARD	4.40193	2.21498	1.38177	3.70618	3.42708	3.49854	2.79114	5.06962	1.92568	4.62261	2.74828	6.41983	2.95789	2.92447	4.22513	1.9016	4.62184	2.19613	1.7058	2.55344	3.02639	3.58152	3.85512	2.59576	1.08424	1.15514	1.38642	1.05265	0.879848	0.730979	0.94372	0.579205	0.990487	0.410361	___1	155	AT4G21160.4;AT4G21160.3;AT4G21160.2;AT4G21160.1	155;155;155;155	RGSSTKTPAFLSSSLSKKIVDSFRTNSSSQQ	155
UID991	SLPISRS(ph)ER	AT4G21930.1	>AT4G21930.1 | Symbols: | Protein of unknown function, DUF584 | chr4:11639893-11640444 FORWARD LENGTH=183	0.813112	0.0935458	1.02614	0.597741	0.595672	0.710443	0.177679	0.185422	0.880642	0.334718	1.14117	0.428435	1.00023	0.824965	0.530896	1.66495	0.790646	0.475245	0.772324	0.265396	0.625243	0.457781	0.785139	0.793712	0.309951	0.286507	0.270734	0.477506	0.927744	0.808786	0.907467	0.589509	0.459446	0.995859	___1	12	AT4G21930.1	12	____MGKGRSLPISRSERFLGSHQQSDDHHV	12
UID1001	GSSGSGTVGSSGSGTGGS(ph)R	AT4G23650.1	>AT4G23650.1 | Symbols: CDPK6, CPK3 | calcium-dependent protein kinase 6 | chr4:12324967-12327415 REVERSE LENGTH=529	0.207483	0.186836	0.0662975	0.190083	0.166218	0.157407	0.23896	0.104157	0.129879	0.182782	0.122779	0.794392	0.333648	0.172989	0.0962727	0.191384	0.383628	0.400695	0.208174	0.491644	0.163383	0.162637	0.304016	0.335105	0.050282	0.0463711	0.258658	0.116557	0.999826	0.703897	0.207032	0.234012	0.74797	0.763003	___1	54	AT4G23650.1	54	SGSGTVGSSGSGTGGSRSTTSTQQNGRILGR	54
UID1002	ASSNSLS(ph)APIK	AT4G24100.1	>AT4G24100.1 | Symbols: | Protein kinase superfamily protein | chr4:12515223-12519336 FORWARD LENGTH=709	0.0980889	0.739655	0.0735998	0.738525	0.473012	0.0741842	0.92364	0.520705	0.434738	0.375661	0.421563	1.43754	0.223261	0.332636	0.302391	0.153455	0.263386	0.251152	0.273902	0.176716	0.424576	0.465786	0.543478	0.223722	0.293245	0.273892	0.451514	0.0489707	0.971467	0.871233	0.955523	0.781296	0.987772	0.594087	___1	516	AT4G24100.1	516	SGPLNLSTRASSNSLSAPIKYSGGFRDSLDD	516
UID1005	SDS(ph)NGNVEPVASER	AT4G24100.1	>AT4G24100.1 | Symbols: | Protein kinase superfamily protein | chr4:12515223-12519336 FORWARD LENGTH=709	0.946273	0.166824	0.676371	0.0751031	1.56887	0.143061	2.32487	0.65369	1.18067	0.139319	1.25076	0.307432	1.24417	0.554228	0.896063	0.83491	1.69164	1.35055	1.56619	1.58767	0.686688	0.888323	0.850529	1.40619	0.545899	0.814937	0.374154	0.306423	0.985214	0.766037	0.241377	0.396043	0.921706	0.755954	___1	654	AT4G24100.1	654	EGSQSGKLPPLPRSDSNGNVEPVASERERLL	654
UID1008	S(ph)GDESIETAR	AT4G24680.1	>AT4G24680.1 | Symbols: MOS1 | modifier of snc1 | chr4:12733425-12739737 FORWARD LENGTH=1427	0.753667	0.728051	0.359824	0.369164	0.667242	1.29313	0.963347	0.478908	0.726037	0.377984	0.737328	1.21852	0.561383	0.380551	0.738096	0.785531	0.73479	0.693931	0.577827	0.965804	0.57559	0.767881	0.727176	0.751576	0.174655	0.332074	0.279027	0.127153	0.75925	0.820811	0.61233	0.99409	0.999394	0.98202	___1	898	AT4G24680.1	898	ATMNTTRVAVGKETKSGDESIETARARAAEI	898
UID1019	TTS(ph)IGDGGEEGVDDK	AT4G26130.1	>AT4G26130.1 | Symbols: | unknown protein;FUNCTIONS IN: molecular_function unknown;INVOLVED IN: biological_process unknown;LOCATED IN: endomembrane system;EXPRESSED IN: 23 plant structures;EXPRESSED DURING: 13 growth stages;BEST Arabidopsis thaliana	0.301079	1.65419	1.05455	0.823942	0.780967	0.101318	2.20823	0.528274	1.34757	1.06978	8.79609	2.68189	1.41495	0.928907	0.723788	3.12921	1.85788	1.77683	7.36617	4.18346	0.922947	1.05103	2.90913	3.66271	0.440163	0.721473	3.02118	2.05355	0.994748	0.466548	0.111192	0.0713855	0.34045	0.783578	___1	244	AT4G26130.1	244	VEKRRPETMRVERTTSIGDGGEEGVDDKASN	244
UID1028	INS(ph)DKGSSTR	AT4G26620.1	>AT4G26620.1 | Symbols: | Sucrase/ferredoxin-like family protein | chr4:13427599-13429877 REVERSE LENGTH=443	0.181366	0.566723	0.161334	0.178188	0.695641	0.386434	0.22293	0.179196	0.248977	0.192622	0.469155	0.163056	0.0993469	1.68338	0.181287	1.05193	0.638971	0.363478	0.216033	0.117804	0.356651	0.246032	0.519246	0.477644	0.227933	0.0742629	0.595841	0.336688	0.977476	0.99996	0.971661	0.837087	0.969048	0.979619	___1	396	AT4G26620.1	396	TPGRKIAEKTFFRINSDKGSSTRKVCGIPTW	396
UID1034	(ac)S(ph)ANQEEDKKPGDGGAHINLK	AT4G26840.1	>AT4G26840.1 | Symbols: SUM1, SUMO 1, SUMO1, ATSUMO1 | small ubiquitin-like modifier 1 | chr4:13497466-13498458 FORWARD LENGTH=100	2.71602	0.0834258	9.8457	3.1366	1.78087	4.04773	0.210322	3.61939	3.51048	3.45711	3.5083	0.396712	1.22228	2.32768	3.5061	2.25915	3.07358	0.880093	2.39295	1.60542	3.51252	2.96901	2.19222	2.04224	3.33593	1.39488	1.23623	0.744998	0.991516	0.999992	0.998336	0.999336	0.993738	0.999047	___1	2	AT4G26840.1	2	______________MSANQEEDKKPGDGGAH	2
UID1038	EASDGSTLS(ph)PDSASK	AT4G27060.1	>AT4G27060.1 | Symbols: TOR1, SPR2, CN | ARM repeat superfamily protein | chr4:13581581-13585070 REVERSE LENGTH=864	0.0569095	1.59726	0.627238	0.0574363	0.871083	1.02184	2.23593	1.0255	0.0851227	0.92127	1.68192	0.194089	1.09132	1.4036	1.04774	0.960905	1.26764	1.15316	0.962098	1.53786	0.641986	1.05793	1.08373	1.17633	0.574329	0.686303	0.500592	0.215352	0.635551	0.459205	0.267258	0.896006	0.990073	0.978065	___1	370	AT4G27060.1	370	LADLMKKEASDGSTLSPDSASKGKGCFPEKA	370
UID1039	SSS(ph)LATR	AT4G27060.1	>AT4G27060.1 | Symbols: TOR1, SPR2, CN | ARM repeat superfamily protein | chr4:13581581-13585070 REVERSE LENGTH=864	0.237558	0.217399	0.273632	0.333634	0.184215	0.176433	0.485581	0.0515927	0.171793	0.329574	0.17084	1.08223	0.173479	0.651233	0.481298	0.296861	0.222826	0.145389	0.282635	0.0711374	0.249288	0.242995	0.511815	0.20377	0.051178	0.149986	0.33955	0.0851452	0.934611	0.662361	0.892272	0.999328	0.335758	0.281833	___1	21	AT4G27060.1	21	TSGSAAKPTRPARSSSLATRSCSNSGSLTSF	21
UID1049	SVS(ph)SGNLSSMDMVEHK	AT4G27900.2	>AT4G27900.2 | Symbols: | CCT motif family protein | chr4:13890858-13892777 FORWARD LENGTH=261;>AT4G27900.1 | Symbols: | CCT motif family protein | chr4:13890858-13892777 FORWARD LENGTH=261	4.38741	2.65345	1.5158	3.59894	3.62834	1.67359	2.45263	1.46354	0.623201	3.34546	7.01242	0.368275	2.43278	4.37679	3.19383	3.41395	2.92449	1.28475	0.310498	3.58704	3.15679	1.91168	3.47682	2.30414	0.987775	0.923694	2.19743	1.28655	0.708618	0.983925	0.736356	0.999957	0.887902	0.906544	___1	148	AT4G27900.2;AT4G27900.1	148;148	STSVVVSDVPIPKSVSSGNLSSMDMVEHKDA	148
UID1058	YRPEPSETGS(ph)PERK	AT4G28610.1	>AT4G28610.1 | Symbols: PHR1, AtPHR1 | phosphate starvation response 1 | chr4:14133164-14134951 REVERSE LENGTH=409	1.21405	0.799115	4.17413	1.47711	0.884259	0.778737	0.567486	1.35483	2.36484	2.43525	1.48389	0.322321	2.65199	2.51174	1.6347	3.23961	3.38463	1.53563	2.96262	0.429735	1.70973	1.50023	1.72093	2.31044	1.25568	0.778912	0.838093	1.14717	0.997976	1	0.937836	0.874445	0.998186	0.935949	___1	291	AT4G28610.1	291	KYRTARYRPEPSETGSPERKLTPLEHITSLD	291
UID1060	YAPANS(ph)PPLPR	AT4G28990.1	>AT4G28990.1 | Symbols: | RNA-binding protein-related | chr4:14291205-14293018 FORWARD LENGTH=347;>AT4G28990.2 | Symbols: | RNA-binding protein-related | chr4:14291205-14293018 FORWARD LENGTH=395	0.584262	0.940076	1.17135	0.655897	1.06007	0.784214	0.969298	0.757485	0.632991	0.420647	0.879534	2.34036	0.513191	0.821056	0.916665	1.62549	0.895995	1.18586	0.824597	0.705982	0.882332	0.712927	1.09416	1.04758	0.22741	0.181445	0.639171	0.329389	0.819607	0.965055	0.910918	0.443867	0.55303	0.997426	___1	189	AT4G28990.1;AT4G28990.2	189;237	ESCYKCKRHRYAPANSPPLPRLLPPPMNHSP	189
UID1064	IISQLEPEVLS(ph)PIKPADDQLSLSDLDMVK	AT4G29810.1	>AT4G29810.1 | Symbols: ATMKK2, MKK2, MK1 | MAP kinase kinase 2 | chr4:14593299-14595241 REVERSE LENGTH=363;>AT4G29810.3 | Symbols: ATMKK2, MKK2, MK1 | MAP kinase kinase 2 | chr4:14593479-14595241 REVERSE LENGTH=338;>AT4G29810.2 | Symbols: ATMKK2, MKK2, MK	23.6041	11.2365	6.94986	24.9219	23.6579	36.5284	0.211121	28.085	37.2694	21.9544	26.0112	20.7667	13.0444	22.8235	1.97646	24.7732	18.288	24.1398	29.0789	2.86707	18.074	24.8097	16.9245	19.8294	7.472	13.5391	8.60963	9.15064	0.9738	0.991487	0.999974	0.980418	0.999061	0.994587	___1	56	AT4G29810.1;AT4G29810.3;AT4G29810.2	56;65;65	KDGVRIISQLEPEVLSPIKPADDQLSLSDLD	56
UID1065	IIQLPQSSPDES(ph)PNASTK	AT4G29860.1	>AT4G29860.1 | Symbols: EMB2757, TAN | Transducin/WD40 repeat-like superfamily protein | chr4:14603296-14605704 REVERSE LENGTH=386	0.799565	1.24202	0.772317	0.578415	2.37788	1.71152	0.208682	1.49875	0.956454	1.12471	0.583175	0.930456	0.590859	0.624826	0.88381	0.704332	0.735143	0.169131	0.921942	0.936633	1.15404	1.10002	0.722625	0.693436	0.649343	0.51935	0.152018	0.278609	0.989854	0.806681	0.561724	0.740448	0.932877	0.972929	___1	206	AT4G29860.1	206	TGDKIIQLPQSSPDESPNASTKGRGMCMAVQ	206
UID1066	NLS(ph)TPPPVVR	AT4G30160.1	>AT4G30160.1 | Symbols: VLN4, ATVLN4 | villin 4 | chr4:14754528-14759511 FORWARD LENGTH=974;>AT4G30160.2 | Symbols: VLN4 | villin 4 | chr4:14754528-14759511 FORWARD LENGTH=983	1.63599	1.78557	1.48225	1.83282	1.89843	1.81365	3.17089	0.171684	1.88119	1.50629	0.816744	4.71121	0.766322	0.956654	1.15624	0.743957	0.586074	0.119688	0.76729	0.610667	1.72701	1.70874	1.68143	0.565535	0.149801	0.957304	1.52091	0.233999	0.904124	0.925574	0.0840468	0.263969	0.999912	0.240204	___1	806	AT4G30160.1;AT4G30160.2	806;815	NALAATFESQNARNLSTPPPVVRKLYPRSVT	806
UID1074	SDS(ph)PVVNR	AT4G30935.1	>AT4G30935.1 | Symbols: WRKY32, ATWRKY32 | WRKY DNA-binding protein 32 | chr4:15051916-15053908 REVERSE LENGTH=466	0.0773894	0.15756	0.147678	0.0775506	0.242836	0.15774	0.188825	0.0898943	0.0757832	0.190634	0.0568803	0.310957	0.0946493	0.0943415	0.165231	0.210954	0.184527	0.159525	0.0740364	0.122111	0.140603	0.140575	0.144412	0.150231	0.0612548	0.0487752	0.0903501	0.0480545	0.999791	0.998369	0.988745	0.995368	0.994551	0.96267	___1	151	AT4G30935.1	151	LPLVSVPTKQEQRSDSPVVNRLSVTPVPRTP	151
UID1075	LS(ph)SAAAKPSVTA	AT4G31700.1	>AT4G31700.1 | Symbols: RPS6, RPS6A | ribosomal protein S6 | chr4:15346306-15347714 REVERSE LENGTH=250;>AT4G31700.2 | Symbols: RPS6, RPS6A | ribosomal protein S6 | chr4:15346306-15347075 REVERSE LENGTH=188	45.0045	16.5559	47.1083	52.4855	27.4444	37.2008	20.6377	39.596	9.84359	29.6321	34.1857	30.3912	18.6955	45.3498	37.1476	24.747	22.9231	7.92989	15.8527	25.5604	37.7197	27.382	33.154	19.4026	13.511	10.9885	8.74565	6.67981	0.663467	0.991332	0.1652	0.724668	0.822653	0.261786	___1	240	AT4G31700.1;AT4G31700.2	240;178	RDRRSESLAKKRSRLSSAAAKPSVTA_____	240
UID1081	S(ph)FGDVNEIGAR	AT4G32285.2	>AT4G32285.2 | Symbols: | ENTH/ANTH/VHS superfamily protein | chr4:15586003-15587910 FORWARD LENGTH=635;>AT4G32285.1 | Symbols: | ENTH/ANTH/VHS superfamily protein | chr4:15586003-15587910 FORWARD LENGTH=635	0.688109	0.122551	0.901424	1.13104	1.01097	1.41803	0.826637	1.63217	1.60405	0.99526	0.492124	0.306807	0.785356	0.79619	0.563899	1.1186	1.81166	0.869741	1.54968	0.894104	0.770818	1.29523	0.588875	1.24876	0.35541	0.326663	0.185003	0.372501	0.209653	0.991775	0.256471	0.999196	0.130592	0.162888	___1	207	AT4G32285.2;AT4G32285.1	207;207	DYETGNGFGMPKRSRSFGDVNEIGAREEKKS	207
UID1084	AAS(ph)FQPER	AT4G32350.1	>AT4G32350.1 | Symbols: | Regulator of Vps4 activity in the MVB pathway protein | chr4:15617634-15620642 FORWARD LENGTH=732	0.407688	0.419714	0.337674	0.404694	0.375397	0.229222	0.642951	0.277673	0.54484	0.0653915	0.230499	0.838428	0.184948	0.327865	0.280042	0.251391	0.193092	0.224615	0.212808	0.254694	0.389034	0.352016	0.372356	0.22732	0.0295238	0.211935	0.237895	0.0233163	0.726367	0.938814	0.421843	0.951635	0.964122	0.752778	___1	700	AT4G32350.1	700	LAGPSEPAKTFARAASFQPERSSEAKHVHPK	700
UID1085	S(ph)LPAEQLAGPSEPAK	AT4G32350.1	>AT4G32350.1 | Symbols: | Regulator of Vps4 activity in the MVB pathway protein | chr4:15617634-15620642 FORWARD LENGTH=732	0.732665	0.126131	0.639952	1.33411	1.23335	0.739834	0.151159	1.83509	1.42049	0.553488	1.33501	0.913411	1.01874	1.36849	0.887479	0.579098	0.404765	0.985351	0.532965	1.31022	0.813241	0.940011	1.10463	0.76248	0.437364	0.607252	0.206784	0.335844	0.996151	0.644107	0.99616	1	0.769693	0.769595	___1	679	AT4G32350.1	679	ESDEEMMIHQPARSRSLPAEQLAGPSEPAKT	679
UID1087	VLTNYEAIASGLPGTSSQIEKPKS(ph)ETGK	AT4G32760.1	>AT4G32760.1 | Symbols: | ENTH/VHS/GAT family protein | chr4:15799376-15803832 FORWARD LENGTH=675;>AT4G32760.2 | Symbols: | ENTH/VHS/GAT family protein | chr4:15799376-15803832 FORWARD LENGTH=676	0.144885	0.197328	0.931496	1.1575	1.21442	0.175522	0.197945	1.41469	0.133657	0.281825	1.29541	0.131012	1.47134	1.80975	1.73478	1.35012	1.49078	1.39254	1.22838	0.98574	0.729126	0.440727	1.28846	1.28951	0.465642	0.489371	0.607309	0.173671	0.717723	0.710616	0.412025	0.0746295	0.185077	0.953896	___1	282	AT4G32760.1;AT4G32760.2	282;282	ASGLPGTSSQIEKPKSETGKSLVDVDGPLID	282
UID1090	SVSS(ph)GEKVESLNR	AT4G34340.1	>AT4G34340.1 | Symbols: TAF8 | TBP-associated factor 8 | chr4:16426771-16427832 REVERSE LENGTH=353	0.122171	0.739327	0.549118	0.544574	0.564805	0.0497385	1.00016	0.125734	0.477175	0.578691	0.0906427	0.178221	1.14201	0.665786	0.641833	0.549326	1.04391	0.492048	0.849299	0.866977	0.503999	0.446299	0.543698	0.760313	0.204231	0.342129	0.379827	0.207945	0.868878	0.995427	0.79611	0.364332	0.94967	0.665798	___1	249	AT4G34340.1	249	KEEMRDDESELRSVSSGEKVESLNRDGLSVI	249
UID1091	ASS(ph)TEVR	AT4G35060.1	>AT4G35060.1 | Symbols: HIPP25 | Heavy metal transport/detoxification superfamily protein | chr4:16685874-16686419 REVERSE LENGTH=153;>AT4G38580.1 | Symbols: ATFP6, HIPP26, FP6 | farnesylated protein 6 | chr4:18034596-18035693 FORWARD LENGTH=153	3.25482	25.1774	1.05619	3.62211	20.7244	10.8896	7.65812	24.9557	17.0527	24.4248	1.32922	32.2102	6.1847	2.81326	9.86118	12.627	9.35496	12.0272	4.73357	9.75967	10.767	16.9962	10.4797	9.70049	10.0855	6.97182	11.2566	2.78465	0.402427	0.999975	0.871248	0.831047	0.423736	0.887977	___1	133	AT4G35060.1;AT4G38580.1	133;133	NTEYDPHVSRLARASSTEVRYTTAFSDENAS	133
UID1098	DM(ox)VSRDDS(ph)FVTK	AT4G35470.1	>AT4G35470.1 | Symbols: PIRL4 | plant intracellular ras group-related LRR 4 | chr4:16846531-16848448 FORWARD LENGTH=549	1.41824	1.53086	3.85147	2.37081	2.87168	3.82228	4.14745	5.03423	2.98056	4.14764	1.99104	0.290283	2.15667	3.26782	2.09782	2.17348	1.4675	2.42267	2.32341	1.86803	2.40861	4.02643	1.96073	2.05102	0.899885	0.660382	0.954671	0.346787	0.368668	0.687179	0.989225	0.234624	0.0576625	0.852383	___1	167	AT4G35470.1	167	ERAPVRPKDMVSRDDSFVTKSKPSSLYSDGF	167
UID1100	SDS(ph)QSSLNFSER	AT4G35470.1	>AT4G35470.1 | Symbols: PIRL4 | plant intracellular ras group-related LRR 4 | chr4:16846531-16848448 FORWARD LENGTH=549	2.01086	2.22791	1.68475	2.3115	2.04245	1.8273	7.0762	1.6199	2.21646	2.11545	1.83637	3.42672	1.9631	1.43872	1.3261	1.71053	1.70358	0.135737	0.0541994	3.46534	2.05549	2.97106	1.9982	1.41388	0.216739	2.06337	0.752704	1.25402	0.987348	0.999108	0.229688	0.133504	0.966289	0.281614	___1	144	AT4G35470.1	144	RPPLPPATTTAARSDSQSSLNFSERAPVRPK	144
UID1104	GESEPIAAAAAVAGPSS(ph)PQSR	AT4G35890.1	>AT4G35890.1 | Symbols: | winged-helix DNA-binding transcription factor family protein | chr4:16997433-17000410 FORWARD LENGTH=523	0.182041	3.35534	2.3453	2.32957	0.415085	0.179411	2.94344	2.02193	3.9332	4.19942	6.21215	4.41354	4.65381	6.14586	4.68355	2.93464	3.30773	3.70991	3.24137	4.9222	1.72547	2.65548	5.22178	3.62317	1.22514	1.45819	0.787436	0.694886	0.820833	0.0689926	0.208845	0.641974	0.299217	0.919754	___1	67	AT4G35890.1	67	ESEPIAAAAAVAGPSSPQSRAPIEPIASVSV	67
UID1108	ISGNHGSPTASVAQS(ph)PR	AT4G35890.1	>AT4G35890.1 | Symbols: | winged-helix DNA-binding transcription factor family protein | chr4:16997433-17000410 FORWARD LENGTH=523	1.13235	0.335261	0.681099	0.88579	0.880195	0.637993	0.150815	1.03942	0.498795	0.633826	0.938256	0.278306	0.637931	0.161718	0.760503	0.88625	0.753213	0.155401	0.452589	0.53867	0.782939	0.59217	0.555343	0.557224	0.265673	0.28544	0.29231	0.252755	0.813646	0.700558	0.757446	0.999549	0.996738	0.999622	___1	33	AT4G35890.1	33	RISGNHGSPTASVAQSPRRPSRQVSSPWTQI	33
UID1109	AAS(ph)PDPLGESSSSGTAR	AT4G35980.1	>AT4G35980.1 | Symbols: | unknown protein;FUNCTIONS IN: molecular_function unknown;INVOLVED IN: biological_process unknown;LOCATED IN: cellular_component unknown;EXPRESSED IN: 24 plant structures;EXPRESSED DURING: 15 growth stages;Has 30201 Blast hi	1.54248	2.26799	0.961249	1.9183	0.901805	2.31068	2.8645	0.525665	0.11197	0.165521	2.54123	5.03022	1.01648	1.09082	2.16459	0.684687	1.74207	0.0840327	0.156579	2.47782	1.51836	1.19567	2.36867	1.02904	0.531598	1.15869	1.45716	0.935968	0.589933	0.964276	0.505624	0.998902	0.332798	0.270279	___1	63	AT4G35980.1	63	GMPTSLKGRDSSRAASPDPLGESSSSGTARL	63
UID1112	STS(ph)VPYYAPSIK	AT4G36500.1	>AT4G36500.1 | Symbols: | unknown protein;FUNCTIONS IN: molecular_function unknown;INVOLVED IN: biological_process unknown;LOCATED IN: mitochondrion;EXPRESSED IN: 22 plant structures;EXPRESSED DURING: 13 growth stages;BEST Arabidopsis thaliana prote	1.88025	1.42674	0.105234	1.60656	1.86199	1.02037	3.2868	1.57852	0.803901	1.87237	1.57254	0.235258	1.42874	1.96139	2.28154	1.84153	1.88108	1.03207	1.01168	0.143795	1.37615	1.71239	1.49589	1.18203	0.657424	0.874817	0.69764	0.640789	0.885002	0.986738	0.998564	0.813311	0.97866	0.96012	___1	39	AT4G36500.1	39	DSTFSLLGAKLRRSTSVPYYAPSIKLGAGGV	39
UID1113	SDEIS(ph)DPEQQIK	AT4G37300.1	>AT4G37300.1 | Symbols: MEE59 | maternal effect embryo arrest 59 | chr4:17554805-17555498 FORWARD LENGTH=173	0.600734	0.092527	0.587858	0.305843	0.54376	0.712717	0.737374	0.612255	0.460399	0.326615	0.420351	1.02946	0.75085	0.136687	0.57307	0.536026	0.815456	0.777596	0.561302	1.19815	0.426144	0.569872	0.582084	0.777705	0.198111	0.155831	0.301081	0.23809	0.668743	0.849773	0.244822	0.847686	0.986424	0.666071	___1	13	AT4G37300.1	13	___MSTMKPSRSDEISDPEQQIKNANQIRAD	13
UID1128	(ac)AKS(ph)PETEHPNK	AT4G39330.1	>AT4G39330.1 | Symbols: ATCAD9, CAD9 | cinnamyl alcohol dehydrogenase 9 | chr4:18291268-18292772 FORWARD LENGTH=360;>AT4G39330.2 | Symbols: ATCAD9, CAD9 | cinnamyl alcohol dehydrogenase 9 | chr4:18291268-18292740 FORWARD LENGTH=311	2.02602	0.0936997	0.298402	0.161125	0.564241	0.0762595	0.187464	0.930511	0.450647	0.192071	2.56152	0.215028	0.251921	0.21636	0.236049	0.946618	0.173207	0.200145	2.00018	0.311344	0.628697	0.36739	0.696175	0.726298	0.717021	0.307215	0.93277	0.696597	0.970413	0.999689	0.976655	0.831474	0.949223	0.989092	___1	4	AT4G39330.1;AT4G39330.2	4;4	____________MAKSPETEHPNKVFGWGAR	4
UID1131	SDS(ph)SVSEDGPK	AT4G39680.2	>AT4G39680.2 | Symbols: | SAP domain-containing protein | chr4:18414604-18416938 REVERSE LENGTH=633;>AT4G39680.1 | Symbols: | SAP domain-containing protein | chr4:18414604-18416938 REVERSE LENGTH=633	0.972752	0.792447	0.453321	0.498006	2.62381	0.452649	0.808257	0.831056	0.650851	0.192725	1.65927	1.21963	1.84819	0.359502	1.04885	1.75774	4.55789	2.66042	0.841572	0.830802	1.06807	0.587108	1.22709	2.12968	0.801034	0.239206	0.520975	1.39015	0.659066	0.951248	0.391059	0.0572905	0.361742	0.69338	___1	436	AT4G39680.2;AT4G39680.1	436;436	TPRSTGLKRDFSRSDSSVSEDGPKERVVPPS	436
UID1139	LKPQS(ph)PLGGTTQENEGFTDK	AT5G03040.3	>AT5G03040.3 | Symbols: iqd2 | IQ-domain 2 | chr5:710380-712406 REVERSE LENGTH=461;>AT5G03040.2 | Symbols: iqd2 | IQ-domain 2 | chr5:710380-712406 REVERSE LENGTH=461;>AT5G03040.1 | Symbols: iqd2 | IQ-domain 2 | chr5:710380-712406 REVERSE LENGTH=461	2.27925	1.09031	2.85687	2.0002	1.79764	2.88872	0.534941	2.3646	3.7968	2.92537	3.72812	0.260108	2.87146	2.65232	4.14633	2.4481	2.31819	2.89102	3.95376	3.71301	2.00485	2.50209	2.73167	3.06482	0.579754	1.08568	1.35119	0.660056	0.996986	0.999815	0.765385	0.865238	0.999317	0.807112	___1	406	AT5G03040.3;AT5G03040.2;AT5G03040.1	406;406;406	YMVPTKSARARLKPQSPLGGTTQENEGFTDK	406
UID1143	SAAAVAQEPS(ph)SPK	AT5G03110.1	>AT5G03110.1 | Symbols: | FUNCTIONS IN: molecular_function unknown;INVOLVED IN: biological_process unknown;LOCATED IN: plasma membrane;BEST Arabidopsis thaliana protein match is: protamine P1 family protein (TAIR:AT2G37100.1);Has 81 Blast hits to 73 p	0.159048	0.287511	0.47875	0.121136	0.573094	0.532582	1.38854	0.0717118	0.364115	0.143899	0.63959	1.67325	0.657236	0.502092	1.08898	0.162435	0.101176	0.181806	0.0870575	0.932769	0.323908	0.50017	0.91223	0.293049	0.17646	0.473132	0.428477	0.321846	0.995878	0.21044	0.902899	0.802632	0.296358	0.0636827	___1	66	AT5G03110.1	66	FVRRNKSAAAVAQEPSSPKVTCMGQVRVNRS	66
UID1144	SAAAVAQEPSS(ph)PK	AT5G03110.1	>AT5G03110.1 | Symbols: | FUNCTIONS IN: molecular_function unknown;INVOLVED IN: biological_process unknown;LOCATED IN: plasma membrane;BEST Arabidopsis thaliana protein match is: protamine P1 family protein (TAIR:AT2G37100.1);Has 81 Blast hits to 73 p	0.471553	0.917123	0.211613	0.618482	0.171523	0.532582	1.38854	1.20891	0.364115	0.615643	0.137806	1.67325	0.16421	0.502092	0.147056	0.553122	0.73579	0.675332	0.482506	0.0993221	0.478059	0.821957	0.524883	0.509215	0.274771	0.401664	0.590243	0.223421	0.653457	0.962194	0.999388	0.722274	0.379957	0.930884	___1	67	AT5G03110.1	67	VRRNKSAAAVAQEPSSPKVTCMGQVRVNRSK	67
UID1149	IFVGGLS(ph)PEVTDR	AT5G04280.1	>AT5G04280.1 | Symbols: | RNA-binding (RRM/RBD/RNP motifs) family protein with retrovirus zinc finger-like domain | chr5:1192461-1195413 FORWARD LENGTH=310	1.46155	1.49653	1.05364	1.62121	1.36585	2.2083	2.17484	0.14786	2.39327	1.90299	2.3505	1.90437	1.78001	2.25116	2.34845	2.95075	0.178887	1.94602	2.26406	1.09127	1.39975	1.76545	2.1269	1.6862	0.191401	0.823819	0.238483	0.96192	0.998059	0.851757	0.993152	0.999706	0.764088	0.712234	___1	15	AT5G04280.1	15	_MAAKEGSRIFVGGLSPEVTDRDLERAFSRF	15
UID1152	LKTESSS(ph)ADNIQEDDGSSLR	AT5G04420.3	>AT5G04420.3 | Symbols: | Galactose oxidase/kelch repeat superfamily protein | chr5:1246867-1249455 REVERSE LENGTH=514;>AT5G04420.2 | Symbols: | Galactose oxidase/kelch repeat superfamily protein | chr5:1246867-1249455 REVERSE LENGTH=514;>AT5G04420.1 | S	0.176127	2.05467	1.85132	0.179931	1.74442	2.66083	2.46011	1.73814	1.62241	2.3575	2.56871	0.295198	1.26676	1.85073	3.02214	0.113353	4.30382	1.68708	0.0646273	4.69738	1.20129	2.1678	1.80071	2.17325	0.841418	0.411478	0.962901	1.9918	0.577153	0.858438	0.999972	0.602148	0.955702	0.876656	___1	83	AT5G04420.3;AT5G04420.2;AT5G04420.1	83;83;83	RSLTWSSLKLKTESSSADNIQEDDGSSLREA	83
UID1153	SAS(ph)DEEEDGTVQR	AT5G04420.3	>AT5G04420.3 | Symbols: | Galactose oxidase/kelch repeat superfamily protein | chr5:1246867-1249455 REVERSE LENGTH=514;>AT5G04420.2 | Symbols: | Galactose oxidase/kelch repeat superfamily protein | chr5:1246867-1249455 REVERSE LENGTH=514;>AT5G04420.1 | S	0.932594	1.2316	0.512869	0.464637	0.519618	0.525124	0.902944	0.683475	0.967557	0.493536	0.745142	1.10718	0.903894	0.39837	0.74781	0.867392	1.23268	1.05154	0.898703	1.17351	0.732263	0.714527	0.780479	1.04476	0.301478	0.192458	0.232503	0.144725	0.999812	0.974295	0.230388	0.26037	0.985941	0.418879	___1	492	AT5G04420.3;AT5G04420.2;AT5G04420.1	492;492;492	SIEAEVEMLRRQRSASDEEEDGTVQRQGSAG	492
UID1154	(ac)M(ox)ESTESYAAGS(ph)PEELAK	AT5G04430.1	>AT5G04430.1 | Symbols: BTR1, BTR1S | binding to TOMV RNA 1L (long form) | chr5:1250602-1253523 REVERSE LENGTH=313;>AT5G04430.2 | Symbols: BTR1, BTR1L | binding to TOMV RNA 1L (long form) | chr5:1250602-1253523 REVERSE LENGTH=334	6.49271	9.5168	4.45696	3.69793	3.65286	6.58263	9.23587	3.09809	2.82019	5.33498	4.80726	4.226	6.4702	4.40945	4.28676	5.35639	7.47867	11.1506	6.69067	9.83807	5.56345	5.41435	4.83993	8.10288	2.22923	2.36939	0.83989	2.1084	0.995304	0.985108	0.319197	0.224731	0.99946	0.18742	___1	11	AT5G04430.1;AT5G04430.2	11;11	_____MESTESYAAGSPEELAKRSPEPHDSS	11
UID1156	SYS(ph)AGSNVAPR	AT5G04840.1	>AT5G04840.1 | Symbols: | bZIP protein | chr5:1406005-1407648 FORWARD LENGTH=307	0.31387	0.237547	0.132429	0.14983	0.0908094	0.168071	0.871189	0.212059	0.494283	0.346571	0.4202	1.25732	0.431813	0.38602	0.337858	0.839943	0.126024	0.469663	0.409172	0.434194	0.184897	0.418434	0.566643	0.455799	0.0803009	0.253447	0.34688	0.227662	0.24989	0.0508061	0.162381	0.993002	0.800124	0.91694	___1	280	AT5G04840.1	280	YLGSTNNSNRLVRSYSAGSNVAPRTASSHLD	280
UID1158	VSS(ph)AGLR	AT5G04870.1	>AT5G04870.1 | Symbols: CPK1, ATCPK1 | calcium dependent protein kinase 1 | chr5:1417015-1419877 REVERSE LENGTH=610;>AT3G10660.1 | Symbols: CPK2, ATCPK2 | calmodulin-domain protein kinase cdpk isoform 2 | chr3:3331599-3334268 REVERSE LENGTH=646	0.330386	0.312436	0.298316	0.402416	0.305633	0.36565	0.158975	0.382372	0.251794	0.256943	0.243025	0.307548	0.204953	0.297291	0.240524	0.305029	0.242602	0.276838	0.152943	0.104076	0.329837	0.283147	0.258668	0.216297	0.0378158	0.0821472	0.0383151	0.0759446	0.74979	0.584823	0.0911271	0.439814	0.991869	0.602673	___1	130	AT5G04870.1;AT3G10660.1	130;166	PPAKPKKPKHMKRVSSAGLRTESVLQRKTEN	130
UID1160	DLS(ph)RGEATLDR	AT5G04990.1	>AT5G04990.1 | Symbols: SUN1, ATSUN1 | SAD1/UNC-84 domain protein 1 | chr5:1471698-1473770 REVERSE LENGTH=471	0.633129	0.824217	0.83014	0.835314	1.32113	1.44018	0.968297	1.07057	1.11561	2.25118	0.882786	0.339626	1.11391	0.533766	1.00467	1.10682	1.07493	0.901106	1.67407	0.845294	0.888786	1.36917	0.774951	1.12044	0.229238	0.468431	0.292222	0.294135	0.295292	0.818537	0.736483	0.851284	0.0672462	0.266785	___1	54	AT5G04990.1	54	ANGGVGEAGGTSRDLSRGEATLDRSQGQDLG	54
UID1163	SVS(ph)AATGTNTTATQR	AT5G04990.1	>AT5G04990.1 | Symbols: SUN1, ATSUN1 | SAD1/UNC-84 domain protein 1 | chr5:1471698-1473770 REVERSE LENGTH=471	1.9592	2.03335	2.12866	1.22121	1.57309	2.22332	4.1987	1.79009	2.29384	3.45831	1.96936	6.8596	1.78584	2.18362	1.22677	0.922516	2.3866	3.62783	2.7605	1.45748	1.7831	2.79285	2.80504	2.23099	0.338489	0.894221	2.05201	0.955633	0.515286	0.793412	0.967731	0.779602	0.962241	0.965087	___1	77	AT5G04990.1	77	RSQGQDLGPVTRRSVSAATGTNTTATQRRTR	77
UID1166	VQS(ph)LAESNLSSLPDR	AT5G05600.1	>AT5G05600.1 | Symbols: | 2-oxoglutarate (2OG) and Fe(II)-dependent oxygenase superfamily protein | chr5:1672266-1674602 FORWARD LENGTH=371	2.60386	3.12727	1.70769	2.42483	0.138256	3.22762	5.76492	3.69585	2.20027	3.35492	2.13798	7.59082	2.51999	2.21317	2.21169	2.35193	3.75997	2.8466	2.77238	2.43323	2.00038	3.64872	3.33473	2.83282	1.03609	1.1698	2.13211	0.500874	0.217632	0.391285	0.428793	0.963654	0.977087	0.999864	___1	29	AT5G05600.1	29	KGSMDEWPEPIVRVQSLAESNLSSLPDRYIK	29
UID1167	NISGSM(ox)QS(ph)PR	AT5G06140.1	>AT5G06140.1 | Symbols: SNX1, ATSNX1 | sorting nexin 1 | chr5:1856212-1858752 REVERSE LENGTH=402	0.146023	0.186904	0.134344	0.244643	0.226951	0.0946451	0.127079	0.0952005	0.200752	0.067685	0.144396	0.335133	0.114722	0.271049	0.203457	0.21766	0.106055	0.152437	0.0611584	0.0970114	0.187773	0.117072	0.213751	0.126864	0.0432842	0.0458757	0.0809189	0.0539245	0.227311	0.98844	0.320348	0.995579	0.134289	0.19729	___1	16	AT5G06140.1	16	MESTEQPRNISGSMQSPRSPSSHPYLSVSVT	16
UID1170	SPS(ph)SLSSDYIK	AT5G07120.1	>AT5G07120.1 | Symbols: SNX2b | sorting nexin 2B | chr5:2207065-2209355 REVERSE LENGTH=572	2.61815	3.32474	1.71274	2.19464	1.86602	2.69017	5.95081	2.19863	2.4157	2.30778	2.05394	4.81056	1.40414	2.15261	1.49911	3.76437	0.169121	1.63907	1.33802	2.23256	2.34326	3.11262	2.38407	1.82863	0.580737	1.42847	1.24851	1.17821	0.948686	0.998918	0.535617	0.264671	0.903278	0.620276	___1	135	AT5G07120.1	135	EDGHSQSSDSLSRSPSSLSSDYIKITVSNPQ	135
UID1172	AAS(ph)NPNLVALK	AT5G07980.1	>AT5G07980.1 | Symbols: | dentin sialophosphoprotein-related | chr5:2549432-2554669 REVERSE LENGTH=1501	0.0528318	0.172236	0.145049	0.178836	0.26401	0.107684	0.305682	0.340497	0.208949	0.130752	0.244495	1.11876	0.202467	0.104245	0.293322	0.433371	0.223692	0.251576	0.193444	0.232286	0.162593	0.218713	0.392657	0.266874	0.0678197	0.0922551	0.368346	0.0853327	0.839413	0.345129	0.463068	0.908732	0.809177	0.995709	___1	603	AT5G07980.1	603	KNEGVEDRLGIWKAASNPNLVALKEQNPSMQ	603
UID1173	GEQQS(ph)PSKSDSLVR	AT5G07980.1	>AT5G07980.1 | Symbols: | dentin sialophosphoprotein-related | chr5:2549432-2554669 REVERSE LENGTH=1501	0.37459	0.97742	0.618442	0.428852	0.507894	0.325623	0.765706	0.450673	0.589636	1.17911	0.541176	0.258401	1.0572	1.00468	0.577707	1.14633	0.677497	0.945836	0.202189	0.784203	0.58144	0.662149	0.687832	0.751212	0.214312	0.297053	0.301619	0.316843	0.992969	0.987902	0.957587	0.995362	0.999938	0.997902	___1	1135	AT5G07980.1	1135	SAIDPQKVAPKGEQQSPSKSDSLVRDGLNHR	1135
UID1187	SRLS(ph)SAPAKPVAA	AT5G10360.2	>AT5G10360.2 | Symbols: EMB3010 | Ribosomal protein S6e | chr5:3258734-3260142 REVERSE LENGTH=197;>AT5G10360.1 | Symbols: EMB3010, RPS6B | Ribosomal protein S6e | chr5:3258734-3260142 REVERSE LENGTH=249	15.2304	6.74913	23.9556	18.4117	12.1645	17.973	0.266207	16.199	3.43209	0.109317	13.5412	0.397865	6.75752	18.7936	24.6717	9.77939	9.67349	2.51113	9.18079	4.09186	15.3023	7.59592	12.8324	7.04733	5.78888	7.85885	8.57588	3.10562	0.199747	0.880294	0.81856	0.628205	0.547984	0.999084	___1	188	AT5G10360.2;AT5G10360.1	188;240	RDRRSESLAKKRSRLSSAPAKPVAA______	188
UID1191	LPQS(ph)PVTK	AT5G11070.1	>AT5G11070.1 | Symbols: | unknown protein;Has 1807 Blast hits to 1807 proteins in 277 species: Archae - 0;Bacteria - 0;Metazoa - 736;Fungi - 347;Plants - 385;Viruses - 0;Other Eukaryotes - 339 (source: NCBI BLink). | chr5:3516440-3516898 REVERSE LE	0.590816	0.512984	0.712769	0.529589	0.636004	0.563049	0.69951	0.469789	0.600191	0.166168	0.524282	1.79768	0.310271	0.466197	0.71403	0.578649	0.357759	0.443784	0.227524	0.379922	0.596432	0.499741	0.762492	0.397527	0.0728882	0.182304	0.533479	0.114662	0.797676	0.997305	0.473687	0.941911	0.689856	0.370453	___1	137	AT5G11070.1	137	DDDGSFPNFTARLPQSPVTKTRSATVDLISF	137
UID1193	YGS(ph)TDHDNLSSGKK	AT5G11710.1	>AT5G11710.1 | Symbols: | ENTH/VHS family protein | chr5:3772981-3776316 FORWARD LENGTH=560	1.52682	0.0533641	0.934499	0.59456	0.255286	0.278284	1.46269	0.382114	0.934642	0.857189	0.176456	0.146729	0.924222	0.705957	0.226848	0.640753	0.391369	1.0786	0.200714	0.527001	0.672906	0.782984	0.436043	0.567687	0.521915	0.425658	0.318127	0.294543	0.840032	0.979952	0.98866	0.954813	0.627491	0.895298	___1	234	AT5G11710.1	234	EEQSYTSKKSFSRYGSTDHDNLSSGKKSPDS	234
UID1197	SDGTPSEANS(ph)PR	AT5G12350.1	>AT5G12350.1 | Symbols: | Regulator of chromosome condensation (RCC1) family with FYVE zinc finger domain | chr5:3995789-4000545 FORWARD LENGTH=1075;>AT5G19420.1 | Symbols: | Regulator of chromosome condensation (RCC1) family with FYVE zinc finger domain	0.235513	0.150518	0.127637	0.318511	0.0919023	0.243932	0.320559	0.179618	0.327108	0.140459	0.189776	0.402356	0.23224	0.376642	0.225043	0.129208	0.196941	0.209744	0.145872	0.113638	0.184816	0.242335	0.285212	0.15908	0.081882	0.074324	0.0867369	0.0377677	0.554768	0.211757	0.985927	0.367371	0.890377	0.11943	___1	151	AT5G12350.1;AT5G19420.1;AT5G19420.2	151;152;186	RRTESRSDGTPSEANSPRTYTRRSSPLHSPF	151
UID1206	TLETEHQPEPSSSS(ph)PDQK	AT5G13200.1	>AT5G13200.1 | Symbols: | GRAM domain family protein | chr5:4207081-4208079 FORWARD LENGTH=272	5.32801	1.90292	10.7061	1.90137	1.92649	9.59313	0.915425	2.94077	5.28587	7.26258	1.30045	0.996015	1.49717	1.46014	2.28301	1.63111	4.80859	0.0980115	7.39427	2.91575	4.35298	5.19955	1.50736	3.36955	3.44134	3.06669	0.426203	2.53773	0.992658	0.619059	0.780357	0.624007	0.460249	0.991982	___1	33	AT5G13200.1	33	PKTLETEHQPEPSSSSPDQKKWGTHVMGAPA	33
UID1214	SYGS(ph)MDSLEPSK	AT5G14540.1	>AT5G14540.1 | Symbols: | Protein of unknown function (DUF1421) | chr5:4687333-4689624 REVERSE LENGTH=547	0.853357	1.72961	1.28681	1.49651	1.25324	0.372154	3.14266	1.66671	3.46192	2.42201	2.22556	3.15238	2.34849	3.02081	2.74275	1.12443	1.88318	2.51905	3.74648	2.82155	1.3239	2.21309	2.698	2.41894	0.290577	1.10949	0.362774	0.882868	0.801783	0.17428	0.384112	0.880939	0.598304	0.951551	___1	104	AT5G14540.1	104	SDPKPVSASSARSYGSMDSLEPSKLFAEKDR	104
UID1217	FKVTSADLS(ph)PK	AT5G14720.1	>AT5G14720.1 | Symbols: | Protein kinase superfamily protein | chr5:4748212-4752642 REVERSE LENGTH=674	0.823712	0.34712	1.50979	1.4582	1.57335	0.988728	0.628943	1.31283	0.948767	0.536733	1.19312	0.652453	0.69867	0.84361	0.859451	0.672174	0.899861	0.740824	0.517821	0.245441	1.14243	0.8832	0.849461	0.615224	0.480511	0.277382	0.189624	0.22193	0.933124	0.921617	0.24853	0.543452	0.999982	0.564712	___1	549	AT5G14720.1	549	HVEHKGRFKVTSADLSPKGSTNSTFTPFSGG	549
UID1221	ACS(ph)SSSSSGYFAR	AT5G14780.1	>AT5G14780.1 | Symbols: FDH | formate dehydrogenase | chr5:4777043-4779190 FORWARD LENGTH=384	1.03242	0.645602	0.370302	0.156738	0.510571	0.673668	2.33393	0.103191	0.520326	1.28737	0.09173	1.61182	0.0774639	0.0801365	0.250943	0.136698	0.257915	0.297156	0.494992	0.483004	0.543126	0.983696	0.422419	0.333953	0.293302	0.774786	0.598262	0.137255	0.945157	0.496269	0.908213	0.62579	0.233748	0.866765	___1	15	AT5G14780.1	15	_MAMRQAAKATIRACSSSSSSGYFARRQFNA	15
UID1226	(ac)SS(ph)DSSREENVYLAK	AT5G16050.1	>AT5G16050.1 | Symbols: GRF5, GF14 UPSILON | general regulatory factor 5 | chr5:5244008-5245402 REVERSE LENGTH=268	1.23822	0.924555	0.172092	0.511362	0.942799	0.144473	2.6765	0.210106	1.23026	1.12019	0.0820145	0.342019	1.23588	0.970032	0.763922	0.428214	0.474194	0.818502	0.731232	0.674507	0.757805	1.07631	0.678773	0.62533	0.373261	0.917045	0.417606	0.150097	0.999935	0.969898	0.999953	0.999557	0.95801	0.978581	___1	3	AT5G16050.1	3	_____________MSSDSSREENVYLAKLAE	3
UID1229	LTAGTS(ph)LVNEK	AT5G16840.3	>AT5G16840.3 | Symbols: BPA1 | binding partner of acd11 1 | chr5:5536042-5538026 FORWARD LENGTH=257;>AT5G16840.1 | Symbols: BPA1 | binding partner of acd11 1 | chr5:5536042-5538026 FORWARD LENGTH=259;>AT5G16840.2 | Symbols: BPA1 | binding partner of acd11	0.566471	0.809863	0.723162	0.566709	0.400555	0.453603	0.840065	0.130391	0.323309	0.25918	0.39693	1.00305	0.370738	0.352419	0.191178	0.32461	0.330638	0.354478	0.254883	0.155357	0.613352	0.40131	0.462864	0.283993	0.141655	0.242867	0.279518	0.0723718	0.301241	0.593137	0.106078	0.918061	0.946095	0.644505	___1	155	AT5G16840.3;AT5G16840.1;AT5G16840.2	155;157;158	LDQKIGLSQKLTAGTSLVNEKIKAVDQNFQV	155
UID1232	ISAGVSSM(ox)S(ph)FK	AT5G16880.2	>AT5G16880.2 | Symbols: | Target of Myb protein 1 | chr5:5549658-5551274 FORWARD LENGTH=407;>AT5G16880.1 | Symbols: | Target of Myb protein 1 | chr5:5549658-5551274 FORWARD LENGTH=407;>AT5G16880.3 | Symbols: | Target of Myb protein 1 | chr5:5549658-5551	8.23646	4.91598	6.02809	3.82147	7.56971	3.38485	10.5324	9.9814	4.44273	3.8483	1.98492	12.8751	4.55398	6.08475	6.00848	2.84235	2.84036	3.24369	5.03492	5.1446	6.11434	6.43794	6.30145	3.82118	1.63232	3.141	3.60645	1.04673	0.999655	0.987015	0.443048	0.497614	0.995319	0.63546	___1	35	AT5G16880.2;AT5G16880.1;AT5G16880.3	35;35;35	GSEVSNKISAGVSSMSFKVKELFQGPNPTDK	35
UID1254	NSTSIS(ph)PVSSPALNR	AT5G20900.1	>AT5G20900.1 | Symbols: JAZ12, TIFY3B | jasmonate-zim-domain protein 12 | chr5:7090883-7092201 FORWARD LENGTH=187	0.168981	1.32782	0.473596	0.59507	0.854053	0.746363	1.87672	0.666193	1.08755	1.03199	0.955022	1.9911	0.871654	1.12387	0.941421	0.894604	0.644468	0.960205	0.0850001	1.07569	0.683904	1.08176	1.17661	0.731992	0.390088	0.428872	0.415593	0.352961	0.560797	0.429538	0.999991	0.543707	0.995507	0.414066	___1	97	AT5G20900.1	97	RIAAKAMETKNSTSISPVSSPALNRAPSFSS	97
UID1255	STSAETIGDGDKDS(ph)PK	AT5G21160.1	>AT5G21160.1 | Symbols: | LA RNA-binding protein | chr5:7199191-7203879 REVERSE LENGTH=826;>AT5G21160.2 | Symbols: | LA RNA-binding protein | chr5:7198817-7203879 REVERSE LENGTH=832;>AT5G21160.3 | Symbols: | LA RNA-binding protein | chr5:7198817-7203879	0.929647	1.49771	1.74935	1.22333	1.63138	1.94968	1.43731	1.7167	0.696564	0.875958	1.81404	0.479104	2.12715	1.31157	0.920892	2.93926	2.79052	2.86302	1.30096	2.64374	1.40628	1.33524	1.33055	2.5075	0.29576	0.480064	0.593545	0.611098	0.981817	0.938557	0.204144	0.108442	0.996975	0.0751072	___1	378	AT5G21160.1;AT5G21160.2;AT5G21160.3	378;378;378	KKSTSAETIGDGDKDSPKSITSGDNFGNPSK	378
UID1261	NTS(ph)MADLGSEVKR	AT5G22000.3	>AT5G22000.3 | Symbols: RHF2A | RING-H2 group F2A | chr5:7277436-7279553 FORWARD LENGTH=375;>AT5G22000.2 | Symbols: RHF2A | RING-H2 group F2A | chr5:7277436-7279553 FORWARD LENGTH=375;>AT5G22000.1 | Symbols: RHF2A | RING-H2 group F2A | chr5:7277436-7279553	1.09639	0.115521	1.0583	1.2363	1.5714	1.3075	0.425292	1.89566	1.26443	0.616451	2.31722	0.271765	1.65921	1.7983	1.77807	2.13813	1.70811	1.12827	3.30108	2.87487	1.01558	1.10187	1.56491	2.23009	0.484998	0.527675	0.685128	0.782008	0.965915	0.734965	0.220956	0.42818	0.940729	0.75564	___1	294	AT5G22000.3;AT5G22000.2;AT5G22000.1	294;294;294	KNTRNWKDRLFSRNTSMADLGSEVKREVSAG	294
UID1266	S(ph)PPPPPPTQR	AT5G24460.1	>AT5G24460.1 | Symbols: | unknown protein;INVOLVED IN: biological_process unknown;LOCATED IN: cell wall;EXPRESSED IN: 24 plant structures;EXPRESSED DURING: 15 growth stages;Has 1807 Blast hits to 1807 proteins in 277 species: Archae - 0;Bacteria - 0	0.561435	0.584539	0.767504	0.708554	0.558661	0.49786	0.727632	1.00607	0.49919	0.777901	0.610417	1.57023	0.411828	0.511598	0.742322	0.933056	0.477892	0.595838	0.457459	0.829092	0.636138	0.701731	0.769278	0.658668	0.0857283	0.190621	0.415127	0.190497	0.988244	0.98174	1	0.989251	0.999946	0.983076	___1	78	AT5G24460.1	78	PLNPRRRSITAMSRRSPPPPPPTQRFANPQS	78
UID1272	(ac)MESS(ph)QATTKPTR	AT5G27670.1	>AT5G27670.1 | Symbols: HTA7 | histone H2A 7 | chr5:9792807-9793365 REVERSE LENGTH=150	0.773988	1.91495	0.374157	1.27874	1.87553	1.19948	0.338327	0.413397	0.173829	0.953698	0.758526	3.57802	0.431722	1.45803	1.986	0.522513	0.507156	0.510569	0.817982	1.36607	1.24347	0.615746	1.64246	0.744859	0.604607	0.391957	1.10866	0.33229	0.334176	0.97379	0.761951	0.869385	0.174598	0.515022	___1	4	AT5G27670.1	4	____________MESSQATTKPTRGAGGRKG	4
UID1275	VVGTQAPVQLGS(ph)LR	AT5G28840.2	>AT5G28840.2 | Symbols: GME | GDP-D-mannose 3',5'-epimerase | chr5:10862472-10864024 REVERSE LENGTH=377;>AT5G28840.1 | Symbols: GME | GDP-D-mannose 3',5'-epimerase | chr5:10862472-10864024 REVERSE LENGTH=377	0.720657	0.0983751	1.04229	0.998606	0.504959	0.249348	1.02438	0.756968	1.05636	0.754316	0.42298	0.606234	0.515463	0.189772	0.555079	0.839955	0.253738	0.368905	0.561858	0.478341	0.672977	0.768274	0.457906	0.500559	0.347302	0.289203	0.146883	0.198844	0.901299	0.963513	0.992546	0.774134	0.659315	0.996989	___1	369	AT5G28840.2;AT5G28840.1	369;369	GSSKVVGTQAPVQLGSLRAADGKE_______	369
UID1276	(ac)GSHEQS(ph)PENNGSSTVSK	AT5G30490.2	>AT5G30490.2 | Symbols: | FUNCTIONS IN: molecular_function unknown;INVOLVED IN: biological_process unknown;LOCATED IN: cellular_component unknown;EXPRESSED IN: 22 plant structures;EXPRESSED DURING: 13 growth stages;CONTAINS InterPro DOMAIN/s: Craniof	0.110464	0.150825	0.172756	0.0534129	0.0821374	0.100366	0.183038	0.194204	0.0931366	0.149688	0.10244	0.334603	0.162982	0.165292	0.223091	0.0494515	0.145791	0.0991574	0.137214	0.135487	0.113919	0.144086	0.197682	0.11342	0.0436046	0.0413951	0.0783802	0.0357671	0.744868	0.207724	0.99998	0.765712	0.723946	0.220587	___1	7	AT5G30490.2;AT5G30490.1	7;7	_________MGSHEQSPENNGSSTVSKKVAD	7
UID1281	SSS(ph)PNEDRGENQLVVYDLK	AT5G35330.3	>AT5G35330.3 | Symbols: MBD02 | methyl-CPG-binding domain protein 02 | chr5:13523725-13525270 REVERSE LENGTH=272;>AT5G35330.2 | Symbols: MBD02, MBD2 | methyl-CPG-binding domain protein 02 | chr5:13523725-13525270 REVERSE LENGTH=272;>AT5G35330.1 | Symbols:	1.78696	0.167207	1.1147	0.923009	0.740634	2.50361	0.30666	1.48252	1.16288	1.30727	2.39354	0.518911	2.15887	0.0613216	3.91316	4.73921	2.0711	2.37651	4.05602	3.03336	0.946502	1.35259	1.80916	3.25524	0.526289	0.703383	1.38638	1.00668	0.926493	0.988872	0.177598	0.43581	0.990352	0.290222	___1	14	AT5G35330.3;AT5G35330.2;AT5G35330.1	14;14;14	__MSMSQSRAVQRSSSPNEDRGENQLVVYDL	14
UID1283	HVES(ph)MSQLPSGAGK	AT5G36880.1	>AT5G36880.1 | Symbols: ACS | acetyl-CoA synthetase | chr5:14534961-14539084 REVERSE LENGTH=693;>AT5G36880.2 | Symbols: ACS | acetyl-CoA synthetase | chr5:14534961-14540296 REVERSE LENGTH=743	0.23217	1.09086	1.72356	1.19894	1.37911	1.5296	0.175345	3.12728	1.07234	1.70189	1.70478	1.26954	1.90237	1.24826	2.10149	0.369431	2.38131	0.757279	1.66318	1.10108	1.12493	1.52129	1.64529	1.25446	0.495301	0.961769	0.339579	0.705809	0.989611	0.692587	0.996388	0.999703	0.85484	0.810393	___1	11	AT5G36880.1;AT5G36880.2	11;61	_____MSSNSLRHVESMSQLPSGAGKISQLN	11
UID1293	(ac)AESASNTAS(ph)KK	AT5G38900.1	>AT5G38900.1 | Symbols: | Thioredoxin superfamily protein | chr5:15573745-15574945 REVERSE LENGTH=217	0.125032	0.0495001	0.127945	0.176735	0.0705752	0.206216	0.117476	0.122043	0.0404615	0.0539055	0.141666	0.486292	0.160936	0.111248	0.151067	0.0950402	0.186208	0.297909	0.190347	0.147989	0.109957	0.10802	0.210242	0.183499	0.0452018	0.0590272	0.139024	0.0666781	0.99457	0.358986	0.426125	0.305489	0.251508	0.999166	___1	10	AT5G38900.1	10	______MAESASNTASKKLIQIDVSSDSVCP	10
UID1303	(ac)M(ox)ESTIS(ph)LKVNK	AT5G41685.1	>AT5G41685.1 | Symbols: | Mitochondrial outer membrane translocase complex, subunit Tom7 | chr5:16669419-16669646 REVERSE LENGTH=75	0.072642	0.547869	0.89627	0.505666	0.119785	0.496662	1.03918	0.781922	0.855874	0.840864	0.497105	1.20543	0.597009	0.582177	0.127948	0.664306	0.378804	0.671894	0.447982	0.472599	0.428447	0.802901	0.601935	0.527117	0.303629	0.175669	0.34649	0.119174	0.164778	0.677643	0.598859	0.783724	0.710008	0.99913	___1	6	AT5G41685.1	6	__________MESTISLKVNKGKGKGSKGAS	6
UID1304	NLS(ph)GKAETMSTNVER	AT5G41950.1	>AT5G41950.1 | Symbols: | Tetratricopeptide repeat (TPR)-like superfamily protein | chr5:16785825-16789360 FORWARD LENGTH=565	0.456379	0.42966	0.59084	0.469881	5.24682	0.121823	0.324793	1.30609	0.101651	0.144204	0.590399	0.26601	0.903182	0.166646	1.36423	0.801341	5.3516	1.01121	0.302175	0.274426	1.43872	0.399712	0.658093	1.54815	1.90485	0.460104	0.437842	1.92287	0.318208	0.912464	0.999876	0.28792	0.679749	0.886284	___1	479	AT5G41950.1	479	LQVLKPEPREMGRNLSGKAETMSTNVERKTV	479
UID1305	VYSTATS(ph)PSPSEISVK	AT5G41970.1	>AT5G41970.1 | Symbols: | Metal-dependent protein hydrolase | chr5:16791198-16792961 FORWARD LENGTH=373	3.4301	3.57085	2.35957	0.0795722	5.1141	3.66897	6.21202	3.23681	4.73147	4.07642	4.8737	11.1207	3.94873	5.36721	0.131506	3.85941	3.76257	0.191735	3.66927	0.0802028	2.91084	4.38514	5.08836	2.31264	1.66611	1.03772	3.53219	1.77861	0.763466	0.952845	0.946963	0.448178	0.967164	0.715237	___1	42	AT5G41970.1	42	VMAPSSVVRVYSTATSPSPSEISVKKVGTHN	42
UID1306	VYSTATSPS(ph)PSEISVK	AT5G41970.1	>AT5G41970.1 | Symbols: | Metal-dependent protein hydrolase | chr5:16791198-16792961 FORWARD LENGTH=373	0.980361	0.170782	0.493403	4.14711	0.349675	0.832506	1.35652	0.633567	0.493824	1.24804	0.876894	0.37727	1.01382	1.18414	1.45506	0.459647	1.1177	0.517754	0.963035	0.56247	1.22827	0.912892	0.981437	0.724122	1.484	0.337412	0.358442	0.264821	0.939013	0.899164	0.999801	0.95999	0.999376	0.927532	___1	44	AT5G41970.1	44	APSSVVRVYSTATSPSPSEISVKKVGTHNGS	44
UID1314	SAS(ph)SPSQAVSQSSSQSK	AT5G42950.1	>AT5G42950.1 | Symbols: | GYF domain-containing protein | chr5:17224436-17231044 FORWARD LENGTH=1714	0.107486	0.194264	0.161831	0.166293	0.154765	0.129097	0.553268	0.170906	0.143476	0.232275	0.193587	0.460202	0.214845	0.246128	0.281406	0.138259	0.318906	0.281686	0.144623	0.535864	0.156928	0.245804	0.279234	0.283867	0.0281243	0.157745	0.0952172	0.145138	0.711923	0.271092	0.37173	0.931401	0.844479	0.995976	___1	1474	AT5G42950.1	1474	PPQAHQGGASWSRSASSPSQAVSQSSSQSKS	1474
UID1319	SNVAS(ph)PPPKDGDGIESAVDSK	AT5G43070.1	>AT5G43070.1 | Symbols: WPP1 | WPP domain protein 1 | chr5:17289259-17289726 REVERSE LENGTH=155	0.559741	0.554172	0.122843	0.312285	1.3838	0.139714	0.594976	0.790886	0.329518	0.442116	0.951469	0.305978	0.702619	0.352969	1.26929	1.31228	0.907425	0.971831	1.10475	0.66689	0.586568	0.459442	0.716464	0.992635	0.430725	0.222545	0.363774	0.213797	0.993276	0.836064	0.25694	0.168433	0.693736	0.701693	___1	133	AT5G43070.1	133	SKRMLESVKAKSNVASPPPKDGDGIESAVDS	133
UID1321	FSDSEPGSLS(ph)PLQR	AT5G43310.4	>AT5G43310.4 | Symbols: | COP1-interacting protein-related | chr5:17379883-17385387 REVERSE LENGTH=1164;>AT5G43310.3 | Symbols: | COP1-interacting protein-related | chr5:17379883-17385387 REVERSE LENGTH=1164;>AT5G43310.2 | Symbols: | COP1-interacting pr	0.989158	0.0747776	0.584046	0.653658	0.748875	0.351248	1.25378	0.425099	0.474485	0.575095	0.976403	0.307953	1.03745	0.152465	0.999663	0.17512	1.32672	1.02434	0.0989722	1.53593	0.610103	0.615941	0.694787	0.832217	0.300696	0.327108	0.382996	0.590946	0.991165	0.993112	0.997959	0.999454	0.999995	0.999728	___1	761	AT5G43310.4;AT5G43310.3;AT5G43310.2;AT5G43310.1	761;761;761;818	GSRASKFSDSEPGSLSPLQRLPRRTTSLGSN	761
UID1322	SIS(ph)PLPLSK	AT5G43310.4	>AT5G43310.4 | Symbols: | COP1-interacting protein-related | chr5:17379883-17385387 REVERSE LENGTH=1164;>AT5G43310.3 | Symbols: | COP1-interacting protein-related | chr5:17379883-17385387 REVERSE LENGTH=1164;>AT5G43310.2 | Symbols: | COP1-interacting pr	0.285303	0.16035	0.161919	0.229461	0.180135	0.190417	0.352388	0.168869	0.111514	0.0453336	0.238152	0.791484	0.140343	0.129119	0.253496	0.409269	0.196033	0.264207	0.190822	0.176664	0.203434	0.173704	0.310519	0.247399	0.0479633	0.102545	0.245635	0.086403	0.786216	0.936495	0.963885	0.511742	0.451076	0.999539	___1	824	AT5G43310.4;AT5G43310.3;AT5G43310.2;AT5G43310.1	824;824;824;881	KRESIATGIRLTRSISPLPLSKRETRVSLDT	824
UID1323	TVANSPEALQS(ph)PHSSESAFALK	AT5G43830.1	>AT5G43830.1 | Symbols: | Aluminium induced protein with YGL and LRDR motifs | chr5:17622593-17624239 REVERSE LENGTH=251	0.646654	0.104336	0.153149	0.707277	0.843345	1.04643	0.251291	0.5772	0.0638199	0.16407	0.830386	2.1698	0.768588	0.19046	1.05482	0.999694	1.26747	1.50589	1.26321	1.00306	0.490952	0.420563	1.00281	1.20786	0.30292	0.357199	0.649474	0.190112	0.958035	0.514964	0.165288	0.0678563	0.265538	0.854895	___1	18	AT5G43830.1	18	AVFEKTVANSPEALQSPHSSESAFALKDGSL	18
UID1327	VDS(ph)SQNWAGHI	AT5G43830.1	>AT5G43830.1 | Symbols: | Aluminium induced protein with YGL and LRDR motifs | chr5:17622593-17624239 REVERSE LENGTH=251	1.47164	0.920238	0.403442	0.281646	0.567821	0.17709	3.18263	0.125899	0.445943	0.580807	1.71154	1.6679	0.434247	0.110591	0.981643	1.46014	2.44594	1.344	2.54122	2.79647	0.728958	0.902474	0.981184	2.11755	0.428994	1.15241	0.642195	0.596462	0.950582	0.998824	0.219148	0.0883659	0.904478	0.274639	___1	243	AT5G43830.1	243	DAETKREGTKMPRVDSSQNWAGHI_______	243
UID1328	NVDVGDALISQS(ph)PK	AT5G45190.1	>AT5G45190.1 | Symbols: | Cyclin family protein | chr5:18277808-18280733 REVERSE LENGTH=579;>AT5G45190.2 | Symbols: | Cyclin family protein | chr5:18277808-18280733 REVERSE LENGTH=590	2.23615	2.67805	1.41059	2.21624	0.314196	1.67315	4.70351	0.121075	1.5268	0.0695834	1.42689	5.13807	0.152022	1.69733	2.76359	3.38922	2.99853	0.0889053	3.19226	4.70202	1.77104	1.61883	2.23558	2.87419	0.835406	1.68346	1.67261	1.5153	0.817647	0.999994	0.997843	0.720668	0.830128	0.996809	___1	423	AT5G45190.1;AT5G45190.2	423;434	HKSRNVDVGDALISQSPKDLKLLRDKVKAKR	423
UID1333	ESSLKQEAAVVSS(ph)PK	AT5G46750.1	>AT5G46750.1 | Symbols: AGD9 | ARF-GAP domain 9 | chr5:18969950-18971817 REVERSE LENGTH=402	3.9247	4.63489	6.22275	4.51714	6.52405	7.51571	0.21552	7.61722	9.82332	5.98973	9.39383	9.06198	6.38313	6.19944	9.25455	4.81227	7.52305	6.18647	10.4979	6.70773	5.16471	6.2323	8.05859	7.14547	1.02029	3.24718	1.448	1.894	0.936086	0.828538	0.932802	0.650627	0.497151	0.993589	___1	169	AT5G46750.1	169	SPKESSLKQEAAVVSSPKASQKVVASTFKKP	169
UID1341	(ac)ANSESSSS(ph)PVNEEENSQR	AT5G46790.1	>AT5G46790.1 | Symbols: PYL1, RCAR12 | PYR1-like 1 | chr5:18984063-18984728 REVERSE LENGTH=221	1.54965	8.01957	1.48602	1.80318	3.04278	2.99362	4.89768	1.99005	1.46727	2.80099	3.8258	7.21445	4.79986	2.40953	2.54905	0.993662	6.71622	4.69297	4.01657	8.19784	3.18024	2.82992	4.15974	4.92345	2.48449	1.17179	1.76125	2.45986	0.999777	0.728621	0.659772	0.709028	0.775209	0.99938	___1	9	AT5G46790.1	9	_______MANSESSSSPVNEEENSQRISTLH	9
UID1350	ALS(ph)PTTSVASK	AT5G47430.2	>AT5G47430.2 | Symbols: | DWNN domain, a CCHC-type zinc finger | chr5:19235819-19240147 REVERSE LENGTH=831;>AT5G47430.3 | Symbols: | DWNN domain, a CCHC-type zinc finger | chr5:19235819-19240596 REVERSE LENGTH=889;>AT5G47430.1 | Symbols: | DWNN domain,	0.1015	0.156941	0.129583	0.123905	0.145537	0.166638	0.159856	0.159912	0.266083	0.153674	0.153723	0.374119	0.0763474	0.147346	0.0971899	0.213151	0.142716	0.238945	0.105769	0.0624026	0.131493	0.181233	0.169745	0.152597	0.0190034	0.0426231	0.106315	0.0656482	0.677439	0.980111	0.99763	0.782219	0.877171	0.997135	___1	327	AT5G47430.2;AT5G47430.3;AT5G47430.1	327;385;388	IPDLESARCPPPKALSPTTSVASKGEKKPVL	327
UID1360	SLYDLQELLDTTIIAS(ph)SGNLK	AT5G49760.1	>AT5G49760.1 | Symbols: | Leucine-rich repeat protein kinase family protein | chr5:20216679-20221052 FORWARD LENGTH=953	0.728904	0.118255	0.434664	0.144407	0.797965	0.808372	0.217309	1.51931	0.543566	1.03835	0.864454	3.00206	0.875344	1.14509	0.116481	0.0920768	0.156298	0.810506	1.22042	0.12416	0.444839	0.825382	1.20069	0.480692	0.283694	0.441895	0.963583	0.455925	0.692224	0.563379	0.992234	0.52786	0.99623	0.406815	___1	866	AT5G49760.1	866	SLYDLQELLDTTIIASSGNLKGFEKYVDLAL	866
UID1364	S(ph)SISLSGER	AT5G50640.1	>AT5G50640.1 | Symbols: | CBS / octicosapeptide/Phox/Bemp1 (PB1) domains-containing protein | chr5:20605218-20608264 REVERSE LENGTH=548;>AT5G50530.1 | Symbols: | CBS / octicosapeptide/Phox/Bemp1 (PB1) domains-containing protein | chr5:20571876-20574922 R	2.14638	5.76196	3.85892	4.07247	2.98344	1.86402	7.03354	3.9658	2.97852	2.79032	1.27641	4.16439	1.42155	2.37374	2.682	0.261844	2.65101	2.05997	2.35057	2.17868	3.76464	3.72644	2.38362	1.90041	1.21012	1.78317	1.04036	0.84307	0.998779	0.600921	0.162817	0.207803	0.689041	0.778078	___1	49	AT5G50640.1;AT5G50530.1	49;49	GGSDLLPRRSLTSSRSSISLSGERSGERTVK	49
UID1367	TLS(ph)GNDKDQSGGEEETTSR	AT5G51300.3	>AT5G51300.3 | Symbols: | splicing factor-related | chr5:20849881-20852295 REVERSE LENGTH=804;>AT5G51300.2 | Symbols: | splicing factor-related | chr5:20849881-20852295 REVERSE LENGTH=804;>AT5G51300.1 | Symbols: | splicing factor-related | chr5:20849881	0.694531	1.1799	0.474128	0.185564	0.14566	0.595887	0.129339	0.466302	0.978494	1.57808	0.92557	0.230179	1.32826	0.954287	0.43528	1.10447	0.279044	1.59764	1.29499	1.45317	0.535956	0.74962	0.774715	1.14587	0.379141	0.495455	0.393231	0.463438	0.916901	0.788909	0.342796	0.703229	0.991234	0.855289	___1	77	AT5G51300.3;AT5G51300.2;AT5G51300.1	77;77;77	LLRPLLSENGVSKTLSGNDKDQSGGEEETTS	77
UID1368	TLSGNDKDQS(ph)GGEEETTSR	AT5G51300.3	>AT5G51300.3 | Symbols: | splicing factor-related | chr5:20849881-20852295 REVERSE LENGTH=804;>AT5G51300.2 | Symbols: | splicing factor-related | chr5:20849881-20852295 REVERSE LENGTH=804;>AT5G51300.1 | Symbols: | splicing factor-related | chr5:20849881	0.234985	0.726812	0.414793	0.0952719	0.487397	0.346896	0.453995	0.0730645	0.7325	0.73916	0.392261	0.245921	0.969281	0.749101	0.201389	0.40817	0.531722	0.872039	0.825533	1.61304	0.391852	0.469123	0.51159	0.8501	0.216527	0.250726	0.298977	0.419481	0.992978	0.926962	0.299394	0.430715	0.985583	0.62918	___1	84	AT5G51300.3;AT5G51300.2;AT5G51300.1	84;84;84	ENGVSKTLSGNDKDQSGGEEETTSRRKRRSR	84
UID1370	HPVAAPTSS(ph)PDANAATK	AT5G51700.1	>AT5G51700.1 | Symbols: PBS2, ATRAR1, RPR2, RAR1 | protein binding;zinc ion binding | chr5:21001373-21003143 REVERSE LENGTH=226	0.292516	0.184354	0.306388	0.158547	0.100847	0.291097	0.226238	0.203245	0.337434	0.0633322	0.307521	0.172611	0.261619	0.215353	0.4258	0.412054	0.215397	0.194138	0.166143	0.170986	0.20853	0.224269	0.276581	0.231743	0.0791308	0.0934011	0.0871851	0.0918565	0.999945	0.726224	0.975982	0.983845	0.755856	0.919082	___1	93	AT5G51700.1	93	LAKSVPKHPVAAPTSSPDANAATKDSCSRCR	93
UID1375	NS(ph)SFQHNTSPSSGIGIR	AT5G53330.1	>AT5G53330.1 | Symbols: | Ubiquitin-associated/translation elongation factor EF1B protein | chr5:21639236-21640716 FORWARD LENGTH=221	1.00334	1.16268	1.27684	0.856054	1.15141	0.769885	0.181549	1.49932	0.0481503	2.15828	0.119454	0.262384	1.25957	3.05182	2.16811	1.59289	3.10535	1.31845	2.00105	2.32119	1.09007	0.931437	1.37227	2.06779	0.145742	0.799533	1.11967	0.621649	0.610461	0.955689	0.808613	0.184264	0.882466	0.515933	___1	58	AT5G53330.1	58	QTGPGPQFFSPPERNSSFQHNTSPSSGIGIR	58
UID1376	NSS(ph)FQHNTSPSSGIGIR	AT5G53330.1	>AT5G53330.1 | Symbols: | Ubiquitin-associated/translation elongation factor EF1B protein | chr5:21639236-21640716 FORWARD LENGTH=221	1.00334	1.16268	1.27684	0.581695	1.59801	0.769885	0.17652	2.09726	0.394149	0.793126	0.122865	0.187802	0.341708	4.15511	3.24182	1.59289	3.10535	1.61821	3.09328	2.92504	1.12451	0.846188	1.60986	2.46695	0.334124	0.667325	1.73108	0.70626	0.809949	0.837942	0.585453	0.172673	0.999931	0.189673	___1	59	AT5G53330.1	59	TGPGPQFFSPPERNSSFQHNTSPSSGIGIRV	59
UID1379	GGSLQNPS(ph)PTAPSR	AT5G53620.3	>AT5G53620.3 | Symbols: | unknown protein;INVOLVED IN: biological_process unknown;EXPRESSED IN: 23 plant structures;EXPRESSED DURING: 13 growth stages;Has 28929 Blast hits to 19542 proteins in 1425 species: Archae - 211;Bacteria - 3079;Metazoa - 145	0.575312	0.615563	1.48575	0.954787	0.659953	0.468201	0.520328	1.50389	0.819402	1.60206	0.629651	1.22707	0.605704	1.16127	1.57087	1.09978	0.640198	0.492086	0.322914	1.12559	0.858272	0.982776	1.03891	0.736113	0.340982	0.481749	0.371085	0.323551	0.9949	0.926863	0.922171	0.821741	0.981927	0.613058	___1	20	AT5G53620.3;AT5G53620.2;AT5G53620.1	20;20;20	ASSVATTRGGSLQNPSPTAPSRKEWRAVSDS	20
UID1386	IHHPPS(ph)PR	AT5G54430.1	>AT5G54430.1 | Symbols: ATPHOS32, PHOS32 | Adenine nucleotide alpha hydrolases-like superfamily protein | chr5:22097563-22099693 REVERSE LENGTH=242	9.5639	0.914062	15.9747	7.20554	2.21694	11.5202	0.0939815	3.62972	1.90375	2.1803	0.830247	0.162704	0.121333	3.82515	3.04151	22.2206	1.2273	0.151472	0.690081	0.354096	7.17503	3.86558	1.59619	4.9287	5.42079	3.98904	1.54104	8.65359	0.778463	0.304443	0.466694	0.948467	0.825048	0.988006	___1	21	AT5G54430.1	21	SDHPQLPNIKIHHPPSPRHSHHHHSSSTPSS	21
UID1389	LESNEHSLGHSPS(ph)FSR	AT5G54930.2	>AT5G54930.2 | Symbols: | AT hook motif-containing protein | chr5:22305897-22306839 REVERSE LENGTH=283;>AT5G54930.1 | Symbols: | AT hook motif-containing protein | chr5:22305897-22306839 REVERSE LENGTH=286	0.240879	0.0682984	1.63922	0.808956	0.707188	0.165281	0.168021	0.687066	0.285678	1.04907	1.19623	0.507075	1.22008	2.69214	3.96613	0.973119	1.72854	1.02788	2.91802	0.765976	0.692908	0.471023	1.91633	1.48271	0.548387	0.346542	1.24843	0.787503	0.984396	0.160783	0.242476	0.135894	0.086377	0.994004	___1	44	AT5G54930.2;AT5G54930.1	44;44	QLKLESNEHSLGHSPSFSRSQQQSRQRNDDE	44
UID1391	(ac)S(ph)ATPEEDKKPDQGAHINLK	AT5G55160.1	>AT5G55160.1 | Symbols: SUM2, SUMO 2, SUMO2, ATSUMO2 | small ubiquitin-like modifier 2 | chr5:22383747-22384772 REVERSE LENGTH=103;>AT5G55160.2 | Symbols: SUM2, SUMO 2, SUMO2, ATSUMO2 | small ubiquitin-like modifier 2 | chr5:22383747-22384772 REVERSE LENGT	0.874909	0.138561	0.198824	3.6123	1.80071	5.10111	0.587235	46.9298	27.4511	35.3762	5.29477	9.02533	16.1609	3.31076	1.94506	34.1057	30.9896	0.128271	0.0653341	0.0812066	1.32506	23.0891	7.14737	13.074	1.29124	17.7103	5.09877	15.9307	0.187191	0.400648	0.995138	0.271407	0.954354	0.532372	___1	2	AT5G55160.1;AT5G55160.2	2;2	______________MSATPEEDKKPDQGAHI	2
UID1392	AVTDTES(ph)PHLGEITCGTLLEK	AT5G55230.1	>AT5G55230.1 | Symbols: ATMAP65-1, MAP65-1 | microtubule-associated proteins 65-1 | chr5:22402716-22405182 FORWARD LENGTH=587;>AT5G55230.2 | Symbols: MAP65-1 | microtubule-associated proteins 65-1 | chr5:22402716-22405182 FORWARD LENGTH=616	0.246275	1.29995	1.95259	1.48467	3.53142	2.52048	0.309084	4.03606	1.42915	3.4707	4.02061	6.25811	1.2733	3.67944	3.70816	4.92866	1.53717	4.47801	5.34428	3.8611	1.70298	2.3531	3.78792	4.02984	1.07122	1.35212	1.58098	1.34003	0.929551	0.269956	0.203355	0.476454	0.582539	0.997764	___1	8	AT5G55230.1;AT5G55230.2	8;8	________MAVTDTESPHLGEITCGTLLEKL	8
UID1393	EEAASSPVSGAADHQVPAS(ph)P	AT5G55230.1	>AT5G55230.1 | Symbols: ATMAP65-1, MAP65-1 | microtubule-associated proteins 65-1 | chr5:22402716-22405182 FORWARD LENGTH=587;>AT5G55230.2 | Symbols: MAP65-1 | microtubule-associated proteins 65-1 | chr5:22402716-22405182 FORWARD LENGTH=616	8.98815	16.958	12.1867	13.1109	7.20154	9.93324	3.48207	13.1058	8.08923	8.76302	14.7111	8.84675	4.5352	14.9013	16.5099	9.76254	3.06173	12.1008	16.2075	23.5594	11.6891	8.67468	11.9008	12.9384	3.39009	3.11554	4.51052	6.80922	0.773158	0.999544	0.999078	0.8417	0.828119	0.999991	___1	586	AT5G55230.1;AT5G55230.2	586;615	ASSPVSGAADHQVPASP______________	586
UID1394	ANQATVKEDNS(ph)DGDDHVPIASR	AT5G55310.1	>AT5G55310.1 | Symbols: TOP1BETA, TOP1 | DNA topoisomerase 1 beta | chr5:22430389-22434590 REVERSE LENGTH=917	0.726617	0.223811	1.73216	0.941962	0.620168	1.46532	0.0785397	1.23572	0.929301	1.2548	1.82574	0.295607	1.07688	1.5314	1.40303	0.994636	1.1609	0.421863	1.51638	0.963834	0.848944	0.992736	1.22653	1.01152	0.499363	0.488023	0.523864	0.354245	1	0.870809	0.945273	0.946061	0.87205	0.996545	___1	301	AT5G55310.1	301	SKPLRANQATVKEDNSDGDDHVPIASRMKSD	301
UID1403	S(ph)KSELEQCVTEESK	AT5G55860.1	>AT5G55860.1 | Symbols: | Plant protein of unknown function (DUF827) | chr5:22610146-22612166 FORWARD LENGTH=649	1.91045	3.55372	3.38995	1.75082	2.68929	3.08825	2.71383	6.77973	0.137949	0.132045	0.190318	1.71345	2.3079	0.184427	2.50253	0.140826	0.108785	0.269789	0.125625	3.10489	2.65885	2.57036	1.37972	0.749984	0.73768	2.44416	1.00767	1.17883	0.703166	0.552306	0.0826597	0.455614	0.993964	0.603603	___1	367	AT5G55860.1	367	EIESVAGDLHLKLSRSKSELEQCVTEESKAK	367
UID1405	VLMPNLS(ph)GIFNR	AT5G55860.1	>AT5G55860.1 | Symbols: | Plant protein of unknown function (DUF827) | chr5:22610146-22612166 FORWARD LENGTH=649	2.51413	1.96978	1.59673	1.77415	1.83893	1.61792	0.317515	1.43768	1.5574	0.999837	1.34854	1.30113	0.938141	0.057035	1.08295	2.61581	0.974409	1.55409	1.8855	0.854268	1.93874	1.18607	0.945559	1.57682	0.311788	0.48513	0.46845	0.641918	0.615605	0.166686	0.944094	0.903362	0.772373	0.384798	___1	625	AT5G55860.1	625	TKTSVVSKKVLMPNLSGIFNRKKNQVEWGSP	625
UID1408	SMS(ph)DSNLNNVR	AT5G56850.2	>AT5G56850.2 | Symbols: | unknown protein;EXPRESSED IN: 21 plant structures;EXPRESSED DURING: 13 growth stages;Has 35333 Blast hits to 34131 proteins in 2444 species: Archae - 798;Bacteria - 22429;Metazoa - 974;Fungi - 991;Plants - 531;Viruses - 0	0.0806101	1.0773	1.27822	0.998115	0.419536	0.118001	1.28743	0.454496	1.10018	0.873962	0.811442	0.965301	0.307021	0.283014	0.595257	0.352759	0.703215	0.775569	0.92083	0.616519	0.770757	0.766815	0.592407	0.673778	0.447849	0.42712	0.26989	0.188994	0.999046	0.999945	0.987378	0.997423	0.997483	0.980574	___1	160	AT5G56850.2;AT5G56850.1	160;298	KPERKPKRKSMRRSMSDSNLNNVRKMISNFE	160
UID1409	STS(ph)FGDGEDGVDAK	AT5G56980.1	>AT5G56980.1 | Symbols: | unknown protein;FUNCTIONS IN: molecular_function unknown;INVOLVED IN: biological_process unknown;LOCATED IN: endomembrane system;EXPRESSED IN: 18 plant structures;EXPRESSED DURING: 12 growth stages;BEST Arabidopsis thaliana	0.205428	0.503839	0.35135	0.240249	0.358383	0.156406	1.15709	0.377877	0.450762	0.399212	0.679883	0.979087	0.425223	0.513305	0.400135	0.0931972	0.532454	0.608102	0.729827	1.05437	0.33185	0.508269	0.599527	0.603591	0.104917	0.3397	0.213587	0.31136	0.905765	0.496164	0.759739	0.989049	0.869593	0.968424	___1	338	AT5G56980.1	338	LERRRPDTTRVERSTSFGDGEDGVDAKASDF	338
UID1410	SLS(ph)PEKER	AT5G57000.2	>AT5G57000.2 | Symbols: | unknown protein;FUNCTIONS IN: molecular_function unknown;INVOLVED IN: biological_process unknown;LOCATED IN: cellular_component unknown;EXPRESSED IN: 24 plant structures;EXPRESSED DURING: 15 growth stages;BEST Arabidopsis t	1.09162	1.16928	2.0144	0.760267	0.951765	0.836932	0.81563	1.04717	2.30544	1.7578	0.803209	0.274427	0.941443	0.818083	1.20178	1.0582	0.577577	0.85062	0.402728	0.342521	1.19747	1.35259	0.807789	0.64633	0.431483	0.586451	0.302555	0.271198	0.990693	0.474786	0.173543	0.104121	0.322955	0.89664	___1	157	AT5G57000.2;AT5G57000.1	157;158	KEKDGSGSPSRSRSLSPEKERAGFACSIGKG	157
UID1418	KLQQYPDS(ph)PR	AT5G57610.1	>AT5G57610.1 | Symbols: | Protein kinase superfamily protein with octicosapeptide/Phox/Bem1p domain | chr5:23325307-23329099 FORWARD LENGTH=1054	0.216039	0.234661	0.506224	0.328548	0.313729	0.181221	0.329823	0.265583	0.445981	0.269829	0.227247	0.383688	0.264707	0.219427	0.176163	0.351123	0.12412	0.13184	0.360798	0.105625	0.31984	0.298487	0.254246	0.214701	0.102842	0.0876262	0.0705733	0.115693	0.994136	0.833628	0.254641	0.366164	0.933648	0.701219	___1	169	AT5G57610.1	169	LIEGTDFRKLQQYPDSPRFNLVDDFSMVEPM	169
UID1424	NLS(ph)SPFDGISSER	AT5G57830.1	>AT5G57830.1 | Symbols: | Protein of unknown function, DUF593 | chr5:23429406-23430860 REVERSE LENGTH=387	1.07651	1.09894	0.759794	0.712776	0.689464	1.19872	1.62447	0.538038	1.33801	1.98436	1.30625	2.30453	1.19011	1.60585	1.25755	1.10367	0.723116	0.704109	0.837533	1.96446	0.867498	1.33672	1.53286	1.06658	0.181377	0.481493	0.411201	0.471036	0.426849	0.123152	0.921992	0.787049	0.84842	0.334047	___1	154	AT5G57830.1	154	ENSRGNQKRKMKRNLSSPFDGISSERSLLLS	154
UID1425	GESVVSNLVPVQS(ph)ASR	AT5G57870.1	>AT5G57870.1 | Symbols: eIFiso4G1 | MIF4G domain-containing protein / MA3 domain-containing protein | chr5:23439755-23443433 FORWARD LENGTH=780	0.129507	0.508339	0.0562254	0.302779	0.473125	0.11772	0.803834	0.517295	0.0660065	0.210083	0.0907529	0.346399	0.139383	0.527857	0.0979066	0.656151	0.526697	0.501434	0.493166	0.851035	0.293995	0.342988	0.24046	0.605697	0.179832	0.278528	0.17133	0.136023	0.999663	0.986836	0.257428	0.297206	0.972616	0.150422	___1	123	AT5G57870.1	123	WARGESVVSNLVPVQSASRFSEPDSRDWRSR	123
UID1426	SAS(ph)M(ox)NTR	AT5G57870.1	>AT5G57870.1 | Symbols: eIFiso4G1 | MIF4G domain-containing protein / MA3 domain-containing protein | chr5:23439755-23443433 FORWARD LENGTH=780;>AT5G57870.2 | Symbols: eIFiso4G1 | MIF4G domain-containing protein / MA3 domain-containing protein | chr5:23439	2.39383	2.05376	1.8792	2.03614	2.02035	2.71658	3.71231	2.17008	2.24412	2.00139	1.20943	5.01416	1.13683	0.596858	2.4566	1.40169	0.86389	1.28533	0.823251	1.88716	2.07666	2.5689	2.08278	1.25227	0.170251	0.618998	1.58734	0.390233	0.913879	0.801658	0.272687	0.0918684	0.429139	0.763102	___1	550	AT5G57870.1;AT5G57870.2	550;546	DGPGPLHSPAVSKSASMNTRLLPQGSSGIMS	550
UID1427	APPS(ph)PLNDAESLSER	AT5G58140.4	>AT5G58140.4 | Symbols: PHOT2, NPL1 | phototropin 2 | chr5:23524771-23528541 FORWARD LENGTH=689;>AT5G58140.3 | Symbols: PHOT2, NPL1 | phototropin 2 | chr5:23524771-23529947 FORWARD LENGTH=898;>AT5G58140.2 | Symbols: PHOT2, NPL1 | phototropin 2 | chr5:23524	4.00409	5.82572	2.65624	2.96907	3.12809	6.09751	1.62657	3.54292	4.39582	2.72237	3.30985	1.57668	1.35442	1.65874	1.75092	1.3997	2.36996	1.46654	2.87382	1.28203	3.71664	3.67704	1.93012	1.87841	1.14547	1.51718	0.702247	0.630387	0.9938	0.0639266	0.0517658	0.0838614	0.102633	0.999487	___1	9	AT5G58140.4;AT5G58140.3;AT5G58140.2;AT5G58140.1	9;9;9;9	_______MERPRAPPSPLNDAESLSERRSLE	9
UID1433	SPS(ph)SSSSDYIK	AT5G58440.1	>AT5G58440.1 | Symbols: SNX2a | sorting nexin 2A | chr5:23624154-23626676 REVERSE LENGTH=587	1.81934	2.02497	1.21433	1.37659	1.40349	1.34905	4.09321	0.151184	0.125619	1.61336	1.04557	3.79896	2.01787	1.12075	1.16824	1.24121	1.1878	1.7407	0.133295	1.72894	1.56774	1.46648	1.83028	1.20639	0.303572	1.44658	1.04579	0.585087	0.60055	0.99991	0.825875	0.97751	0.563627	0.794466	___1	146	AT5G58440.1	146	NSLHSQFSDSLSRSPSSSSSDYIKITVSNPQ	146
UID1434	SQS(ph)FIER	AT5G58620.1	>AT5G58620.1 | Symbols: | zinc finger (CCCH-type) family protein | chr5:23693959-23695782 FORWARD LENGTH=607	0.244793	0.160699	0.252215	0.172782	0.0909202	0.156493	0.267239	0.127539	0.232889	0.165771	0.165669	0.402048	0.177445	0.188227	0.184557	0.280551	0.228172	0.251673	0.192045	0.178131	0.184282	0.189986	0.223589	0.226114	0.0594665	0.0518004	0.0895605	0.0376402	0.992969	0.787749	0.625567	0.779621	0.90873	0.991726	___1	502	AT5G58620.1	502	VLASRAAEFAKQRSQSFIERNNGLNHHPAIS	502
UID1438	SVS(ph)PSPQMAVPDVFK	AT5G58950.1	>AT5G58950.1 | Symbols: | Protein kinase superfamily protein | chr5:23801136-23803025 REVERSE LENGTH=525	6.083	3.88636	4.07446	5.46735	5.81174	5.095	0.259029	4.60877	3.46638	4.05113	4.41388	11.2097	3.04159	3.78789	3.94926	5.78361	2.96945	3.87292	3.14701	3.66805	5.06458	3.49606	5.28046	3.88821	0.908425	1.70775	2.9973	1.00347	0.397012	0.999003	0.92251	0.755652	0.472105	0.961053	___1	101	AT5G58950.1	101	SEIQTNPVTHKQRSVSPSPQMAVPDVFKEAR	101
UID1443	SPVKS(ph)PK	AT5G59870.1	>AT5G59870.1 | Symbols: HTA6 | histone H2A 6 | chr5:24115605-24116144 REVERSE LENGTH=150	0.13135	0.393008	3.17378	2.38928	4.34421	0.456366	0.702091	2.59668	0.928995	1.43184	0.0695044	0.599226	1.15787	3.97049	2.49916	0.404211	0.201395	0.154109	0.570147	0.0917515	2.08632	1.22319	1.65925	0.284323	1.61627	0.758435	1.41065	0.177192	0.999462	0.986756	0.206133	0.246154	0.996064	0.340033	___1	146	AT5G59870.1	146	ATKPAEEKATKSPVKSPKKA___________	146
UID1458	SAS(ph)PPAAPADSSAPPHPK	AT5G62810.1	>AT5G62810.1 | Symbols: PEX14, ATPEX14, PED2 | peroxin 14 | chr5:25220323-25223571 FORWARD LENGTH=507	1.85235	1.79708	4.20842	1.67404	2.25193	2.44255	2.8883	4.70977	2.04704	0.0844438	1.56664	4.92051	0.0742152	1.4808	2.59542	0.0831933	1.31285	1.11458	0.0916214	0.668488	2.35676	2.43442	2.12752	0.654147	0.945875	1.48699	1.6105	0.507646	0.952059	0.875043	0.197136	0.422265	0.995718	0.550587	___1	312	AT5G62810.1	312	NGSNVDYDTRSARSASPPAAPADSSAPPHPK	312
UID1460	SLS(ph)VTTASLHGK	AT5G63490.1	>AT5G63490.1 | Symbols: | CBS / octicosapeptide/Phox/Bemp1 (PB1) domains-containing protein | chr5:25418716-25421970 REVERSE LENGTH=543	0.656396	0.622758	0.846092	1.5617	0.95978	0.607648	0.0907873	0.144331	0.450073	0.894021	0.274991	0.393493	0.616483	0.765415	0.8165	0.486946	0.786057	0.525228	0.292961	0.164494	0.929346	0.437372	0.573376	0.451137	0.339478	0.297885	0.209398	0.212663	0.0994961	0.614834	0.247394	0.947333	0.601567	0.889711	___1	12	AT5G63490.1	12	____MASQGGPRRSLSVTTASLHGKKKSMDM	12
UID1467	LFLFPASSGFGS(ph)QSSTQSDR	AT5G64430.1	>AT5G64430.1 | Symbols: | Octicosapeptide/Phox/Bem1p family protein | chr5:25762540-25764081 REVERSE LENGTH=513	1.6403	1.47538	0.657906	3.18256	0.0695694	1.37431	0.258587	2.46971	1.40506	3.18083	1.02368	0.125254	0.680348	1.29232	1.64688	1.13846	0.725386	0.638694	3.70193	1.26973	1.40514	1.7377	0.953697	1.49484	1.05466	1.00488	0.521748	1.12907	0.894204	0.997572	0.939707	0.999104	0.809691	0.872455	___1	159	AT5G64430.1	159	ARMRLFLFPASSGFGSQSSTQSDRDRFVEAL	159
UID1469	VAS(ph)DTYREPHQSPYNVAQPLQAPIGTK	AT5G64430.1	>AT5G64430.1 | Symbols: | Octicosapeptide/Phox/Bem1p family protein | chr5:25762540-25764081 REVERSE LENGTH=513	8.63715	12.7526	15.4138	13.248	0.276538	26.7941	0.093497	19.7629	0.105453	8.66754	11.2722	7.31276	9.98478	11.0093	9.90902	15.272	17.3963	12.4993	15.5015	7.14789	10.0656	11.0847	9.89761	13.5634	5.36315	10.6704	1.40104	3.56814	0.787263	0.956349	0.864951	0.351693	0.493777	0.993024	___1	387	AT5G64430.1	387	QVNQGGYYPQVQRVASDTYREPHQSPYNVAQ	387
UID1471	SMFSGFTETPKS(ph)PK	AT5G64680.2	>AT5G64680.2 | Symbols: | unknown protein;FUNCTIONS IN: molecular_function unknown;INVOLVED IN: biological_process unknown;LOCATED IN: nucleolus;EXPRESSED IN: 23 plant structures;EXPRESSED DURING: 13 growth stages;Has 1807 Blast hits to 1807 protein	0.64043	0.0974823	0.143118	2.14239	0.689319	0.566399	0.23884	0.394384	0.658678	0.847797	0.77936	0.269344	0.925776	1.76052	1.23913	1.30566	0.977434	1.25614	1.21298	0.823574	0.742549	0.541219	0.994825	1.11516	0.741385	0.210435	0.494668	0.184243	0.986656	0.50353	0.240189	0.388216	0.700722	0.946476	___1	165	AT5G64680.2;AT5G64680.1;AT5G64680.3	165;165;173	SREKSMFSGFTETPKSPKRKNSESSSGKHRS	165
UID1473	EGTKGS(ph)SGNLVDAAR	AT5G64813.1	>AT5G64813.1 | Symbols: LIP1 | Ras-related small GTP-binding family protein | chr5:25910836-25912625 FORWARD LENGTH=342	6.64622	7.00216	5.76038	3.49465	3.4366	5.22679	5.76281	5.90091	5.75703	5.5994	8.11044	0.377955	6.41084	6.08915	4.28236	5.27284	5.91461	3.20738	8.21085	5.61746	5.268	5.64939	5.05415	5.64463	1.52631	0.231863	2.63497	1.59609	0.992884	0.825497	0.998235	0.999612	0.677935	0.736348	___1	173	AT5G64813.1	173	VGNKADIAAKEGTKGSSGNLVDAARHWVEKQ	173
UID1475	DASRAS(ph)LGNEEELINPFHDQPPVDTAKPK	AT5G64850.1	>AT5G64850.1 | Symbols: | FUNCTIONS IN: molecular_function unknown;INVOLVED IN: biological_process unknown;LOCATED IN: plasma membrane;EXPRESSED IN: 22 plant structures;EXPRESSED DURING: 13 growth stages;CONTAINS InterPro DOMAIN/s: RPM1-interacting p	3.40657	0.0758764	2.43304	1.86081	0.167272	8.3522	0.11236	6.76965	1.15589	2.19476	4.49588	0.221606	0.163711	2.30126	1.87374	1.81406	3.92495	1.05422	4.707	2.70375	1.58871	3.71697	1.81124	2.8408	1.2962	3.24573	1.59327	1.33588	0.777813	0.992362	0.554729	0.980058	0.904707	0.717776	___1	52	AT5G64850.1	52	IREMRKLNKRDASRASLGNEEELINPFHDQP	52
UID1486	KLGDEEEAGAGLLEVKPESVPTNPHGQS(ph)PK	AT5G66490.1	>AT5G66490.1 | Symbols: | unknown protein;FUNCTIONS IN: molecular_function unknown;INVOLVED IN: biological_process unknown;LOCATED IN: plasma membrane;EXPRESSED IN: 17 plant structures;EXPRESSED DURING: 9 growth stages;BEST Arabidopsis thaliana prot	1.46779	0.195353	0.138641	4.95748	1.72652	1.23772	0.220818	7.66681	1.68411	4.70983	3.85864	3.65615	3.24533	6.211	10.0346	2.02087	5.86166	2.43812	4.2671	2.94678	1.69716	3.10386	5.40115	3.50691	1.75314	2.72799	2.5376	1.39908	0.669717	0.0739106	0.211953	0.801861	0.453783	0.928802	___1	43	AT5G66490.1	43	LEVKPESVPTNPHGQSPKVNKPVEKTRGSAH	43
UID1489	DGQIEETVDTAPASLGS(ph)PSR	AT5G67220.1	>AT5G67220.1 | Symbols: | FMN-linked oxidoreductases superfamily protein | chr5:26820276-26821926 REVERSE LENGTH=423	0.938444	1.67514	0.0953618	0.776471	0.785999	0.89789	0.121886	1.12815	1.05239	1.0655	0.974471	3.00317	1.2553	1.5392	1.38595	0.608146	0.935664	0.773174	0.675447	1.32133	0.854283	0.853165	1.63162	0.862752	0.503502	0.373408	0.710424	0.254378	0.998187	0.298926	0.931571	0.972987	0.378692	0.61982	___1	64	AT5G67220.1	64	GQIEETVDTAPASLGSPSRVLSIDTRVERAW	64
UID1492	TNPTTSNPEVS(ph)IR	ATCG00480.1	>ATCG00480.1 | Symbols: ATPB, PB | ATP synthase subunit beta | chrC:52660-54156 REVERSE LENGTH=498	0.141647	1.24779	0.623681	0.778474	0.849344	0.147763	1.90753	0.892821	0.75783	0.228223	0.835849	1.08676	0.790794	0.585297	0.641598	0.144828	0.596907	0.572237	0.540364	0.0722556	0.728188	0.786833	0.78806	0.385318	0.358371	0.630632	0.175544	0.227856	0.997269	0.95919	0.533651	0.64929	0.899701	0.280657	___1	13	ATCG00480.1	13	___MRTNPTTSNPEVSIREKKNLGRIAQIIG	13
UID1504	KADTEVSET(ph)PTAVK	AT1G13020.1	>AT1G13020.1 | Symbols: EIF4B2 | eukaryotic initiation factor 4B2 | chr1:4440927-4443520 REVERSE LENGTH=549	3.62935	5.43934	4.66526	3.20986	3.365	3.30049	3.94281	2.9821	6.05392	3.15107	4.18719	5.06786	3.7874	4.73005	3.61307	0.121822	3.6297	3.59809	3.90622	3.24814	4.06176	3.88608	4.27711	2.9008	0.855585	1.13164	0.551233	1.40512	0.999364	0.999173	0.419117	0.48494	0.994299	0.352776	___1	283	AT1G13020.1	283	RLVFEPRKADTEVSETPTAVKTSKPSPFGAA	283
UID1507	ADT(ph)PIAENEIR	AT1G20220.1	>AT1G20220.1 | Symbols: | Alba DNA/RNA-binding protein | chr1:7005090-7007285 REVERSE LENGTH=315	0.190373	0.703659	0.559724	0.102808	0.314874	0.124383	1.40007	0.311049	0.495226	0.647898	0.16662	0.845525	0.596232	0.364402	0.561257	0.229574	0.388427	0.408652	0.355641	0.318367	0.374288	0.595726	0.506807	0.340132	0.225356	0.438863	0.228779	0.06319	0.798908	0.801682	0.994571	0.90829	1	0.910226	___1	14	AT1G20220.1	14	__MDKYQRVEKPKADTPIAENEIRITSMGRA	14
UID1512	ITT(ph)QPINIR	AT1G28330.1	>AT1G28330.1 | Symbols: DRM1, DYL1 | dormancy-associated protein-like 1 | chr1:9934252-9935216 REVERSE LENGTH=122;>AT1G28330.4 | Symbols: | dormancy-associated protein-like 1 | chr1:9934134-9935216 REVERSE LENGTH=125;>AT1G28330.3 | Symbols: DYL1 | dormanc	2.95287	0.972556	3.56374	1.14084	2.87668	3.55356	1.71368	1.1482	1.85213	0.709278	0.618263	5.30403	1.43379	0.64002	0.695291	2.50329	2.10421	1.58034	1.02356	0.518993	2.30134	1.79537	1.73828	1.54608	1.04514	0.96949	1.80863	0.715106	0.934991	0.603566	0.796882	0.987115	0.90754	0.986208	___1	29	AT1G28330.1;AT1G28330.4;AT1G28330.3;AT1G28330.2;AT1G28330.5	29;29;29;29;29	GPQPDRGLGRLRKITTQPINIRDIGEGSSSK	29
UID1513	SLT(ph)MPAAVSPGTPTTPTTPTTPR	AT1G28330.1	>AT1G28330.1 | Symbols: DRM1, DYL1 | dormancy-associated protein-like 1 | chr1:9934252-9935216 REVERSE LENGTH=122;>AT1G28330.4 | Symbols: | dormancy-associated protein-like 1 | chr1:9934134-9935216 REVERSE LENGTH=125;>AT1G28330.3 | Symbols: DYL1 | dormanc	3.73293	4.60593	1.67604	1.70938	5.14393	5.53635	0.191856	4.47935	2.03021	6.50891	4.27155	3.05616	2.79889	5.16479	2.54465	1.87351	3.30974	0.0981277	1.56028	0.12779	3.37364	3.74934	3.56721	1.39389	1.44452	2.32175	0.994535	1.20085	0.979646	0.997931	0.188453	0.339148	0.941246	0.139889	___1	52	AT1G28330.1;AT1G28330.4;AT1G28330.3;AT1G28330.2;AT1G28330.5	52;52;52;52;52	IGEGSSSKVVMHRSLTMPAAVSPGTPTTPTT	52
UID1517	SGT(ph)PGDASGNKPQTDATGVSATDTASQK	AT1G48610.2	>AT1G48610.2 | Symbols: | AT hook motif-containing protein | chr1:17971322-17972798 REVERSE LENGTH=198;>AT1G48610.1 | Symbols: | AT hook motif-containing protein | chr1:17971027-17972798 REVERSE LENGTH=212	0.17763	1.56908	4.83436	0.0807017	0.227806	2.14967	0.184728	0.197189	1.37549	0.768112	0.604642	3.20695	3.76513	1.71631	6.63081	0.125352	3.87856	0.0756586	1.80449	1.69964	1.37792	0.935037	3.18477	1.51674	1.81272	0.748942	2.05066	1.39335	0.99296	0.305975	0.986266	0.999877	0.438981	0.477288	___1	20	AT1G48610.2;AT1G48610.1	20;20	ALTPPASGSEVPRSGTPGDASGNKPQTDATG	20
UID1527	VHACVGGT(ph)SVREDQR	AT3G13920.3	>AT3G13920.3 | Symbols: EIF4A1, RH4, TIF4A1 | eukaryotic translation initiation factor 4A1 | chr3:4592635-4594094 REVERSE LENGTH=402;>AT3G13920.4 | Symbols: EIF4A1 | eukaryotic translation initiation factor 4A1 | chr3:4592635-4594128 REVERSE LENGTH=407;>AT	7.71525	11.3228	14.5075	6.86949	4.81317	11.4189	6.04297	17.5705	9.6785	10.9466	8.00751	14.1887	7.57194	6.07575	8.54345	8.24569	9.29865	5.65709	4.44329	2.54025	9.04565	11.1315	8.87746	6.03699	3.44782	3.73045	2.77961	2.46691	0.831902	0.999958	0.395178	0.104031	0.854388	0.370811	___1	135	AT3G13920.3;AT3G13920.4;AT1G54270.2;AT3G13920.1;AT1G54270.1;AT3G13920.2	135;140;140;145;145;145	LGDYLGVKVHACVGGTSVREDQRILQAGVHV	135
UID1528	VM(ox)IHQPLGT(ph)AGGK	AT1G66670.1	>AT1G66670.1 | Symbols: CLPP3, NCLPP3 | CLP protease proteolytic subunit 3 | chr1:24863995-24865646 REVERSE LENGTH=309	0.754613	0.490632	0.713706	0.820819	0.667387	1.24505	0.157169	0.352019	0.158779	0.0916448	1.48968	0.2489	0.345017	0.703975	0.833771	2.30498	1.85444	0.407127	0.4838	0.419851	0.689431	0.400933	0.724269	1.09404	0.111452	0.430965	0.440016	0.817722	0.206139	0.992628	0.981954	0.109811	0.312161	0.916231	___1	194	AT1G66670.1	194	YCMPNSKVMIHQPLGTAGGKATEMSIRIREM	194
UID1545	(ac)M(ox)EAGKT(ph)PPTTTTTTEK	AT2G23120.1	>AT2G23120.1 | Symbols: | Late embryogenesis abundant protein, group 6 | chr2:9842102-9842353 FORWARD LENGTH=83	0.330078	0.424487	0.229951	0.196524	0.0529848	0.331516	0.182129	0.0545206	0.257658	0.387514	0.431696	0.770135	0.401606	0.513727	0.592381	0.247894	0.331134	0.289158	0.240144	0.258447	0.246805	0.242667	0.541909	0.273356	0.125606	0.116759	0.132107	0.0333516	0.999999	0.0799565	0.850854	0.845696	0.0783238	0.306427	___1	6	AT2G23120.1	6	__________MEAGKTPPTTTTTTEKKTEQV	6
UID1548	EGGDVASLDAAEAQT(ph)PKR	AT2G26460.1	>AT2G26460.1 | Symbols: SMU2 | RED family protein | chr2:11255049-11258913 REVERSE LENGTH=585	1.39069	2.31335	0.468783	1.84121	2.93522	1.36193	2.01517	2.83847	1.66792	0.624416	0.0529842	0.173099	3.11909	0.665933	2.91209	1.32764	3.81628	3.68944	1.71042	0.986297	1.78985	1.70158	1.38464	2.30602	0.835835	0.730428	1.34901	1.20402	1	0.453959	0.975981	0.975749	0.454724	0.258415	___1	579	AT2G26460.1	579	KEGGDVASLDAAEAQTPKRSKH_________	579
UID1550	NGT(ph)PDPQGIAR	AT2G29140.1	>AT2G29140.1 | Symbols: APUM3, PUM3 | pumilio 3 | chr2:12531392-12535060 FORWARD LENGTH=964	0.236678	0.385722	0.0993042	0.170441	0.274444	0.162139	0.474206	0.173878	0.250354	0.33434	0.30238	1.25825	0.338601	0.17713	0.307805	0.454277	0.414699	0.46808	0.436842	0.416952	0.233318	0.278983	0.476834	0.43817	0.0967913	0.115495	0.394601	0.0207694	0.926324	0.320599	0.140213	0.363518	0.658665	0.952337	___1	257	AT2G29140.1	257	YCYAAVLGSSLSRNGTPDPQGIARVPSPCLT	257
UID1551	NGT(ph)PDPQAIAR	AT2G29200.1	>AT2G29200.1 | Symbols: APUM1, PUM1 | pumilio 1 | chr2:12549483-12553185 REVERSE LENGTH=968;>AT2G29190.2 | Symbols: PUM2 | pumilio 2 | chr2:12544260-12548071 REVERSE LENGTH=972;>AT2G29190.1 | Symbols: APUM2, PUM2 | pumilio 2 | chr2:12544260-12548071 REVERS	0.475072	0.643489	0.621722	0.386684	0.590656	0.347996	0.987677	0.468136	0.412442	0.497699	0.817903	2.63774	0.543249	0.702305	0.96939	1.00031	0.670992	0.966269	0.692013	1.30364	0.543524	0.54279	1.13412	0.926645	0.0975846	0.228239	0.764667	0.232178	0.996371	0.143453	0.214617	0.150735	0.0983129	0.994723	___1	261	AT2G29200.1;AT2G29190.2;AT2G29190.1	261;269;269	YSYAAVLGSSLSRNGTPDPQAIARVPSPCLT	261
UID1555	TVAAVAGSPGT(ph)PTTPGSAR	AT2G33830.1	>AT2G33830.1 | Symbols: | Dormancy/auxin associated family protein | chr2:14309768-14310286 REVERSE LENGTH=106;>AT2G33830.2 | Symbols: | Dormancy/auxin associated family protein | chr2:14309768-14310286 REVERSE LENGTH=108	34.6902	33.5954	19.6597	25.955	29.4925	0.140981	0.0742274	0.251205	21.0657	28.8029	0.146046	61.3827	0.0868964	0.117044	23.6533	0.195387	19.31	20.4799	15.7403	12.1769	28.6786	10.067	17.0772	13.5805	5.4724	12.3834	23.955	7.29693	0.177448	0.189552	0.783129	0.626058	0.999976	0.649948	___1	48	AT2G33830.1;AT2G33830.2	48;50	GSSSKTVAAVAGSPGTPTTPGSARKENVWRS	48
UID1557	TVAAVAGSPGT(ph)PTT(ph)PGSAR	AT2G33830.1	>AT2G33830.1 | Symbols: | Dormancy/auxin associated family protein | chr2:14309768-14310286 REVERSE LENGTH=106;>AT2G33830.2 | Symbols: | Dormancy/auxin associated family protein | chr2:14309768-14310286 REVERSE LENGTH=108	0.167605	1.34622	0.767653	0.829913	0.997258	0.193382	1.6806	1.20867	0.97054	0.0706457	0.933008	2.22286	0.462344	0.676338	0.570693	0.0921904	0.809018	0.683714	0.658003	0.389584	0.82173	0.824769	0.973048	0.526502	0.383867	0.6113	0.644107	0.256592	0.944902	0.989005	0.858203	0.995044	0.823195	0.693432	___1	51	AT2G33830.1;AT2G33830.2	51;53	SKTVAAVAGSPGTPTTPGSARKENVWRSVFH	51
UID1564	ALDLASKPEGT(ph)GTPTK	AT2G37660.1	>AT2G37660.1 | Symbols: | NAD(P)-binding Rossmann-fold superfamily protein | chr2:15795481-15796977 REVERSE LENGTH=325	1.03818	0.122536	0.743544	0.641638	0.146552	0.670905	0.102692	0.551833	0.488368	0.573306	1.20396	0.209285	0.761661	0.558724	0.659912	2.30198	2.66916	0.810159	0.997161	0.447386	0.53849	0.477421	0.678709	1.44517	0.354685	0.19632	0.321832	0.87542	0.999865	0.843479	0.16917	0.19025	0.875191	0.537519	___1	307	AT2G37660.1	307	EAKFKALDLASKPEGTGTPTKDFKALFTQVT	307
UID1567	GLAYDT(ph)SDDQQDITR	AT2G39730.1	>AT2G39730.1 | Symbols: RCA | rubisco activase | chr2:16570951-16573345 REVERSE LENGTH=474;>AT2G39730.2 | Symbols: RCA | rubisco activase | chr2:16571046-16573345 REVERSE LENGTH=446;>AT2G39730.3 | Symbols: RCA | rubisco activase | chr2:16571174-16573345 RE	15.924	0.333968	19.9135	8.11883	14.4471	17.1983	23.6869	13.84	18.1325	22.3983	29.3729	24.0598	21.9131	23.1832	19.4447	23.2096	17.9518	26.8418	24.1678	30.5807	11.7475	19.0512	23.5947	24.5503	6.85348	3.58124	3.28096	4.17373	0.264536	0.136491	0.122577	0.964817	0.976413	0.999912	___1	78	AT2G39730.1;AT2G39730.2;AT2G39730.3	78;78;78	DKQTDGDRWRGLAYDTSDDQQDITRGKGMVD	78;78
UID1570	VLEQLSGQT(ph)PVFSK	AT5G45775.1	>AT5G45775.1 | Symbols: | Ribosomal L5P family protein | chr5:18565281-18566377 REVERSE LENGTH=172;>AT5G45775.2 | Symbols: | Ribosomal L5P family protein | chr5:18565281-18566496 REVERSE LENGTH=182;>AT4G18730.1 | Symbols: RPL16B | ribosomal protein L16B	0.168241	0.708978	0.594141	0.201246	0.35798	0.640096	0.419775	0.262148	0.507923	0.421799	0.071797	0.209738	0.584877	0.757175	0.540376	0.595995	0.36276	0.177427	0.239161	0.493037	0.406117	0.450348	0.432793	0.373676	0.213519	0.123684	0.252982	0.155177	0.952085	0.998228	0.999925	0.935949	0.898559	0.999504	___1	36	AT5G45775.1;AT5G45775.2;AT4G18730.1;AT3G58700.1;AT2G42740.1	36;46;46;46;46	RLTRASKVLEQLSGQTPVFSKARYTVRSFGI	36
UID1573	ALAVVEKPIEEHT(ph)PKK	AT2G45820.1	>AT2G45820.1 | Symbols: | Remorin family protein | chr2:18863147-18864576 REVERSE LENGTH=190	14.518	6.58244	68.5274	39.2085	12.2531	19.6472	2.24588	36.5581	12.2566	14.1513	6.96337	5.35272	3.33331	14.0441	12.9444	7.6982	7.96075	7.24871	4.8778	1.78222	28.2179	16.9718	8.52757	5.91354	23.0491	11.2944	4.22958	2.33663	0.791565	0.271326	0.0871728	0.386182	0.771847	0.90473	___1	58	AT2G45820.1	58	ESKALAVVEKPIEEHTPKKASSGSADRDVIL	58
UID1574	AT(ph)TEVGEAPATTTEAETTELPEIVK	AT2G46820.2	>AT2G46820.2 | Symbols: PTAC8, TMP14, PSAP, PSI-P | photosystem I P subunit | chr2:19243729-19244870 FORWARD LENGTH=174;>AT2G46820.1 | Symbols: PTAC8, TMP14, PSAP, PSI-P | photosystem I P subunit | chr2:19243729-19244870 FORWARD LENGTH=174	2.58516	4.01334	4.94936	3.34813	3.43434	5.13656	9.29855	6.38733	16.8284	5.63122	3.8932	12.4807	7.17444	10.8785	5.06728	0.070337	0.168596	16.0612	10.2221	9.28867	3.66607	8.6564	7.89883	7.16219	0.786203	4.33319	3.30029	6.20134	0.795869	0.843552	0.843198	0.336671	0.999666	0.38379	___1	65	AT2G46820.2;AT2G46820.1	65;65	TAYCRKIVRNVVTRATTEVGEAPATTTEAET	65
UID1575	ATT(ph)EVGEAPATTTEAETTELPEIVK	AT2G46820.2	>AT2G46820.2 | Symbols: PTAC8, TMP14, PSAP, PSI-P | photosystem I P subunit | chr2:19243729-19244870 FORWARD LENGTH=174;>AT2G46820.1 | Symbols: PTAC8, TMP14, PSAP, PSI-P | photosystem I P subunit | chr2:19243729-19244870 FORWARD LENGTH=174	3.98957	0.124299	4.94936	1.2633	3.43434	12.8579	3.61272	6.38733	16.8284	8.75889	3.8932	12.4807	11.4867	8.97269	1.88739	7.14634	10.619	16.0612	5.50801	5.74008	2.75218	9.68904	7.74415	9.01493	1.78587	4.68401	4.17332	3.96832	0.0568327	0.144579	0.0615957	0.999971	0.954442	0.964187	___1	66	AT2G46820.2;AT2G46820.1	66;66	AYCRKIVRNVVTRATTEVGEAPATTTEAETT	66
UID1583	RQNT(ph)SEGPEFEAK	AT3G13235.3	>AT3G13235.3 | Symbols: | ubiquitin family protein | chr3:4271492-4274348 REVERSE LENGTH=413;>AT3G13235.2 | Symbols: | ubiquitin family protein | chr3:4271492-4274348 REVERSE LENGTH=414;>AT3G13235.1 | Symbols: | ubiquitin family protein | chr3:4271492-4	0.710937	0.711638	0.984932	0.358303	0.409634	0.278382	0.171797	0.42453	0.461572	0.691336	0.54592	0.218323	1.12543	0.556228	0.638913	0.283802	1.07392	0.357897	0.105013	1.17251	0.635089	0.405523	0.616963	0.598627	0.228667	0.176626	0.292121	0.437255	0.672677	0.997009	0.85553	0.985715	0.78597	0.932293	___1	369	AT3G13235.3;AT3G13235.2;AT3G13235.1	369;370;370	NTVANPTSQQPKRQNTSEGPEFEAKIAKLVE	369
UID1585	SLT(ph)MENENFSR	AT3G16270.1	>AT3G16270.1 | Symbols: | ENTH/VHS family protein | chr3:5513701-5516540 FORWARD LENGTH=690	9.86519	4.9147	6.80035	6.70333	7.01269	8.12749	14.0434	2.72661	11.0904	8.11137	10.0716	18.8552	8.3786	8.81524	7.16451	10.7861	9.3037	11.4494	12.2042	13.5355	7.05925	8.81986	10.657	11.4558	1.59175	3.75632	4.20318	1.41176	0.963137	0.456226	0.221746	0.436491	0.734486	0.954843	___1	211	AT3G16270.1	211	NGSSSYRGPNLHRSLTMENENFSRYDPVKLG	211
UID1588	KVESGGSET(ph)PPVVEK	AT3G26400.1	>AT3G26400.1 | Symbols: EIF4B1 | eukaryotic translation initiation factor 4B1 | chr3:9666616-9669081 FORWARD LENGTH=532	0.642519	0.449244	0.478111	0.274477	0.499363	0.376018	0.164329	0.352277	0.234534	0.577005	0.582081	0.191648	0.686175	0.571919	0.429909	0.421295	0.445417	0.382811	0.878918	0.106962	0.468743	0.340832	0.492346	0.447081	0.117765	0.141138	0.171039	0.247775	0.701893	1	0.929857	0.961291	0.703598	0.930777	___1	269	AT3G26400.1	269	RLVLEPRKVESGGSETPPVVEKTSKPNPFGA	269
UID1593	ADAVGVT(ph)VDGLFNK	AT3G46780.1	>AT3G46780.1 | Symbols: PTAC16 | plastid transcriptionally active 16 | chr3:17228766-17231021 FORWARD LENGTH=510	2.10715	0.134153	1.09491	1.67155	0.661001	1.94271	1.7587	1.74604	1.2626	1.36352	1.57061	4.54472	1.09546	0.841408	0.870677	3.758	2.03194	2.65482	2.26324	2.63111	1.13375	1.61472	1.78457	2.66782	0.701559	0.25793	1.40455	0.592966	0.398342	0.553515	0.0578136	0.65354	0.992269	0.490174	___1	410	AT3G46780.1	410	SLAEDAQQKADAVGVTVDGLFNKAKDISSGL	410
UID1595	VQVAT(ph)VRGQAK	AT3G46780.1	>AT3G46780.1 | Symbols: PTAC16 | plastid transcriptionally active 16 | chr3:17228766-17231021 FORWARD LENGTH=510	34.9805	22.8948	26.9927	37.0893	19.852	19.1246	0.137637	13.585	19.6329	17.1058	12.1759	14.0915	7.26119	7.13866	7.27369	11.2767	8.4767	13.5186	4.33494	5.69568	28.3619	13.9172	9.58819	8.66054	6.69561	7.21027	2.95798	3.4053	0.222966	0.435963	0.335395	0.992518	0.964095	0.997123	___1	451	AT3G46780.1	451	TAIQNASETPKVQVATVRGQAKARNLPPKKA	451
UID1596	VDEKEGT(ph)TTGGR	AT3G47070.1	>AT3G47070.1 | Symbols: | LOCATED IN: thylakoid, chloroplast thylakoid membrane, chloroplast, chloroplast envelope;EXPRESSED IN: 22 plant structures;EXPRESSED DURING: 13 growth stages;CONTAINS InterPro DOMAIN/s: Thylakoid soluble phosphoprotein TSP9 (I	64.3025	52.5754	53.915	31.3581	18.9408	19.5418	40.8189	11.4885	52.8141	15.3112	5.95626	71.4988	34.2032	31.8047	10.593	38.132	75.8541	89.2897	25.3449	39.7741	44.2184	27.9949	30.8112	53.679	16.5625	16.0327	23.2143	24.4856	0.6245	0.513761	0.977788	0.397174	0.99757	0.307073	___1	64	AT3G47070.1	64	YETNPLLKKVDEKEGTTTGGRGTVRGGKNSA	64
UID1597	KVDEKEGTT(ph)TGGR	AT3G47070.1	>AT3G47070.1 | Symbols: | LOCATED IN: thylakoid, chloroplast thylakoid membrane, chloroplast, chloroplast envelope;EXPRESSED IN: 22 plant structures;EXPRESSED DURING: 13 growth stages;CONTAINS InterPro DOMAIN/s: Thylakoid soluble phosphoprotein TSP9 (I	0.166301	0.180885	0.206115	4.20073	1.15088	4.96345	1.44773	10.2312	8.21365	15.0755	2.55636	4.60632	0.132075	2.19555	1.84043	9.19818	0.0882324	3.69369	0.121604	1.44682	1.18098	7.9863	2.26615	2.90971	1.55563	4.63116	1.43535	3.40687	0.0738687	0.680559	0.929635	0.210959	0.443481	0.952795	___1	65	AT3G47070.1	65	ETNPLLKKVDEKEGTTTGGRGTVRGGKNSAP	65
UID1599	VDEKEGT(ph)TTGGRGT(ph)VR	AT3G47070.1	>AT3G47070.1 | Symbols: | LOCATED IN: thylakoid, chloroplast thylakoid membrane, chloroplast, chloroplast envelope;EXPRESSED IN: 22 plant structures;EXPRESSED DURING: 13 growth stages;CONTAINS InterPro DOMAIN/s: Thylakoid soluble phosphoprotein TSP9 (I	5.11293	0.96578	19.7101	6.70137	1.772	1.81087	0.284719	5.15254	5.12907	4.91523	0.133449	21.2373	1.89176	2.45504	1.77601	0.170733	30.9249	43.5788	2.6916	3.47575	6.85244	3.45849	5.49871	16.1684	6.7651	2.02831	7.90724	17.7073	0.948186	0.880329	0.999392	0.911692	0.997084	0.827114	___1	71	AT3G47070.1	71	KKVDEKEGTTTGGRGTVRGGKNSAPTPVPKK	71
UID1600	AGDST(ph)PEELANATQVQGDYLPIVR	AT3G49010.3	>AT3G49010.3 | Symbols: ATBBC1, BBC1, RSU2 | breast basic conserved 1 | chr3:18166971-18168047 REVERSE LENGTH=206;>AT3G49010.2 | Symbols: ATBBC1, BBC1, RSU2 | breast basic conserved 1 | chr3:18166971-18168047 REVERSE LENGTH=206;>AT3G49010.1 | Symbols: ATBB	17.2242	18.8179	8.46028	13.1278	7.86483	17.0162	6.97035	8.68926	6.07674	13.022	6.01283	12.9606	6.17033	9.06793	7.14309	9.25788	8.54057	5.8763	13.787	13.9383	13.099	10.3549	8.27097	10.28	4.44158	4.09921	2.58504	3.13512	0.732074	0.293806	0.773721	0.99984	0.85327	0.817313	___1	138	AT3G49010.3;AT3G49010.2;AT3G49010.1;AT3G49010.4;AT3G49010.5	138;138;138;136;85	VIFPRRARKVKAGDSTPEELANATQVQGDYL	138
UID1606	AAPST(ph)PTGTSSGYSASSGFR	AT3G53390.1	>AT3G53390.1 | Symbols: | Transducin/WD40 repeat-like superfamily protein | chr3:19792781-19796428 FORWARD LENGTH=558	0.997911	1.24207	0.763223	0.937268	1.48298	1.06076	2.09706	0.993929	1.12662	1.42177	0.739464	2.00122	0.608662	1.26263	0.0755073	0.528345	0.468353	0.805176	0.764656	0.576888	1.08469	1.34003	0.937496	0.628684	0.251399	0.405731	0.652318	0.132736	0.965196	0.584074	0.590594	0.335354	0.330246	1	___1	75	AT3G53390.1	75	TQVTIAQLKERAAPSTPTGTSSGYSASSGFR	75
UID1617	SKT(ph)PDADYEKEK	AT4G09980.2	>AT4G09980.2 | Symbols: EMB1691 | Methyltransferase MT-A70 family protein | chr4:6249111-6252030 REVERSE LENGTH=775;>AT4G09980.1 | Symbols: EMB1691 | Methyltransferase MT-A70 family protein | chr4:6247978-6252030 REVERSE LENGTH=963	0.125189	0.260955	0.817298	0.194601	0.219968	0.347783	0.125183	0.174974	0.227025	0.313249	0.112749	0.295078	0.617169	0.292447	0.0746695	0.336125	0.125276	0.670793	0.415436	0.217664	0.323602	0.237643	0.278422	0.353059	0.250762	0.0831078	0.19193	0.18727	0.984293	0.970018	0.980543	0.881895	0.999731	0.842391	___1	185	AT4G09980.2;AT4G09980.1	185;185	GSEVVREVGRSNRSKTPDADYEKEKYSRKDE	185
UID1623	GGMT(ph)SHAAVVAR	AT4G15530.3	>AT4G15530.3 | Symbols: PPDK | pyruvate orthophosphate dikinase | chr4:8864828-8869129 REVERSE LENGTH=857;>AT4G15530.2 | Symbols: PPDK | pyruvate orthophosphate dikinase | chr4:8864828-8869183 REVERSE LENGTH=875;>AT4G15530.4 | Symbols: PPDK | pyruvate orth	4.93347	3.03673	6.62571	7.38741	8.96047	8.19106	7.10516	12.8075	5.13519	12.0646	1.36915	8.61464	4.76419	3.87837	6.79869	17.41	10.087	5.21501	7.35446	1.90444	6.18876	9.0607	5.08501	8.39419	2.04064	2.93434	2.48039	5.24321	0.749777	0.868355	0.985463	0.910811	0.322867	0.68847	___1	437	AT4G15530.3;AT4G15530.2;AT4G15530.4;AT4G15530.1;AT4G15530.6;AT4G15530.5	437;455;536;536;543;543	GMHAAEGILTARGGMTSHAAVVARGWGKCCI	437
UID1628	KGET(ph)PETAVVEEK	AT4G20260.3	>AT4G20260.3 | Symbols: ATPCAP1, PCAP1 | plasma-membrane associated cation-binding protein 1 | chr4:10941593-10943227 FORWARD LENGTH=225;>AT4G20260.2 | Symbols: ATPCAP1, PCAP1 | plasma-membrane associated cation-binding protein 1 | chr4:10941593-10943227 F	1.07625	0.45449	3.3169	1.64625	2.63446	1.28056	2.59708	3.71419	1.27491	1.67111	0.508332	0.433104	1.47529	0.236347	1.18324	0.559591	0.799748	1.55624	1.11177	0.655612	1.82567	2.10757	0.767261	0.936592	1.03459	0.93687	0.476426	0.361788	0.909055	0.168388	0.56218	0.233452	0.0507378	0.822013	___1	177	AT4G20260.3;AT4G20260.2;AT4G20260.1;AT4G20260.4	177;177;177;178	SGEKEEIVEETKKGETPETAVVEEKKPEVEE	177
UID1629	NLSNPSARPNT(ph)GSK	AT4G20980.4	>AT4G20980.4 | Symbols: | Eukaryotic translation initiation factor 3 subunit 7 (eIF-3) | chr4:11216997-11218772 FORWARD LENGTH=591;>AT4G20980.3 | Symbols: | Eukaryotic translation initiation factor 3 subunit 7 (eIF-3) | chr4:11216997-11218772 FORWARD LEN	0.120548	0.635947	0.949045	0.801021	1.1318	0.0525981	0.622466	0.450208	0.140187	0.455018	0.167233	0.34135	0.718609	0.132065	0.850133	0.648646	0.942388	0.791	0.234583	0.380926	0.727673	0.344096	0.441878	0.599509	0.344883	0.213356	0.291469	0.259846	0.420155	0.75962	0.998572	0.50734	0.934192	0.840056	___1	74	AT4G20980.4;AT4G20980.3;AT4G20980.2;AT4G20980.1	74;74;74;74	ADWTRNLSNPSARPNTGSKSDPSAVFDFSAF	74
UID1638	FLTQSGT(ph)FKDGDLR	AT4G29810.1	>AT4G29810.1 | Symbols: ATMKK2, MKK2, MK1 | MAP kinase kinase 2 | chr4:14593299-14595241 REVERSE LENGTH=363;>AT4G26070.1 | Symbols: MEK1, NMAPKK, ATMEK1, MKK1 | MAP kinase/ ERK kinase 1 | chr4:13217797-13219381 FORWARD LENGTH=308;>AT4G26070.3 | Symbols: ME	2.087	0.168649	1.77774	2.78798	2.3503	2.32477	0.153016	2.81057	1.58633	2.59042	0.0963578	1.54963	2.03075	4.17089	2.68801	4.88945	4.53704	3.00884	3.24957	1.35764	1.83433	1.89302	2.10713	3.40851	0.89635	0.962948	1.33838	1.25362	1	0.999949	0.653693	0.654024	0.999948	0.623199	___1	31	AT4G29810.1;AT4G26070.1;AT4G26070.3;AT4G26070.2	31;29;29;29	VAGEQSITKFLTQSGTFKDGDLRVNKDGVRI	31
UID1648	AQTGVM(ox)T(ph)AETGTYR	AT4G38470.1	>AT4G38470.1 | Symbols: | ACT-like protein tyrosine kinase family protein | chr4:17999432-18003551 FORWARD LENGTH=575	1.09461	1.39699	2.27544	1.09158	1.8178	1.41392	8.92622	1.76361	1.94722	3.07469	1.65755	12.2841	2.55495	1.46836	1.80536	2.7959	4.59646	1.77081	4.0816	2.19726	1.53529	3.42513	3.95407	3.08841	0.455596	2.80623	4.18131	1.08411	0.463939	0.454335	0.351577	0.99634	0.999998	0.997144	___1	443	AT4G38470.1	443	ADFGVARVKAQTGVMTAETGTYRWMAPEVIE	443
UID1652	NLAGDVIGT(ph)RTEAADAK	AT5G01530.1	>AT5G01530.1 | Symbols: LHCB4.1 | light harvesting complex photosystem II | chr5:209084-210243 FORWARD LENGTH=290	3.66123	4.17382	3.30774	3.58028	4.47532	0.247116	2.36753	4.76015	2.74702	4.13026	4.69348	4.77688	2.74179	3.29828	3.89951	0.0534116	0.135365	5.89175	8.19036	3.6766	3.83968	2.85041	3.88199	3.5895	0.42374	1.56883	0.787456	3.19095	0.863757	1	0.435982	0.867914	0.866285	0.439118	___1	112	AT5G01530.1	112	LDQNLAKNLAGDVIGTRTEAADAKSTPFQPY	112
UID1655	DLGLDVIKGT(ph)VSTEGSIK	AT5G04740.1	>AT5G04740.1 | Symbols: | ACT domain-containing protein | chr5:1368713-1371391 REVERSE LENGTH=301	1.30945	0.99857	0.176405	0.699656	1.13196	1.71453	0.174867	1.315	0.833514	0.856622	1.34993	0.233103	0.469329	0.0777912	0.288203	0.755771	0.784385	0.714036	0.869904	0.445844	0.863209	0.978906	0.483672	0.713988	0.397022	0.517043	0.450854	0.143466	0.998188	0.420062	0.999972	0.99651	0.334935	0.442701	___1	139	AT5G04740.1	139	TMRALKDLGLDVIKGTVSTEGSIKQTKFSIT	139
UID1668	SGFQT(ph)PESNVDEK	AT5G23590.2	>AT5G23590.2 | Symbols: | DNAJ heat shock N-terminal domain-containing protein | chr5:7953870-7954936 REVERSE LENGTH=296;>AT5G23590.1 | Symbols: | DNAJ heat shock N-terminal domain-containing protein | chr5:7953870-7954936 REVERSE LENGTH=296	0.157764	0.377943	0.152787	0.128236	0.18715	0.137797	0.349629	0.141111	0.28963	0.328095	0.323407	0.440109	0.259567	0.318065	0.236635	0.14937	0.209455	0.288311	0.182422	0.523675	0.200776	0.249252	0.315557	0.270647	0.0905416	0.0916938	0.0706325	0.134589	0.841312	0.251473	0.725843	0.996103	0.68703	0.808392	___1	147	AT5G23590.2;AT5G23590.1	147;147	DRIRARHAKKKSGFQTPESNVDEKRKEERSG	147
UID1676	NLISQDET(ph)PTAAAASQK	AT5G43310.4	>AT5G43310.4 | Symbols: | COP1-interacting protein-related | chr5:17379883-17385387 REVERSE LENGTH=1164;>AT5G43310.3 | Symbols: | COP1-interacting protein-related | chr5:17379883-17385387 REVERSE LENGTH=1164;>AT5G43310.2 | Symbols: | COP1-interacting pr	1.26989	1.89363	0.927641	1.03384	1.42689	1.48884	1.5559	1.02452	0.0895851	0.651373	1.25688	1.04802	0.087938	0.605281	1.52244	1.25283	2.00345	1.12719	1.59979	2.06497	1.31038	0.962042	0.904112	1.60965	0.340106	0.54622	0.506542	0.380153	0.648874	0.59121	0.979455	0.424393	0.999661	0.374194	___1	1153	AT5G43310.4;AT5G43310.3;AT5G43310.2;AT5G43310.1	1153;1153;1153;1210	TSEAFTLKNLISQDETPTAAAASQKCK____	1153
UID1684	(ac)SAT(ph)PEEDKKPDQGAHINLK	AT5G55160.1	>AT5G55160.1 | Symbols: SUM2, SUMO 2, SUMO2, ATSUMO2 | small ubiquitin-like modifier 2 | chr5:22383747-22384772 REVERSE LENGTH=103;>AT5G55160.2 | Symbols: SUM2, SUMO 2, SUMO2, ATSUMO2 | small ubiquitin-like modifier 2 | chr5:22383747-22384772 REVERSE LENGT	18.1126	1.82678	50.78	21.9503	16.0469	35.4036	5.09327	49.6551	1.94671	35.3762	40.0666	9.02533	16.1609	26.6993	29.3615	4.63431	4.91675	12.8985	24.358	14.1655	21.7433	25.495	24.2627	12.1946	16.0342	18.7098	10.7658	7.24505	0.999999	0.926081	0.950675	0.947447	0.93	0.669083	___1	4	AT5G55160.1;AT5G55160.2	4;4	____________MSATPEEDKKPDQGAHINL	4
UID1687	SENSSSDSQKLPT(ph)PK	AT5G55530.3	>AT5G55530.3 | Symbols: | Calcium-dependent lipid-binding (CaLB domain) family protein | chr5:22494439-22495656 FORWARD LENGTH=405;>AT5G55530.2 | Symbols: | Calcium-dependent lipid-binding (CaLB domain) family protein | chr5:22494439-22495656 FORWARD LEN	0.120274	1.19646	1.59019	0.810999	0.682594	0.133356	0.202737	2.88523	0.616075	0.931059	0.146337	0.196468	2.54232	2.85198	1.34682	1.83641	1.45623	3.37927	3.58463	0.912888	0.880103	0.953691	1.41679	2.23389	0.495061	1.00819	1.13444	1.06247	0.990446	0.995657	0.426838	0.283622	0.951591	0.55627	___1	388	AT5G55530.3;AT5G55530.2;AT5G55530.1	388;388;388	PTKSENSSSDSQKLPTPKSNNGSRVFYGSRP	388
UID1698	AT(ph)QTVEDSSR	ATCG00710.1	>ATCG00710.1 | Symbols: PSBH | photosystem II reaction center protein H | chrC:74485-74706 FORWARD LENGTH=73	10.1232	13.801	6.82484	20.8249	15.6595	8.61775	0.148181	9.38958	11.024	8.94451	7.44273	32.8705	5.03111	8.43629	3.77537	4.9449	6.15431	5.95143	5.68841	0.173879	13.4467	7.62481	11.5112	4.58258	4.78236	3.82875	10.808	2.24209	0.544046	0.957137	0.303578	0.966963	0.82951	0.570441	___1	3	ATCG00710.1	3	_____________MATQTVEDSSRSGPRSTT	3
UID1699	ATQT(ph)VEDSSR	ATCG00710.1	>ATCG00710.1 | Symbols: PSBH | photosystem II reaction center protein H | chrC:74485-74706 FORWARD LENGTH=73	0.680082	1.08709	0.366682	0.371423	0.0718721	0.299777	23.6463	0.737749	0.526636	0.555931	0.533555	0.336978	0.306225	0.153865	0.265646	0.245858	0.178258	0.400135	0.226845	8.44718	0.515429	5.15328	0.319254	1.89966	0.344531	9.24757	0.123803	3.27461	0.581342	0.991898	0.982055	0.794235	0.420684	0.913371	___1	5	ATCG00710.1	5	___________MATQTVEDSSRSGPRSTTVG	5
UID1737	(ac)MTES(ph)IWLNDQSS(ph)PR	AT1G04140.1	>AT1G04140.1 | Symbols: | Transducin family protein / WD-40 repeat family protein | chr1:1075984-1080321 REVERSE LENGTH=790;>AT1G04140.2 | Symbols: | Transducin family protein / WD-40 repeat family protein | chr1:1075992-1080321 REVERSE LENGTH=793	0.44237	0.880635	2.19984	0.111955	0.0955055	0.491258	0.53215	0.093346	0.219619	0.228782	0.394086	2.32215	0.172883	0.101604	0.532335	1.89274	0.310602	0.946222	0.251371	1.17293	0.74606	0.313031	0.704612	0.914773	0.780911	0.169625	0.823274	0.604843	0.930816	0.999997	0.825314	0.483524	0.937003	0.815212	___2	12	AT1G04140.1;AT1G04140.2	12;12	____MTESIWLNDQSSPRSMIPSAKPVANVH	12
UID1814	TTGRVS(ph)PAVDPPS(ph)PR	AT1G15400.2	>AT1G15400.2 | Symbols: | unknown protein;FUNCTIONS IN: molecular_function unknown;INVOLVED IN: biological_process unknown;LOCATED IN: plasma membrane;EXPRESSED IN: 23 plant structures;EXPRESSED DURING: 13 growth stages;BEST Arabidopsis thaliana pro	1.46887	1.59734	3.09114	1.06566	1.35432	2.15703	1	1.57405	1.14675	0.973843	2.16771	0.277759	1.8274	1.51565	1.49133	3.79059	1.93117	1.15645	3.18664	3.60674	1.71547	1.37033	1.45597	2.73432	0.70992	0.44827	0.638362	1.02139	0.936438	0.843287	0.590846	0.285009	0.994863	0.196071	___2	100	AT1G15400.2;AT1G15400.1;AT1G15400.3	100;100;100	NGGGAQRHHRTTGRVSPAVDPPSPRISSCGC	100
UID1815	VSPAVDPPS(ph)PR	AT1G15400.2	>AT1G15400.2 | Symbols: | unknown protein;FUNCTIONS IN: molecular_function unknown;INVOLVED IN: biological_process unknown;LOCATED IN: plasma membrane;EXPRESSED IN: 23 plant structures;EXPRESSED DURING: 13 growth stages;BEST Arabidopsis thaliana pro	1.46887	1.59734	3.09114	1.06566	1.35432	2.15703	1	1.57405	1.14675	0.973843	2.16771	0.365663	1.8274	1.51565	1.49133	3.79059	1.93117	1.15645	3.18664	3.60674	1.71547	1.37033	1.47355	2.73432	0.70992	0.44827	0.606065	1.02139	0.920636	0.886953	0.526078	0.223381	0.999716	0.193044	___2	107	AT1G15400.2;AT1G15400.1;AT1G15400.3	107;107;107	HHRTTGRVSPAVDPPSPRISSCGCCSAFGKN	107
UID1855	VSPRPS(ph)IS(ph)EETVKVEDK	AT1G21390.1	>AT1G21390.1 | Symbols: emb2170 | embryo defective 2170 | chr1:7489385-7490554 REVERSE LENGTH=248	0.149429	1.46215	1.36771	0.139965	0.842458	1.56977	2.00174	0.715817	1.34974	0.872449	1.00003	0.454177	0.135772	0.109623	0.0579695	0.721728	1.09737	0.0780903	0.787953	0.598367	0.792343	1.3019	0.351514	0.656701	0.569411	0.467277	0.352798	0.332816	0.536177	0.503232	0.999919	0.501386	0.0570854	0.538059	___2	178	AT1G21390.1	178	KKKDEACKVSPRPSISEETVKVEDKEWWNRM	178
UID2075	NTGRVS(ph)PAVDPPS(ph)PR	AT1G80180.1	>AT1G80180.1 | Symbols: | unknown protein;FUNCTIONS IN: molecular_function unknown;INVOLVED IN: biological_process unknown;LOCATED IN: plasma membrane;EXPRESSED IN: 21 plant structures;EXPRESSED DURING: 10 growth stages;BEST Arabidopsis thaliana pro	0.576631	1.59016	5.2535	2.0491	1.95375	0.54246	1.91643	3.60828	2.73236	2.77656	3.46	0.39547	3.37526	2.36842	3.7469	0.762228	3.80586	2.01864	5.02169	3.51793	2.28463	2.31522	2.66921	3.02527	1.57345	1.03543	1.22847	1.48138	0.998712	0.990891	0.912922	0.957469	0.998938	0.983446	___2	98	AT1G80180.1	98	NGGGAIRHHRNTGRVSPAVDPPSPRLSAFGC	98
UID2076	VSPAVDPPS(ph)PR	AT1G80180.1	>AT1G80180.1 | Symbols: | unknown protein;FUNCTIONS IN: molecular_function unknown;INVOLVED IN: biological_process unknown;LOCATED IN: plasma membrane;EXPRESSED IN: 21 plant structures;EXPRESSED DURING: 10 growth stages;BEST Arabidopsis thaliana pro	0.576631	1.59016	5.2535	2.0491	1.95375	0.54246	1.91643	3.60828	2.73236	2.77656	3.46	0.284575	3.37526	2.36842	3.7469	0.762228	3.80586	2.01864	5.02169	3.51793	2.28463	2.31522	2.64703	3.02527	1.57345	1.03543	1.26963	1.48138	0.998901	0.998572	0.924397	0.963335	0.999999	0.966115	___2	105	AT1G80180.1	105	HHRNTGRVSPAVDPPSPRLSAFGCCSAFGKK	105
UID2244	QS(ph)S(ph)GISRSSLSLSTR	AT2G39090.2	>AT2G39090.2 | Symbols: APC7, AtAPC7 | tetratricopeptide repeat (TPR)-containing protein | chr2:16313087-16317233 REVERSE LENGTH=514;>AT2G39090.1 | Symbols: APC7, AtAPC7 | tetratricopeptide repeat (TPR)-containing protein | chr2:16312771-16317233 REVERSE L	34.1756	50.5752	162.603	26.9449	18.3377	62.3273	60.9932	0.0972753	16.8908	14.0741	28.1579	90.5849	7.39779	4.41955	9.52295	55.9354	9.19444	20.0377	3.68613	0.0803045	58.5274	30.8765	28.0166	17.7868	53.1051	25.7738	32.3691	20.2315	0.647762	0.840885	0.347097	0.948353	0.984422	0.809685	___2	80	AT2G39090.2;AT2G39090.1	80;80	TYKQALHHYTRIPKQSSGISRSSLSLSTRSS	80
UID2245	QS(ph)S(ph)GISRSSLSLSTR	AT2G39090.2	>AT2G39090.2 | Symbols: APC7, AtAPC7 | tetratricopeptide repeat (TPR)-containing protein | chr2:16313087-16317233 REVERSE LENGTH=514;>AT2G39090.1 | Symbols: APC7, AtAPC7 | tetratricopeptide repeat (TPR)-containing protein | chr2:16312771-16317233 REVERSE L	34.1756	50.5752	162.603	26.9449	18.3377	62.3273	60.9932	0.204552	16.8908	14.0741	28.1579	90.5849	7.39779	4.41955	9.52295	55.9354	9.19444	20.0377	3.68613	0.0607981	58.5274	30.898	28.0166	17.7829	53.1051	25.7482	32.3691	20.2349	0.696538	0.827353	0.299249	0.885342	0.994848	0.769529	___2	81	AT2G39090.2;AT2G39090.1	81;81	YKQALHHYTRIPKQSSGISRSSLSLSTRSSV	81
UID2318	NQLIS(ph)GDISVVET(ph)K	AT3G02840.1	>AT3G02840.1 | Symbols: | ARM repeat superfamily protein | chr3:618480-619619 FORWARD LENGTH=379	3.69972	3.19048	2.57659	3.24953	3.66431	3.4939	4.77334	5.4819	1.04898	7.4205	4.99466	5.37326	1.48882	2.9096	2.72514	1.9106	3.94083	4.76848	2.06837	1.7977	3.27613	4.44372	3.49829	2.8972	0.406818	2.1201	1.4654	1.22148	0.975515	0.999796	0.927571	0.739237	0.95923	0.951071	___2	20	AT3G02840.1	20	WRSRGGVAKRRNQLISGDISVVETKIPVQLR	20
UID2610	ATISEIM(ox)DLNQT(ph)PS(ph)YR	AT4G01860.2	>AT4G01860.2 | Symbols: | Transducin family protein / WD-40 repeat family protein | chr4:801713-808018 REVERSE LENGTH=1308;>AT4G01860.1 | Symbols: | Transducin family protein / WD-40 repeat family protein | chr4:801713-808018 REVERSE LENGTH=1308	2.02357	6.93057	2.754	0.733595	3.57561	3.1149	12.9233	6.75622	2.89247	4.63224	2.52631	5.27879	2.11809	2.402	0.631635	0.581983	2.77909	6.07368	0.583926	0.504464	3.20347	6.06382	2.59136	2.10463	2.08443	3.69688	1.50512	2.16332	0.561607	0.988444	0.567514	0.0760804	0.384382	0.753631	___2	1217	AT4G01860.2;AT4G01860.1	1217;1217	NRATISEIMDLNQTPSYRIMLTDRGGIASAH	1217
UID2793	T(ph)VS(ph)QKGAMLEWVR	AT4G30520.1	>AT4G30520.1 | Symbols: | Leucine-rich repeat protein kinase family protein | chr4:14908193-14911040 REVERSE LENGTH=648	0.357612	0.308064	0.124887	0.524443	0.448145	0.377754	0.438981	0.568056	0.320161	0.203081	0.454064	0.191736	0.114496	0.95392	0.439183	0.423031	0.186965	0.347313	0.235233	0.097409	0.35263	0.381606	0.43068	0.25799	0.13603	0.121422	0.293757	0.115383	0.986817	0.999118	0.828642	0.644295	0.997069	0.759377	___2	509	AT4G30520.1	509	ELITGLRALEFGKTVSQKGAMLEWVRKLHEE	509
UID2966	FNPS(ph)EEELILDY(ph)LLPK	AT5G18300.1	>AT5G18300.1 | Symbols: anac088, NAC088 | NAC domain containing protein 88 | chr5:6057773-6058216 FORWARD LENGTH=147	7.04009	21.4466	6.85976	4.54876	6.60372	22.7731	18.7351	0.174581	0.138235	0.188652	16.9104	0.154205	8.02318	0.0860968	0.155613	3.94745	12.9764	0.258973	0.144158	0.255261	9.29979	8.40192	5.0659	3.51645	6.13915	10.166	6.66441	4.94562	0.481555	0.329822	0.370104	0.996656	0.99096	0.99978	___2	23	AT5G18300.1	23	FYDEEEELGCFRFNPSEEELILDYLLPKLGF	23
UID2992	FGLPDY(ph)LFIVVDEIVS(ph)QM(ox)IGR	AT5G25050.1	>AT5G25050.1 | Symbols: | Major facilitator superfamily protein | chr5:8632022-8633828 FORWARD LENGTH=499	1337.38	753.883	973.538	1214.16	816.027	1914.91	922.955	1158.89	955.51	1367.96	0.161861	0.324679	175.392	799.934	394.544	532.079	0.0796608	474.183	271.104	177.752	1019	1264.05	274.071	291.04	224.945	362.496	300.249	194.695	0.999434	0.158267	0.423401	0.36429	0.129962	0.910904	___2	371	AT5G25050.1	371	FGLPDYLFIVVDEIVSQMIGRLKWMPLLVLT	371
UID3222	(ac)MT(ph)ESIWLNDQSS(ph)PR	AT1G04140.1	>AT1G04140.1 | Symbols: | Transducin family protein / WD-40 repeat family protein | chr1:1075984-1080321 REVERSE LENGTH=790;>AT1G04140.2 | Symbols: | Transducin family protein / WD-40 repeat family protein | chr1:1075992-1080321 REVERSE LENGTH=793	0.44237	0.880635	1.02653	0.186827	0.133871	0.491258	0.0836501	0.153773	0.153488	0.11622	0.394086	1.05326	0.117764	0.214272	0.33752	1.3972	0.310602	0.542282	0.108233	0.626497	0.534046	0.199678	0.42338	0.596963	0.361045	0.148113	0.329272	0.43934	0.361566	0.978946	0.997987	0.28167	0.578029	0.940398	___2	2	AT1G04140.1;AT1G04140.2	2;2	______________MTESIWLNDQSSPRSMI	2
UID3280	TVAAVAGSPGT(ph)PTTPGSAR	AT2G33830.1	>AT2G33830.1 | Symbols: | Dormancy/auxin associated family protein | chr2:14309768-14310286 REVERSE LENGTH=106;>AT2G33830.2 | Symbols: | Dormancy/auxin associated family protein | chr2:14309768-14310286 REVERSE LENGTH=108	1.08522	0.983195	0.450467	0.770971	1.03648	1.35917	0.296047	1.35277	0.86922	1.16812	0.721282	0.998575	0.890558	0.674668	0.748338	1.13582	0.930958	0.514876	1.21837	1.08176	0.865266	1.00906	0.806684	0.976356	0.233474	0.398486	0.119986	0.249051	0.992271	0.999183	0.963323	0.9971	0.976446	0.928743	___2	48	AT2G33830.1;AT2G33830.2	48;50	GSSSKTVAAVAGSPGTPTTPGSARKENVWRS	48
UID3282	TVAAVAGSPGT(ph)PTT(ph)PGSAR	AT2G33830.1	>AT2G33830.1 | Symbols: | Dormancy/auxin associated family protein | chr2:14309768-14310286 REVERSE LENGTH=106;>AT2G33830.2 | Symbols: | Dormancy/auxin associated family protein | chr2:14309768-14310286 REVERSE LENGTH=108	1.08522	0.983195	1.68935	0.770971	1.03648	1.35917	0.140836	1.35277	0.86922	1.16812	0.721282	0.998575	0.890558	0.674668	0.748338	1.13582	0.930958	0.514876	1.21837	0.151355	1.11304	0.978022	0.806684	0.790275	0.307455	0.454876	0.119986	0.401626	0.851397	0.893305	0.599976	0.967614	0.999642	0.944133	___2	51	AT2G33830.1;AT2G33830.2	51;53	SKTVAAVAGSPGTPTTPGSARKENVWRSVFH	51
UID3339	ATISEIM(ox)DLNQT(ph)PS(ph)YR	AT4G01860.2	>AT4G01860.2 | Symbols: | Transducin family protein / WD-40 repeat family protein | chr4:801713-808018 REVERSE LENGTH=1308;>AT4G01860.1 | Symbols: | Transducin family protein / WD-40 repeat family protein | chr4:801713-808018 REVERSE LENGTH=1308	2.02357	6.93057	2.754	0.733595	3.57561	3.1149	12.9233	6.75622	2.89247	4.63224	2.52631	5.27879	2.11809	2.402	0.631635	0.581983	2.77909	6.07368	0.583926	0.504464	3.20347	6.06382	2.59136	2.10463	2.08443	3.69688	1.50512	2.16332	0.561607	0.988444	0.567514	0.0760804	0.384382	0.753631	___2	1215	AT4G01860.2;AT4G01860.1	1215;1215	SNNRATISEIMDLNQTPSYRIMLTDRGGIAS	1215
UID3442	MNRIY(ph)NYT(ph)LDPCGPVYITIGDGGNIEK	AT4G13700.1	>AT4G13700.1 | Symbols: ATPAP23, PAP23 | purple acid phosphatase 23 | chr4:7957072-7958919 REVERSE LENGTH=458	8.92217	20.1058	8.71905	1.41475	2.39659	0.0906744	0.291444	11.3244	15.9436	8.91097	0.0736914	9.39763	0.0666433	4.17144	5.00081	1.53794	2.50721	10.2765	1.21591	3.32674	8.31168	7.31223	3.74204	3.77285	6.66629	6.23855	3.48482	3.33559	0.839296	0.470257	0.929925	0.99563	0.913399	0.815072	___2	408	AT4G13700.1	408	VFAGHVHAYERMNRIYNYTLDPCGPVYITIG	408
UID3685	LLM(ox)VDANLS(ph)S(ph)LALEAS(ph)CK	AT1G49350.1	>AT1G49350.1 | Symbols: | pfkB-like carbohydrate kinase family protein | chr1:18265070-18267034 FORWARD LENGTH=378	1.52673	1.52327	3.40124	2.23962	2.65171	1.30902	1.66612	3.592	2.68876	3.89028	1.02319	2.13409	3.24967	0.149142	2.99573	0.661347	0.579577	1.1326	1.1997	1.1987	2.26851	2.62924	1.91036	0.954384	0.712232	1.01895	1.17565	0.274947	0.994785	0.650751	0.273948	0.18736	0.5074	0.892473	___3	139	AT1G49350.1	139	YNISSARLLMVDANLSSLALEASCKLAAESS	139
UID3686	LLM(ox)VDANLS(ph)S(ph)LALEAS(ph)CK	AT1G49350.1	>AT1G49350.1 | Symbols: | pfkB-like carbohydrate kinase family protein | chr1:18265070-18267034 FORWARD LENGTH=378	1.52673	1.52327	3.40124	2.23962	2.65171	1.30902	1.66612	3.592	2.68876	3.89028	1.02319	2.13409	3.24967	0.198952	2.99573	0.661347	0.579577	1.1326	1.1997	1.1987	2.26851	2.62924	1.92032	0.954384	0.712232	1.01895	1.1608	0.274947	0.993511	0.677163	0.219139	0.142336	0.522476	0.806138	___3	140	AT1G49350.1	140	NISSARLLMVDANLSSLALEASCKLAAESSV	140
UID3687	LLM(ox)VDANLS(ph)S(ph)LALEAS(ph)CK	AT1G49350.1	>AT1G49350.1 | Symbols: | pfkB-like carbohydrate kinase family protein | chr1:18265070-18267034 FORWARD LENGTH=378	1.52673	1.52327	3.40124	2.23962	2.65171	1.30902	1.66612	3.592	2.68876	3.89028	1.02319	2.13409	3.24967	0.18596	2.99573	0.661347	0.579577	1.1326	1.1997	1.1987	2.26851	2.62924	1.91773	0.954384	0.712232	1.01895	1.16466	0.274947	0.993839	0.670453	0.231687	0.152399	0.518501	0.829455	___3	146	AT1G49350.1	146	LLMVDANLSSLALEASCKLAAESSVPVWFEP	146
UID3690	S(ph)S(ph)T(ph)RPSLLM(ox)FFK	AT1G50870.1	>AT1G50870.1 | Symbols: | F-box and associated interaction domains-containing protein | chr1:18855147-18856337 FORWARD LENGTH=396	17.9099	14.1765	89.6312	28.3276	132.876	13.2513	11.4003	113.815	0.0678154	119.082	0.155368	0.139794	61.5007	0.175724	0.120949	0.136311	0.758331	0.142901	12.8773	113.059	56.5842	51.5234	12.4185	25.3948	46.915	53.2293	24.5411	44.1005	0.856662	0.0686816	0.276859	0.704726	0.266557	0.845053	___3	75	AT1G50870.1	75	STTTDPYFTNSYEARSSTRPSLLMFFKNKDK	75
UID3691	S(ph)S(ph)T(ph)RPSLLM(ox)FFK	AT1G50870.1	>AT1G50870.1 | Symbols: | F-box and associated interaction domains-containing protein | chr1:18855147-18856337 FORWARD LENGTH=396	17.9099	14.1765	89.6312	28.3276	132.876	13.2513	11.4003	113.815	0.147101	119.082	0.102063	0.332377	61.5007	0.176374	0.177559	0.11489	0.758331	0.121247	12.8773	113.059	56.5842	51.5393	12.4578	25.3861	46.915	53.2139	24.5215	44.1055	0.887088	0.070338	0.234857	0.598685	0.24381	0.896599	___3	76	AT1G50870.1	76	TTTDPYFTNSYEARSSTRPSLLMFFKNKDKL	76
