# Supplementary material for: Protein sumoylation and phosphorylation intersect in Arabidopsis signaling
Source: Plant J. 2017 Jun 4;91(3):505–17. doi: 10.1111/tpj.13575 (PMC5518230; doi:10.1111/tpj.13575)
Supplement: Supplementary file 5 — Table S3. Matrix of loadings for principal components analysis of total protein abundances. [file TPJ-91-505-s005.xlsx]

## Sheet: TP_Quantity3_Anova_1.5_Loadings
		Component loading for each variable
Protein IDs	Fasta headers	PC1	PC2	PC3	PC4	PC5	PC6	PC7	PC8	PC9	PC10	PC11	PC12	PC13	PC14	PC15	PC16	PC17	PC18	PC19
AT5G42650.1	>AT5G42650.1 | Symbols: AOS, CYP74A, DDE2 | allene oxide synthase | chr5:17097803-17099359 REVERSE LENGTH=518	0.106604	-0.0391024	-0.0671213	0.0547642	-0.0179281	-0.0396264	-0.00701254	0.01263	0.0422822	0.0117498	-0.015055	0.0144046	0.0239698	0.00428524	-0.0143311	-0.0372156	-0.00120595	0.0262434	-0.0436675
AT5G23750.2;AT5G23750.1	>AT5G23750.2 | Symbols: | Remorin family protein | chr5:8010004-8011453 REVERSE LENGTH=201;>AT5G23750.1 | Symbols: | Remorin family protein | chr5:8010004-8011453 REVERSE LENGTH=202	0.0889656	0.0103394	-0.00473998	0.0238507	-0.0561836	-0.0605505	0.0185341	-0.0449579	0.0147305	-0.00652963	0.0360172	0.0176636	-0.0178044	-0.00807351	0.00419435	-0.0020506	-0.0592543	0.0155875	0.0296155
AT3G25760.1	>AT3G25760.1 | Symbols: AOC1, ERD12 | allene oxide cyclase 1 | chr3:9403972-9405105 FORWARD LENGTH=254	0.0818184	-0.0553694	-0.0690553	0.0535733	0.0546102	0.0172858	0.062813	-0.0209963	0.12461	0.00104928	-0.0467367	0.042265	-0.0411357	0.132916	0.0107985	0.0332164	0.00865831	0.0618506	-0.0228393
AT5G50950.2;AT5G50950.1;AT5G50950.3	>AT5G50950.2 | Symbols: FUM2 | FUMARASE 2 | chr5:20729687-20733636 FORWARD LENGTH=499;>AT5G50950.1 | Symbols: FUM2 | FUMARASE 2 | chr5:20729687-20733476 FORWARD LENGTH=510;>AT5G50950.3 | Symbols: FUM2 | FUMARASE 2 | chr5:20729999-20733636 FORWARD LENGTH=42	0.0747914	-0.0239892	-0.000638088	0.0180756	-0.00258296	-0.0141559	0.00721583	0.0174474	0.00761636	-0.0281846	0.00440188	-0.00809612	-0.000828783	0.0287761	-0.0395634	0.0140143	-0.0280621	-0.00804358	0.0240589
AT5G39280.1;AT5G39300.1;AT5G39290.1;AT5G39270.1	>AT5G39280.1 | Symbols: ATEXPA23, ATEXP23, ATHEXP ALPHA 1.17, EXPA23 | expansin A23 | chr5:15730713-15731706 REVERSE LENGTH=259;>AT5G39300.1 | Symbols: ATEXPA25, EXP25, ATEXP25, ATHEXP ALPHA 1.18, EXPA25 | expansin A25 | chr5:15737427-15738387 REVERSE LEN	0.0735124	0.179379	-0.0168611	0.0834641	0.00429973	0.0532324	-0.0103258	0.018342	0.0122073	-0.0408274	0.0452122	0.013009	0.0368862	-0.0413905	-0.00208779	-0.0514451	0.0539761	0.0201325	0.0402801
AT3G25770.1	>AT3G25770.1 | Symbols: AOC2 | allene oxide cyclase 2 | chr3:9406975-9407839 FORWARD LENGTH=253	0.0700088	-0.0355026	0.00263173	0.000510132	-0.0498142	-0.0243243	0.0876685	-0.0111957	0.0411488	-0.00200952	0.0205223	0.0145507	-0.0228016	0.0698194	0.076668	-0.0321646	0.0174465	0.0486137	-0.0109906
AT1G32900.1	>AT1G32900.1 | Symbols: | UDP-Glycosyltransferase superfamily protein | chr1:11920582-11923506 REVERSE LENGTH=610	0.0647704	0.00769243	-0.00159522	-0.0126434	-0.0518886	0.0140384	0.037703	0.0284971	0.0233803	0.0520275	0.0114916	-0.0590048	-0.0198973	0.00517305	-0.0774401	-0.0138871	0.0226738	0.0209396	-0.0309355
AT1G56100.2;AT1G56100.3;AT1G56100.1	>AT1G56100.2 | Symbols: | Plant invertase/pectin methylesterase inhibitor superfamily protein | chr1:20983374-20983979 REVERSE LENGTH=170;>AT1G56100.3 | Symbols: | Plant invertase/pectin methylesterase inhibitor superfamily protein | chr1:20983374-209838	0.0623003	0.167223	-0.0277154	0.0262736	0.00846892	-0.00127436	-0.0470493	-0.023022	0.031055	-0.0321838	0.0283979	0.0472678	0.0255643	0.0762195	0.0545199	0.00516564	0.0252582	-0.00486554	-0.0362524
AT3G14210.1	>AT3G14210.1 | Symbols: ESM1 | epithiospecifier modifier 1 | chr3:4729886-4731562 FORWARD LENGTH=392	0.0608518	-0.0461919	-0.0377999	-0.0132343	0.0283101	0.0093671	-0.0147514	0.015961	0.00527487	-0.00722025	-0.013676	0.0129358	0.0184734	-0.0121428	-0.0176149	0.0248846	0.00295427	0.0166934	-0.000363319
AT4G12830.1	>AT4G12830.1 | Symbols: | alpha/beta-Hydrolases superfamily protein | chr4:7531189-7533327 FORWARD LENGTH=393	0.0599418	-0.076798	-0.0534781	0.132341	0.037311	-0.00192072	0.0759137	0.12667	-0.100029	0.0331756	-0.0542635	0.013198	0.076891	-0.0839392	-0.00515375	0.076889	-0.036679	-0.199118	-0.0111476
AT4G23600.1;AT4G23600.3;AT4G23600.2	>AT4G23600.1 | Symbols: CORI3, JR2 | Tyrosine transaminase family protein | chr4:12310657-12312885 FORWARD LENGTH=422;>AT4G23600.3 | Symbols: CORI3, JR2 | Tyrosine transaminase family protein | chr4:12310657-12312733 FORWARD LENGTH=380;>AT4G23600.2 | Symbo	0.0591732	0.0304855	-0.00369197	0.0562569	0.0229026	0.00160283	-0.0104236	-0.00266292	0.0303466	-0.0331966	-0.0254815	0.0185592	0.00702361	0.0549518	-0.00852806	0.000442475	-0.017183	0.0191543	-0.018192
AT4G23496.1	>AT4G23496.1 | Symbols: SP1L5 | SPIRAL1-like5 | chr4:12257914-12258297 REVERSE LENGTH=99	0.0588936	0.0270838	0.0523682	-0.0339433	-0.0249087	0.0166388	-0.000401236	-0.00297901	-0.0874237	0.0977913	-0.00231163	-0.0610712	-0.0199902	-0.0366557	-0.0607268	-0.0621348	0.00640792	-0.00161645	0.0381155
AT3G20210.1;AT3G20210.2	>AT3G20210.1 | Symbols: DELTA-VPE, DELTAVPE | delta vacuolar processing enzyme | chr3:7052482-7054525 FORWARD LENGTH=466;>AT3G20210.2 | Symbols: DELTA-VPE | delta vacuolar processing enzyme | chr3:7052482-7055416 FORWARD LENGTH=571	0.0558012	0.15301	-0.041981	0.0384459	-0.0745372	0.0114773	-0.0479311	-0.0244327	-0.0284397	0.00922138	0.0515712	0.0611503	0.0776068	-0.0239711	0.0689842	-0.0880561	0.0395917	0.0475875	-0.0378702
AT1G62660.1	>AT1G62660.1 | Symbols: | Glycosyl hydrolases family 32 protein | chr1:23199949-23203515 FORWARD LENGTH=648	0.0547841	-0.00543392	-0.0502556	0.0223715	0.0191393	0.00622645	-0.00388799	0.0196044	-0.0232793	0.00512751	-0.00973171	-0.00895222	-0.00925535	-0.0372881	0.0251419	0.0168609	-0.0136029	0.00955667	-0.00323031
AT5G47350.1	>AT5G47350.1 | Symbols: | alpha/beta-Hydrolases superfamily protein | chr5:19212754-19214318 FORWARD LENGTH=316	0.0509335	0.154868	-0.0053001	0.071453	0.0218706	0.0418339	0.0142052	0.0118186	0.019933	-0.0538309	0.099764	0.0322083	0.064756	0.00424616	-0.0290669	0.0158192	0.0488093	-0.0776287	-0.0489624
AT5G44130.1	>AT5G44130.1 | Symbols: FLA13 | FASCICLIN-like arabinogalactan protein 13 precursor | chr5:17761128-17761871 FORWARD LENGTH=247	0.0507587	-0.0289243	-0.0548596	0.0354499	0.0336732	-0.0225104	0.0137249	-0.0790283	-0.0413606	-0.073143	-0.0467123	-0.0372724	0.052508	-0.0672924	0.00129845	-0.0245282	-0.0257068	0.0724655	0.0413739
AT4G24350.2;AT4G24350.1;AT4G24340.1	>AT4G24350.2 | Symbols: | Phosphorylase superfamily protein | chr4:12610060-12611328 FORWARD LENGTH=242;>AT4G24350.1 | Symbols: | Phosphorylase superfamily protein | chr4:12609637-12611328 FORWARD LENGTH=336;>AT4G24340.1 | Symbols: | Phosphorylase super	0.0504162	-0.0261783	-0.0436423	0.000133122	-0.0213364	-0.0428314	0.0407303	-0.0568887	0.0619836	0.00866912	-0.0119264	0.00433104	-0.0267814	0.0485367	-0.0026572	-0.0180924	-0.0116103	0.0189902	1.75487e-05
AT3G28270.2;AT3G28270.1	>AT3G28270.2 | Symbols: | Protein of unknown function (DUF677) | chr3:10538725-10539849 FORWARD LENGTH=374;>AT3G28270.1 | Symbols: | Protein of unknown function (DUF677) | chr3:10538725-10539849 FORWARD LENGTH=374	0.0502111	0.0744573	-0.0268177	-0.0144012	-0.00285813	-0.0386933	-0.00298939	0.00963748	-0.00893975	-0.00573854	0.0297032	-0.0385797	-0.0462074	-0.0403135	0.0375445	0.0162491	-0.0379483	-0.0309336	-0.038534
AT2G42540.1;AT2G42540.2;AT2G42540.3	>AT2G42540.1 | Symbols: COR15A, COR15 | cold-regulated 15a | chr2:17711241-17711930 REVERSE LENGTH=127;>AT2G42540.2 | Symbols: COR15A, COR15 | cold-regulated 15a | chr2:17711241-17711966 REVERSE LENGTH=139;>AT2G42540.3 | Symbols: COR15A | cold-regulated 15	0.0495863	0.0223503	-0.00566061	-0.0342505	-0.00328069	-0.0491477	-0.00590909	-0.0612903	-0.0286239	0.0399297	0.013708	0.0147338	-0.0343174	0.000547906	0.0085407	0.035477	-0.0505938	-0.0207128	-0.0100055
AT1G70890.1	>AT1G70890.1 | Symbols: MLP43 | MLP-like protein 43 | chr1:26725912-26726489 REVERSE LENGTH=158	0.0491571	-0.0245356	-0.0613531	0.0132358	0.0200035	-0.0142296	0.0109026	0.00306917	-0.00834976	-0.0301976	-0.0140588	0.0214201	-0.0146042	-0.00675503	0.00525324	0.0204624	-0.000209307	0.00412299	0.00855203
AT3G54890.3;AT3G54890.2;AT3G54890.4;AT3G54890.1	>AT3G54890.3 | Symbols: LHCA1 | photosystem I light harvesting complex gene 1 | chr3:20339961-20340922 REVERSE LENGTH=164;>AT3G54890.2 | Symbols: LHCA1 | photosystem I light harvesting complex gene 1 | chr3:20339706-20340922 REVERSE LENGTH=207;>AT3G54890.4	0.0485943	0.0805003	-0.0387863	0.00878534	0.00772194	-0.0356766	-0.0554765	-0.0200285	0.0163429	0.01737	0.0678526	-0.0646978	-0.0802508	0.0753754	-0.0718769	0.0512312	-0.0046068	0.0260168	-0.108559
AT2G30620.1;AT2G30620.2;AT1G06760.1	>AT2G30620.1 | Symbols: | winged-helix DNA-binding transcription factor family protein | chr2:13045360-13046267 FORWARD LENGTH=273;>AT2G30620.2 | Symbols: | winged-helix DNA-binding transcription factor family protein | chr2:13045360-13046267 FORWARD LEN	0.0483361	0.0377579	0.0384487	0.0898144	-0.0274331	0.0240535	0.192237	0.0144628	-0.0413248	-0.00130608	-0.0446506	0.00404354	-0.0428845	-0.0760296	0.0166052	0.0399768	-0.0977877	-0.000686072	0.0793617
AT1G52000.1	>AT1G52000.1 | Symbols: | Mannose-binding lectin superfamily protein | chr1:19333352-19335700 REVERSE LENGTH=730	0.0481926	-0.0638016	-0.00411911	0.0413803	0.0221111	0.00262042	0.0512666	-0.0423356	0.0135916	-0.00761278	0.0291781	0.037073	0.0612822	0.0648123	-0.0513062	0.145462	-0.07347	0.0315587	0.0784352
AT3G50970.1	>AT3G50970.1 | Symbols: LTI30, XERO2 | dehydrin family protein | chr3:18940825-18941406 FORWARD LENGTH=193	0.0462258	0.0425519	0.0196751	-0.0381458	-0.0252719	-0.00173778	0.0270843	-0.0218526	-0.00123657	0.0333796	0.051796	-0.0247922	0.0326253	0.000205993	-0.0120037	0.00794455	0.0706934	-0.0222403	-0.0316312
AT3G45780.2;AT3G45780.1	>AT3G45780.2 | Symbols: PHOT1, NPH1, JK224, RPT1 | phototropin 1 | chr3:16818557-16823960 FORWARD LENGTH=996;>AT3G45780.1 | Symbols: PHOT1, NPH1, JK224, RPT1 | phototropin 1 | chr3:16818557-16823960 FORWARD LENGTH=996	0.0451931	-0.0389164	-0.0558286	0.00800952	-0.00198236	-0.00262406	0.0278486	-0.010984	0.0174693	-0.0157797	0.0180329	0.00254802	0.0352733	0.0387774	-0.0205079	0.0436204	0.0187864	0.0119764	-0.0319091
AT5G16570.1	>AT5G16570.1 | Symbols: GLN1;4 | glutamine synthetase 1;4 | chr5:5421898-5424523 REVERSE LENGTH=356	0.0447046	0.0600303	-0.0064336	0.00468908	-0.0127889	-0.00699386	-0.0157611	-0.0336382	-0.00900427	-0.0217527	0.0361226	-0.00370112	0.0087517	0.0012273	0.0212541	-0.0231446	-0.0127928	-0.0191187	-0.00637243
AT1G78670.1	>AT1G78670.1 | Symbols: ATGGH3, GGH3 | gamma-glutamyl hydrolase 3 | chr1:29591053-29593319 FORWARD LENGTH=352	0.0439446	0.00854524	-0.0534922	0.0160861	0.00184334	-0.0269078	-0.00549523	0.0579913	0.00158717	0.0155676	-0.113401	-0.00125183	-0.0884634	-0.108451	-0.00855585	0.0990573	-0.0523596	-0.0521887	-0.0791026
AT2G10940.2;AT2G10940.1	>AT2G10940.2 | Symbols: | Bifunctional inhibitor/lipid-transfer protein/seed storage 2S albumin superfamily protein | chr2:4311160-4312035 REVERSE LENGTH=291;>AT2G10940.1 | Symbols: | Bifunctional inhibitor/lipid-transfer protein/seed storage 2S albumin	0.0436919	-0.0117938	-0.0205517	-0.00715349	0.020273	-0.0014086	0.00547434	0.0109387	-0.0173482	0.00903393	-0.00096137	-0.026088	-0.00145088	-0.00695034	-0.0356208	0.00545246	0.00813161	-0.00269736	-0.0233235
AT5G22580.1	>AT5G22580.1 | Symbols: | Stress responsive A/B Barrel Domain | chr5:7502709-7503137 FORWARD LENGTH=111	0.0416196	0.0203368	0.00854489	-0.0193709	0.027523	-0.00498832	0.00927182	0.0066834	0.0113605	-0.0145267	-0.0197302	0.019607	0.00146941	0.00368829	-0.0101953	-0.0169463	0.0014439	0.00104103	0.00226627
AT5G11420.1	>AT5G11420.1 | Symbols: | Protein of unknown function, DUF642 | chr5:3644655-3646991 FORWARD LENGTH=366	0.0412976	-0.0179936	-0.0500267	0.0277223	0.012807	-0.00206791	0.00491425	0.00688029	-0.0091375	0.018165	0.0104381	-0.0155776	-0.00426093	-0.00220776	-0.0202533	0.0437367	-0.0159821	-0.0127725	0.0191825
AT3G11780.1;AT3G11780.2	>AT3G11780.1 | Symbols: | MD-2-related lipid recognition domain-containing protein / ML domain-containing protein | chr3:3724326-3725476 REVERSE LENGTH=153;>AT3G11780.2 | Symbols: | MD-2-related lipid recognition domain-containing protein / ML domain-con	0.0412482	0.0266688	-0.0393076	-0.0058716	0.0796268	-0.0131737	-0.104346	0.0269864	0.066299	-0.142242	-0.196449	0.0864062	-0.179923	-0.0938623	0.0448784	-0.0313717	0.0997681	0.0433085	0.0687476
AT1G80380.3;AT1G80380.4;AT1G80380.2;AT1G80380.1	>AT1G80380.3 | Symbols: | P-loop containing nucleoside triphosphate hydrolases superfamily protein | chr1:30217895-30219784 FORWARD LENGTH=364;>AT1G80380.4 | Symbols: | P-loop containing nucleoside triphosphate hydrolases superfamily protein | chr1:30217	0.0411996	0.0117497	-0.00944005	0.0236601	-0.00695927	0.000752692	-0.00739149	0.0249774	6.94825e-05	-0.00840216	-0.0125853	-0.00858425	-0.0233495	0.00274074	-0.00969546	-0.0220304	0.0130495	0.00211176	-0.00847016
AT5G26570.1;AT5G26570.2	>AT5G26570.1 | Symbols: PWD, OK1, ATGWD3 | catalytics;carbohydrate kinases;phosphoglucan, water dikinases | chr5:9261580-9267526 FORWARD LENGTH=1196;>AT5G26570.2 | Symbols: PWD, OK1, ATGWD3 | catalytics;carbohydrate kinases;phosphoglucan, water dikinases |	0.0410544	-0.000387216	-0.0251948	-0.00191209	0.00778907	-0.00310654	-0.0392796	-0.0124108	0.0196202	0.00548666	-0.024852	-0.00643855	0.0377931	-0.0155233	0.0110723	-0.0142504	0.0094208	-0.0273971	-0.0274056
AT1G76020.1	>AT1G76020.1 | Symbols: | Thioredoxin superfamily protein | chr1:28532243-28533542 REVERSE LENGTH=225	0.0403658	0.00992208	-0.0305538	0.0269535	0.0036669	-9.57024e-06	-0.0162516	0.0238356	-0.0127389	0.0246821	-0.0250831	0.0504247	0.00219444	0.045216	0.0145404	-0.00602067	-0.00482465	-0.016256	0.012412
AT2G45180.1	>AT2G45180.1 | Symbols: | Bifunctional inhibitor/lipid-transfer protein/seed storage 2S albumin superfamily protein | chr2:18626377-18626781 FORWARD LENGTH=134	0.039493	-0.041944	-0.0489124	-0.0162322	0.0850399	0.0116367	-0.019407	0.00711582	-0.0507412	-0.00108121	0.0127876	0.0170475	0.0748377	0.0443602	-0.00699404	-0.0151986	-0.00223959	-0.014329	-0.0473443
AT2G30170.1;AT2G30170.2	>AT2G30170.1 | Symbols: | Protein phosphatase 2C family protein | chr2:12879802-12881474 REVERSE LENGTH=298;>AT2G30170.2 | Symbols: | Protein phosphatase 2C family protein | chr2:12879802-12881046 REVERSE LENGTH=221	0.0394276	-0.0539726	0.00250122	0.00155037	-0.0295126	-0.11186	-0.015745	-0.104146	-0.0483524	0.0191983	0.0429838	-0.0111622	0.0857801	-0.0314335	-0.000847706	0.0030903	-0.048381	0.0100634	0.211002
AT2G34460.1	>AT2G34460.1 | Symbols: | NAD(P)-binding Rossmann-fold superfamily protein | chr2:14529635-14530732 FORWARD LENGTH=280	0.0392315	-0.000923239	-0.0234894	0.00888321	-0.00377839	-0.0676984	-0.0267769	0.0418354	0.031941	-0.0278261	-0.028265	-0.0108301	-0.0461538	-0.1221	-0.0631403	0.00904056	0.0335884	-0.154083	0.0287036
AT2G42530.1	>AT2G42530.1 | Symbols: COR15B | cold regulated 15b | chr2:17709191-17709873 REVERSE LENGTH=141	0.0388275	0.0380986	-0.00941016	-0.0439163	0.0157558	-0.0385482	-0.031946	-0.0540958	-0.0266274	0.0385192	0.00140765	0.0127641	-0.0347155	-0.00658007	-0.0121363	0.0386179	-0.0447683	-0.00110387	-0.0368828
AT1G75280.1;AT1G75300.1;AT4G13660.1;AT1G32100.1	>AT1G75280.1 | Symbols: | NmrA-like negative transcriptional regulator family protein | chr1:28252030-28253355 FORWARD LENGTH=310	0.0386507	0.0403008	0.00532541	-0.00181505	-0.0252213	-0.0136601	-0.0234002	-0.0276842	-0.0094271	0.0139297	0.0111421	-0.00718962	0.00417924	-0.00884128	0.0246136	-0.0181168	-0.00222738	-0.0180687	-0.0114026
AT5G02560.1;AT5G02560.2	>AT5G02560.1 | Symbols: HTA12 | histone H2A 12 | chr5:575437-576456 FORWARD LENGTH=153;>AT5G02560.2 | Symbols: HTA12 | histone H2A 12 | chr5:575437-576456 FORWARD LENGTH=177	0.0386377	0.023183	-0.0142872	0.0585817	0.0223348	0.00936222	0.0560975	-0.0496581	-0.0485115	0.0338031	-0.00344	0.0136981	0.0298665	-0.0294509	0.0848396	0.0750625	-0.0426503	0.0131565	-0.0330167
AT3G16080.1;AT1G52300.1;AT1G15250.1	>AT3G16080.1 | Symbols: | Zinc-binding ribosomal protein family protein | chr3:5454892-5455677 FORWARD LENGTH=95;>AT1G52300.1 | Symbols: | Zinc-binding ribosomal protein family protein | chr1:19475213-19476152 REVERSE LENGTH=95;>AT1G15250.1 | Symbols: |	0.0385265	-0.0531484	0.012841	0.137671	-0.0204346	0.00289372	0.130407	0.00907881	-0.0612927	-0.068394	0.0138393	0.0619717	0.0388781	0.0199127	0.046532	-0.0316867	0.0774718	-0.0767238	0.108715
AT3G53260.1;AT3G10340.1;AT5G04230.1;AT5G04230.2	>AT3G53260.1 | Symbols: PAL2, ATPAL2 | phenylalanine ammonia-lyase 2 | chr3:19744256-19746619 REVERSE LENGTH=717	0.0384702	0.0416867	0.0246764	-0.00871754	-0.0111049	0.00266555	-0.0453696	-0.0389068	-0.0552961	0.0477876	0.0259481	-0.0180218	-0.0614929	-0.0143037	0.0295573	-0.023739	-0.054466	-0.00823054	0.0110113
AT3G59010.1	>AT3G59010.1 | Symbols: PME61 | pectin methylesterase 61 | chr3:21803015-21805098 REVERSE LENGTH=529	0.0384048	0.0513308	-0.0713096	-0.00181231	-0.0172792	-0.00294908	-0.026251	-0.124383	-0.14094	8.65248e-05	-0.047334	-0.122991	0.0222011	0.00597038	-0.00581507	-0.0526783	-0.00533298	-0.0137035	-0.00432506
AT5G59310.1	>AT5G59310.1 | Symbols: LTP4 | lipid transfer protein 4 | chr5:23925296-23925772 REVERSE LENGTH=112	0.0380917	0.0632591	0.0216457	0.0539598	0.016592	-0.013527	-0.000161273	0.00170172	-0.0037996	-0.00440214	0.0107737	0.0266276	0.0128982	0.0102342	0.0194687	0.0114465	-0.0142308	-0.0238825	-0.00469998
AT3G25290.2;AT3G25290.1	>AT3G25290.2 | Symbols: | Auxin-responsive family protein | chr3:9208955-9210353 FORWARD LENGTH=393;>AT3G25290.1 | Symbols: | Auxin-responsive family protein | chr3:9208955-9210353 FORWARD LENGTH=393	0.0379615	-0.00500129	0.0586545	-0.094384	-0.0606561	0.0422115	-0.0162624	-0.0281262	0.0633646	0.00798851	-0.101228	-0.0113063	0.183919	0.0442129	0.228441	-0.0734675	0.000870933	0.0407787	0.064262
ATCG00810.1	>ATCG00810.1 | Symbols: RPL22 | ribosomal protein L22 | chrC:83467-83949 REVERSE LENGTH=160	0.0378452	-0.00432914	-0.0365604	0.012908	-0.00784532	0.0640675	0.0383157	0.00915086	0.0470878	0.0175532	0.00449151	-0.0241831	-0.0103791	-0.0189958	0.0628235	0.0102971	0.00668847	-0.0465239	-0.00627064
AT5G35170.2;AT5G35170.1	>AT5G35170.2 | Symbols: | adenylate kinase family protein | chr5:13419278-13423381 FORWARD LENGTH=580;>AT5G35170.1 | Symbols: | adenylate kinase family protein | chr5:13419278-13423482 FORWARD LENGTH=588	0.0377843	0.003323	-0.011108	0.0306134	0.00652139	-0.00490992	-0.0291592	0.0193577	0.00254557	-0.0278382	-0.0268053	0.00437549	-0.0092463	-0.02872	-0.0113352	-0.0287558	0.00934167	0.0149042	-0.0292683
AT4G37980.1;AT4G37980.2	>AT4G37980.1 | Symbols: ELI3-1, ELI3, ATCAD7, CAD7 | elicitor-activated gene 3-1 | chr4:17852670-17854302 FORWARD LENGTH=357;>AT4G37980.2 | Symbols: ELI3-1, ELI3, ATCAD7, CAD7 | elicitor-activated gene 3-1 | chr4:17852670-17853914 FORWARD LENGTH=298	0.0375213	-0.0133458	-0.000566667	0.0152403	0.0100991	0.00254773	0.0156247	0.0148612	0.0138747	-0.0069495	-0.00564663	0.0106129	-0.00856894	-0.000277324	-0.00282047	0.0134163	0.00935386	0.0157489	0.0123231
AT5G16990.1;AT5G17000.1;AT5G16980.1;AT5G16980.2;AT5G16960.1;AT1G26320.2;AT3G03080.1;AT1G26320.1	>AT5G16990.1 | Symbols: | Zinc-binding dehydrogenase family protein | chr5:5581831-5583849 REVERSE LENGTH=343;>AT5G17000.1 | Symbols: | Zinc-binding dehydrogenase family protein | chr5:5584983-5586991 REVERSE LENGTH=345	0.0371204	0.0509039	-0.0551504	-0.065106	0.02811	0.0430283	0.196214	-0.0707696	-0.0461804	-0.0800835	-0.0350045	-0.182155	-0.0603112	0.050985	-0.0667555	-0.139939	0.0549824	0.0923226	0.1076
AT5G44020.1	>AT5G44020.1 | Symbols: | HAD superfamily, subfamily IIIB acid phosphatase | chr5:17712433-17714046 FORWARD LENGTH=272	0.0368873	-0.00948732	-0.0428407	-0.000459842	0.0249844	0.000986502	0.000443759	0.0106021	0.00744058	0.00123506	0.00304403	-0.00135422	0.0162319	-0.00429779	-0.00878328	0.0214051	-0.00333727	-0.0142868	-0.00197635
AT4G35060.1	>AT4G35060.1 | Symbols: HIPP25 | Heavy metal transport/detoxification superfamily protein | chr4:16685874-16686419 REVERSE LENGTH=153	0.036709	0.0337536	-0.0115945	-0.00393393	0.00145794	-0.010416	-0.0124022	-0.00737517	-0.0095105	-0.0115999	0.0127207	-0.0033281	0.00827975	-0.00875917	-0.00360329	-0.00541832	0.00111228	-0.00060462	0.0175001
AT4G15735.1	>AT4G15735.1 | Symbols: SCRL10 | SCR-like 10 | chr4:8963085-8963515 FORWARD LENGTH=107	0.0364572	0.100792	-0.0421404	0.0014321	0.0272208	0.0116444	-0.0103219	-0.08969	-0.022862	0.00124459	0.0634323	0.000544155	0.00926716	0.0366521	0.0797861	0.0722203	0.0788987	-0.0558279	0.0492053
AT4G19170.1	>AT4G19170.1 | Symbols: NCED4, CCD4 | nine-cis-epoxycarotenoid dioxygenase 4 | chr4:10481835-10483622 FORWARD LENGTH=595	0.0363745	-0.00233469	-0.0326875	0.000136782	0.0155625	0.010217	-0.0176471	-0.00365029	0.0123303	0.0047477	-0.00867742	0.00214425	0.0196454	0.00364792	-0.0213731	0.00357142	-0.0137565	-0.00363705	0.00396297
AT1G23130.1	>AT1G23130.1 | Symbols: | Polyketide cyclase/dehydrase and lipid transport superfamily protein | chr1:8200434-8200997 FORWARD LENGTH=160	0.0361026	-0.0209317	-0.00585663	0.00636183	0.00761367	-0.0110009	0.00231051	-0.0228142	0.0177347	-0.00170189	-0.00168341	0.011607	0.0143718	0.0137422	-0.0178113	0.011788	0.000398679	0.00398161	-0.00926807
AT5G48790.1	>AT5G48790.1 | Symbols: | Domain of unknown function (DUF1995) | chr5:19780010-19781977 REVERSE LENGTH=316	0.0357882	-0.0153553	-0.00677313	0.0184684	0.016017	-0.00484817	-0.0751686	0.03601	-0.00946187	-0.0081076	0.0385665	0.037334	0.0793186	0.00513198	-0.0695718	-0.0300478	0.033427	-0.0784713	0.103124
AT5G54960.1;AT4G33070.1	>AT5G54960.1 | Symbols: PDC2 | pyruvate decarboxylase-2 | chr5:22310858-22312681 REVERSE LENGTH=607	0.03562	0.00480386	-0.0348169	0.0284904	-0.00239173	-0.0132667	-0.0243633	0.01095	0.0120328	0.00797122	-0.000294999	-0.0127339	0.00112513	-0.0321739	0.0118833	0.0257606	0.0118002	-0.0271636	-0.00404632
AT1G48600.1;AT1G48600.2;AT1G73600.1;AT1G73600.2	>AT1G48600.1 | Symbols: PMEAMT, AtPMEAMT | S-adenosyl-L-methionine-dependent methyltransferases superfamily protein | chr1:17966448-17969077 FORWARD LENGTH=475;>AT1G48600.2 | Symbols: PMEAMT, AtPMEAMT | S-adenosyl-L-methionine-dependent methyltransferases	0.0354157	-0.0226881	-0.0235418	0.0114402	0.0169646	-0.0160308	-0.0113083	0.0226167	-0.000503246	0.00498523	-0.0226153	0.00884613	0.017022	0.0151356	0.0111081	0.017772	0.0021238	-0.0545298	-0.0133585
AT1G04040.1	>AT1G04040.1 | Symbols: | HAD superfamily, subfamily IIIB acid phosphatase | chr1:1042564-1043819 REVERSE LENGTH=271	0.0352328	0.0113854	-0.0288956	0.0181092	0.0241822	0.0138761	-0.019153	0.00817638	-0.00313999	0.00353418	-0.0139669	-0.0232519	0.00966285	-0.0178165	0.00248416	-0.00304822	-0.032821	-0.00958319	-0.0133525
AT4G20760.1	>AT4G20760.1 | Symbols: | NAD(P)-binding Rossmann-fold superfamily protein | chr4:11129043-11130541 FORWARD LENGTH=298	0.0352106	0.00580163	0.0134686	0.0223164	-0.00739154	-0.0166817	0.00614721	0.0143934	-0.00259781	0.0199302	0.000825832	-0.000643737	0.0060816	0.00722492	-0.0301446	-0.0129186	0.0113944	-0.00262022	-0.00090788
AT1G77490.1	>AT1G77490.1 | Symbols: TAPX | thylakoidal ascorbate peroxidase | chr1:29117688-29120046 FORWARD LENGTH=426	0.0350969	-0.00496575	0.000272832	0.0502792	-0.0178622	-0.0264476	-0.0169453	-0.0179913	-0.000312097	0.00912885	0.0138147	-0.0100807	-0.0165376	-0.0336251	-0.0150577	-0.0184171	-0.00241239	-0.0166771	-0.0189692
AT2G37240.1	>AT2G37240.1 | Symbols: | Thioredoxin superfamily protein | chr2:15640235-15641720 REVERSE LENGTH=248	0.0350325	-0.0210836	0.00281009	-0.0164243	-0.023981	-0.025944	-0.00315169	0.0245351	0.0312624	0.00125741	0.0215878	0.0153497	0.0256439	0.0154222	0.0157262	-0.00395261	-0.0106556	0.0124452	-0.0222564
AT3G50440.1	>AT3G50440.1 | Symbols: ATMES10, MES10 | methyl esterase 10 | chr3:18717392-18718435 REVERSE LENGTH=288	0.0348871	-0.0125964	-0.0394942	-0.0254543	0.0395426	-0.0505425	-0.0531865	0.0294943	0.0114869	-0.051503	-0.0494105	0.0292345	-0.0661704	-0.0276169	0.0279526	0.0681917	0.0222698	-0.00383951	-0.0367096
AT1G78020.1;AT3G22550.1;AT5G11460.1	>AT1G78020.1 | Symbols: | Protein of unknown function (DUF581) | chr1:29338787-29339491 FORWARD LENGTH=162	0.0345713	-0.00704532	0.0183704	0.0436725	-0.0265352	-0.0532224	0.0376619	0.00467401	-0.0243112	0.0206814	-0.0103151	0.00693573	-0.0372419	-0.0142146	0.0256867	-0.00858647	-0.0213836	0.00815391	0.00570351
AT3G61260.1	>AT3G61260.1 | Symbols: | Remorin family protein | chr3:22675403-22676701 REVERSE LENGTH=212	0.0345174	-0.0103321	-0.013287	0.0145623	-0.0118354	-0.0216815	0.00531722	0.00312261	0.000617129	-0.00942474	0.0129083	0.00532027	-0.0130882	-0.0106249	0.00255942	0.00777522	-0.0153117	0.0077631	0.0188447
AT2G21280.1	>AT2G21280.1 | Symbols: GC1, ATSULA, SULA | NAD(P)-binding Rossmann-fold superfamily protein | chr2:9110502-9112679 REVERSE LENGTH=347	0.0344937	0.0265666	-0.01461	0.0125991	-0.0166056	-0.0200551	0.000885842	0.0309366	0.0513356	0.0012718	-0.0486267	8.53888e-05	-0.0755808	0.047527	-0.051079	0.0494124	0.0174697	-0.0622097	-0.139764
AT3G16400.2;AT3G16400.1	>AT3G16400.2 | Symbols: ATMLP-470 | nitrile specifier protein 1 | chr3:5566516-5568330 FORWARD LENGTH=470;>AT3G16400.1 | Symbols: ATMLP-470, NSP1, ATNSP1 | nitrile specifier protein 1 | chr3:5566516-5568330 FORWARD LENGTH=470	0.0344669	-0.0366071	-0.121518	0.0316073	0.0201751	0.00253319	-0.0306723	0.0179345	-0.00864023	0.00515657	-0.0192293	0.00589893	0.00430524	-0.0028898	-0.0163684	0.011601	-0.0100376	-0.0038159	-0.0143765
AT3G61080.1	>AT3G61080.1 | Symbols: | Protein kinase superfamily protein | chr3:22607152-22608883 FORWARD LENGTH=326	0.0342261	-0.0141854	0.00334101	-0.0139143	0.00263056	-0.0387308	0.0159266	-0.00890083	0.00281665	-0.038508	0.013645	-0.00815017	-0.00288169	-0.0225289	-0.0154607	0.00814402	-0.00837216	-0.0238373	0.0188103
AT3G44620.1;AT3G44620.2	>AT3G44620.1 | Symbols: | protein tyrosine phosphatases;protein tyrosine phosphatases | chr3:16193858-16195422 FORWARD LENGTH=239;>AT3G44620.2 | Symbols: | protein tyrosine phosphatases;protein tyrosine phosphatases | chr3:16193858-16195422 FORWARD LENGT	0.0338072	-0.00713108	0.0112887	0.0243212	-0.0191268	-0.012754	0.00589425	-0.000825046	-0.0117496	0.00735553	0.0232081	-0.0061707	-0.00309805	-0.00898823	-0.00122524	0.0324808	0.000951261	0.0250249	-0.00090638
AT1G15980.1	>AT1G15980.1 | Symbols: NDF1, NDH48 | NDH-dependent cyclic electron flow 1 | chr1:5489314-5491199 FORWARD LENGTH=461	0.0334864	0.0137551	0.00759215	0.000338842	0.00269703	0.00297824	-0.0275373	0.0174187	0.0369173	-0.022352	-0.0225475	0.0212135	-0.0225676	-0.000673852	-0.0322122	-0.0145521	0.0213132	-0.0279786	-0.0218831
AT2G17840.1;AT4G35985.1	>AT2G17840.1 | Symbols: ERD7 | Senescence/dehydration-associated protein-related | chr2:7755923-7757798 REVERSE LENGTH=452	0.0332282	-0.0144566	-0.0306513	0.0201641	0.00429202	0.0089902	0.00278386	0.00480226	0.0111041	-0.00147466	-0.0157615	0.00886694	-0.00790473	0.00606824	-0.00506046	0.00438542	0.0229293	0.0023615	-0.0302637
AT4G39970.1	>AT4G39970.1 | Symbols: | Haloacid dehalogenase-like hydrolase (HAD) superfamily protein | chr4:18536678-18538429 REVERSE LENGTH=316	0.0332014	0.00518726	0.0129162	-0.0266729	-0.0207654	-0.00551896	0.00735431	0.0265057	0.0125303	-0.0193187	0.0113971	0.00677098	-0.00269022	0.00957514	0.014926	-0.0474206	0.0108037	-0.0141234	-0.00259017
AT1G65960.2;AT1G65960.1;AT2G02010.1;AT3G17760.2;AT3G17760.1;AT5G17330.1;AT3G17720.1;AT2G02000.1	>AT1G65960.2 | Symbols: GAD2 | glutamate decarboxylase 2 | chr1:24552094-24557253 FORWARD LENGTH=494	0.0330921	0.00352994	-0.0146437	0.00452221	0.003067	-0.0149761	-0.00763698	0.000131825	0.00598891	-0.0057295	0.00393558	0.00315005	-0.0211827	-0.016646	-0.0140392	0.0126539	-0.00196273	-0.0180249	0.0119722
AT5G24300.2;AT5G24300.1	>AT5G24300.2 | Symbols: SSI1 | Glycogen/starch synthases, ADP-glucose type | chr5:8266934-8270860 FORWARD LENGTH=652;>AT5G24300.1 | Symbols: SSI1, SSI, ATSS1 | Glycogen/starch synthases, ADP-glucose type | chr5:8266934-8270860 FORWARD LENGTH=652	0.0326667	0.00365566	-0.00782621	-0.00518824	0.00476408	0.00323447	-0.00521642	0.00891011	0.00868241	0.00909288	-0.013483	-0.00136542	4.21993e-05	0.0022763	-0.00434568	-0.0031776	0.0113537	0.00172701	-0.0118217
AT5G28020.6;AT5G28020.4;AT5G28020.3;AT5G28020.2;AT5G28020.1;AT5G28020.5	>AT5G28020.6 | Symbols: CYSD2, ATCYSD2 | cysteine synthase D2 | chr5:10026395-10028166 REVERSE LENGTH=323;>AT5G28020.4 | Symbols: CYSD2, ATCYSD2 | cysteine synthase D2 | chr5:10026395-10028166 REVERSE LENGTH=323;>AT5G28020.3 | Symbols: CYSD2, ATCYSD2 | cys	0.0323345	-0.00792554	-0.0112873	0.000961957	0.00218543	-0.00650296	0.00817186	0.00200613	0.0165534	-0.00741727	0.00722418	0.0176882	0.0234319	0.0144685	-0.0221075	-0.0047151	-0.0183596	0.00266424	0.0200403
AT4G12910.1;AT3G25420.1	>AT4G12910.1 | Symbols: scpl20 | serine carboxypeptidase-like 20 | chr4:7550576-7553051 REVERSE LENGTH=497	0.0322776	0.0952614	-0.009276	0.0262351	-0.0073756	-0.00259076	-0.0187942	-0.0288399	0.0103267	0.0136724	0.0283648	0.0238519	0.0497531	0.00516829	0.036399	-0.0324468	0.0168716	-0.0325359	-0.0172909
AT2G45290.1	>AT2G45290.1 | Symbols: | Transketolase | chr2:18672737-18675589 FORWARD LENGTH=741	0.0319977	0.0469088	0.000922439	-0.00491286	-0.0291834	0.0493961	0.0121557	-0.0239652	0.000528956	0.0400304	0.0039717	-0.00350157	0.0114883	0.0416493	-0.0346867	0.0178356	0.0055836	0.0623329	-0.0256945
AT2G43530.1	>AT2G43530.1 | Symbols: | Scorpion toxin-like knottin superfamily protein | chr2:18070104-18070523 FORWARD LENGTH=85	0.0315787	-0.0517237	0.0594426	-0.0187758	-0.0249305	0.0267258	0.145633	0.0135482	0.0453946	-0.0490668	-0.0391874	0.0128439	-0.11464	-0.167647	-0.134417	0.0136088	0.033982	0.0210706	-0.110395
AT3G28220.1	>AT3G28220.1 | Symbols: | TRAF-like family protein | chr3:10524420-10526497 FORWARD LENGTH=370	0.0315364	-0.0257367	-0.0272229	-0.0268664	0.0337472	-0.0790131	0.0698395	0.0769729	0.00245492	-0.0679731	0.0730558	-0.0452197	0.0437029	0.00355239	0.0600367	0.0258092	0.0461985	0.0295865	0.0915453
AT5G20280.1;AT1G04920.1;AT5G11110.1	>AT5G20280.1 | Symbols: ATSPS1F, SPS1F | sucrose phosphate synthase 1F | chr5:6844994-6849997 REVERSE LENGTH=1043	0.0315331	-0.00102176	-0.00898563	0.0050764	0.00452118	0.0319468	-0.00824584	0.00796657	0.00216232	0.0191123	0.00801822	-0.0179406	-0.0246905	0.00449524	0.0160048	0.0125435	0.0389537	-0.00879788	-0.0297349
AT1G22530.1	>AT1G22530.1 | Symbols: PATL2 | PATELLIN 2 | chr1:7955773-7958326 REVERSE LENGTH=683	0.0314216	-0.047008	-0.0489842	0.0191457	0.0398298	-0.018518	-0.0260981	-0.0439486	-0.0283699	-0.0352284	0.0277369	0.019997	0.0164501	-0.0332625	-0.0121652	-0.000751912	-0.013397	-0.00228376	-0.0209485
AT5G66040.1;AT5G66040.2	>AT5G66040.1 | Symbols: STR16 | sulfurtransferase protein 16 | chr5:26410557-26411139 FORWARD LENGTH=120;>AT5G66040.2 | Symbols: STR16 | sulfurtransferase protein 16 | chr5:26410871-26411139 FORWARD LENGTH=65	0.0313715	-0.0194151	-0.0260414	0.00887205	0.0237945	0.00691674	-0.000547559	0.0128116	0.000473679	-0.0061893	-0.00777633	0.0138944	0.00784868	0.0109575	-0.00904132	0.0143859	0.00339998	0.00918726	-0.000451117
AT1G13950.1	>AT1G13950.1 | Symbols: EIF-5A, ELF5A-1, ATELF5A-1, EIF5A | eukaryotic elongation factor 5A-1 | chr1:4773631-4774668 FORWARD LENGTH=158	0.0308342	0.0163491	-0.0543317	0.00946748	0.0399726	-0.0356502	0.0189265	-0.0908562	0.0704233	-0.07734	-0.0318169	0.0385244	0.0694397	-0.091945	0.0827762	-0.0143368	-0.0439847	0.0376074	-0.013613
AT1G74070.1	>AT1G74070.1 | Symbols: | Cyclophilin-like peptidyl-prolyl cis-trans isomerase family protein | chr1:27851749-27852861 REVERSE LENGTH=317	0.0308077	-0.00805664	-0.00722829	0.00149384	-0.00510664	0.00121457	0.00777168	0.00488235	0.0110238	0.00614601	-0.0178574	0.00305178	0.0224946	-0.00165156	-0.00576571	0.00709032	-0.00104698	0.0116121	0.000886976
AT3G46970.1	>AT3G46970.1 | Symbols: ATPHS2, PHS2 | alpha-glucan phosphorylase 2 | chr3:17301625-17306111 REVERSE LENGTH=841	0.0307961	0.00283154	-0.00697131	0.0178853	-0.00100689	0.00482296	-0.00282437	0.0037133	0.0130273	0.000277319	-0.0109905	-0.0098727	-0.0147388	-0.0113875	-0.00722475	0.00437441	-0.00605156	0.00762059	-0.00601182
AT1G65450.1;AT1G65450.3;AT1G65450.2	>AT1G65450.1 | Symbols: | HXXXD-type acyl-transferase family protein | chr1:24315875-24318895 FORWARD LENGTH=450;>AT1G65450.3 | Symbols: | HXXXD-type acyl-transferase family protein | chr1:24318035-24318895 FORWARD LENGTH=286	0.0307194	0.053161	-0.01587	0.0109285	-0.0164356	0.00773513	0.0323414	0.0353499	-0.00543107	0.0424087	-0.0224143	-0.0361019	-0.0649979	-0.0123381	-0.0158424	0.0406129	-0.0919274	0.122572	-0.131164
AT5G35970.1	>AT5G35970.1 | Symbols: | P-loop containing nucleoside triphosphate hydrolases superfamily protein | chr5:14119060-14123078 REVERSE LENGTH=961	0.030699	-0.00648865	-0.00452177	-0.0143376	-0.00272991	0.00983987	-7.39949e-05	0.00562466	0.00178671	0.00149405	-0.0095885	0.0026206	0.00514172	-0.00730876	-0.00832634	0.00359111	0.00343604	-0.00801489	-0.0103466
AT3G63140.1	>AT3G63140.1 | Symbols: CSP41A | chloroplast stem-loop binding protein of 41 kDa | chr3:23327006-23328620 REVERSE LENGTH=406	0.0304734	-0.0095017	0.00902207	-0.00436473	-0.0101197	-0.0044992	0.00144623	0.0055966	0.0030885	0.00362751	-0.000377061	0.00764242	-0.00526578	0.00219453	0.00337954	-0.00624444	0.00802822	-0.0122365	0.00266301
AT5G49180.1	>AT5G49180.1 | Symbols: | Plant invertase/pectin methylesterase inhibitor superfamily | chr5:19940783-19942876 REVERSE LENGTH=571	0.0302296	0.036869	-0.0264426	-0.0265105	-0.0216454	-4.37277e-05	-0.0822098	-0.017957	0.0735525	0.0325621	0.0173856	-0.0203022	0.0589225	0.131885	-0.159302	0.0341701	-0.0578816	0.113464	-0.17364
AT1G52040.1	>AT1G52040.1 | Symbols: MBP1, ATMBP | myrosinase-binding protein 1 | chr1:19350595-19352578 REVERSE LENGTH=462	0.0300117	-0.0110098	-0.00976072	-0.00312349	-0.00100501	0.00875455	0.025616	0.00341269	0.0273083	0.000208149	0.00251165	0.0193471	0.00192055	0.0229467	0.00576754	0.0236626	0.0187517	-0.027487	-0.0125012
AT5G58140.3;AT5G58140.2;AT5G58140.1;AT5G58140.4	>AT5G58140.3 | Symbols: PHOT2, NPL1 | phototropin 2 | chr5:23524771-23529947 FORWARD LENGTH=898;>AT5G58140.2 | Symbols: PHOT2, NPL1 | phototropin 2 | chr5:23524771-23529993 FORWARD LENGTH=915;>AT5G58140.1 | Symbols: PHOT2, NPL1 | phototropin 2 | chr5:23524	0.0298546	-0.0112221	-0.00959815	-0.00413637	-0.00304201	0.000170998	-0.0090117	0.00213454	0.00210553	0.00854091	-0.0138803	-0.0127687	-0.0191249	0.0246758	-0.00454869	0.0126888	-0.00785463	-0.0141697	-0.00314229
AT1G61520.2;AT1G61520.3;AT1G61520.1	>AT1G61520.2 | Symbols: LHCA3 | photosystem I light harvesting complex gene 3 | chr1:22700493-22701149 FORWARD LENGTH=218;>AT1G61520.3 | Symbols: LHCA3 | photosystem I light harvesting complex gene 3 | chr1:22700152-22701149 FORWARD LENGTH=273;>AT1G61520.1	0.0297971	-0.00652355	-0.0112562	0.0172242	0.0150739	-0.00603524	-0.00583331	0.00543838	0.011871	0.0106487	-0.0212091	-0.0063302	-0.0225437	-0.000422564	0.0104972	-0.0161625	-0.00866372	-0.0127127	0.00228752
AT5G23060.1	>AT5G23060.1 | Symbols: CaS | calcium sensing receptor | chr5:7736760-7738412 REVERSE LENGTH=387	0.0297709	-0.00881948	-0.00426705	0.00485423	0.00460406	-0.000386795	0.00553902	0.00545012	0.00632162	0.0107031	-0.00863031	-0.00573775	-0.00731777	0.00325436	-0.00268756	0.00509705	0.00292056	-0.00240756	-0.00265377
AT4G12730.1	>AT4G12730.1 | Symbols: FLA2 | FASCICLIN-like arabinogalactan 2 | chr4:7491598-7492809 REVERSE LENGTH=403	0.0296698	0.0180462	-0.0455816	-0.0221051	0.0208414	0.0296939	0.0164253	-0.0141509	-0.0435247	-0.0017673	-0.0120977	0.00596254	0.0110031	0.00334493	0.00788089	0.00672205	0.00542146	0.0332988	0.00313363
AT2G34420.1;AT2G34430.1	>AT2G34420.1 | Symbols: LHB1B2, LHCB1.5 | photosystem II light harvesting complex gene B1B2 | chr2:14522716-14523513 REVERSE LENGTH=265;>AT2G34430.1 | Symbols: LHB1B1, LHCB1.4 | light-harvesting chlorophyll-protein complex II subunit B1 | chr2:14524818-145	0.0296373	-0.0107944	-0.027242	0.00818935	0.0168873	-0.0125053	-0.0197601	0.0118843	0.0129298	-0.000376909	-0.0110334	-0.0104038	-0.0292525	-0.0220899	0.00162149	-0.00894325	0.00212223	0.00822403	0.0152457
AT3G56240.1	>AT3G56240.1 | Symbols: CCH | copper chaperone | chr3:20863460-20864402 REVERSE LENGTH=121	0.0295324	-0.0120857	-0.00486006	-0.00449936	-0.0116804	-0.0367141	0.000885373	-0.00457213	0.00929505	0.00699927	-0.00844948	0.00962635	0.0111961	0.0109225	-0.0120342	-0.00796759	0.0108901	-0.00305373	0.0103681
AT1G51680.1;AT1G51680.2;AT1G51680.3;AT3G21240.1	>AT1G51680.1 | Symbols: 4CL1, 4CL.1, AT4CL1 | 4-coumarate:CoA ligase 1 | chr1:19159007-19161464 REVERSE LENGTH=561;>AT1G51680.2 | Symbols: 4CL1, 4CL.1, AT4CL1 | 4-coumarate:CoA ligase 1 | chr1:19159647-19161464 REVERSE LENGTH=490;>AT1G51680.3 | Symbols: 4C	0.029438	0.0431523	-0.00108027	-0.0421037	-0.0425834	-0.0178693	-0.0196701	-0.0369148	-0.0169905	0.0017772	0.0275283	-0.00896562	-0.0236196	0.056319	0.044507	0.00326924	0.0299079	-0.0753888	-0.0448505
AT1G74880.1	>AT1G74880.1 | Symbols: NDH-O | NAD(P)H:plastoquinone dehydrogenase complex subunit O | chr1:28130112-28131020 REVERSE LENGTH=158	0.0292747	0.00297388	0.00926298	-0.0270271	-0.0218801	-0.0160612	0.0144938	-0.0148301	-0.00285581	-0.00424489	0.0248327	0.0319281	-0.0551085	0.00750094	0.0238209	0.0244723	-0.0549722	-0.0354556	0.0724346
AT4G21650.1;AT4G21640.1;AT4G21630.1	>AT4G21650.1 | Symbols: | Subtilase family protein | chr4:11501314-11504656 REVERSE LENGTH=766	0.0290568	-0.0183334	-0.002328	-0.045251	-0.0344508	-0.00278657	-0.00256189	-0.0181809	-0.0248782	0.0327591	0.0366821	0.00534705	0.000320263	0.00142184	0.0273445	-0.00294646	0.0213128	-0.013249	-0.0180361
AT4G21960.1	>AT4G21960.1 | Symbols: PRXR1 | Peroxidase superfamily protein | chr4:11646613-11648312 REVERSE LENGTH=330	0.0289417	0.023763	0.0168107	0.00291933	-0.00841643	-0.00481635	0.0115843	-0.0222219	-0.00549899	0.0110568	0.00893166	-0.00144633	0.0178912	0.00698219	0.00665405	-0.0152306	0.00557184	-0.0115934	-0.0100729
AT4G35250.1	>AT4G35250.1 | Symbols: | NAD(P)-binding Rossmann-fold superfamily protein | chr4:16771401-16773269 REVERSE LENGTH=395	0.0288593	0.011349	-0.00334855	-0.00356382	0.0104498	-0.00833215	-0.0327767	0.021838	0.0199085	0.000666678	-1.27061e-06	-0.00750623	-0.0863342	-0.0441951	0.00278378	0.00443631	0.0210162	-0.0125709	-0.0327765
AT1G31330.1	>AT1G31330.1 | Symbols: PSAF | photosystem I subunit F | chr1:11215011-11215939 REVERSE LENGTH=221	0.0285955	-0.0171288	-0.0226018	0.0327654	-0.00215389	-0.000227663	-0.0157103	-0.0141029	0.0112908	-0.00419498	-0.00586197	-0.0108208	-0.0299129	0.0124736	-0.00226239	0.000185045	0.0100901	0.0171279	-0.00353462
AT1G57770.1	>AT1G57770.1 | Symbols: | FAD/NAD(P)-binding oxidoreductase family protein | chr1:21395254-21398135 FORWARD LENGTH=574	0.0285672	0.00433755	-0.00940266	0.0266001	0.0169931	0.0043496	-0.0136479	-0.0112476	-0.00198537	-0.0150722	-0.0672236	-0.00292639	-0.00321498	0.0276441	0.00285699	0.0437913	-0.0456749	0.00540375	-0.0428538
AT1G68010.1;AT1G68010.2	>AT1G68010.1 | Symbols: HPR, ATHPR1 | hydroxypyruvate reductase | chr1:25493418-25495720 FORWARD LENGTH=386;>AT1G68010.2 | Symbols: HPR | hydroxypyruvate reductase | chr1:25493418-25495720 FORWARD LENGTH=387	0.0285019	-0.00030877	0.00335729	0.00149518	-0.00561773	0.00243311	-0.0117006	0.0144966	0.0124827	0.00236588	0.00363148	-0.0017474	-0.0152913	0.0120096	-0.00806259	-0.0215747	0.0041871	-0.00391509	0.000559313
AT2G22170.1	>AT2G22170.1 | Symbols: | Lipase/lipooxygenase, PLAT/LH2 family protein | chr2:9427010-9427742 REVERSE LENGTH=183	0.0284585	-0.0048633	-0.0379557	0.0159903	0.0102538	-0.00757094	-0.00570977	0.0086474	-0.0146154	0.00537645	-0.00264238	0.00611454	0.0118843	-0.0310499	0.00347937	0.0183047	-0.00958808	0.0231919	-0.0117671
AT3G53740.1;AT3G53740.4;AT3G53740.3;AT3G53740.2;AT2G37600.2;AT2G37600.1	>AT3G53740.1 | Symbols: | Ribosomal protein L36e family protein | chr3:19913921-19914813 REVERSE LENGTH=103;>AT3G53740.4 | Symbols: | Ribosomal protein L36e family protein | chr3:19913921-19914813 REVERSE LENGTH=112;>AT3G53740.3 | Symbols: | Ribosomal p	0.0283451	-0.00709544	0.0436974	0.14388	-0.0350176	0.00605515	0.144406	0.0579474	-0.0550322	0.011482	-0.0117539	0.00689146	-0.034223	0.0375827	-0.0250681	-0.015429	0.0128894	0.0577739	0.0239353
AT4G26530.2;AT4G26530.1	>AT4G26530.2 | Symbols: | Aldolase superfamily protein | chr4:13391566-13392937 FORWARD LENGTH=358;>AT4G26530.1 | Symbols: | Aldolase superfamily protein | chr4:13391566-13392937 FORWARD LENGTH=358	0.0282753	-0.000945147	0.0112776	-0.0171496	-0.00615671	-0.00426707	-0.000625628	0.00988222	0.0100467	-0.0159901	0.0109367	0.0183982	-0.00281408	0.0087226	0.0121004	-0.0216098	0.00536803	-0.0180733	-0.00837129
AT1G65260.1	>AT1G65260.1 | Symbols: PTAC4, VIPP1 | plastid transcriptionally active 4 | chr1:24236329-24240428 FORWARD LENGTH=330	0.0280334	0.0187162	0.0116887	-0.0101327	0.0167758	0.00211917	0.00839892	-0.0140117	-0.0141825	-0.00222688	0.0392498	0.000840133	-0.0263099	0.0108685	-0.00118569	0.0217044	-0.00564933	0.00584536	-0.0242364
AT5G09660.2;AT5G09660.1;AT5G09660.3;AT5G09660.4	>AT5G09660.2 | Symbols: PMDH2 | peroxisomal NAD-malate dehydrogenase 2 | chr5:2993645-2995169 REVERSE LENGTH=333;>AT5G09660.1 | Symbols: PMDH2 | peroxisomal NAD-malate dehydrogenase 2 | chr5:2993645-2995551 REVERSE LENGTH=354;>AT5G09660.3 | Symbols: PMDH2	0.027993	-0.00294237	0.000143265	0.0061979	0.002244	-0.00353085	0.00212312	-0.00182348	0.00882829	-0.00124795	0.000496935	0.00361923	-0.0160525	-0.0121202	-0.00572596	-0.0301562	-0.00194482	0.00203965	0.0283316
AT1G52510.1;AT1G52510.2	>AT1G52510.1 | Symbols: | alpha/beta-Hydrolases superfamily protein | chr1:19563039-19565260 REVERSE LENGTH=380;>AT1G52510.2 | Symbols: | alpha/beta-Hydrolases superfamily protein | chr1:19563039-19564922 REVERSE LENGTH=288	0.0278764	-0.0109955	-0.00716325	0.00962911	0.00744209	0.00172204	-0.0085853	0.0133249	0.00435298	0.00836023	-0.0156181	-0.00235651	-0.00517295	0.0070391	-0.00430648	-0.0160313	-0.00125241	0.0011071	0.0037487
AT5G19220.1	>AT5G19220.1 | Symbols: ADG2, APL1 | ADP glucose pyrophosphorylase large subunit 1 | chr5:6463931-6466775 REVERSE LENGTH=522	0.02771	-0.0010632	-0.00127284	0.0121573	0.00498972	0.00478955	-0.0125798	0.00991076	0.0114693	0.00247178	-0.00500224	-0.00277831	-4.20273e-05	-0.00243871	-0.0185809	-0.00459444	-0.00618497	0.00574569	0.000688484
AT1G07440.2;AT1G07440.1	>AT1G07440.2 | Symbols: | NAD(P)-binding Rossmann-fold superfamily protein | chr1:2286700-2287665 REVERSE LENGTH=207;>AT1G07440.1 | Symbols: | NAD(P)-binding Rossmann-fold superfamily protein | chr1:2286436-2287665 REVERSE LENGTH=266	0.0276754	0.0204938	-0.0095884	0.0396821	-0.00881427	-0.00611053	-0.0163066	-0.002506	0.0268822	-0.0397795	-0.0304071	0.00529282	-0.0251901	0.0239056	0.0299486	-0.0260672	0.0280114	0.0109346	0.0520736
AT1G19670.1	>AT1G19670.1 | Symbols: ATCLH1, CORI1, ATHCOR1, CLH1 | chlorophyllase 1 | chr1:6803796-6804923 REVERSE LENGTH=324	0.0275284	-0.00137632	-0.0014659	0.0687493	0.00580668	-0.0101829	-0.0321655	-0.000221272	0.00601406	-0.0176764	-0.0470656	-0.00552096	-0.0730452	0.0984687	0.171331	0.167151	-0.157135	0.026649	0.0688412
AT1G49660.1	>AT1G49660.1 | Symbols: AtCXE5, CXE5 | carboxyesterase 5 | chr1:18378777-18379736 REVERSE LENGTH=319	0.0274672	-0.0226214	-0.00917152	0.00695034	0.0161897	-0.0253815	0.00756775	0.0184435	0.000476341	-0.0596503	-0.015731	0.0324772	0.000116103	0.0151403	0.0162751	-0.0363904	0.0101107	0.00199172	-0.00932573
AT2G40840.1	>AT2G40840.1 | Symbols: DPE2 | disproportionating enzyme 2 | chr2:17045368-17050779 FORWARD LENGTH=955	0.0274622	-0.000575678	0.00550215	-0.00626041	-0.0240989	0.0231581	0.00645235	-0.00702912	-0.0216486	0.0180077	0.00385435	-0.0275965	0.000785909	0.0153499	-0.0169085	-0.00888305	-0.0125315	-0.0183888	-0.0363108
AT1G32220.1	>AT1G32220.1 | Symbols: | NAD(P)-binding Rossmann-fold superfamily protein | chr1:11608038-11609591 FORWARD LENGTH=296	0.0274529	-0.00444288	-0.0227065	0.0125746	-0.00624942	-0.00325183	0.00377782	0.0117907	-0.00434778	0.00478144	0.000782566	0.0111929	0.0155177	-0.00789658	-0.00721862	0.0204653	-0.0273341	-0.00645383	-0.00052826
AT2G39470.2;AT2G39470.1;AT2G39470.3	>AT2G39470.2 | Symbols: PPL2 | PsbP-like protein 2 | chr2:16476335-16477653 FORWARD LENGTH=230;>AT2G39470.1 | Symbols: PPL2 | PsbP-like protein 2 | chr2:16476335-16477653 FORWARD LENGTH=238;>AT2G39470.3 | Symbols: PPL2 | PsbP-like protein 2 | chr2:16476335	0.0273949	0.00287164	0.00471579	0.010596	-0.00891559	-0.00814353	-0.00127419	-0.00162598	-0.00337558	0.00932088	-0.0133305	-0.00149785	-0.0050175	0.0038113	-0.00227528	-0.00397226	-0.0203807	0.0033015	0.0122166
AT5G25460.1	>AT5G25460.1 | Symbols: | Protein of unknown function, DUF642 | chr5:8863430-8865394 FORWARD LENGTH=369	0.0272166	-0.00338903	-0.0285675	-0.0111698	0.0334761	0.00833538	-0.0192796	0.0185999	-0.0266453	-0.00225741	0.0500213	-0.00486825	-0.0682782	-0.01996	-0.0100669	0.0294486	0.0520533	-0.0385132	-0.013577
AT3G63520.1	>AT3G63520.1 | Symbols: CCD1, ATCCD1, ATNCED1, NCED1 | carotenoid cleavage dioxygenase 1 | chr3:23452940-23455896 FORWARD LENGTH=538	0.0271474	0.00370032	-0.0222382	0.012351	0.00519875	0.00533962	-0.0120503	-0.0050617	0.0129225	0.0105951	-0.0122858	-0.0135232	0.00662092	0.00310063	0.00539368	0.00283579	-0.011006	-0.0311041	-0.00439068
AT1G12900.4;AT1G12900.3;AT1G12900.1	>AT1G12900.4 | Symbols: GAPA-2 | glyceraldehyde 3-phosphate dehydrogenase A subunit 2 | chr1:4392634-4393850 REVERSE LENGTH=350;>AT1G12900.3 | Symbols: GAPA-2 | glyceraldehyde 3-phosphate dehydrogenase A subunit 2 | chr1:4392634-4393850 REVERSE LENGTH=350;	0.0270556	-0.0147183	-0.000495822	-0.0143575	0.0111099	0.00895314	0.0151819	0.0136666	-0.00115855	0.0121278	-0.0141972	0.012742	-0.0013308	0.00114187	-0.002827	0.0153929	0.0167846	-0.000718566	0.00575249
AT4G39200.2;AT4G39200.1	>AT4G39200.2 | Symbols: | Ribosomal protein S25 family protein | chr4:18257464-18258464 FORWARD LENGTH=107;>AT4G39200.1 | Symbols: | Ribosomal protein S25 family protein | chr4:18257464-18258464 FORWARD LENGTH=108	0.0267218	0.031119	0.0180767	0.0729624	-0.0224606	0.00701201	0.0616284	0.0414712	-0.05969	0.0471441	0.0273018	-0.0401124	-0.00823378	-0.0590971	-0.0415325	0.0174184	-0.0222175	0.0361195	0.010635
ATCG00430.1	>ATCG00430.1 | Symbols: PSBG | photosystem II reaction center protein G | chrC:49257-49934 REVERSE LENGTH=225	0.0265979	-0.0113753	-0.00800236	-0.00768237	0.0129828	0.013449	0.00309244	0.0220156	-0.0106646	0.0327859	-2.9498e-05	-0.00126016	0.0197089	0.0087892	-0.000682313	0.0259568	0.0240996	-0.0342566	-0.0559801
AT2G28720.1	>AT2G28720.1 | Symbols: | Histone superfamily protein | chr2:12327043-12327498 FORWARD LENGTH=151	0.0265715	0.00539687	-0.0298757	0.0247962	0.0224238	-0.0548639	0.0555127	-0.00654178	0.0091531	-0.0144202	-0.0191946	-0.0211857	-0.0179396	0.0199628	0.0197403	-0.00248222	0.00833524	-0.0271896	-0.0284641
AT5G65840.1	>AT5G65840.1 | Symbols: | Thioredoxin superfamily protein | chr5:26344097-26346057 REVERSE LENGTH=275	0.0264142	-0.00857929	0.0129832	0.00371792	-0.0275381	0.0263189	-0.0237328	-0.0022859	0.0240761	0.00408867	-0.00892484	0.033123	-0.0147502	0.0337339	0.00181811	0.0144412	0.0601141	0.0573221	-0.0167164
AT4G04020.1;REV__AT4G23950.1;REV__AT4G23950.2	>AT4G04020.1 | Symbols: FIB | fibrillin | chr4:1932161-1933546 FORWARD LENGTH=318	0.0262998	-0.000795733	-0.0146632	0.0151118	0.00344374	-0.00578787	0.00667773	-0.00918849	0.0098879	0.00786973	-0.013909	0.00701494	0.0223397	0.00170485	-0.00871382	-0.00929924	-0.0066026	0.00178539	0.00338081
AT1G72160.1;AT4G09160.1	>AT1G72160.1 | Symbols: | Sec14p-like phosphatidylinositol transfer family protein | chr1:27153823-27155609 REVERSE LENGTH=490	0.0262974	-0.03223	-0.0312011	0.056508	0.0229759	0.00123598	-0.0358851	-0.0336707	-0.0444086	0.0202257	0.0467893	-0.0201081	0.0445002	0.00411844	-0.00974793	-0.0172965	-0.0115174	-0.00177053	-0.0103269
AT1G32550.1;AT1G32550.2	>AT1G32550.1 | Symbols: FdC1 | 2Fe-2S ferredoxin-like superfamily protein | chr1:11771969-11774117 REVERSE LENGTH=181;>AT1G32550.2 | Symbols: FdC1 | 2Fe-2S ferredoxin-like superfamily protein | chr1:11771969-11774117 REVERSE LENGTH=194	0.0261966	-0.0662563	-0.00857378	-0.0355399	-0.083395	-0.00270875	0.028289	0.0665112	-0.0367913	0.140484	0.0255084	-0.0770665	-0.0165114	0.139075	0.0628603	0.0447837	-0.109861	0.176891	0.122335
AT5G43780.1	>AT5G43780.1 | Symbols: APS4 | Pseudouridine synthase/archaeosine transglycosylase-like family protein | chr5:17589631-17591480 REVERSE LENGTH=469	0.0261303	0.0247869	0.0138755	-0.0036933	-0.00140315	0.0048306	-0.0129904	-0.0130588	-0.00442116	0.0224317	0.0149184	-0.0124537	-0.000553475	-0.00875335	0.0105458	-0.0100071	-0.00527105	-0.0204533	0.0110594
AT1G56500.1	>AT1G56500.1 | Symbols: | haloacid dehalogenase-like hydrolase family protein | chr1:21159775-21167092 FORWARD LENGTH=1055	0.0260089	-0.00650176	-0.000487905	-0.0076784	-0.00936912	0.00038182	0.00147338	0.0112461	0.00633905	0.00714055	-0.0114799	-0.000318586	0.0113428	0.00305806	-0.0035922	-0.0178848	0.00657591	-0.00399454	-0.0111081
AT3G52180.1	>AT3G52180.1 | Symbols: ATPTPKIS1, DSP4, SEX4, ATSEX4 | dual specificity protein phosphatase (DsPTP1) family protein | chr3:19349884-19353459 REVERSE LENGTH=379	0.0257815	-0.025843	0.000772309	-0.0115845	-0.00130407	-0.0428391	0.00139657	0.0281274	0.0505262	-0.0435217	-0.0258135	0.0119464	-0.102216	-0.0498828	-0.0257035	-0.0173076	0.0218292	-0.059736	-0.0217137
AT1G64770.1;AT1G64770.2;AT1G64770.3	>AT1G64770.1 | Symbols: NDF2, NDH45 | NDH-dependent cyclic electron flow 1 | chr1:24057549-24059415 FORWARD LENGTH=348;>AT1G64770.2 | Symbols: NDF2, NDH45 | NDH-dependent cyclic electron flow 1 | chr1:24057549-24058565 FORWARD LENGTH=313;>AT1G64770.3 | Sym	0.0255699	-0.00348392	-0.00326857	-0.00449705	-0.00253601	-0.00282102	-0.00807476	0.0076862	0.00748126	0.0127151	-0.0136513	-0.0045486	-0.00497764	0.00477015	-0.00659394	0.00208393	0.00137638	-0.0191845	-0.0124767
AT3G54050.2;AT3G54050.1	>AT3G54050.2 | Symbols: HCEF1 | high cyclic electron flow 1 | chr3:20016951-20018527 FORWARD LENGTH=417;>AT3G54050.1 | Symbols: HCEF1 | high cyclic electron flow 1 | chr3:20016951-20018527 FORWARD LENGTH=417	0.0254614	-0.0052014	-0.0147935	0.00174434	0.00829605	-0.00904404	-0.0143646	0.00688364	0.000177282	0.0165365	-0.0128687	-0.0169877	-0.0115797	-0.016921	-0.00136806	-0.00742213	-0.00144565	-0.00753549	0.00344472
AT5G45280.2;AT5G45280.1	>AT5G45280.2 | Symbols: | Pectinacetylesterase family protein | chr5:18346862-18349488 FORWARD LENGTH=391;>AT5G45280.1 | Symbols: | Pectinacetylesterase family protein | chr5:18346862-18349432 FORWARD LENGTH=370	0.0254138	-0.0064461	-0.00610161	0.0101914	-0.0168195	-0.00558126	0.030402	-0.00983611	0.0261414	0.00518735	0.0314374	-0.0182603	0.00282594	0.00759483	-0.0298172	-0.0176828	0.0374167	0.0126568	0.0431949
AT1G69830.1	>AT1G69830.1 | Symbols: ATAMY3, AMY3 | alpha-amylase-like 3 | chr1:26288518-26293003 REVERSE LENGTH=887	0.0253977	7.88741e-05	-0.00295415	-0.0150367	-0.00379831	-0.00470194	-0.00400288	-0.00706535	0.0100777	0.00689771	-0.0130047	-0.010851	-0.00450528	-0.00740668	-0.00543827	0.00717849	-0.0124357	-0.00650704	-0.00759039
AT4G39710.1;AT4G39710.2	>AT4G39710.1 | Symbols: FKBP16-2 | FK506-binding protein 16-2 | chr4:18427249-18428325 REVERSE LENGTH=217;>AT4G39710.2 | Symbols: FKBP16-2 | FK506-binding protein 16-2 | chr4:18427447-18428325 REVERSE LENGTH=177	0.0253767	-0.00197506	0.0149777	0.00550327	-0.022414	-0.00269631	0.00678614	-0.0110961	0.00471446	0.0211174	-0.00674067	0.000676292	0.00249644	0.0131227	0.00271004	-0.00129674	0.0210169	-0.0104341	0.0168396
AT4G23670.1;AT4G14060.1;AT1G14950.1	>AT4G23670.1 | Symbols: | Polyketide cyclase/dehydrase and lipid transport superfamily protein | chr4:12332846-12333656 REVERSE LENGTH=151	0.0251366	-0.0108896	-0.0136197	0.0158696	-0.00125915	-0.0126789	0.025279	0.00334534	-0.00691106	-0.00291359	0.00338658	0.00523542	-0.00491969	-0.00753336	-0.0165981	0.013152	0.00261998	0.0153601	0.0203691
AT1G73060.1	>AT1G73060.1 | Symbols: LPA3 | Low PSII Accumulation 3 | chr1:27479027-27481258 FORWARD LENGTH=358	0.0250885	-0.00639645	-0.00881893	0.0208211	0.00718421	-0.00589993	-0.0203224	-0.0114703	-0.00400468	0.00732944	-0.0246049	-0.0202313	-0.00348366	-0.0126798	-0.00709518	-0.000403697	-0.0126445	-0.0174173	-0.00644912
AT3G21990.1;AT4G20670.1;AT4G20630.1;AT4G20540.1;AT4G20530.1;AT4G20640.1;AT4G20620.1;AT4G20610.1;AT4G20600.1;AT4G20590.1;AT4G20580.1;AT4G20570.1;AT4G20560.1;AT4G20550.1;AT4G20650.1;AT3G21980.1;AT3G22010.1	>AT3G21990.1 | Symbols: | Domain of unknown function (DUF26) | chr3:7749413-7750419 FORWARD LENGTH=256;>AT4G20670.1 | Symbols: | Domain of unknown function (DUF26) | chr4:11092539-11093621 FORWARD LENGTH=280;>AT4G20630.1 | Symbols: | Protein with domain	0.0250482	0.0657673	0.0256203	0.0399104	0.0788723	0.0181475	0.0222652	0.0324711	-0.0466055	0.0175777	-0.0566341	-0.0184525	-0.0325208	-0.121675	0.00649596	-0.0362739	-0.0164856	0.0542122	0.101069
AT1G80170.1	>AT1G80170.1 | Symbols: | Pectin lyase-like superfamily protein | chr1:30153646-30155683 REVERSE LENGTH=444	0.0250133	0.0109391	-0.00256193	-0.0183032	0.00464278	0.00197651	-0.0485306	-0.00818707	-0.0314279	0.0211153	-0.00237691	0.00204634	0.0155299	-0.0139482	0.0386111	0.0035505	0.0151026	-0.0365232	-0.0393143
AT1G15820.1	>AT1G15820.1 | Symbols: LHCB6, CP24 | light harvesting complex photosystem II subunit 6 | chr1:5446685-5447676 REVERSE LENGTH=258	0.024944	-0.00697377	-0.0244946	0.00523698	-0.00248197	-0.0157056	-0.0125544	0.000887853	0.023837	0.022592	0.00735791	-0.0363653	-0.015517	0.00770497	-0.0124799	-0.0255094	-0.0102186	0.0225257	0.0240303
AT4G12420.2;AT4G12420.1	>AT4G12420.2 | Symbols: SKU5 | Cupredoxin superfamily protein | chr4:7349941-7352868 REVERSE LENGTH=587;>AT4G12420.1 | Symbols: SKU5 | Cupredoxin superfamily protein | chr4:7349941-7352868 REVERSE LENGTH=587	0.0249392	-0.0536096	-0.0355967	0.0397645	0.0332395	0.00342367	0.00677331	-0.0181103	-0.058247	0.0205022	0.0110913	0.0198551	0.0241316	0.00446415	0.0346759	0.0120767	0.00850487	-0.0357297	0.00636854
AT3G15730.1	>AT3G15730.1 | Symbols: PLDALPHA1, PLD | phospholipase D alpha 1 | chr3:5330835-5333474 FORWARD LENGTH=810	0.0248878	0.00775856	-0.0472694	0.0167553	0.0152451	-0.00244154	-0.0247521	0.00348023	0.0172742	0.0131522	-0.00270941	-0.0139184	-0.0154874	-0.0161766	0.0219773	0.0277094	-0.0138654	-0.00775999	-0.0216165
AT3G01920.1	>AT3G01920.1 | Symbols: | DHBP synthase RibB-like alpha/beta domain | chr3:317449-319001 FORWARD LENGTH=307	0.0244879	-0.0439582	0.00625598	0.0216063	-0.0339011	-0.0436101	0.00660959	0.0343183	-0.0180102	0.020632	0.00769075	-0.00997318	0.055509	-0.0140388	0.114476	-0.0883004	0.00445277	0.0166522	-0.0701574
AT5G45890.1	>AT5G45890.1 | Symbols: SAG12 | senescence-associated gene 12 | chr5:18613300-18614759 FORWARD LENGTH=346	0.024422	0.0798196	-0.0160614	0.053211	0.000507534	-0.0231048	0.0547254	-0.0199857	0.00949695	-0.0344224	0.0183065	0.0164159	0.029623	0.00296539	-0.0137489	-0.00428369	0.0108818	-0.0148051	0.0157317
AT2G21580.2;AT2G21580.1	>AT2G21580.2 | Symbols: | Ribosomal protein S25 family protein | chr2:9236629-9237510 FORWARD LENGTH=107;>AT2G21580.1 | Symbols: | Ribosomal protein S25 family protein | chr2:9236629-9237510 FORWARD LENGTH=108	0.0243625	0.0407406	0.015226	0.0681256	-0.0495933	0.0133558	0.0987899	0.0633011	-0.0462709	0.083088	0.0435426	-0.0800353	-0.0343544	-0.0408428	-0.104799	-0.0157837	-0.0352999	0.0775693	-0.0215816
AT5G15230.2;AT5G15230.1	>AT5G15230.2 | Symbols: GASA4 | GAST1 protein homolog 4 | chr5:4945286-4946025 FORWARD LENGTH=83;>AT5G15230.1 | Symbols: GASA4 | GAST1 protein homolog 4 | chr5:4945017-4946025 FORWARD LENGTH=106	0.0242628	-0.00858775	0.0285394	0.0408858	-0.0199518	0.0071955	0.0748723	0.0237417	-0.0399072	0.0265867	0.00938294	0.0181905	0.0113464	-0.00588732	-0.00572214	-0.0106003	-0.00368315	-0.00623021	0.0137709
AT4G12290.1;AT4G12280.1	>AT4G12290.1 | Symbols: | Copper amine oxidase family protein | chr4:7304434-7306973 FORWARD LENGTH=741	0.0242361	0.00898008	-0.0173278	-0.00655398	-0.000845559	-0.0064374	-0.0121825	-0.0128826	0.00992091	0.00469107	-0.0111614	6.17203e-05	0.0347774	-0.00142198	-0.0127064	-0.00152276	-0.00863286	0.00256015	0.00411681
AT3G08940.2;AT3G08940.1	>AT3G08940.2 | Symbols: LHCB4.2 | light harvesting complex photosystem II | chr3:2717717-2718665 FORWARD LENGTH=287;>AT3G08940.1 | Symbols: LHCB4.2 | light harvesting complex photosystem II | chr3:2717717-2718400 FORWARD LENGTH=227	0.024221	-0.0194789	-0.01397	0.0164936	0.0152006	0.00147365	-0.0119468	-0.00708609	-0.000782083	0.00957677	0.00680194	-0.00833079	-0.0145948	0.00916934	0.0157248	-0.000326206	-0.00212683	-0.000159863	-0.00731237
AT4G01800.1;AT4G01800.2;AT1G21650.1;AT1G21650.2;AT1G21650.3	>AT4G01800.1 | Symbols: AGY1, AtcpSecA, SECA1 | Albino or Glassy Yellow 1 | chr4:770926-776131 REVERSE LENGTH=1022;>AT4G01800.2 | Symbols: AGY1, SECA1 | Albino or Glassy Yellow 1 | chr4:770926-776134 REVERSE LENGTH=1042	0.0241558	0.00415497	-0.00539693	0.0249192	-0.00870646	0.0053831	-0.00534161	0.00361111	-0.0135155	0.0114751	-0.00313534	-0.0110209	-0.0135014	-0.0281377	0.0105904	-0.0171865	-0.00134236	-0.0143037	-0.0207421
AT1G18170.1	>AT1G18170.1 | Symbols: | FKBP-like peptidyl-prolyl cis-trans isomerase family protein | chr1:6254291-6255507 FORWARD LENGTH=247	0.0241452	-0.0112729	-0.0197273	0.000630112	0.0109353	-0.00191275	0.00259231	-0.00565493	0.00624457	0.00678747	-0.0230669	0.00684806	0.00699736	0.029389	-0.0091719	0.00523934	-0.0248153	0.00729791	-0.00148338
AT3G16250.1	>AT3G16250.1 | Symbols: NDF4 | NDH-dependent cyclic electron flow 1 | chr3:5507091-5508320 REVERSE LENGTH=204	0.0240441	-0.0081702	0.0345134	0.012077	-0.00866427	-0.00581338	-0.024718	-0.00249432	0.0114813	-0.0119863	0.00467367	0.0210669	0.00661589	0.0230807	-0.0164452	-0.0245169	-0.0238717	-0.0311615	-0.0238055
AT3G03780.3;AT3G03780.2;AT3G03780.1	>AT3G03780.3 | Symbols: ATMS2, MS2 | methionine synthase 2 | chr3:957602-960740 FORWARD LENGTH=765;>AT3G03780.2 | Symbols: ATMS2, MS2 | methionine synthase 2 | chr3:957602-960740 FORWARD LENGTH=765;>AT3G03780.1 | Symbols: ATMS2, MS2 | methionine synthase 2	0.0239914	0.0265477	2.0317e-05	-0.015259	-0.0101728	0.00125827	-0.0309617	-0.0253279	-0.0130284	0.0200316	0.00659783	-0.0181462	-0.00377223	-0.00784647	0.000695833	0.00298507	0.00331331	-0.00104284	-0.0204868
AT2G20890.1	>AT2G20890.1 | Symbols: PSB29, THF1 | photosystem II reaction center PSB29 protein | chr2:8987783-8989185 FORWARD LENGTH=300	0.0239626	0.00163475	-0.00344166	0.00244323	-0.00634748	0.0271406	0.0146146	0.0332032	0.0106142	0.0167558	0.0190639	-0.0321979	-0.0275696	0.00188233	-0.0082918	-0.00868535	-0.00840717	-0.00270211	-0.0109874
AT4G10340.1	>AT4G10340.1 | Symbols: LHCB5 | light harvesting complex of photosystem II 5 | chr4:6408200-6409496 FORWARD LENGTH=280	0.0239537	0.00484025	-0.0139122	-0.001633	0.017756	-0.0135985	-0.0210793	-0.00410769	0.00578679	0.00396423	-0.00835051	0.00449273	-0.0283019	0.00247832	0.00430339	-0.00213877	0.00546652	0.0073021	-0.0158552
AT4G22890.3;AT4G22890.2;AT4G22890.1;AT4G22890.4;AT4G22890.5	>AT4G22890.3 | Symbols: PGR5-LIKE A | PGR5-LIKE A | chr4:12007157-12009175 FORWARD LENGTH=324;>AT4G22890.2 | Symbols: PGR5-LIKE A | PGR5-LIKE A | chr4:12007157-12009175 FORWARD LENGTH=324;>AT4G22890.1 | Symbols: PGR5-LIKE A | PGR5-LIKE A | chr4:12007157-12	0.0238884	-0.0183368	-0.0268988	0.00392306	-0.0114638	-0.00565732	-0.0134222	0.0105912	0.00796053	-0.00229475	0.00537511	-0.00581717	0.000271331	-0.0103998	-0.00435423	0.00586487	0.0220878	0.013203	-0.0197223
AT2G28900.1	>AT2G28900.1 | Symbols: OEP16, ATOEP16-L, ATOEP16-1, OEP16-1 | outer plastid envelope protein 16-1 | chr2:12414423-12415459 REVERSE LENGTH=148	0.0238622	-7.7508e-05	0.0134828	-0.00829547	0.0102843	0.00530634	0.00810249	0.00363867	0.0116866	-0.00729449	-0.0026341	0.0128839	0.00841398	-0.00110417	-0.0106762	0.00716996	0.00913213	0.0170807	0.00298926
AT4G34230.2;AT4G34230.1	>AT4G34230.2 | Symbols: CAD5, CAD-5 | cinnamyl alcohol dehydrogenase 5 | chr4:16386898-16388666 REVERSE LENGTH=357;>AT4G34230.1 | Symbols: CAD5, ATCAD5, CAD-5 | cinnamyl alcohol dehydrogenase 5 | chr4:16386898-16388666 REVERSE LENGTH=357	0.0237772	0.00811026	-0.0304381	-0.00720714	-0.0200686	-0.00405325	-0.0189084	-0.0076429	-0.0110995	-7.7861e-05	0.00228074	0.00912974	0.00326281	-0.00243352	0.0131288	-0.00980137	3.52064e-05	-0.00739885	-0.017361
AT3G25520.1;AT3G25520.2;AT5G39740.2;AT5G39740.1	>AT3G25520.1 | Symbols: ATL5, PGY3, OLI5, RPL5A | ribosomal protein L5 | chr3:9269573-9271327 REVERSE LENGTH=301;>AT3G25520.2 | Symbols: ATL5 | ribosomal protein L5 | chr3:9269573-9270434 REVERSE LENGTH=190;>AT5G39740.2 | Symbols: RPL5B | ribosomal protein	0.0237023	-0.124957	0.0472574	0.161994	0.00130908	0.0264997	0.0684085	-0.0605152	-0.0274771	0.00137437	0.0489019	-0.0144356	0.014784	-0.0392562	0.0292658	0.00400113	0.00984277	0.00021734	-0.0472093
AT5G08370.2;AT5G08370.1	>AT5G08370.2 | Symbols: AtAGAL2, AGAL2 | alpha-galactosidase 2 | chr5:2691116-2693441 REVERSE LENGTH=370;>AT5G08370.1 | Symbols: AtAGAL2, AGAL2 | alpha-galactosidase 2 | chr5:2691116-2693441 REVERSE LENGTH=396	0.0236797	-0.0134035	-0.0134881	-0.00914495	-0.00281511	-0.0240744	0.0161002	-0.0215088	0.0167321	0.000119352	-0.00712887	0.00299651	-0.00908912	-0.0052535	0.000205364	0.0359715	-0.00112206	0.0117162	-0.0124015
AT5G54160.1;AT1G62900.1;AT5G53810.1;AT1G77530.1	>AT5G54160.1 | Symbols: ATOMT1, OMT1 | O-methyltransferase 1 | chr5:21982075-21984167 FORWARD LENGTH=363	0.0236191	0.020967	0.0125593	-0.0166679	-0.0200543	-0.00477235	-0.0160616	-0.024133	-0.0160424	0.0117013	0.0100532	-0.00352037	-0.00645273	-0.00595255	-0.00614392	-0.0114269	-0.00773497	0.0132447	0.0125517
AT5G08740.1	>AT5G08740.1 | Symbols: NDC1 | NAD(P)H dehydrogenase C1 | chr5:2848752-2851323 REVERSE LENGTH=519	0.0235841	0.0052655	-0.0209934	0.0278684	0.000274403	-0.0130917	-0.0167357	0.00150746	0.0227662	0.0140178	0.000159389	-0.0346524	-0.0212389	-0.0362204	0.00560458	-0.0160952	-0.00131547	0.00806745	0.00033867
AT3G57410.1	>AT3G57410.1 | Symbols: VLN3, ATVLN3 | villin 3 | chr3:21243615-21249809 REVERSE LENGTH=965	0.0235204	-0.0152181	-0.0307738	0.0124489	0.00784605	8.70394e-05	-0.00221215	-0.00925448	-0.0205786	-0.00540314	0.0146323	-0.00509969	0.0195299	-0.0109044	0.011038	0.00618188	0.0100934	-0.0193238	-0.0315297
AT4G17300.1	>AT4G17300.1 | Symbols: NS1, OVA8, ATNS1 | Class II aminoacyl-tRNA and biotin synthetases superfamily protein | chr4:9681558-9684833 FORWARD LENGTH=567	0.0235071	-0.0221084	-0.0349277	0.0162222	-0.000434138	-0.00509683	-0.00804585	0.00351877	0.012198	-0.0169648	-0.0232745	-0.00584893	-0.0206459	0.0138538	0.00758655	0.0119278	0.0096446	0.00748704	-0.0332054
AT5G48300.1	>AT5G48300.1 | Symbols: ADG1, APS1 | ADP glucose pyrophosphorylase 1 | chr5:19570326-19572557 FORWARD LENGTH=520	0.0234738	-0.00485421	-0.000526189	0.0111196	-0.0045541	0.0018792	-0.00287075	0.00905317	-0.00401698	0.0153629	-0.00459614	-0.0151477	-0.00521088	-0.00704096	-0.015208	-0.011004	-0.0118454	0.00711746	0.000226862
AT5G15200.1;AT5G15200.2;AT5G39850.1	>AT5G15200.1 | Symbols: | Ribosomal protein S4 | chr5:4935124-4936334 REVERSE LENGTH=198;>AT5G15200.2 | Symbols: | Ribosomal protein S4 | chr5:4935602-4936334 REVERSE LENGTH=156;>AT5G39850.1 | Symbols: | Ribosomal protein S4 | chr5:15950053-15951171 FOR	0.0234679	0.0184393	-0.0194747	0.0316627	-0.0152901	0.00400861	0.0260369	-0.00724155	0.021644	0.0428525	0.00118613	-0.0185796	-0.0306049	-0.00407139	0.0419553	0.0122514	-0.00810515	0.011732	0.00622556
AT5G59970.1;AT5G59690.1;AT3G53730.1;AT3G46320.1;AT3G45930.1;AT2G28740.1;AT1G07820.2;AT1G07820.1;AT1G07660.1;AT1G07660.2	>AT5G59970.1 | Symbols: | Histone superfamily protein | chr5:24146352-24146663 REVERSE LENGTH=103;>AT5G59690.1 | Symbols: | Histone superfamily protein | chr5:24051649-24051960 FORWARD LENGTH=103;>AT3G53730.1 | Symbols: | Histone superfamily protein | c	0.0234371	0.0312543	-0.0242369	0.0921133	0.00620993	0.00808749	0.0792422	0.000604141	-0.010537	0.0353089	-0.012268	-0.00769723	-0.0365879	-0.00358502	0.00922913	0.0232922	-0.0334904	0.00181099	0.0109303
AT5G18660.1	>AT5G18660.1 | Symbols: PCB2 | NAD(P)-binding Rossmann-fold superfamily protein | chr5:6220872-6222125 REVERSE LENGTH=417	0.0233694	-0.0272461	0.0376667	0.0832324	0.011432	-0.0118791	0.0722838	0.0518378	-0.0275708	-0.0563051	-0.0422451	0.0632757	-0.0190553	0.0802885	-0.00452619	-0.0147249	-0.00256607	0.0126539	-0.0232873
AT4G12870.1	>AT4G12870.1 | Symbols: | Gamma interferon responsive lysosomal thiol (GILT) reductase family protein | chr4:7542285-7543421 FORWARD LENGTH=229	0.0233099	0.058233	-0.00692418	-0.0465599	-0.028451	-0.0816833	-0.00438239	0.0889947	0.0267786	0.0201988	0.130779	-0.0741205	0.0660125	-0.0589627	-0.0135846	-0.0217459	0.0162709	-0.0362499	-0.0499291
AT2G47940.2;AT2G47940.1	>AT2G47940.2 | Symbols: DEGP2 | DEGP protease 2 | chr2:19618372-19622164 REVERSE LENGTH=606;>AT2G47940.1 | Symbols: DEGP2 | DEGP protease 2 | chr2:19618372-19622164 REVERSE LENGTH=607	0.0231421	-0.0081139	-0.00278322	-0.0128916	-0.00158636	0.00132576	-0.00788284	0.00498315	0.000436991	0.0011263	-0.0162068	-0.00405866	-0.00207473	-0.00232241	-0.00294406	0.0146157	0.000434714	0.00379518	-0.0154348
AT3G05060.1	>AT3G05060.1 | Symbols: | NOP56-like pre RNA processing ribonucleoprotein | chr3:1413174-1415564 REVERSE LENGTH=533	0.0231258	-0.119135	0.0372693	0.00652959	-0.00748674	0.0363531	0.102523	0.0428297	-0.0615071	0.128083	0.0994083	-0.10891	-0.0384835	-0.105289	0.038433	0.034472	-0.00261071	-0.0258355	-0.0360754
AT5G19760.1	>AT5G19760.1 | Symbols: | Mitochondrial substrate carrier family protein | chr5:6679591-6681845 REVERSE LENGTH=298	0.0230299	0.0178657	-0.00235096	0.0234392	0.0110174	0.00541516	-0.00379051	-0.00719682	0.00784476	0.00688674	-0.0183407	-0.0157917	-0.0200058	-0.00508017	0.00399646	-0.00273151	-0.00209104	0.00623785	0.0146072
AT5G22620.3;AT5G22620.2;AT5G22620.1	>AT5G22620.3 | Symbols: | phosphoglycerate/bisphosphoglycerate mutase family protein | chr5:7517731-7520223 REVERSE LENGTH=460;>AT5G22620.2 | Symbols: | phosphoglycerate/bisphosphoglycerate mutase family protein | chr5:7517731-7520223 REVERSE LENGTH=482;	0.0230233	-0.00593087	-0.016352	0.00953692	0.00780154	-0.00247691	-0.0245216	-0.0125833	0.01253	-0.00250024	-0.020854	0.0248715	0.0385226	0.0107292	-0.0204422	0.000842617	-0.0165258	-0.0160064	-0.00845249
AT1G77090.1	>AT1G77090.1 | Symbols: | Mog1/PsbP/DUF1795-like photosystem II reaction center PsbP family protein | chr1:28960576-28961875 REVERSE LENGTH=260	0.0230226	-0.00374535	-0.000119649	0.0176307	-0.00997451	-0.00659153	0.00619816	0.00181233	0.0104653	-0.017439	-0.0032222	-0.000652678	-0.000122481	0.00899757	-0.0175412	-0.021597	0.00297967	0.00945392	0.00192175
AT3G18500.1;AT3G18500.2;AT3G18500.3	>AT3G18500.1 | Symbols: | DNAse I-like superfamily protein | chr3:6352544-6355297 FORWARD LENGTH=426;>AT3G18500.2 | Symbols: | DNAse I-like superfamily protein | chr3:6352544-6355297 FORWARD LENGTH=448;>AT3G18500.3 | Symbols: | DNAse I-like superfamily	0.0229443	-0.020939	-0.000156182	-0.00724428	-0.00477141	-0.00864331	0.0216618	0.00383751	0.0207865	0.00319933	-0.0280682	0.0166816	0.0663311	-0.0149063	0.000713352	0.0023752	-0.0171979	0.027398	-0.0246046
AT3G62110.1	>AT3G62110.1 | Symbols: | Pectin lyase-like superfamily protein | chr3:22997313-22999503 REVERSE LENGTH=471	0.0229367	-0.0442147	-0.0222217	0.0263496	0.0784643	0.00361764	-0.0198939	-0.0634239	-0.00939257	-0.0527719	0.0252533	0.0108272	0.0182027	-0.0354154	-0.00772329	0.0136646	0.0124956	0.0284824	0.0122654
AT2G05100.1;AT2G05070.1;AT3G27690.1	>AT2G05100.1 | Symbols: LHCB2.1, LHCB2 | photosystem II light harvesting complex gene 2.1 | chr2:1823449-1824331 REVERSE LENGTH=265;>AT2G05070.1 | Symbols: LHCB2.2, LHCB2 | photosystem II light harvesting complex gene 2.2 | chr2:1799436-1800329 REVERSE LEN	0.0228508	-0.0169174	-0.0163743	0.00824631	0.0099616	-0.0142299	-0.0208968	0.00655854	0.00991203	-0.027701	0.013988	-0.0163108	-0.0129716	-0.0296028	0.0316862	0.0010215	0.00239668	0.00230388	0.00852825
AT3G51840.1	>AT3G51840.1 | Symbols: ACX4, ATSCX, ATG6 | acyl-CoA oxidase 4 | chr3:19225653-19229008 REVERSE LENGTH=436	0.0226885	0.0316044	-0.0229161	0.0616562	-0.0421851	-0.00177748	0.0592014	0.0791267	0.0189836	0.0243062	-0.00321846	-0.0971922	-0.0602639	-0.0265291	-0.100931	-0.048693	-0.0722294	0.122776	-0.0716723
AT3G55800.1	>AT3G55800.1 | Symbols: SBPASE | sedoheptulose-bisphosphatase | chr3:20709640-20711421 FORWARD LENGTH=393	0.0226571	-0.0025405	0.000463856	-0.00493283	-0.00232735	0.00241145	-0.00923865	-0.00194177	0.000129272	0.0159956	-0.00727565	-0.00185556	0.00755646	-0.00911234	-0.00241417	0.00201711	-0.0109338	0.00139721	0.00349229
AT1G11840.4;AT1G11840.3;AT1G11840.2;AT1G11840.1;AT1G11840.6;AT1G11840.5	>AT1G11840.4 | Symbols: ATGLX1, GLX1 | glyoxalase I homolog | chr1:3996045-3997518 FORWARD LENGTH=283;>AT1G11840.3 | Symbols: ATGLX1, GLX1 | glyoxalase I homolog | chr1:3996045-3997518 FORWARD LENGTH=283;>AT1G11840.2 | Symbols: ATGLX1, GLX1 | glyoxalase I	0.0226106	0.00611931	-0.0118869	0.0117791	-0.0125267	-0.0069154	-0.00357138	-0.00462135	-0.00315153	0.00620285	-0.00731381	-0.0154017	0.000227879	-0.0068387	0.0014631	0.00271593	-0.00189632	0.00317747	-0.00222221
AT5G59320.1	>AT5G59320.1 | Symbols: LTP3 | lipid transfer protein 3 | chr5:23929051-23929492 FORWARD LENGTH=115	0.0225794	0.0462962	0.0288108	0.0318831	0.0160866	-0.00438661	0.00672638	0.017643	-0.00845506	0.0126176	0.0122349	0.0113658	0.00428627	0.00490087	-0.00594708	-0.00630476	-0.0263727	-0.00467998	-0.00604751
AT3G26450.1	>AT3G26450.1 | Symbols: | Polyketide cyclase/dehydrase and lipid transport superfamily protein | chr3:9681593-9683299 REVERSE LENGTH=152	0.0225322	-0.0102932	-0.0252588	0.00232439	0.0049132	0.00156157	0.0141376	-0.00131885	0.00120599	-0.0139018	-0.0024237	0.00962681	0.00385812	0.012197	-0.0184667	0.0189487	-0.00276423	0.00408935	-0.00504902
AT3G59780.1	>AT3G59780.1 | Symbols: | Rhodanese/Cell cycle control phosphatase superfamily protein | chr3:22086906-22090324 FORWARD LENGTH=686	0.022437	-0.00296408	-0.00343176	0.0342825	-0.0180075	-0.00612118	-0.0373338	0.0406597	-0.0162336	-0.0385884	0.0290759	0.0125647	-0.023209	-0.100881	-0.0040268	0.0798292	0.0172969	-0.113394	-0.0175472
AT5G14260.3;AT5G14260.2;AT5G14260.1	>AT5G14260.3 | Symbols: | Rubisco methyltransferase family protein | chr5:4601139-4603873 FORWARD LENGTH=514;>AT5G14260.2 | Symbols: | Rubisco methyltransferase family protein | chr5:4601139-4603873 FORWARD LENGTH=514;>AT5G14260.1 | Symbols: | Rubisco m	0.0224365	-0.0101258	0.000176332	0.0203217	-0.00650527	0.0168616	0.0081968	0.0137408	-0.000242014	0.0165181	0.00160613	-0.0213345	-0.00310759	0.0111646	-0.0105704	-0.00983158	0.00085591	0.005364	-0.0205727
AT4G03200.2;AT4G03200.1	>AT4G03200.2 | Symbols: | catalytics | chr4:1409318-1412566 FORWARD LENGTH=685;>AT4G03200.1 | Symbols: | catalytics | chr4:1408296-1412566 FORWARD LENGTH=818	0.0223049	-0.0131504	-0.0277036	0.00365142	-0.0236351	0.0252149	0.00475529	0.00496718	0.0121563	0.0156936	-0.0073311	-0.0033267	-0.00570535	-0.00076848	-0.00482283	0.0415298	-0.013094	-0.000332964	-0.0113952
AT1G79040.1	>AT1G79040.1 | Symbols: PSBR | photosystem II subunit R | chr1:29736085-29736781 FORWARD LENGTH=140	0.0220526	-0.0120025	-0.0128639	0.00502101	0.00333569	-0.0138348	-0.00974034	0.0104411	0.00416635	0.0174375	-0.0195424	-0.0051852	-0.00378623	-0.00667758	0.00907601	0.0139865	-0.00039188	-0.0104792	-0.019086
AT3G23810.1	>AT3G23810.1 | Symbols: SAHH2, ATSAHH2 | S-adenosyl-l-homocysteine (SAH) hydrolase 2 | chr3:8588013-8589671 REVERSE LENGTH=485	0.021912	0.0354877	0.0100361	0.000960828	-0.00824649	0.00905173	-0.0251652	-0.000366907	-0.00525757	-0.0112727	0.0172366	-0.0076345	-0.00365136	-0.0275842	0.0133963	-0.0139851	0.00137485	-0.0162348	-0.00226321
AT2G45960.2;AT2G45960.1;AT2G45960.3;AT4G00430.2	>AT2G45960.2 | Symbols: PIP1B, TMP-A, ATHH2, PIP1;2 | plasma membrane intrinsic protein 1B | chr2:18910450-18911579 FORWARD LENGTH=274;>AT2G45960.1 | Symbols: PIP1B, TMP-A, ATHH2, PIP1;2 | plasma membrane intrinsic protein 1B | chr2:18910450-18911703 FORWA	0.0218894	0.0322574	-0.0464177	0.029031	0.0429496	-0.00768932	-0.0515315	-0.0601218	0.00855171	-0.0854039	-0.0443361	0.0803737	-0.0261009	-0.000407877	0.117611	0.0427205	-0.0554859	0.107343	0.0207868
AT4G39800.1	>AT4G39800.1 | Symbols: MI-1-P SYNTHASE, MIPS1, ATMIPS1, ATIPS1 | myo-inositol-1-phosphate synthase 1 | chr4:18469659-18471893 REVERSE LENGTH=511	0.0218735	0.0110814	0.0138174	-0.0260324	-0.00433254	0.0107829	-0.00568506	-0.0064014	-0.00622876	0.00958831	0.000972109	0.00904843	0.0105124	-0.0048932	-0.00169191	0.00416913	0.00114272	-0.00110129	-0.022413
AT3G16140.1;AT1G52230.1	>AT3G16140.1 | Symbols: PSAH-1 | photosystem I subunit H-1 | chr3:5468670-5469415 REVERSE LENGTH=145;>AT1G52230.1 | Symbols: PSAH2, PSAH-2, PSI-H | photosystem I subunit H2 | chr1:19454902-19455508 FORWARD LENGTH=145	0.0217923	-0.0128095	0.0100511	0.0141159	0.0173693	0.00430683	0.00460697	0.00172745	0.0117949	-0.0042071	-0.0168028	-0.0108015	-0.0162087	0.00912716	0.0016958	0.00936814	0.00744632	0.0142841	0.00181901
AT4G27520.1	>AT4G27520.1 | Symbols: ENODL2, AtENODL2 | early nodulin-like protein 2 | chr4:13750668-13751819 REVERSE LENGTH=349	0.021611	0.000390308	-0.0487473	0.0015998	-0.0058145	-0.0237915	0.0171393	-0.00307045	0.0156071	-0.0352799	0.010914	0.0404344	0.0144002	0.0267294	-0.00645377	-0.0224194	-0.0854064	-0.0351166	-0.0190891
AT3G16910.1	>AT3G16910.1 | Symbols: AAE7, ACN1 | acyl-activating enzyme 7 | chr3:5773231-5775411 REVERSE LENGTH=569	0.0215751	0.000635624	-0.0129365	0.0113538	0.0203539	0.0378903	-0.00203191	-0.00371811	0.0187824	0.00268277	-0.0147682	-0.0250114	-0.00286263	-0.0185932	0.00460165	-0.0170768	0.0441379	-0.0172116	-0.00488772
AT1G42970.1	>AT1G42970.1 | Symbols: GAPB | glyceraldehyde-3-phosphate dehydrogenase B subunit | chr1:16127552-16129584 FORWARD LENGTH=447	0.0215522	-0.00738637	0.00404577	-0.00619882	-0.00525136	-0.000170516	0.00578973	-0.00123307	0.00175894	0.0150152	-0.0108305	-0.00424092	0.010706	-0.0125869	-0.00173353	-0.00895623	-0.00291618	-0.00708892	-0.00770234
AT3G48590.1;AT5G63470.2;AT5G63470.1	>AT3G48590.1 | Symbols: HAP5A, ATHAP5A, NF-YC1 | nuclear factor Y, subunit C1 | chr3:18008893-18009938 REVERSE LENGTH=234;>AT5G63470.2 | Symbols: NF-YC4 | nuclear factor Y, subunit C4 | chr5:25416332-25417084 REVERSE LENGTH=250;>AT5G63470.1 | Symbols: NF-Y	0.0215439	-0.0306715	-0.0213889	-0.0814004	0.0487862	-0.0687134	0.0497171	0.0349027	-0.0123836	-0.077733	-0.0175397	0.0220842	0.0108388	-0.0156117	0.193469	0.0854878	-0.0298368	0.121166	0.00431918
ATCG01060.1	>ATCG01060.1 | Symbols: PSAC | iron-sulfur cluster binding;electron carriers;4 iron, 4 sulfur cluster binding | chrC:117318-117563 REVERSE LENGTH=81	0.0215307	-0.0174662	0.00457519	-0.00218524	-0.00277337	0.00110813	-0.00160296	0.0113298	0.00157349	0.0174402	-0.00665002	-0.00267943	0.0114018	-0.0215974	-0.0105374	0.0113932	0.00287693	0.00149696	-0.00235186
AT3G03250.1	>AT3G03250.1 | Symbols: UGP, UGP1, AtUGP1 | UDP-GLUCOSE PYROPHOSPHORYLASE 1 | chr3:749761-754014 REVERSE LENGTH=469	0.0214894	0.0197661	0.00927579	0.00295061	-0.00837703	0.00114293	-0.0017549	-3.2803e-05	0.00374803	-0.0156259	0.0126483	0.0031078	-0.00316329	-0.00582192	0.000760419	-0.0100849	0.0054982	0.0126452	-0.000587435
AT5G22800.1	>AT5G22800.1 | Symbols: EMB86, EMB1030, EMB263 | Alanyl-tRNA synthetase, class IIc | chr5:7616221-7619961 REVERSE LENGTH=978	0.0214718	-0.00458955	-0.000321044	-0.0175605	-0.00465765	0.0052358	0.0184094	-0.000662207	-0.00596634	0.0138922	-0.0115919	-0.0044073	0.00106513	-0.0100269	0.00845527	0.00594879	-0.00771259	-0.000271355	-0.0200613
AT5G66420.2;AT5G66420.1	>AT5G66420.2 | Symbols: | LOCATED IN: cellular_component unknown;EXPRESSED IN: 23 plant structures;EXPRESSED DURING: 13 growth stages;CONTAINS InterPro DOMAIN/s: Uncharacterised conserved protein UCP033271 (InterPro:IPR008322), TIM-barrel signal transd	0.0212591	-0.00445418	-0.0155349	0.0026913	-0.0155457	-0.000954307	-0.00326958	0.00628631	-0.00165362	0.00452065	0.021553	-0.0128966	0.00227714	-0.0299957	0.0210902	0.0168694	-0.000867809	-0.0215712	-0.0220432
AT4G17050.1	>AT4G17050.1 | Symbols: UGLYAH | ureidoglycine aminohydrolase | chr4:9589662-9592413 FORWARD LENGTH=298	0.0212294	-0.00220667	-0.0167797	-0.0331008	0.0246732	-0.00155087	0.0205955	0.0187478	0.0122152	0.0311243	0.0315499	-0.0147005	-0.000466155	0.00888264	0.018803	0.00642251	0.0047122	9.52986e-05	-0.000765258
AT1G09340.1	>AT1G09340.1 | Symbols: CRB, CSP41B, HIP1.3 | chloroplast RNA binding | chr1:3015473-3018035 FORWARD LENGTH=378	0.021209	0.00057658	0.0101633	0.00123348	-0.0065248	-0.0103191	-0.0129249	0.00292335	0.0119196	-0.00885739	0.000735217	0.00572536	-0.00878694	-0.00274236	-0.00516201	-0.012299	0.00222464	-0.00326777	-0.018197
AT5G01530.1	>AT5G01530.1 | Symbols: LHCB4.1 | light harvesting complex photosystem II | chr5:209084-210243 FORWARD LENGTH=290	0.0211213	-0.0164548	-0.0216215	0.0248789	-0.0156098	-7.48808e-05	-0.00924312	-0.003985	-0.00605156	0.0117689	-0.00764072	-0.0245175	-0.0222075	-0.0138041	-0.016096	-9.44124e-06	0.000940509	0.0097323	0.00590843
AT4G04640.1	>AT4G04640.1 | Symbols: ATPC1 | ATPase, F1 complex, gamma subunit protein | chr4:2350761-2351882 REVERSE LENGTH=373	0.0210939	0.0125588	0.00335259	-0.0178229	0.00441122	-0.00820725	-0.0246135	0.0226201	0.0112101	-0.0171559	-0.00663332	0.0165987	-0.00502131	-0.00467571	-0.0181448	-0.0176155	0.00721742	0.0287776	-0.00682025
AT4G02770.1	>AT4G02770.1 | Symbols: PSAD-1 | photosystem I subunit D-1 | chr4:1229247-1229873 REVERSE LENGTH=208	0.0210637	-0.0210563	0.0042536	0.00870651	-0.000426553	-0.00193677	0.00251325	-0.00198531	-0.00314458	0.0150954	-0.00382244	-0.000864973	0.00406425	-0.00226814	-0.00874208	0.000326286	-0.0109476	0.00714317	-0.00084628
AT4G23890.1;REV__AT5G24280.1	>AT4G23890.1 | Symbols: | unknown protein;FUNCTIONS IN: molecular_function unknown;INVOLVED IN: biological_process unknown;LOCATED IN: chloroplast thylakoid membrane, chloroplast;EXPRESSED IN: 22 plant structures;EXPRESSED DURING: 13 growth stages;C	0.0210512	-0.0187107	0.00995834	0.0412694	-0.0120216	-0.0260135	0.0162094	0.00690175	-0.0264427	0.0150898	-0.00761619	0.00834904	0.0064965	0.0195607	0.0019744	-0.0178123	-0.00674707	-0.00470587	-0.00393568
AT3G14310.1;AT1G53830.1	>AT3G14310.1 | Symbols: ATPME3, PME3 | pectin methylesterase 3 | chr3:4772214-4775095 REVERSE LENGTH=592	0.0209638	-0.0104671	-0.0402836	0.0192033	0.0076263	0.00132312	0.00496902	0.00193438	-0.0077687	0.00547485	0.00220305	0.000667164	0.000816655	0.00637885	0.00739596	0.00539725	0.00605525	7.23484e-05	-0.00524925
AT5G04140.1;AT5G04140.2	>AT5G04140.1 | Symbols: GLU1, GLS1, GLUS, FD-GOGAT | glutamate synthase 1 | chr5:1130031-1138186 FORWARD LENGTH=1622;>AT5G04140.2 | Symbols: GLU1, GLS1, GLUS, FD-GOGAT | glutamate synthase 1 | chr5:1130031-1138186 FORWARD LENGTH=1648	0.0209103	-0.00270939	-0.0171144	0.00108699	-0.000848043	0.0052019	-0.0159878	0.0109371	0.000978798	0.0314891	-0.0165294	-0.0295724	-0.0166112	-0.00916676	-0.014752	0.0120742	-0.00341602	-0.0145396	-0.0119203
AT4G30160.1;AT4G30160.2	>AT4G30160.1 | Symbols: VLN4, ATVLN4 | villin 4 | chr4:14754528-14759511 FORWARD LENGTH=974;>AT4G30160.2 | Symbols: VLN4 | villin 4 | chr4:14754528-14759511 FORWARD LENGTH=983	0.0208678	0.00301429	-0.033882	0.00571784	-0.00218506	0.00276964	-0.00525544	0.00126455	-0.00880641	0.00184371	0.00306479	-0.0129881	0.00132978	0.0176712	-0.00150262	0.0160693	0.0226272	-0.00371758	-0.0240835
AT4G24620.1;AT4G24620.2	>AT4G24620.1 | Symbols: PGI1, PGI | phosphoglucose isomerase 1 | chr4:12708972-12712610 REVERSE LENGTH=613;>AT4G24620.2 | Symbols: PGI1, PGI | phosphoglucose isomerase 1 | chr4:12709097-12712610 REVERSE LENGTH=570	0.0208461	0.00688518	-0.0185061	0.0173074	0.000178024	0.0029962	-0.0347013	-0.00358979	0.0162145	-0.000673457	0.000791149	-0.00608559	-0.00488834	0.0126221	-0.0100161	-0.0105005	0.00397828	-0.0135782	-0.000665459
AT2G43550.1	>AT2G43550.1 | Symbols: | Scorpion toxin-like knottin superfamily protein | chr2:18073263-18073651 FORWARD LENGTH=103	0.0208128	-0.0023327	0.0333518	0.0587668	0.012566	-0.0366638	0.0489892	0.00698412	-0.0280248	0.0245771	-0.0018996	0.00490513	0.0213337	0.00508936	-0.0148382	-0.0209504	-0.00387334	0.00604111	0.00454377
AT2G35660.1;AT2G35660.3;AT2G35660.2	>AT2G35660.1 | Symbols: CTF2A | FAD/NAD(P)-binding oxidoreductase family protein | chr2:14988499-14990320 FORWARD LENGTH=439;>AT2G35660.3 | Symbols: CTF2A | FAD/NAD(P)-binding oxidoreductase family protein | chr2:14989011-14990320 FORWARD LENGTH=325;>AT2G3	0.0207774	-0.0158863	-0.0152704	-0.0158901	-0.0269824	-0.0106328	-0.020672	0.00980844	0.0129295	-0.0205423	-0.0535561	-0.0263499	-0.0551029	-0.0504313	-0.0134151	-0.0459772	0.0348313	-0.0494642	-0.0373778
AT4G21280.1;AT4G21280.2	>AT4G21280.1 | Symbols: PSBQ, PSBQA, PSBQ-1 | photosystem II subunit QA | chr4:11334446-11335587 FORWARD LENGTH=223;>AT4G21280.2 | Symbols: PSBQ, PSBQA, PSBQ-1 | photosystem II subunit QA | chr4:11334446-11335587 FORWARD LENGTH=224	0.0207743	-0.0154851	0.0222607	0.0401456	-0.0122315	-0.00392509	-0.00915376	-0.0166723	0.019718	0.00989026	0.00826437	0.00101677	-0.00599713	0.0052805	-0.00766154	0.0149313	-0.0239075	0.00841482	0.00512747
AT4G14210.2;AT4G14210.1	>AT4G14210.2 | Symbols: PDS3, PDS, PDE226 | phytoene desaturase 3 | chr4:8190426-8194769 REVERSE LENGTH=566;>AT4G14210.1 | Symbols: PDS3, PDS, PDE226 | phytoene desaturase 3 | chr4:8190426-8194769 REVERSE LENGTH=566	0.0207266	0.0232685	0.0085265	0.00535939	0.00253878	-0.00513577	-0.0252745	0.0359212	0.0103119	-0.0124555	-0.021766	-0.00546419	0.0036659	-0.00136744	-0.0174504	-0.0226705	0.0312497	-0.0137741	-0.00255164
AT1G35720.1	>AT1G35720.1 | Symbols: ANNAT1, OXY5, ATOXY5 | annexin 1 | chr1:13225304-13226939 FORWARD LENGTH=317	0.0206917	0.00304796	-0.0136122	-0.0109944	0.0179931	-0.00391208	-0.0116406	0.00630398	-0.00424509	-0.0057307	0.00423935	-0.00117696	-0.018213	0.00521608	-0.0206342	-0.00795259	0.0108984	-0.0105196	0.0214698
AT2G39850.1	>AT2G39850.1 | Symbols: | Subtilisin-like serine endopeptidase family protein | chr2:16630626-16634100 FORWARD LENGTH=775	0.0204671	-0.0131708	0.000634646	-0.0228193	-0.00550302	0.00536667	-0.00554267	-0.0540367	-0.0220065	0.0131937	0.0322771	0.000220329	0.0133628	-0.0219765	0.0348698	0.00916913	0.0172792	-0.00904321	0.0129181
AT3G55770.5;AT3G55770.4;AT3G55770.3;AT3G55770.2;AT3G55770.1;AT3G55770.7;AT3G55770.6	>AT3G55770.5 | Symbols: | GATA type zinc finger transcription factor family protein | chr3:20703799-20705115 FORWARD LENGTH=199;>AT3G55770.4 | Symbols: | GATA type zinc finger transcription factor family protein | chr3:20703799-20705115 FORWARD LENGTH=19	0.020464	0.010711	0.00888881	0.00662117	-0.00704086	0.00408954	0.0225627	-0.00792353	-0.00845099	0.0130637	0.00297066	0.00860219	0.0201551	0.0147755	0.00892321	0.011629	0.00487541	0.00482874	-0.0285757
AT3G01500.1	>AT3G01500.1 | Symbols: CA1, ATBCA1, SABP3, ATSABP3 | carbonic anhydrase 1 | chr3:194853-196716 REVERSE LENGTH=270	0.0204609	-0.0131764	-0.000275037	-0.00321088	0.000390921	0.000687125	-0.0120238	0.00684193	0.00413025	0.0125167	-0.0130075	-0.00366974	0.000806494	-0.00174725	-0.00629335	-0.00853976	0.0016038	-0.00857025	0.00424977
AT3G47860.1	>AT3G47860.1 | Symbols: CHL | chloroplastic lipocalin | chr3:17656778-17658269 REVERSE LENGTH=353	0.0204498	-0.00180466	0.00473914	0.00926904	-0.0105007	-0.00886833	-0.00283041	-0.000176313	0.00922745	0.00811576	0.0056058	0.00412565	0.0167486	0.00388803	-0.0032056	-0.00895072	0.00264496	0.00786092	-0.0073668
AT1G78680.2;AT1G78680.1	>AT1G78680.2 | Symbols: GGH2 | gamma-glutamyl hydrolase 2 | chr1:29593933-29595968 FORWARD LENGTH=333;>AT1G78680.1 | Symbols: ATGGH2, GGH2 | gamma-glutamyl hydrolase 2 | chr1:29593933-29596037 FORWARD LENGTH=347	0.0204495	0.00917043	-0.0254469	0.00844494	0.00582394	0.0130546	-0.0109766	-0.000564223	0.00810117	0.01718	-0.00640388	-0.00973427	-0.014958	-0.00523491	0.00742952	0.0154321	0.00456679	-0.0422467	0.00476279
AT2G41040.1	>AT2G41040.1 | Symbols: | S-adenosyl-L-methionine-dependent methyltransferases superfamily protein | chr2:17121499-17123064 FORWARD LENGTH=352	0.0202301	0.000468802	0.0177712	0.00277325	-0.00103344	0.0168519	-0.0164888	0.0176591	0.00904935	-0.0125175	-0.00153685	0.0307079	-0.000620353	0.066905	-0.024966	-0.0260268	-0.00313125	-0.0182844	-0.0121244
AT3G48420.1	>AT3G48420.1 | Symbols: | Haloacid dehalogenase-like hydrolase (HAD) superfamily protein | chr3:17929743-17931551 FORWARD LENGTH=319	0.0202249	0.00470407	0.0089957	-0.020614	-0.0115077	-0.00241633	-0.00828705	0.0157813	0.01295	-0.00655502	-0.00234395	0.0111028	0.0177999	-0.00488435	-0.0171059	-0.0219288	0.0036193	0.00860729	-0.00904052
AT2G20260.1	>AT2G20260.1 | Symbols: PSAE-2 | photosystem I subunit E-2 | chr2:8736780-8737644 FORWARD LENGTH=145	0.0202059	-0.0254544	-0.00369294	-0.00394991	0.00307824	-0.0124131	0.0167398	0.00986118	-0.00506443	0.0234902	-0.0114804	0.00681426	0.00943517	0.00118734	-0.000734552	-0.00259414	0.0023013	0.00978391	-0.0136446
AT3G48110.1	>AT3G48110.1 | Symbols: EDD1, EDD | glycine-tRNA ligases | chr3:17763111-17770964 FORWARD LENGTH=1067	0.0201833	0.00353543	-0.0221341	0.00370441	-0.00390175	-0.0218013	-0.0134091	0.0206678	0.00272239	0.0123889	0.0179852	-0.0616615	-0.0213492	-0.0166943	-0.0058773	-0.0157696	0.001755	-0.0299545	0.00290992
ATCG01240.1;ATCG00900.1	>ATCG01240.1 | Symbols: RPS7.2 | ribosomal protein S7 | chrC:140704-141171 FORWARD LENGTH=155;>ATCG00900.1 | Symbols: RPS7.1, RPS7 | Ribosomal protein S7p/S5e family protein | chrC:97478-97945 REVERSE LENGTH=155	0.0201817	-0.069231	0.00309874	0.0822098	-0.0943864	0.01469	0.0269259	-0.00345178	0.0631787	0.0195082	0.0231998	0.00419866	0.0236976	-0.028403	0.0904309	-0.0089235	0.0255207	-0.0264844	-0.0981792
AT3G20680.1	>AT3G20680.1 | Symbols: | Domain of unknown function (DUF1995) | chr3:7230147-7231163 REVERSE LENGTH=338	0.0201728	-0.0148586	-0.00679563	-0.00896705	-0.00298487	0.00550754	0.00164153	0.00401384	0.00342811	0.00873342	-0.0203714	-0.0181184	-0.0510172	-0.015527	-0.00891434	-0.023852	0.0456749	-0.0490345	-0.000732232
AT5G07460.1	>AT5G07460.1 | Symbols: PMSR2, ATMSRA2 | peptidemethionine sulfoxide reductase 2 | chr5:2360844-2361885 REVERSE LENGTH=218	0.0201443	-0.00297691	-0.0180991	-0.00699661	0.00188562	-0.00153187	-0.00200976	-0.00596088	-0.0228833	-0.0244079	0.0102843	0.0303328	0.00986873	0.00163556	0.0152978	-0.00428954	0.00677426	0.00100034	-0.00719612
AT2G42690.1	>AT2G42690.1 | Symbols: | alpha/beta-Hydrolases superfamily protein | chr2:17776356-17777682 REVERSE LENGTH=412	0.0200454	-0.00173419	-0.0153607	0.0276708	0.00312343	0.0044103	0.00703325	0.0218595	0.0205629	0.0312338	-0.0162316	-0.00666372	-0.0216355	-0.0216585	-0.0279162	-0.00808685	0.0328885	0.00517345	-0.0252728
AT4G16380.2;AT4G16380.1	>AT4G16380.2 | Symbols: | Heavy metal transport/detoxification superfamily protein | chr4:9255148-9255955 FORWARD LENGTH=233;>AT4G16380.1 | Symbols: | Heavy metal transport/detoxification superfamily protein | chr4:9254638-9255955 FORWARD LENGTH=254	0.020043	-0.0149604	0.0395319	0.0361282	-0.0279727	-0.0543015	0.0825259	-0.0376909	0.0200771	-0.000849608	0.0817358	0.00764553	0.10421	0.142068	-0.0528745	-0.0154283	0.0430728	-0.0401703	0.00168717
AT1G20810.1	>AT1G20810.1 | Symbols: | FKBP-like peptidyl-prolyl cis-trans isomerase family protein | chr1:7232025-7233367 FORWARD LENGTH=232	0.0199496	-0.0101113	0.00108604	0.00253202	0.00207648	-0.0125163	0.0155147	0.00132333	0.0102616	-0.00635921	-0.0091185	0.00503838	0.00429671	0.00646705	-0.000248076	0.0124054	0.00399604	0.00144254	-0.00433901
AT5G16970.1	>AT5G16970.1 | Symbols: AT-AER, AER | alkenal reductase | chr5:5576291-5578001 REVERSE LENGTH=345	0.0198361	-0.00188448	-0.0330517	0.021333	0.00879419	-0.00373992	-0.00577163	0.00772376	-0.00484598	0.00256073	-0.0147673	0.000927315	0.011011	-0.0159689	0.00702691	-0.0139879	-0.0208357	0.0112924	-0.00628555
AT4G09020.1	>AT4G09020.1 | Symbols: ATISA3, ISA3 | isoamylase 3 | chr4:5784099-5788839 FORWARD LENGTH=764	0.0197561	0.00251566	-0.00562318	-0.00616101	0.00646287	-0.0148502	-0.00989146	-0.0178776	0.00395684	0.0140448	-0.0182532	-0.00188294	0.0115306	-0.0231886	-0.00304933	0.0179124	-0.0228493	-0.0145373	-0.0126568
AT3G19480.1	>AT3G19480.1 | Symbols: | D-3-phosphoglycerate dehydrogenase | chr3:6752590-6754650 FORWARD LENGTH=588	0.0195604	-0.011889	-0.0274706	-0.0119361	0.0124733	0.000762812	-0.00991128	0.00534382	0.00381323	0.0240245	-0.0360241	0.0133327	0.0160725	0.00982241	-0.0177477	-0.00524055	0.00464348	-0.0165303	-0.0230973
AT5G59290.1;AT5G59290.2	>AT5G59290.1 | Symbols: UXS3, ATUXS3 | UDP-glucuronic acid decarboxylase 3 | chr5:23915814-23917953 REVERSE LENGTH=342;>AT5G59290.2 | Symbols: UXS3, ATUXS3 | UDP-glucuronic acid decarboxylase 3 | chr5:23915814-23917998 REVERSE LENGTH=357	0.0195474	0.038133	0.00645046	0.00189618	-0.0108997	-0.0102847	-0.0270852	-0.0154595	-0.0134722	0.00306361	0.00636545	-0.00316862	-0.00881654	-0.0016291	0.00525535	0.00388686	-0.0159484	-0.00306851	-0.00170372
AT4G12890.1	>AT4G12890.1 | Symbols: | Gamma interferon responsive lysosomal thiol (GILT) reductase family protein | chr4:7546411-7547476 FORWARD LENGTH=232	0.0195323	0.113811	-0.0291085	-0.0364536	0.0252781	-0.0606105	-0.00440615	0.126872	-0.0615385	-0.0471588	0.0720354	-0.0829552	0.086932	-0.0913942	-0.00714079	-0.0341472	0.0378973	0.0245966	0.101251
AT2G32240.1	>AT2G32240.1 | Symbols: | FUNCTIONS IN: molecular_function unknown;INVOLVED IN: response to cadmium ion;LOCATED IN: plasma membrane;EXPRESSED IN: 25 plant structures;EXPRESSED DURING: 13 growth stages;CONTAINS InterPro DOMAIN/s: Prefoldin (InterPro:I	0.0194978	-0.0567049	-0.0244631	0.0574792	0.00982121	-0.0455251	-0.040814	-0.0624526	-0.0358413	-0.0247745	0.0470797	0.0122778	0.0132425	-0.0220864	-0.0378106	-0.0382946	0.00256369	0.00677843	-0.0273136
AT3G16850.1	>AT3G16850.1 | Symbols: | Pectin lyase-like superfamily protein | chr3:5748692-5750981 FORWARD LENGTH=455	0.0194783	-0.0211972	-0.0209609	-0.0106749	0.0193388	0.0184214	-0.0204502	-0.0142377	-0.0130369	0.00543528	0.0373038	0.0209006	0.0236611	0.00276128	0.0152855	-0.0271327	0.0128769	-3.89452e-05	-0.0375313
AT5G10450.2;AT5G10450.1;AT5G10450.3;AT5G10450.4	>AT5G10450.2 | Symbols: GRF6, AFT1, 14-3-3lambda | G-box regulating factor 6 | chr5:3284452-3286261 REVERSE LENGTH=246;>AT5G10450.1 | Symbols: GRF6, AFT1, 14-3-3lambda | G-box regulating factor 6 | chr5:3284452-3286261 REVERSE LENGTH=248;>AT5G10450.3 | Sym	0.0194475	0.0493527	-0.0359464	-0.0216852	0.0242134	-0.00619409	0.00148744	-0.00644714	-0.014358	-0.0195737	0.0115923	0.00527484	-0.0354703	0.00561973	0.00415187	0.00653915	0.00808962	-0.0366882	-0.020391
AT2G24580.1	>AT2G24580.1 | Symbols: | FAD-dependent oxidoreductase family protein | chr2:10444928-10446178 REVERSE LENGTH=416	0.0193853	0.0058456	-0.00453193	0.0111868	0.000784498	0.00913276	0.005315	0.00666226	0.00342049	0.00724198	-0.00752339	-0.00258052	0.0142423	0.0273756	-0.00728542	-0.00321534	-0.0148896	-0.0296856	-0.00389139
AT2G38140.1	>AT2G38140.1 | Symbols: PSRP4 | plastid-specific ribosomal protein 4 | chr2:15980948-15981459 FORWARD LENGTH=118	0.0193839	0.00209366	0.0260721	0.0443584	0.00134665	0.000545031	0.0553607	0.0172446	-0.0232639	0.011938	-0.00716326	-0.0213502	0.00233856	-0.0316618	0.0165338	-0.0256659	0.0446241	-0.000629465	0.0236828
AT3G14415.3;AT3G14415.1;AT3G14415.2	>AT3G14415.3 | Symbols: | Aldolase-type TIM barrel family protein | chr3:4818667-4820748 FORWARD LENGTH=367;>AT3G14415.1 | Symbols: | Aldolase-type TIM barrel family protein | chr3:4818667-4820748 FORWARD LENGTH=367;>AT3G14415.2 | Symbols: | Aldolase-ty	0.0193814	0.00898082	-0.00129748	-0.0224221	0.0128014	0.0225812	-0.0192653	0.0144358	0.0157639	-0.0217826	-0.00531016	0.0225059	-0.00154701	0.00706002	0.0019388	-0.0125782	0.00306902	-0.00983889	0.000336031
AT2G39900.1	>AT2G39900.1 | Symbols: | GATA type zinc finger transcription factor family protein | chr2:16659136-16660267 FORWARD LENGTH=200	0.0193563	0.0412491	0.0385209	-0.0238383	-0.0152744	-0.0187002	0.0197491	-0.0376908	0.0300066	-0.0109934	0.0693527	0.00513334	0.00318122	0.115373	-0.00239604	-0.0084446	0.032224	-0.100073	-0.0659789
AT5G54270.1	>AT5G54270.1 | Symbols: LHCB3, LHCB3*1 | light-harvesting chlorophyll B-binding protein 3 | chr5:22038424-22039383 FORWARD LENGTH=265	0.0193509	-0.0231869	-0.0213901	-0.00341525	-0.00171802	-0.00181951	-0.0240722	0.0119375	0.0194655	0.00750824	0.00480848	-0.00680254	-0.00400051	-0.030041	0.00323782	-0.0241052	0.0145183	-0.0307503	0.0339824
AT1G70580.4;AT1G70580.3;AT1G70580.2;AT1G70580.1	>AT1G70580.4 | Symbols: AOAT2, GGT2 | alanine-2-oxoglutarate aminotransferase 2 | chr1:26613222-26615845 FORWARD LENGTH=481;>AT1G70580.3 | Symbols: AOAT2, GGT2 | alanine-2-oxoglutarate aminotransferase 2 | chr1:26613222-26615845 FORWARD LENGTH=481;>AT1G705	0.0192788	0.0173596	0.0489089	0.0312868	-0.0766112	0.0370241	0.0198676	0.100705	0.0281989	0.0970556	-0.127291	-0.119815	0.0852566	-0.0601291	-0.0849395	0.0504904	0.0999338	0.11159	-0.0638554
AT1G16720.1	>AT1G16720.1 | Symbols: HCF173 | high chlorophyll fluorescence phenotype 173 | chr1:5723161-5726248 FORWARD LENGTH=598	0.0192024	-0.00846667	-0.0118104	-0.00870879	-0.0132248	5.29744e-05	-0.00396755	0.00240465	-0.00118261	0.0303076	-0.0104273	-0.00413105	0.00192651	0.00763019	0.00323082	0.0170118	0.00946252	-0.0232779	-0.0321219
AT3G18780.2;AT1G49240.1;AT3G18780.1	>AT3G18780.2 | Symbols: ACT2, DER1, LSR2, ENL2 | actin 2 | chr3:6475535-6476832 FORWARD LENGTH=377;>AT1G49240.1 | Symbols: ACT8 | actin 8 | chr1:18216539-18217947 FORWARD LENGTH=377;>AT3G18780.1 | Symbols: ACT2, DER1, LSR2, ENL2 | actin 2 | chr3:6475535-64	0.0190855	-0.000790619	-0.0276337	0.00171898	-0.000312665	-0.00919829	-0.00979849	0.00806697	-0.0014989	-0.00203896	0.00263162	-0.00465775	-0.0233054	-0.0185712	0.0255537	0.00231645	0.0128726	-0.0109557	0.00166402
AT2G47610.1	>AT2G47610.1 | Symbols: | Ribosomal protein L7Ae/L30e/S12e/Gadd45 family protein | chr2:19529854-19531401 FORWARD LENGTH=257	0.0190559	-0.00721046	0.0172807	0.0729156	-0.0126785	0.0138911	0.0508228	-0.0250996	-0.0159372	-0.00296431	0.0239486	-0.0119849	-0.0420347	0.0102369	0.0551238	0.0481712	-0.00341166	0.0408555	-0.0296115
AT1G13930.3;AT1G13930.2;AT1G13930.1	>AT1G13930.3 | Symbols: | Involved in response to salt stress. Knockout mutants are hypersensitive to salt stress. | chr1:4761091-4761558 FORWARD LENGTH=155;>AT1G13930.2 | Symbols: | Involved in response to salt stress. Knockout mutants are hypersensit	0.0190412	-0.0155696	0.00821249	0.0395124	-0.0141405	-0.0371865	0.0242926	0.00565999	-0.0197881	0.0225471	0.00527701	-0.00504846	-0.00725653	0.00824646	-0.0178964	-0.0018836	-0.0116573	0.0163026	0.0225054
AT3G23760.1	>AT3G23760.1 | Symbols: | FUNCTIONS IN: molecular_function unknown;INVOLVED IN: biological_process unknown;LOCATED IN: vacuole;EXPRESSED IN: 20 plant structures;EXPRESSED DURING: 13 growth stages;BEST Arabidopsis thaliana protein match is: transferas	0.0190001	0.0154128	-0.0250642	-0.0102793	-0.0132909	-0.00634359	0.0370041	0.0301126	0.0373649	0.0168728	0.0220691	-0.0127261	-0.073273	-0.0522714	0.157994	0.00848835	-0.0207262	-0.0291379	-0.0297197
AT3G01310.2;AT3G01310.1;AT5G15070.1;AT5G15070.2	>AT3G01310.2 | Symbols: | Phosphoglycerate mutase-like family protein | chr3:94343-101603 REVERSE LENGTH=1050;>AT3G01310.1 | Symbols: | Phosphoglycerate mutase-like family protein | chr3:94343-101603 REVERSE LENGTH=1056	0.0189803	0.000111735	-0.013559	0.0183169	-0.0244492	0.00301384	0.0141632	-0.0392114	-0.050295	0.0148625	0.00908245	-0.0300416	0.0428514	-0.0424576	-0.0323798	-0.0231305	-0.0495577	-0.0565695	0.0247106
AT5G43600.1	>AT5G43600.1 | Symbols: ATAAH-2, UAH | ureidoglycolate amidohydrolase | chr5:17512651-17515280 FORWARD LENGTH=476	0.0189653	0.0126529	-0.00357538	-0.000149734	0.00471526	-1.1447e-05	0.00855344	-0.00773819	0.00211556	0.00843266	0.00137645	0.000577618	0.0185067	0.0158851	0.000851009	0.0111933	-0.00604139	0.000809851	0.00386594
AT4G19905.1	>AT4G19905.1 | Symbols: LCR38 | low-molecular-weight cysteine-rich 38 | chr4:10794165-10794758 REVERSE LENGTH=76	0.0189251	0.0549875	-0.0328803	0.020179	0.0150182	-0.027083	0.0933864	-0.0432278	-0.027674	0.0555299	0.047267	-0.00232674	-0.0491731	-0.0153432	0.0755347	0.0941162	0.0345035	-0.00416993	-0.0378095
AT5G10980.1;AT4G40040.2;AT4G40040.1;AT4G40030.3;AT4G40030.1;AT4G40030.2;AT5G65360.1;AT5G10400.1;AT5G10390.1;AT3G27360.1;AT1G09200.1;AT1G75600.1;AT1G13370.1;AT5G65350.1;AT1G19890.1	>AT5G10980.1 | Symbols: | Histone superfamily protein | chr5:3472591-3473349 REVERSE LENGTH=136;>AT4G40040.2 | Symbols: | Histone superfamily protein | chr4:18557539-18558236 REVERSE LENGTH=136;>AT4G40040.1 | Symbols: | Histone superfamily protein | chr	0.0188012	-3.46121e-05	0.00188435	0.0469081	-0.0376805	0.007149	0.0231351	-0.0135576	-0.00198981	0.0138125	0.0255764	-0.0256565	-0.00857347	-0.0161595	0.006871	0.00664866	-0.0268382	0.027492	0.00733836
AT2G04039.2;AT2G04039.1;AT2G04039.3	>AT2G04039.2 | Symbols: | unknown protein;FUNCTIONS IN: molecular_function unknown;LOCATED IN: chloroplast;EXPRESSED IN: 21 plant structures;EXPRESSED DURING: 13 growth stages;CONTAINS InterPro DOMAIN/s: Protein of unknown function DUF2996 (InterPro:	0.0187766	-0.00348097	0.0173266	-0.00627021	0.00257291	-0.0110351	0.00802325	0.00855546	0.0157651	0.00306094	-0.0191548	0.00255454	0.00805151	0.0215616	-0.00887829	-0.0173261	-0.0013667	-0.0136609	-0.0327946
AT1G16080.1	>AT1G16080.1 | Symbols: | unknown protein;LOCATED IN: apoplast, chloroplast stroma, chloroplast, chloroplast envelope;EXPRESSED IN: 23 plant structures;EXPRESSED DURING: 14 growth stages;Has 81 Blast hits to 81 proteins in 28 species: Archae - 0;Bact	0.0186739	0.0208436	0.00609243	-0.0181673	-0.00780501	-0.00815109	-0.00414382	0.0186866	-0.013114	-0.0150847	0.0127765	0.00846102	-0.0217213	0.0080309	-0.00431979	-0.0259518	0.0189695	0.00462163	0.0132277
AT5G47860.1	>AT5G47860.1 | Symbols: | Protein of unknown function (DUF1350) | chr5:19381656-19384310 FORWARD LENGTH=431	0.0185988	-0.010614	-0.0298102	0.0360618	0.00303781	-0.0131107	0.0103913	0.0118475	-0.00338923	-0.039723	0.0276524	-0.0439428	-0.0267029	0.0117688	-0.019981	-0.0372006	0.0361757	-0.0280556	0.0568345
AT1G29700.1	>AT1G29700.1 | Symbols: | Metallo-hydrolase/oxidoreductase superfamily protein | chr1:10385196-10386906 REVERSE LENGTH=350	0.0185971	0.00485712	0.0203388	0.00037416	-7.69035e-05	0.00628039	-0.00778897	0.00169172	0.0070336	0.00602737	-0.0181527	0.0167736	-0.0130168	0.0129159	-0.00963356	-0.0103632	0.00883813	0.00243435	-0.00514067
AT2G22250.1;AT2G22250.3;AT2G22250.2	>AT2G22250.1 | Symbols: ATAAT, AAT, MEE17 | aspartate aminotransferase | chr2:9458011-9460028 REVERSE LENGTH=428;>AT2G22250.3 | Symbols: ATAAT, AAT, MEE17 | aspartate aminotransferase | chr2:9458011-9460297 REVERSE LENGTH=475;>AT2G22250.2 | Symbols: ATAAT,	0.0185926	0.0157495	-0.00876367	0.00576928	-0.0381467	0.00806024	0.00150089	0.0127388	0.0143072	0.00497045	0.022786	-0.0206624	0.00193979	-0.0113275	-0.00129751	0.0146307	0.0332504	-0.00211108	-0.00472276
AT2G18230.1	>AT2G18230.1 | Symbols: AtPPa2, PPa2 | pyrophosphorylase 2 | chr2:7932139-7933560 REVERSE LENGTH=218	0.0185502	0.017532	0.0209001	-0.0121071	-0.0146638	-0.0137565	0.00461237	-0.0136911	0.00568004	-0.0177555	0.00873447	0.0154834	0.00186112	-0.00767041	0.00186863	-0.0196194	0.014707	-0.00251492	0.00847102
AT3G14067.1	>AT3G14067.1 | Symbols: | Subtilase family protein | chr3:4658421-4660754 REVERSE LENGTH=777	0.0185483	-0.000531588	-0.0143351	-0.000396889	-0.00195631	-0.00546411	0.00630955	-0.0045707	0.00856638	0.00387424	-0.0102576	-0.00055831	3.2901e-06	0.00756077	-0.00600039	0.0107192	0.0101462	-0.00832925	-0.0188021
AT5G39830.2;AT5G39830.1	>AT5G39830.2 | Symbols: DEGP8, DEG8 | Trypsin family protein with PDZ domain | chr5:15942883-15945676 FORWARD LENGTH=434;>AT5G39830.1 | Symbols: DEGP8, DEG8 | Trypsin family protein with PDZ domain | chr5:15942883-15945676 FORWARD LENGTH=448	0.0184191	-0.00460195	-0.00254101	0.00521339	-0.00735424	0.00549312	0.0125174	-0.0024545	0.00831033	0.015173	-0.00489268	-0.00359781	-0.00165996	0.00255222	-0.00643728	0.0024303	0.000829312	0.0131516	0.00527989
ATCG00540.1	>ATCG00540.1 | Symbols: PETA | photosynthetic electron transfer A | chrC:61657-62619 FORWARD LENGTH=320	0.0184055	-0.00219978	0.00387191	0.0118845	0.001068	0.00175663	-0.00240969	0.0040358	-0.00294478	0.0117092	-0.0187356	-0.00569187	-0.014758	0.00175946	-0.0114591	-0.00435464	-0.00761578	0.0134344	-0.00278606
AT1G14320.1;AT1G26910.1;AT1G14320.2	>AT1G14320.1 | Symbols: SAC52, RPL10, RPL10A | Ribosomal protein L16p/L10e family protein | chr1:4888270-4889408 FORWARD LENGTH=220;>AT1G26910.1 | Symbols: RPL10B | Ribosomal protein L16p/L10e family protein | chr1:9321709-9322813 FORWARD LENGTH=221;>AT1G1	0.0183643	0.0154073	0.0284946	0.0528483	-0.0137848	0.0303498	0.0729511	0.00440449	-0.00361623	0.00584952	0.0138603	-0.00429032	-0.0291302	-0.00485424	0.012129	0.0171475	0.0124034	0.0367041	0.0150561
AT5G64860.1	>AT5G64860.1 | Symbols: DPE1 | disproportionating enzyme | chr5:25925373-25928788 REVERSE LENGTH=576	0.0183549	-0.00669577	-0.0234107	0.0200705	0.00357493	0.0165241	-0.0111503	0.00369059	0.010823	0.00833614	-0.0293951	-0.00613732	-0.00148515	-0.0160586	-0.0247524	0.024908	0.002289	-0.00855537	-0.0179051
AT1G76450.1	>AT1G76450.1 | Symbols: | Photosystem II reaction center PsbP family protein | chr1:28684618-28686109 FORWARD LENGTH=247	0.0182731	-0.0129319	0.00427094	-0.0190497	0.00108014	-0.0121125	0.0123446	0.01421	0.000208339	-0.00678799	-0.00931474	0.00847275	-0.000999759	0.00727258	0.00793112	0.00625916	0.00539589	0.00674414	0.00642045
AT1G06690.1	>AT1G06690.1 | Symbols: | NAD(P)-linked oxidoreductase superfamily protein | chr1:2049742-2052039 REVERSE LENGTH=377	0.0182355	-0.00102859	0.0149021	-0.0145425	-0.0239307	0.00406669	-0.00319914	0.00830246	0.0289135	-0.0206561	-0.000463551	0.0205835	-0.00485794	0.0234389	0.00206941	-0.0131924	0.00356721	0.00342652	-0.0066645
ATCG00120.1	>ATCG00120.1 | Symbols: ATPA | ATP synthase subunit alpha | chrC:9938-11461 REVERSE LENGTH=507	0.0180862	-0.00521627	0.00110933	-0.00452338	0.0112781	0.0030821	-0.017832	0.0102226	0.00253502	0.00254963	-0.00423853	0.000181214	-0.00175215	-0.0139071	-0.000252028	-0.00995056	0.00313892	-0.0034456	-0.013603
AT4G34090.1;AT4G34090.3;AT4G34090.2	>AT4G34090.1 | Symbols: | unknown protein;FUNCTIONS IN: molecular_function unknown;INVOLVED IN: biological_process unknown;LOCATED IN: chloroplast, chloroplast stroma;EXPRESSED IN: 22 plant structures;EXPRESSED DURING: 13 growth stages;BEST Arabidop	0.0180183	-0.0105404	0.00147109	-0.0127021	-0.0392614	-0.0253096	-0.0437297	-0.0114519	0.00925194	-0.0179863	0.00575315	-0.0015315	0.0123823	-0.00761823	0.0155226	-0.00161994	-0.000189614	0.00222845	0.00819583
AT4G12960.1;AT4G12960.2	>AT4G12960.1 | Symbols: GILT, AtGILT | Gamma interferon responsive lysosomal thiol (GILT) reductase family protein | chr4:7583301-7584412 FORWARD LENGTH=233;>AT4G12960.2 | Symbols: GILT, AtGILT | Gamma interferon responsive lysosomal thiol (GILT) reductase	0.0179747	0.10574	-0.0133402	-0.00345508	-0.0591969	0.000331461	-0.0223336	-0.00115514	0.012981	0.0213002	0.0537493	0.0138547	0.0594463	-0.0320604	0.00330362	-0.0263283	0.0238166	-0.018752	-0.0156349
ATCG00280.1	>ATCG00280.1 | Symbols: PSBC | photosystem II reaction center protein C | chrC:33720-35141 FORWARD LENGTH=473	0.0179473	-0.0087893	-0.0321801	0.028612	0.0145258	0.00537259	-0.0087275	-0.0115002	-0.00988267	0.0289308	-0.0180633	-0.0260676	-0.0256749	-0.00693969	0.0186603	0.00667422	-0.0114519	0.010622	0.0387436
AT1G50450.1	>AT1G50450.1 | Symbols: | Saccharopine dehydrogenase | chr1:18687902-18690348 REVERSE LENGTH=428	0.0179019	-0.000702897	0.00404832	0.00829581	-0.019128	-0.00551185	-0.00645077	0.00556291	0.00776752	0.0225444	-0.00115133	-0.0153468	-0.00242701	-0.0144807	-0.0218152	-0.0188496	-0.0272497	0.0274962	-0.0139594
AT4G34050.1;AT4G34050.2	>AT4G34050.1 | Symbols: CCoAOMT1 | S-adenosyl-L-methionine-dependent methyltransferases superfamily protein | chr4:16310844-16311973 FORWARD LENGTH=259;>AT4G34050.2 | Symbols: CCoAOMT1 | S-adenosyl-L-methionine-dependent methyltransferases superfamily prot	0.0178518	0.0271057	0.0106841	-0.0228765	-0.00890828	0.00300758	-0.0234723	-0.0264663	-0.0184707	0.0100445	0.00243143	0.000355897	-0.0120637	0.000444326	0.0109229	-0.0122507	-0.0103636	-0.0041008	0.00116947
AT2G24940.1	>AT2G24940.1 | Symbols: AtMAPR2, MAPR2 | membrane-associated progesterone binding protein 2 | chr2:10609447-10609749 FORWARD LENGTH=100	0.0178013	-0.00532727	-0.0015924	-0.0156968	0.00290665	-0.0288664	0.00381209	0.0194583	0.00420792	-0.0231541	-0.0210835	0.0136825	-0.0223903	-0.0145084	-0.0108862	0.00763242	-0.0073501	-0.00179478	0.00416696
AT3G45140.1	>AT3G45140.1 | Symbols: LOX2, ATLOX2 | lipoxygenase 2 | chr3:16525437-16529233 FORWARD LENGTH=896	0.0177531	0.000210655	0.00318136	0.0162421	0.0155684	-0.000164687	-0.00742982	0.00781869	0.0101321	-0.000892293	-0.0255798	-0.00570362	-0.00500319	-0.00341981	-0.014995	0.00715702	-0.00686973	-0.0118987	-0.00471927
AT1G23740.1	>AT1G23740.1 | Symbols: | Oxidoreductase, zinc-binding dehydrogenase family protein | chr1:8398245-8399656 REVERSE LENGTH=386	0.0177295	-0.00595047	0.00988235	-0.00631166	-0.0116043	-0.0085329	0.00596565	-0.00236402	0.0117389	0.00853512	-0.00414818	-0.000458062	0.00341282	-0.00204588	0.00401927	-0.018241	0.000802977	-0.0088358	-0.000811199
AT5G43330.1	>AT5G43330.1 | Symbols: | Lactate/malate dehydrogenase family protein | chr5:17390552-17392449 FORWARD LENGTH=332	0.0177175	0.00929593	-0.00418674	-0.00283342	0.00341753	0.0182101	0.015918	0.000382564	-0.00405225	-0.0126501	-0.00145139	0.00900266	-0.00488827	0.00338079	0.00200437	0.00127188	0.000797907	0.000587164	0.00987798
AT4G15800.1;AT3G16570.1;AT3G05490.1	>AT4G15800.1 | Symbols: RALFL33 | ralf-like 33 | chr4:8984915-8985265 FORWARD LENGTH=116;>AT3G16570.1 | Symbols: RALF23, ATRALF23 | rapid alkalinization factor 23 | chr3:5644748-5645164 FORWARD LENGTH=138	0.0177008	0.00190854	0.000317125	0.0919382	-0.0306786	-0.00964772	0.00923031	-0.0179652	-0.0171958	0.0443288	0.00399669	-0.04661	-0.00234106	0.00530737	-0.00887242	0.0337222	-0.0377853	0.0341726	0.0291644
ATCG00680.1	>ATCG00680.1 | Symbols: PSBB | photosystem II reaction center protein B | chrC:72371-73897 FORWARD LENGTH=508	0.0176904	-0.00651372	-0.0439844	0.0237703	0.0156437	0.0115692	-0.0127535	-0.00247529	-0.0146696	0.0147078	0.00583185	-0.03146	-0.0192889	-0.00992193	0.0219173	0.00711266	-0.0128924	0.0161242	0.0112072
AT4G05150.1	>AT4G05150.1 | Symbols: | Octicosapeptide/Phox/Bem1p family protein | chr4:2660339-2662675 FORWARD LENGTH=477	0.0176637	-0.0263921	-0.0185209	-0.0264003	0.00490435	-0.015417	0.00222669	0.00868592	0.0236606	-0.0284506	-0.00575758	0.0141781	0.0374215	0.011216	0.00901942	0.0082813	0.0253522	-0.0339592	-0.0260537
AT3G14420.2;AT3G14420.1;AT3G14420.3;AT3G14420.4;AT3G14420.5;AT3G14420.6	>AT3G14420.2 | Symbols: | Aldolase-type TIM barrel family protein | chr3:4821804-4823899 FORWARD LENGTH=367;>AT3G14420.1 | Symbols: | Aldolase-type TIM barrel family protein | chr3:4821804-4823899 FORWARD LENGTH=367;>AT3G14420.3 | Symbols: | Aldolase-ty	0.0176041	0.0105213	-0.00930192	-0.0221734	0.0108487	0.00700931	-0.0155925	0.0246629	0.0212292	-0.0219776	-0.0125929	0.011651	-0.0154967	-0.00379357	0.00116475	-0.00736425	0.0146913	0.000396922	-0.00941648
AT4G37925.1	>AT4G37925.1 | Symbols: NDH-M | subunit NDH-M of NAD(P)H:plastoquinone dehydrogenase complex | chr4:17830748-17831485 REVERSE LENGTH=217	0.0175703	-0.022867	0.01251	0.00647895	0.00297274	-0.0073692	-0.00716256	0.00197213	-0.00599196	0.0100515	0.00496219	0.013226	-0.00996992	0.000717097	0.00613902	-0.012897	0.01666	-0.0171086	-0.0253129
AT4G01070.1;AT4G01070.2;AT1G01420.1	>AT4G01070.1 | Symbols: GT72B1, UGT72B1 | UDP-Glycosyltransferase superfamily protein | chr4:461858-463300 REVERSE LENGTH=480;>AT4G01070.2 | Symbols: GT72B1 | UDP-Glycosyltransferase superfamily protein | chr4:461850-463300 REVERSE LENGTH=349	0.0175001	0.00120596	-0.0280817	0.00294618	-0.00266471	-0.0260011	-0.0172844	-0.0210428	0.000839676	-0.00366154	-0.0142779	-0.0182523	-0.0297999	0.000273731	0.00351895	0.00778736	-0.0251476	-0.0102957	0.0056305
AT5G14780.1	>AT5G14780.1 | Symbols: FDH | formate dehydrogenase | chr5:4777043-4779190 FORWARD LENGTH=384	0.0174565	-0.0103656	-0.0300996	0.0351456	-0.000672482	-0.0117919	-0.0111122	0.0212456	0.00596003	-0.00549524	0.00515746	0.00349784	0.0129301	-0.00173926	-0.0228285	-0.0111975	0.00179206	0.0257635	0.00884542
AT1G13900.1	>AT1G13900.1 | Symbols: | Purple acid phosphatases superfamily protein | chr1:4753494-4755554 REVERSE LENGTH=656	0.0174471	0.00246033	-0.0335298	-0.00999186	0.0153171	-0.00495246	-0.0605742	-0.00221057	-0.0116993	-0.00106129	-0.00199959	0.0257115	0.021083	-0.0253141	0.0268415	0.0125435	-0.00907128	-0.0210847	-0.00498065
AT4G29010.1	>AT4G29010.1 | Symbols: AIM1 | Enoyl-CoA hydratase/isomerase family | chr4:14297312-14302016 REVERSE LENGTH=721	0.017338	0.0147706	-0.0133721	0.028791	0.0077588	0.00902861	0.00879627	0.00997523	0.00194249	0.00594178	-0.010246	-0.0161978	-0.0133599	-0.0100221	-0.0114086	0.00787475	0.00302272	-0.0156265	-0.0022416
AT4G32320.1	>AT4G32320.1 | Symbols: APX6 | ascorbate peroxidase 6 | chr4:15602777-15605234 FORWARD LENGTH=329	0.0173034	-0.00274221	0.014159	-0.0115056	0.00112636	0.00651166	0.00331669	0.00323871	0.0118239	-0.0168314	0.00601653	0.0107042	0.0349103	0.0038164	0.0155634	-0.00240948	0.0012053	0.00304039	0.000683367
AT3G63190.1	>AT3G63190.1 | Symbols: RRF, HFP108, cpRRF, AtcpRRF | ribosome recycling factor, chloroplast precursor | chr3:23342861-23344640 REVERSE LENGTH=275	0.0172999	-0.0133701	0.00864835	0.0237984	-0.01937	-0.00425429	-0.00415323	-0.0178758	0.0109338	0.00136145	0.00677166	0.00222319	-0.00126456	0.00947156	0.0148233	0.0107398	-0.0173768	0.0118172	0.0147217
AT5G46800.1	>AT5G46800.1 | Symbols: BOU | Mitochondrial substrate carrier family protein | chr5:18988779-18989810 REVERSE LENGTH=300	0.0172631	0.0087817	0.00203244	0.00132288	-0.00228784	0.00939555	-0.00155184	-0.00136451	0.00723422	0.0116864	0.0122633	-0.0109351	0.00347855	0.00440816	0.00388702	0.0134512	0.0222137	0.0154826	0.00116138
AT3G63410.1	>AT3G63410.1 | Symbols: APG1, VTE3, IEP37, E37 | S-adenosyl-L-methionine-dependent methyltransferases superfamily protein | chr3:23415816-23417002 REVERSE LENGTH=338	0.0172604	0.00226608	-0.000655578	0.00692426	0.00392923	0.0187103	-0.010101	-0.00623121	0.0105035	0.00443951	0.00406329	-0.00201174	-0.00254759	0.029638	0.00154655	-0.00956461	0.0152126	0.020332	-0.012711
AT2G29630.3;AT2G29630.2;AT2G29630.1	>AT2G29630.3 | Symbols: THIC | thiaminC | chr2:12667395-12669569 FORWARD LENGTH=644;>AT2G29630.2 | Symbols: THIC | thiaminC | chr2:12667395-12669569 FORWARD LENGTH=644;>AT2G29630.1 | Symbols: PY, THIC | thiaminC | chr2:12667395-12669569 FORWARD LENGTH=644	0.0172407	0.00808314	0.0282055	0.0222918	-0.0026162	0.00617625	-0.00492052	0.0261332	0.00126606	0.00511992	-0.0161753	0.0097916	-0.0180793	0.00492699	0.00864895	-0.0130222	-0.00891473	0.00830152	-0.0133392
ATCG00130.1	>ATCG00130.1 | Symbols: ATPF | ATPase, F0 complex, subunit B/B, bacterial/chloroplast | chrC:11529-12798 REVERSE LENGTH=184	0.0172375	0.0148709	-0.00892123	-0.0139682	-0.0134336	-0.0550749	-0.031998	0.00631027	-0.0253454	-0.0106079	0.0139014	-0.00558173	-0.0350255	-0.0257509	-0.000628638	-0.00145551	0.0125942	-0.0379963	-0.0393098
AT3G16470.2;AT3G16470.1;AT3G16470.3	>AT3G16470.2 | Symbols: JR1 | Mannose-binding lectin superfamily protein | chr3:5596096-5597709 REVERSE LENGTH=451;>AT3G16470.1 | Symbols: JR1 | Mannose-binding lectin superfamily protein | chr3:5596096-5597709 REVERSE LENGTH=451;>AT3G16470.3 | Symbols: JR	0.0172017	-0.015854	-0.0531743	0.00673505	0.00561448	0.00536854	0.0153576	0.00706083	-0.00851876	-0.0188824	-0.00529793	0.0114793	-0.00769139	-0.00371534	-0.00423804	0.0186208	0.0110723	-0.0137746	-0.000353535
AT5G28060.1	>AT5G28060.1 | Symbols: | Ribosomal protein S24e family protein | chr5:10069791-10070792 REVERSE LENGTH=133	0.0171683	-0.00984611	0.033923	0.0932941	-0.0304447	-0.00259593	0.0460832	0.0096068	-0.0314243	0.013781	0.0114932	-0.00133841	-0.0377676	0.0295956	0.00611591	-0.00376916	0.000743965	0.0125115	-0.00104702
AT3G15840.4;AT3G15840.5;AT3G15840.2;AT3G15840.1;AT3G15840.3	>AT3G15840.4 | Symbols: PIFI | post-illumination chlorophyll fluorescence increase | chr3:5356782-5358070 REVERSE LENGTH=214;>AT3G15840.5 | Symbols: PIFI | post-illumination chlorophyll fluorescence increase | chr3:5356782-5358265 REVERSE LENGTH=248;>AT3G1	0.017134	-0.011596	0.0102439	-0.00719076	0.00122622	0.0027623	0.00656545	-0.0135088	-0.0010045	0.0127217	-0.00813716	-0.00332987	0.0101201	-0.0010126	-0.0168874	-0.00641025	-0.00128667	-0.00104442	-0.00591068
AT4G32770.1	>AT4G32770.1 | Symbols: VTE1, ATSDX1 | tocopherol cyclase, chloroplast / vitamin E deficient 1 (VTE1) / sucrose export defective 1 (SXD1) | chr4:15804981-15807790 FORWARD LENGTH=488	0.0171126	0.0131392	-0.0078176	0.0038185	-0.004738	0.0054191	0.00631014	0.00840151	0.0016526	0.00139917	-0.00216465	-0.0056867	0.0103605	0.00154302	-0.00724912	-0.0109884	-0.00591686	0.00233311	-0.0101947
ATCG01230.1;ATCG00905.1;ATCG00065.1	>ATCG01230.1 | Symbols: RPS12B, RPS12 | ribosomal protein S12B | chrC:139856-140650 FORWARD LENGTH=123;>ATCG00905.1 | Symbols: RPS12C, RPS12 | ribosomal protein S12C | chrC:97999-98793 REVERSE LENGTH=123;>ATCG00065.1 | Symbols: RPS12A, RPS12 | ribosomal pr	0.0170466	0.00180901	0.00165791	0.0171021	-0.00255908	0.0198126	0.026565	0.00479555	0.00375344	0.0205911	-0.0204394	-0.0363113	-0.0148265	-0.035165	0.0048123	0.0102887	-0.0195838	0.0207345	0.0332198
AT1G75750.2;AT1G75750.1	>AT1G75750.2 | Symbols: GASA1 | GAST1 protein homolog 1 | chr1:28441813-28442284 REVERSE LENGTH=97;>AT1G75750.1 | Symbols: GASA1 | GAST1 protein homolog 1 | chr1:28441813-28442284 REVERSE LENGTH=98	0.0170293	-0.0507518	-0.00550536	0.0893451	0.00195273	0.000539009	0.0430357	0.0216686	-0.00546402	0.00490959	0.00182373	0.0332394	0.0288597	0.0426075	-0.0301014	0.0223448	-0.00180316	-0.00177314	0.00305323
AT2G44050.1	>AT2G44050.1 | Symbols: COS1 | 6,7-dimethyl-8-ribityllumazine synthase / DMRL synthase / lumazine synthase / riboflavin synthase | chr2:18224304-18225917 FORWARD LENGTH=227	0.0169892	0.00812478	-0.017485	0.00835146	-0.0112215	-0.00215753	-0.020531	0.0120011	0.0118139	-0.0174807	-0.00480654	0.0076393	0.0273171	-0.0283022	0.0146786	0.0221359	-0.0230917	0.0158954	-0.0288245
AT1G17650.1	>AT1G17650.1 | Symbols: GLYR2, GR2 | glyoxylate reductase 2 | chr1:6069594-6071964 REVERSE LENGTH=358	0.0168504	-0.00567949	-0.00184137	-0.00181372	0.00921863	0.00375846	0.00295897	0.0212951	0.0210535	-0.00572451	-0.00819768	0.00848569	-0.0164549	-0.00352921	-0.00423848	-0.0170931	0.017454	0.00455449	0.00853559
AT5G20630.1	>AT5G20630.1 | Symbols: GLP3, GLP3A, GLP3B, ATGER3, GER3 | germin 3 | chr5:6975315-6975950 REVERSE LENGTH=211	0.0168355	-0.00631944	-0.0228882	-0.00880113	0.0170353	0.0155196	-0.00353791	0.00294801	-0.00463367	0.0068354	-0.00214747	0.0130305	-0.008813	0.013871	0.0193202	0.0104215	0.0169433	-0.0213465	0.00837171
AT3G29320.1	>AT3G29320.1 | Symbols: | Glycosyl transferase, family 35 | chr3:11252871-11257587 FORWARD LENGTH=962	0.0167873	-0.00777682	-0.00679195	0.0128051	-0.00883755	0.00233261	-0.00325204	0.00900062	0.00459938	-0.00102469	-0.0170815	-0.0215261	-0.0242188	-0.0105199	-0.0036648	-0.00739276	0.0109964	-0.00166372	-0.00421203
AT1G04420.1	>AT1G04420.1 | Symbols: | NAD(P)-linked oxidoreductase superfamily protein | chr1:1191634-1193699 FORWARD LENGTH=412	0.0167864	0.00865204	-0.0147016	-0.000463809	0.00461396	-0.00476956	-0.0312915	0.0177066	0.00292194	-0.0090768	-0.00061528	0.00339284	0.00406541	-0.0101382	-0.0247987	-0.0315653	0.0184063	0.00886223	-0.0350816
AT5G51070.1	>AT5G51070.1 | Symbols: ERD1, CLPD, SAG15 | Clp ATPase | chr5:20764479-20768481 FORWARD LENGTH=945	0.0167529	0.0066585	-0.0182033	0.00928689	-0.00151413	-0.0180355	-0.000187859	-0.00284449	-0.0140813	-0.00303546	-0.0127557	-0.00856475	-0.0151434	0.0126386	-0.00719184	-0.0364125	-0.00474035	-0.0177713	0.0467723
AT5G51820.1	>AT5G51820.1 | Symbols: PGM, ATPGMP, PGM1, STF1 | phosphoglucomutase | chr5:21063531-21067933 REVERSE LENGTH=623	0.0167029	-0.0139475	-0.0234045	-0.00252848	0.0179267	0.00524432	-0.0129574	0.00301889	0.00234424	0.0139159	-0.018334	-0.0163206	-0.00632887	-0.0133789	-0.00340878	0.00771992	-0.00133865	-0.0105815	-0.0048194
AT5G16710.1	>AT5G16710.1 | Symbols: DHAR3 | dehydroascorbate reductase 1 | chr5:5483312-5484926 FORWARD LENGTH=258	0.0166911	0.00134746	0.00927445	0.0021579	-0.0158716	-0.00729347	0.000572366	0.0102477	0.00435906	-0.00209425	0.0114294	0.00658035	0.00919371	0.00728686	-0.0108209	-0.0240314	0.0133087	0.024252	-0.000332756
AT1G50250.1	>AT1G50250.1 | Symbols: FTSH1 | FTSH protease 1 | chr1:18614398-18616930 REVERSE LENGTH=716	0.0166701	0.00172597	-0.00412638	-0.000277658	-0.00398482	0.0107587	-0.00973654	0.0212447	0.0187869	0.0118263	-0.0104518	-0.000694703	0.00277854	0.00544327	-0.00152929	0.00408951	-0.00545637	0.00243203	0.00108652
AT4G13940.1;AT4G13940.3;AT4G13940.2;AT4G13940.4	>AT4G13940.1 | Symbols: HOG1, EMB1395, SAHH1, MEE58, ATSAHH1 | S-adenosyl-L-homocysteine hydrolase | chr4:8054931-8056676 FORWARD LENGTH=485;>AT4G13940.3 | Symbols: HOG1, SAHH1 | S-adenosyl-L-homocysteine hydrolase | chr4:8054931-8056676 FORWARD LENGTH=440	0.0166697	0.0195986	-0.00259991	-0.00127991	0.00121633	0.00264087	-0.0189395	0.011373	-0.00396129	-0.000845345	0.00701368	-0.00402253	-0.00952095	-0.0130652	-0.00298451	-0.001597	0.00606408	0.0017937	-0.00594426
AT4G32260.1	>AT4G32260.1 | Symbols: | ATPase, F0 complex, subunit B/B, bacterial/chloroplast | chr4:15573859-15574586 REVERSE LENGTH=219	0.0166647	0.03269	-0.0163324	-0.035969	0.00912226	-0.028933	-0.0191541	-0.00411857	-0.0137585	-0.000744379	-0.0107231	-0.0149617	-0.040697	-0.00730673	0.00399603	-0.0136126	0.00717253	-0.00984249	-0.00179511
AT3G43670.1	>AT3G43670.1 | Symbols: | Copper amine oxidase family protein | chr3:15567144-15569734 FORWARD LENGTH=687	0.0166527	-0.0233093	-0.0774327	-0.0128282	0.00957398	-0.0772982	0.00161757	0.0956477	-0.00401462	-0.0536881	0.0127093	-0.0359712	0.0475322	-0.0104008	0.052306	-0.0198427	-0.0489952	0.0446809	-0.081693
AT4G24930.1	>AT4G24930.1 | Symbols: | thylakoid lumenal 17.9 kDa protein, chloroplast | chr4:12821496-12822389 REVERSE LENGTH=225	0.0166249	-6.60785e-05	0.00538291	0.0176695	-0.00487342	-0.00383684	0.0189481	0.0125309	-0.0112111	0.0104731	-0.00260978	-0.0233725	-0.00163861	-0.0109977	-0.0189788	-0.00884524	0.00448432	0.0288762	0.0230159
AT3G07110.1;AT3G07110.2	>AT3G07110.1 | Symbols: | Ribosomal protein L13 family protein | chr3:2252092-2253332 FORWARD LENGTH=206;>AT3G07110.2 | Symbols: | Ribosomal protein L13 family protein | chr3:2252092-2253332 FORWARD LENGTH=207	0.0164383	0.0174468	-0.000628946	0.0342005	-0.0121838	0.00296173	0.060391	-0.0173268	-0.00372062	0.0375655	0.00408784	-0.00637625	-0.0282316	-0.00144767	0.03167	0.0433907	-0.0248638	-0.0123316	0.01173
AT3G27160.1	>AT3G27160.1 | Symbols: GHS1 | Ribosomal protein S21 family protein | chr3:10017531-10018854 FORWARD LENGTH=183	0.0164024	-0.0134225	0.0227762	0.0185731	-0.0223018	-0.0108198	0.00386123	-0.00502111	-0.00387446	0.00603584	0.0144774	0.000335059	-0.0210571	0.0306178	0.0202697	0.0196847	-0.0258442	0.0242177	0.0112377
AT1G71500.1	>AT1G71500.1 | Symbols: | Rieske (2Fe-2S) domain-containing protein | chr1:26936084-26937331 FORWARD LENGTH=287	0.0163803	-0.010114	-0.00481007	0.00605077	-0.00407655	0.0082379	-0.00500704	0.0189642	0.00657755	0.00627856	-0.0174248	-0.00134155	-0.0118956	-0.00253851	0.00816469	0.010676	0.0157443	0.0172968	-0.00546026
AT2G42750.1	>AT2G42750.1 | Symbols: | DNAJ heat shock N-terminal domain-containing protein | chr2:17793404-17795419 FORWARD LENGTH=344	0.0163675	-0.0173892	0.00850729	0.000331154	-0.0065441	-0.0153548	0.0106374	0.00491297	-0.00823292	-0.00432611	0.00779942	-0.00680547	0.000297702	0.00517717	-0.0258166	0.00420939	0.00130605	-0.00527463	0.0370776
AT1G11860.3;AT1G11860.2;AT1G11860.1	>AT1G11860.3 | Symbols: | Glycine cleavage T-protein family | chr1:4001801-4003245 FORWARD LENGTH=408;>AT1G11860.2 | Symbols: | Glycine cleavage T-protein family | chr1:4001801-4003245 FORWARD LENGTH=408;>AT1G11860.1 | Symbols: | Glycine cleavage T-prot	0.0163576	-0.00977097	0.00962721	-0.0160472	-0.00209527	0.00445973	-0.00189723	-0.00541961	0.00291982	0.00783005	-0.000545714	0.00304506	0.0121556	-4.243e-05	0.00472309	-0.00583288	0.00460549	-0.00133591	-0.00213213
AT5G17310.2;AT5G17310.1	>AT5G17310.2 | Symbols: UGP2 | UDP-glucose pyrophosphorylase 2 | chr5:5696955-5700845 REVERSE LENGTH=470;>AT5G17310.1 | Symbols: UGP2, AtUGP2 | UDP-glucose pyrophosphorylase 2 | chr5:5696955-5699671 REVERSE LENGTH=390	0.0163463	0.0153623	0.00541368	7.19169e-05	0.00355182	0.00240641	-0.0024872	0.00988346	0.00585795	-0.0285446	0.00846612	0.0151805	-0.00275439	-0.00769296	0.00347406	-0.00103049	0.0133281	-0.0154504	-0.0104048
AT5G27410.1;AT3G05190.1	>AT5G27410.1 | Symbols: | D-aminoacid aminotransferase-like PLP-dependent enzymes superfamily protein | chr5:9678821-9682468 FORWARD LENGTH=559;>AT3G05190.1 | Symbols: | D-aminoacid aminotransferase-like PLP-dependent enzymes superfamily protein | chr3:1	0.0163329	-0.00815893	-0.0173078	-0.0200214	0.00848885	-0.0148222	-0.0494112	-0.013614	-0.0072567	0.00941635	0.000866587	0.00561961	0.0488567	0.0240326	-0.11342	-0.00209353	0.00715962	0.0448797	0.0114098
AT5G23120.1	>AT5G23120.1 | Symbols: HCF136 | photosystem II stability/assembly factor, chloroplast (HCF136) | chr5:7778154-7780463 FORWARD LENGTH=403	0.0162911	-0.0124294	-0.0140435	-0.000126374	0.0112081	0.00159617	-0.00646516	0.0136166	0.00470283	0.00680395	-0.00925456	0.00126953	0.0154567	-0.00632042	-0.00646867	0.0128518	-0.00341706	0.0155376	0.0110827
AT4G18370.1	>AT4G18370.1 | Symbols: DEG5, DEGP5, HHOA | DEGP protease 5 | chr4:10149235-10151051 FORWARD LENGTH=323	0.0162777	0.00705939	0.00908992	-0.00542296	-0.00394073	0.00540775	0.0249329	-0.016431	0.0194786	0.0066637	-0.0271524	0.0120689	-0.0141911	0.0218692	-0.0112938	-0.0095625	0.0048828	0.0204872	-0.0393804
AT4G08770.1	>AT4G08770.1 | Symbols: Prx37 | Peroxidase superfamily protein | chr4:5598259-5600262 REVERSE LENGTH=346	0.0162406	0.0268908	-0.147759	0.00883156	-0.0400003	0.0244936	0.0229755	-0.05245	0.0837171	0.0563746	-0.0240082	0.0185983	0.0194074	0.0159176	-0.028535	-0.0454564	0.0177123	-0.0187153	0.0474665
AT4G33010.1;AT4G33010.2	>AT4G33010.1 | Symbols: AtGLDP1, GLDP1 | glycine decarboxylase P-protein 1 | chr4:15926852-15931150 REVERSE LENGTH=1037;>AT4G33010.2 | Symbols: AtGLDP1, GLDP1 | glycine decarboxylase P-protein 1 | chr4:15927133-15931150 REVERSE LENGTH=976	0.0161174	0.00622755	0.0111503	-0.0168891	0.00110261	0.00166999	-0.00385345	-0.00580033	0.00409758	0.0173687	-0.00884096	-0.0080165	0.00564726	0.00456599	-0.00165769	-0.00447494	-0.00364699	-0.00669897	-0.00275086
AT4G15790.1	>AT4G15790.1 | Symbols: | unknown protein;INVOLVED IN: biological_process unknown;LOCATED IN: chloroplast;EXPRESSED IN: 21 plant structures;EXPRESSED DURING: 13 growth stages;Has 411 Blast hits to 380 proteins in 121 species: Archae - 4;Bacteria - 1	0.0160056	0.00111977	0.012209	0.0192487	-0.0244565	-0.0143063	0.00281251	0.012328	-0.0109819	0.00752649	0.0135367	0.0037192	-0.00213453	0.0136964	-0.0210901	-0.00164233	-0.00538626	0.00797596	0.00324212
AT1G22330.1;AT1G78260.2;AT1G78260.1	>AT1G22330.1 | Symbols: | RNA-binding (RRM/RBD/RNP motifs) family protein | chr1:7886693-7889241 FORWARD LENGTH=291;>AT1G78260.2 | Symbols: | RNA-binding (RRM/RBD/RNP motifs) family protein | chr1:29447317-29449246 FORWARD LENGTH=271;>AT1G78260.1 | Symbo	0.015994	-0.00878267	-0.0111308	-0.0389642	0.0148353	0.00149833	-0.0115216	0.00509562	-0.00659483	-0.00437988	0.00430196	-0.015799	-0.00320898	0.00998029	-0.0161475	0.0170738	-0.00724838	0.0103735	0.00948448
AT1G70730.1;AT1G70730.3;AT1G70730.2	>AT1G70730.1 | Symbols: PGM2 | Phosphoglucomutase/phosphomannomutase family protein | chr1:26669020-26672726 REVERSE LENGTH=585;>AT1G70730.3 | Symbols: PGM2 | Phosphoglucomutase/phosphomannomutase family protein | chr1:26669020-26673166 REVERSE LENGTH=662;	0.0159834	-0.00335949	-0.0168682	0.00312249	-0.00320118	0.00391422	-0.00434531	0.00234725	-0.00209335	0.0154509	-0.000344707	-0.0115232	0.00248049	0.00350946	0.00340003	0.010457	-0.00477401	-0.00667219	-0.0143725
AT2G21330.1;AT2G21330.3;AT2G21330.2	>AT2G21330.1 | Symbols: FBA1 | fructose-bisphosphate aldolase 1 | chr2:9128416-9130152 REVERSE LENGTH=399;>AT2G21330.3 | Symbols: FBA1 | fructose-bisphosphate aldolase 1 | chr2:9128416-9130152 REVERSE LENGTH=389;>AT2G21330.2 | Symbols: FBA1 | fructose-bisp	0.0159328	-0.000139785	0.00475452	-0.0116259	0.00396181	-0.0172382	-0.0239484	0.0157288	0.0182697	-0.0198778	-0.00820587	0.0110692	-0.000766743	-0.00383255	0.0070736	-0.00996029	0.00261986	-0.0039776	-0.00507508
AT4G22240.1	>AT4G22240.1 | Symbols: | Plastid-lipid associated protein PAP / fibrillin family protein | chr4:11766090-11767227 REVERSE LENGTH=310	0.0158679	0.0131132	-0.0158185	0.0092187	0.00284392	-0.00229866	0.0110103	-0.00873873	0.00612043	-0.000763704	-0.00367392	0.00592506	0.0169245	-0.00263979	0.000873016	0.0055856	-0.000232592	0.0135005	0.00288422
AT4G31530.1;AT4G31530.2	>AT4G31530.1 | Symbols: | NAD(P)-binding Rossmann-fold superfamily protein | chr4:15282281-15284064 FORWARD LENGTH=324;>AT4G31530.2 | Symbols: | NAD(P)-binding Rossmann-fold superfamily protein | chr4:15282281-15284064 FORWARD LENGTH=338	0.0158224	-0.0113657	0.00992916	0.00202312	0.00251694	0.00594382	-0.00638915	0.0129275	0.0100896	0.00151824	-0.00832096	-0.00416146	0.00333215	-0.00387226	-0.0121534	0.00147837	-0.00177734	-0.00637133	-0.00739559
AT5G14740.2;AT5G14740.1;AT5G14740.5;AT5G14740.4;AT5G14740.3	>AT5G14740.2 | Symbols: CA2, CA18, BETA CA2 | carbonic anhydrase 2 | chr5:4760536-4762382 FORWARD LENGTH=259;>AT5G14740.1 | Symbols: CA2, CA18, BETA CA2 | carbonic anhydrase 2 | chr5:4758257-4762382 FORWARD LENGTH=331;>AT5G14740.5 | Symbols: CA2, CA18, BET	0.0157544	-0.0292411	-0.00126411	-0.00804706	0.00658138	0.00406201	-0.0117613	0.0105034	0.0104426	-0.00137538	-0.0162372	0.00343095	-0.00453279	-0.00195868	-0.0118033	-0.00136737	0.00319063	-0.00466687	-0.00379765
AT5G45680.1	>AT5G45680.1 | Symbols: ATFKBP13, FKBP13 | FK506-binding protein 13 | chr5:18530894-18532128 FORWARD LENGTH=208	0.0157212	-0.0107225	0.00939466	0.015652	-0.0257465	-0.00913384	0.0070591	-0.0142218	0.00725652	0.0274731	0.0125206	-0.0144267	0.0144847	-0.00145302	-0.0138863	-0.00810585	-0.0261088	0.00874616	0.0046132
AT1G09640.1;AT1G09640.2	>AT1G09640.1 | Symbols: | Translation elongation factor EF1B, gamma chain | chr1:3120162-3122152 FORWARD LENGTH=414;>AT1G09640.2 | Symbols: | Translation elongation factor EF1B, gamma chain | chr1:3120162-3122152 FORWARD LENGTH=265	0.0156667	0.00669214	-0.0294524	0.0303311	0.0037177	-0.0205994	-0.000586353	0.00677431	0.00157292	0.00163363	-0.0154524	-0.021743	-0.0323207	-0.0345983	0.000582346	0.00308542	0.00827324	-0.00010604	-0.0230048
AT3G47590.1;AT2G19550.1	>AT3G47590.1 | Symbols: | alpha/beta-Hydrolases superfamily protein | chr3:17536133-17537515 REVERSE LENGTH=309	0.0156563	0.00594738	0.00653724	0.00658762	-0.0244472	-0.0267301	0.00366905	-0.000940009	0.0261158	0.00158455	0.00918696	0.00495468	-0.00437778	0.00967789	0.00593875	0.00891853	-0.00394073	-0.00778521	-0.0459792
AT2G01190.1	>AT2G01190.1 | Symbols: | Octicosapeptide/Phox/Bem1p family protein | chr2:115023-117296 FORWARD LENGTH=720	0.015602	-0.0170297	-0.0253883	-0.0037133	-0.0098725	-0.00291269	0.0488762	0.000476099	-0.0096106	-0.0186316	0.00115864	0.00473051	0.00113014	-0.0134101	0.0269964	0.0185923	0.030437	0.00337638	0.00979897
AT5G46950.1	>AT5G46950.1 | Symbols: | Plant invertase/pectin methylesterase inhibitor superfamily protein | chr5:19059565-19060089 REVERSE LENGTH=174	0.0155792	0.126378	-0.0950186	-0.00719554	-0.12767	-0.0012151	0.0513361	-0.0606509	0.0945365	0.0505116	0.0682061	-0.0275098	0.019208	-0.0113579	0.0660791	0.062254	-0.000807501	0.0319271	-0.109421
AT4G28750.1	>AT4G28750.1 | Symbols: PSAE-1 | Photosystem I reaction centre subunit IV / PsaE protein | chr4:14202951-14203888 REVERSE LENGTH=143	0.0155663	-0.019515	0.000522567	0.0041215	-0.0037933	-0.0158396	-0.000779037	-0.0083579	-0.00132284	-0.0114538	-0.0112731	0.0129753	0.0160375	0.0119489	0.0167596	0.0276168	-0.0312369	0.0157205	-0.0105561
AT2G42130.3;AT2G42130.4;AT2G42130.5;AT2G42130.2;AT2G42130.1	>AT2G42130.3 | Symbols: | Plastid-lipid associated protein PAP / fibrillin family protein | chr2:17566389-17567916 FORWARD LENGTH=271;>AT2G42130.4 | Symbols: | Plastid-lipid associated protein PAP / fibrillin family protein | chr2:17566242-17567916 FORWA	0.0155527	-0.000196648	0.00175632	0.00472291	-0.00720019	-0.00649016	-0.00687023	-0.00709674	0.00924535	-0.000599582	-0.0137725	0.00539426	-0.012542	-0.011161	-0.00245389	-0.0168208	0.00257356	-0.000808751	-0.00635193
AT3G02720.1	>AT3G02720.1 | Symbols: | Class I glutamine amidotransferase-like superfamily protein | chr3:586336-588088 FORWARD LENGTH=388	0.0154042	0.00254772	-0.00577807	0.00455016	0.00180322	0.00885523	0.00387695	0.00598439	0.000954121	0.00240218	0.013044	0.00623384	-0.0201356	0.0227231	-0.00682393	0.00771154	-0.0039868	-0.00186217	-0.000878003
AT5G35100.1;AT5G35100.2	>AT5G35100.1 | Symbols: | Cyclophilin-like peptidyl-prolyl cis-trans isomerase family protein | chr5:13360459-13361377 REVERSE LENGTH=281;>AT5G35100.2 | Symbols: | Cyclophilin-like peptidyl-prolyl cis-trans isomerase family protein | chr5:13360459-133613	0.0153697	-0.000337055	-0.00873336	0.00799724	0.00217263	0.00405497	0.013273	-0.0024977	0.00646718	0.00868323	-0.00837385	-0.00531655	0.0228082	-0.00126182	-0.0202341	0.0106865	0.000854274	0.00635386	0.000696936
AT5G65430.2;AT5G65430.1;AT5G65430.3	>AT5G65430.2 | Symbols: GRF8, GF14 KAPPA | general regulatory factor 8 | chr5:26148546-26150255 REVERSE LENGTH=246;>AT5G65430.1 | Symbols: GRF8, 14-3-3KAPPA, GF14 KAPPA | general regulatory factor 8 | chr5:26148546-26150255 REVERSE LENGTH=248;>AT5G65430.3	0.0153567	0.028522	-0.019063	-0.0318657	0.00767623	-0.00013285	-0.0196309	-0.00777788	0.00655349	-0.00121439	0.0204719	-0.0188494	-0.00159596	-0.0101831	0.00283298	0.0134576	-0.00923702	-0.00586838	0.00660206
AT4G35000.1	>AT4G35000.1 | Symbols: APX3 | ascorbate peroxidase 3 | chr4:16665007-16667541 REVERSE LENGTH=287	0.0153409	0.0101414	0.0121289	0.0186866	-0.0184375	-0.0156388	-0.00520241	-0.00244432	0.0166923	0.0261738	0.00885622	-0.0102606	-0.0302673	-0.0138601	0.00660116	-0.0408734	0.00134402	0.00903576	0.00574766
AT1G18070.2;AT1G18070.1;AT1G18070.3	>AT1G18070.2 | Symbols: | Translation elongation factor EF1A/initiation factor IF2gamma family protein | chr1:6214236-6218211 REVERSE LENGTH=532;>AT1G18070.1 | Symbols: | Translation elongation factor EF1A/initiation factor IF2gamma family protein | chr1	0.0153234	-0.0287759	-0.00821523	0.0288989	-0.0043142	-0.0125699	-0.000736648	-0.00526974	0.00200645	0.0124894	0.0276353	-0.00363977	0.0193326	-0.00310862	0.0246391	-0.0168593	0.0260974	-0.0254007	-0.0418308
AT4G37000.1	>AT4G37000.1 | Symbols: ACD2, ATRCCR | accelerated cell death 2 (ACD2) | chr4:17442627-17443762 FORWARD LENGTH=319	0.0151333	-0.000653373	-0.00115763	0.00744242	-0.00961254	-0.00746486	-0.00389977	-0.00458048	0.000895581	0.00916422	-0.00807113	-0.00403087	0.00330792	-0.000602187	-0.00674942	0.00854384	-0.0111795	0.0084081	-0.0200424
AT5G57330.1	>AT5G57330.1 | Symbols: | Galactose mutarotase-like superfamily protein | chr5:23218392-23220664 FORWARD LENGTH=312	0.0151287	0.0625702	-0.0288027	0.00455927	-0.0176256	0.0498069	-0.00187689	0.101561	-0.150611	0.178264	0.101329	0.129467	-0.0241206	-0.124618	-0.115627	-0.0152109	0.00319873	-0.0212909	0.0354996
AT1G31190.1	>AT1G31190.1 | Symbols: IMPL1 | myo-inositol monophosphatase like 1 | chr1:11144861-11146800 FORWARD LENGTH=371	0.0151232	-0.0125682	0.00591609	-0.0171825	0.00692045	0.0212694	-0.00594781	0.00232218	-0.00159123	0.00754609	0.0093014	0.021717	0.0100636	0.0244307	-0.0159964	-0.00490845	-0.0147489	-0.00812057	0.000910251
AT1G06260.1	>AT1G06260.1 | Symbols: | Cysteine proteinases superfamily protein | chr1:1916449-1917585 FORWARD LENGTH=343	0.015079	0.0386139	0.0328985	0.016831	0.0145535	0.0170866	0.0303143	0.0103382	-0.0068762	-9.31542e-05	0.0109883	0.0030906	0.00790598	-0.0100707	-0.00733841	0.0026895	0.00646028	-0.00565335	-0.0293369
AT2G01520.1	>AT2G01520.1 | Symbols: MLP328 | MLP-like protein 328 | chr2:235992-236881 FORWARD LENGTH=151	0.0150153	0.072742	-0.0208677	-0.00855486	-0.033858	-0.0145513	-0.0151268	-0.0117444	-0.0207083	0.0100131	0.0198051	0.00474351	0.0257844	-0.00441724	0.00433124	-0.0323196	-0.0401207	-0.0252551	-0.0126496
AT1G09620.1	>AT1G09620.1 | Symbols: | ATP binding;leucine-tRNA ligases;aminoacyl-tRNA ligases;nucleotide binding;ATP binding;aminoacyl-tRNA ligases | chr1:3113077-3116455 REVERSE LENGTH=1091	0.0150093	0.00239819	-0.0240855	0.00613197	0.00829202	0.00905672	-0.00647105	0.00984628	0.00527109	0.0117395	0.00258985	-0.0143701	-0.00957515	-0.0097977	0.0110671	0.00544291	0.0121645	-0.0250805	-0.00965236
AT5G57850.1	>AT5G57850.1 | Symbols: | D-aminoacid aminotransferase-like PLP-dependent enzymes superfamily protein | chr5:23435548-23437287 REVERSE LENGTH=373	0.0150016	-0.00128095	-0.0213593	0.0195248	0.0172921	-0.00827948	-0.00214474	0.00374491	0.0053417	0.00951169	0.00117527	-0.00304197	0.0108336	0.0040299	0.00204275	0.0102799	-0.0126359	0.00447283	0.0102832
AT3G01480.1;AT3G01480.2	>AT3G01480.1 | Symbols: CYP38, ATCYP38 | cyclophilin 38 | chr3:188569-190674 FORWARD LENGTH=437;>AT3G01480.2 | Symbols: CYP38, ATCYP38 | cyclophilin 38 | chr3:188569-190252 FORWARD LENGTH=355	0.0149334	-0.010922	0.00324675	0.007681	-0.00479707	-0.0126803	-0.00224406	0.0113454	0.0226877	-0.00903636	-0.00718633	0.0143026	0.00807164	-0.00250314	-0.0168638	-0.00898647	0.0115637	0.00448391	-0.0100229
AT1G53670.1;AT1G53670.2	>AT1G53670.1 | Symbols: MSRB1, ATMSRB1 | methionine sulfoxide reductase B 1 | chr1:20036687-20038074 FORWARD LENGTH=202;>AT1G53670.2 | Symbols: MSRB1, ATMSRB1 | methionine sulfoxide reductase B 1 | chr1:20036687-20038074 FORWARD LENGTH=195	0.0148632	-0.0099442	0.0226112	0.0216677	-0.00885281	0.00553818	0.00907763	0.00203339	0.0170075	0.0152278	-0.0131926	-0.0100122	-0.000366967	0.00675371	-0.0231432	-0.0120009	-0.0064396	0.000586865	0.00300702
AT3G03710.1	>AT3G03710.1 | Symbols: RIF10, PNP | polyribonucleotide nucleotidyltransferase, putative | chr3:919542-924906 FORWARD LENGTH=922	0.0148441	-0.0259583	-0.00898807	-0.0132367	0.00118568	-0.00661087	0.00286653	-0.0111535	-0.00253358	0.0172096	-0.00279606	-0.00507188	0.0110127	-0.00550494	0.0171361	-0.00971321	0.0123416	-0.00620739	-0.040765
AT3G18060.1;AT2G01330.2;AT2G01330.1	>AT3G18060.1 | Symbols: | transducin family protein / WD-40 repeat family protein | chr3:6183880-6186788 FORWARD LENGTH=609	0.014815	-0.0164793	-0.0187417	0.010043	0.00751624	0.0091589	-0.00206665	0.0091751	-0.00779259	0.0135945	-0.0100213	-0.00666342	-0.0061857	0.00868324	-0.00267789	0.00687458	0.00938695	-0.0132086	-0.0167924
AT5G06060.1;AT2G29310.2;AT2G29310.1	>AT5G06060.1 | Symbols: | NAD(P)-binding Rossmann-fold superfamily protein | chr5:1824066-1825833 REVERSE LENGTH=264	0.0147539	0.00354679	-0.0046708	0.0167659	-0.0101484	-0.000393392	-0.00851986	0.0090393	-7.26297e-05	0.0211193	-0.00944224	-0.0192708	-0.00739995	-0.0150048	0.00420105	-0.00168649	0.000318869	0.0125516	-0.00271207
AT5G58070.1;REV__AT1G64330.1	>AT5G58070.1 | Symbols: ATTIL, TIL | temperature-induced lipocalin | chr5:23500512-23501156 REVERSE LENGTH=186	0.0147319	0.0106138	-0.00871635	0.00494476	-0.00919708	-0.0150292	0.010544	-0.0125834	0.00153185	-0.00472512	0.00423911	-0.0025159	-0.0010258	-0.00123977	-7.70878e-05	-0.00806887	-0.00645347	-0.000407367	-0.008079
AT4G13670.1	>AT4G13670.1 | Symbols: PTAC5 | plastid transcriptionally active 5 | chr4:7948644-7950779 FORWARD LENGTH=387	0.0146927	-0.00601709	0.0192671	-0.0074665	-0.0107288	-0.0189953	0.0041215	0.0169392	0.00575586	-0.00102796	-0.0125012	-0.00493354	-0.00993244	-0.000542779	0.00479134	-0.0340739	0.00073097	0.00251148	-0.0204848
AT2G43120.1	>AT2G43120.1 | Symbols: | RmlC-like cupins superfamily protein | chr2:17927339-17928871 FORWARD LENGTH=321	0.014652	0.0134243	-0.0158024	-0.043819	-0.0398327	0.00460324	0.00317694	-0.0126066	-0.0137705	0.0081082	0.0258597	0.00446266	-0.00431801	-0.00879803	0.00815716	-0.036861	-0.0281903	0.00265747	0.00711329
AT1G06680.2;AT1G06680.1;AT2G30790.1	>AT1G06680.2 | Symbols: PSBP-1, OEE2, PSII-P | photosystem II subunit P-1 | chr1:2048076-2049186 FORWARD LENGTH=219;>AT1G06680.1 | Symbols: PSBP-1, OEE2, PSII-P, OE23 | photosystem II subunit P-1 | chr1:2047940-2049186 FORWARD LENGTH=263	0.0145268	-0.015028	0.00429353	-0.0165472	0.0109292	0.00827438	0.0053009	0.0102296	0.000976313	0.0178008	-0.012166	0.00328201	0.010459	0.00230684	-0.0118392	0.0050071	0.00677294	0.00658901	0.00161111
AT1G78915.1;AT1G78915.2;AT1G78915.3	>AT1G78915.1 | Symbols: | Tetratricopeptide repeat (TPR)-like superfamily protein | chr1:29667729-29671081 REVERSE LENGTH=385;>AT1G78915.2 | Symbols: | Tetratricopeptide repeat (TPR)-like superfamily protein | chr1:29667729-29671081 REVERSE LENGTH=402;>A	0.0145019	-0.00114207	0.00497076	0.00478029	-0.0173633	-0.0162449	0.0132029	0.038931	0.0132058	0.000674404	-0.0064964	-0.00588207	-0.01249	-0.0237223	0.00533937	0.0100936	-0.0202848	-0.0210222	-0.0263551
AT4G39150.2;AT4G39150.1	>AT4G39150.2 | Symbols: | DNAJ heat shock N-terminal domain-containing protein | chr4:18233651-18235740 REVERSE LENGTH=345;>AT4G39150.1 | Symbols: | DNAJ heat shock N-terminal domain-containing protein | chr4:18233651-18235740 REVERSE LENGTH=345	0.0144257	-0.000187325	0.0143828	0.0320834	-0.0178366	0.0113684	-0.00924436	0.0233273	0.0189691	-0.0138965	0.0176088	0.000674458	0.00710471	0.0375488	-0.0177339	-0.0143132	-0.00938578	-0.0388497	0.0125438
AT1G52340.1	>AT1G52340.1 | Symbols: ABA2, SIS4, GIN1, SDR1, ISI4, SRE1, ATABA2, ATSDR1 | NAD(P)-binding Rossmann-fold superfamily protein | chr1:19489997-19491527 REVERSE LENGTH=285	0.0143948	0.0107796	0.00101735	0.0108624	-0.00978675	-0.0141743	-0.0095999	0.0153068	0.0147281	-0.0198293	-0.0347711	-0.00625467	-0.018763	-0.00648517	-0.0208002	-0.00915591	0.0325555	0.0138023	-0.00832976
ATCG00020.1	>ATCG00020.1 | Symbols: PSBA | photosystem II reaction center protein A | chrC:383-1444 REVERSE LENGTH=353	0.0143916	0.0033044	-0.0401598	0.0194117	-0.00919847	-0.00501909	-0.0169083	-0.0241079	-0.00714213	0.0092057	0.00499016	-0.0316891	-0.0263936	-0.0122914	0.0287054	0.0194175	-0.0068552	0.0203528	-0.0104209
AT1G08550.2;AT1G08550.1	>AT1G08550.2 | Symbols: NPQ1, AVDE1 | non-photochemical quenching 1 | chr1:2707462-2709387 FORWARD LENGTH=462;>AT1G08550.1 | Symbols: NPQ1, AVDE1 | non-photochemical quenching 1 | chr1:2707462-2709387 FORWARD LENGTH=462	0.014357	-0.0127682	0.00897164	0.00239838	0.000594835	-0.0113815	-0.00388603	0.00680983	0.00473182	-0.00363654	-0.00375123	0.00867407	0.0142113	0.00790454	-0.00409824	-0.00804167	0.00288806	0.00399802	-0.0150566
AT5G47840.1	>AT5G47840.1 | Symbols: AMK2 | adenosine monophosphate kinase | chr5:19375488-19378058 FORWARD LENGTH=283	0.0143445	0.0067585	0.0143035	-0.00809131	-0.0115874	-0.00593688	0.00586502	0.00303272	0.000657116	-0.00695128	-0.00111201	0.00181445	-0.000462427	0.0160772	-0.0235224	-0.00123763	0.00575011	0.0211562	-0.0231931
AT1G22410.1	>AT1G22410.1 | Symbols: | Class-II DAHP synthetase family protein | chr1:7912120-7914742 FORWARD LENGTH=527	0.0142291	0.0180505	-0.00848758	-0.00984323	0.00200987	-0.0129306	-0.0501917	-0.0168592	-0.0143109	0.0228184	0.0093415	-0.0134454	-0.00790793	-0.00361242	0.0072552	0.00397522	-0.0186994	-0.00447983	-0.0126011
AT5G48960.1	>AT5G48960.1 | Symbols: | HAD-superfamily hydrolase, subfamily IG, 5-nucleotidase | chr5:19849645-19853382 FORWARD LENGTH=642	0.0141164	0.00797108	-0.0197907	0.0142965	0.00826097	-0.00676657	-0.0136758	0.0185952	0.0232978	-0.0230448	0.00436418	-0.0146784	0.00464465	-0.0172669	0.00228348	0.0166184	0.0123169	-0.0308455	-0.00135321
AT1G55160.2;AT1G55160.1;AT1G55160.3	>AT1G55160.2 | Symbols: | unknown protein;FUNCTIONS IN: molecular_function unknown;INVOLVED IN: biological_process unknown;LOCATED IN: mitochondrion, plastid;EXPRESSED IN: 22 plant structures;EXPRESSED DURING: 13 growth stages;BEST Arabidopsis thali	0.0140723	-0.000747689	-0.0101538	0.0268552	-0.00011379	-0.00795426	0.00460789	-0.00545715	-0.00647048	-0.00221573	-0.00850502	-0.0217685	-0.0134963	0.00371789	0.013514	0.00167492	-0.00952762	0.00620964	0.0304971
AT5G17920.2;AT5G17920.1;AT5G20980.2;AT5G20980.1	>AT5G17920.2 | Symbols: ATCIMS | Cobalamin-independent synthase family protein | chr5:5935771-5939195 FORWARD LENGTH=765;>AT5G17920.1 | Symbols: ATCIMS, ATMETS, ATMS1 | Cobalamin-independent synthase family protein | chr5:5935771-5939195 FORWARD LENGTH=765	0.0140586	0.0114921	0.00318129	-0.00779295	-0.00467588	0.00110878	-0.0161761	-0.00444114	-0.00678136	0.00622004	0.00511418	-0.00599006	-0.00966045	-0.014947	-0.000115565	-0.00158342	0.0010725	-0.000422527	-0.00873605
AT3G45770.1;AT3G45770.2	>AT3G45770.1 | Symbols: | Polyketide synthase, enoylreductase family protein | chr3:16805753-16807774 REVERSE LENGTH=375;>AT3G45770.2 | Symbols: | Polyketide synthase, enoylreductase family protein | chr3:16805753-16807460 REVERSE LENGTH=297	0.0139886	-0.0109893	-0.0240533	0.012905	-0.0074921	0.00779744	0.0342616	0.00117981	0.00292425	0.00946934	-0.0112869	-0.0119706	-0.0134352	-0.00973132	-0.0149617	0.0245406	0.00171732	0.0297477	-0.0385139
AT3G09410.3;AT3G09410.1	>AT3G09410.3 | Symbols: | Pectinacetylesterase family protein | chr3:2898422-2900984 REVERSE LENGTH=396;>AT3G09410.1 | Symbols: | Pectinacetylesterase family protein | chr3:2898243-2900984 REVERSE LENGTH=427	0.0139075	0.00269177	-0.0208382	-0.00964079	0.00335751	0.00204665	0.00957449	-0.00516866	-0.0049029	-0.0106093	0.00229652	0.0128302	0.00273331	0.00713103	-0.0359652	-0.0207317	0.0191869	0.0146795	0.015561
AT3G08770.1;AT3G08770.2	>AT3G08770.1 | Symbols: LTP6 | lipid transfer protein 6 | chr3:2664349-2664784 REVERSE LENGTH=113;>AT3G08770.2 | Symbols: LTP6 | lipid transfer protein 6 | chr3:2664330-2664784 REVERSE LENGTH=117	0.013897	0.0474694	-0.0071368	0.0210987	0.0194811	0.00392405	0.0614179	-0.0120071	0.00133792	0.0396328	0.0367282	-0.00713747	-0.0121121	0.00947631	0.0393787	0.0398988	-0.00627614	-0.00336247	0.0471171
AT1G53070.1	>AT1G53070.1 | Symbols: | Legume lectin family protein | chr1:19778371-19779189 FORWARD LENGTH=272	0.0138412	0.0108826	-0.014754	0.00234199	-0.0179292	-0.00466537	-5.37809e-05	-0.00272108	0.0135583	0.0541992	0.00821494	-0.000390632	-0.00796846	0.00475709	0.0188992	0.0161078	0.000632084	0.00588891	-0.00414577
AT5G08170.1	>AT5G08170.1 | Symbols: EMB1873, ATAIH | porphyromonas-type peptidyl-arginine deiminase family protein | chr5:2628663-2631047 REVERSE LENGTH=383	0.0137904	0.0512281	0.0200181	0.00300568	-0.0210305	0.0158589	-0.0144163	0.0126465	-0.0142536	-0.00783448	0.0130583	0.0228689	0.000672906	0.00131702	-0.00490628	0.0175226	-0.0300475	0.00733126	-0.0468179
AT5G27670.1	>AT5G27670.1 | Symbols: HTA7 | histone H2A 7 | chr5:9792807-9793365 REVERSE LENGTH=150	0.0137709	0.00223658	-0.00401405	0.0721676	-0.0133601	-0.00632906	0.043057	0.0201251	-0.0360378	0.0271639	-0.0125116	-0.00795095	-0.00506868	0.00668327	-0.00416832	-0.00045494	-0.0069059	0.0317917	-0.00657618
AT1G72290.1	>AT1G72290.1 | Symbols: | Kunitz family trypsin and protease inhibitor protein | chr1:27215852-27216499 FORWARD LENGTH=215	0.0137651	0.0547831	0.0290722	-0.0142098	-0.0395297	-0.0116328	0.0349087	-0.0368585	0.0399698	0.0119978	0.0616401	0.0299935	-0.0250169	0.135102	0.0131093	-0.0226205	0.0713376	-0.0964685	-0.0532302
AT5G38060.1;AT5G38060.2	>AT5G38060.1 | Symbols: | unknown protein;FUNCTIONS IN: molecular_function unknown;INVOLVED IN: biological_process unknown;LOCATED IN: chloroplast;BEST Arabidopsis thaliana protein match is: unknown protein (TAIR:AT1G65000.1);Has 1807 Blast hits to 1	0.0137328	-0.00699461	0.0229218	0.00443045	-0.013806	-0.0140814	0.0264522	0.00470544	0.0159617	0.00883304	0.0023612	0.0100411	-0.00313912	-0.00252914	-0.00730563	-0.000820436	0.00402091	0.0164602	-0.00205861
AT2G24060.1;AT4G30690.1;AT4G30690.2	>AT2G24060.1 | Symbols: | Translation initiation factor 3 protein | chr2:10229453-10231390 FORWARD LENGTH=312;>AT4G30690.1 | Symbols: | Translation initiation factor 3 protein | chr4:14960742-14962328 FORWARD LENGTH=281	0.013724	-0.03827	0.019316	0.0394876	-0.0273581	-0.00286558	-0.00710551	-0.0243298	-0.00842673	0.00955042	0.0476833	-0.00118107	-0.00442766	0.0221356	-0.0023777	-0.0257491	0.0106169	-0.00361559	0.00132629
AT3G15190.1	>AT3G15190.1 | Symbols: | chloroplast 30S ribosomal protein S20, putative | chr3:5116216-5117412 FORWARD LENGTH=202	0.0136356	-0.0162367	0.00898852	0.0364421	-0.0230066	-0.0132102	0.00805214	-0.00952998	-0.0194506	0.0133546	0.0146197	0.0042729	-0.0290687	0.00804713	0.0319072	0.0221146	-0.0173706	0.00587907	0.01337
AT4G05180.1	>AT4G05180.1 | Symbols: PSBQ, PSBQ-2, PSII-Q | photosystem II subunit Q-2 | chr4:2672093-2673170 REVERSE LENGTH=230	0.013618	-0.0035019	0.00947959	-0.0103402	0.00243723	-0.0103468	-0.0336458	-0.0298732	0.0224394	0.0164752	0.0034261	-0.01375	-0.00478877	-0.00814003	-0.00571433	0.0159111	-0.0217714	-0.0175208	-0.0308555
AT1G07110.1	>AT1G07110.1 | Symbols: F2KP, ATF2KP, FKFBP | fructose-2,6-bisphosphatase | chr1:2178363-2183980 REVERSE LENGTH=744	0.0135637	-0.0177704	-0.0108006	-0.0122182	-0.0134502	-0.00484844	0.00605745	0.0130766	-0.00723441	-0.00717538	-0.0230797	-0.022507	0.0116182	0.0233745	0.00251137	0.00119647	0.006198	-0.0202858	-0.00490407
AT5G18100.1;AT5G18100.2	>AT5G18100.1 | Symbols: CSD3 | copper/zinc superoxide dismutase 3 | chr5:5987221-5988706 FORWARD LENGTH=164;>AT5G18100.2 | Symbols: CSD3 | copper/zinc superoxide dismutase 3 | chr5:5987221-5988436 FORWARD LENGTH=137	0.0135331	0.00248055	0.014521	0.00184238	-0.00977037	0.00269012	0.0145643	0.00427562	-0.000112168	-0.00630261	-0.0050761	-0.0102866	-0.0131584	0.00761076	-0.0146522	0.00959841	0.0152244	-0.0258162	-0.00488993
AT2G21370.2;AT2G21370.1	>AT2G21370.2 | Symbols: XK-1, XK1 | xylulose kinase-1 | chr2:9137582-9139573 REVERSE LENGTH=385;>AT2G21370.1 | Symbols: XK-1, XK1 | xylulose kinase-1 | chr2:9137582-9140050 REVERSE LENGTH=478	0.0135317	-0.0128668	-0.0016396	0.0156361	0.00434014	0.0137576	-0.0151518	0.0162553	0.0146621	-0.00203848	-0.0298961	0.0133566	0.0177953	0.0141489	0.0134289	-0.00622893	-0.0135427	0.0295932	-0.0113626
AT3G10060.1	>AT3G10060.1 | Symbols: | FKBP-like peptidyl-prolyl cis-trans isomerase family protein | chr3:3102291-3103801 FORWARD LENGTH=230	0.0135233	-0.00750209	0.0100633	0.00426153	-0.000238444	-0.000992501	-0.00314502	0.00236271	0.00399035	0.00543046	-0.00826062	-0.00076459	0.0123731	0.00195247	-0.00520367	-0.00999431	-0.00386738	0.00384351	-0.00660097
AT5G04740.1;AT5G04740.2	>AT5G04740.1 | Symbols: | ACT domain-containing protein | chr5:1368713-1371391 REVERSE LENGTH=301	0.0134732	0.00689163	0.015559	-0.00671073	-0.00796229	-0.00887331	0.00379461	0.0131719	0.00368326	0.0025145	-0.00290464	-0.00217957	-0.00175365	0.00171462	-0.00465656	-0.0180662	0.0132139	0.0142575	-0.0213979
AT5G55730.2;AT5G55730.1	>AT5G55730.2 | Symbols: FLA1 | FASCICLIN-like arabinogalactan 1 | chr5:22558375-22560392 REVERSE LENGTH=424;>AT5G55730.1 | Symbols: FLA1 | FASCICLIN-like arabinogalactan 1 | chr5:22558375-22560392 REVERSE LENGTH=424	0.0134456	0.0347356	-0.011027	0.00766117	0.0154244	-0.0195909	0.0365224	-0.0155602	0.00804119	0.00439534	0.0113879	-0.0029085	0.00689821	-0.00556738	-0.010136	-6.70079e-05	0.0110837	0.0137613	0.0188167
AT4G13780.1	>AT4G13780.1 | Symbols: | methionine--tRNA ligase, putative / methionyl-tRNA synthetase, putative / MetRS, putative | chr4:7993366-7998433 REVERSE LENGTH=797	0.0133819	0.00457202	-0.0209044	0.0166044	-0.0086651	0.00512195	0.00591309	0.0164017	-1.78364e-05	0.00437734	-0.0113002	-0.0274305	0.00668078	0.027523	0.0130683	0.0236748	0.000301457	-0.0286386	-0.0279966
AT2G43180.3;AT2G43180.1;AT2G43180.2;AT2G43180.4	>AT2G43180.3 | Symbols: | Phosphoenolpyruvate carboxylase family protein | chr2:17953719-17955774 REVERSE LENGTH=478;>AT2G43180.1 | Symbols: | Phosphoenolpyruvate carboxylase family protein | chr2:17953719-17955774 REVERSE LENGTH=479;>AT2G43180.2 | Symbo	0.0133466	-0.021849	-0.0175649	-0.00459006	0.015075	0.0119351	0.00803983	0.0118099	0.0150837	-0.00509498	-0.0104755	0.00974615	0.0231521	0.00993851	-0.0149448	-0.0377641	-0.0192941	-0.0245951	0.00473908
AT5G51720.1	>AT5G51720.1 | Symbols: | 2 iron, 2 sulfur cluster binding | chr5:21009645-21010227 FORWARD LENGTH=108	0.0132163	-0.00865902	0.0342877	0.0304241	-0.0265005	-0.0105633	-0.0195189	-0.0453843	0.0231735	8.26862e-05	0.00571275	0.0308147	-0.0243324	0.0334332	0.0329426	0.0156339	-0.0430552	-0.0545705	0.0328708
AT5G50920.1	>AT5G50920.1 | Symbols: CLPC, ATHSP93-V, HSP93-V, DCA1, CLPC1 | CLPC homologue 1 | chr5:20715710-20719800 REVERSE LENGTH=929	0.0131311	0.00971767	0.0140608	0.0036061	-0.00890609	-0.010801	0.000105012	0.00893338	0.00105257	-0.0101968	0.00679221	-0.00126213	-0.0169358	-0.0135614	0.00462944	-0.00572108	0.00710307	0.00936329	-0.000270982
AT3G46780.1	>AT3G46780.1 | Symbols: PTAC16 | plastid transcriptionally active 16 | chr3:17228766-17231021 FORWARD LENGTH=510	0.0131271	-0.0221484	-0.00390268	-0.022137	0.00145121	-0.00105756	-0.00227119	0.0063649	0.00702248	0.00631142	-0.0110728	0.00359047	0.0124438	-0.00111844	-0.0102465	0.00751182	-0.00159804	-0.00382438	-0.016996
AT5G07090.2;AT2G17360.1;AT5G58420.1;AT5G07090.1;AT2G17360.2	>AT5G07090.2 | Symbols: | Ribosomal protein S4 (RPS4A) family protein | chr5:2202783-2203805 FORWARD LENGTH=244;>AT2G17360.1 | Symbols: | Ribosomal protein S4 (RPS4A) family protein | chr2:7546598-7548138 FORWARD LENGTH=261;>AT5G58420.1 | Symbols: | Rib	0.013119	0.0109393	-0.00651909	0.031398	-0.00685937	0.00320219	0.0144764	0.00464953	0.00324395	0.0423698	0.00190491	-0.00845562	-0.0256751	-0.0079304	0.0143511	0.0138199	-0.0096676	-0.00205546	0.00399298
AT3G06650.1	>AT3G06650.1 | Symbols: ACLB-1 | ATP-citrate lyase B-1 | chr3:2079247-2082633 REVERSE LENGTH=608	0.013089	0.017062	0.00428434	0.0126819	-0.00785459	0.00649653	-0.0035205	0.00455124	-0.00586862	0.00972206	0.00784876	-0.0183207	-0.0154112	-0.00521405	-0.00699972	0.0147962	0.00671427	0.000750629	-0.00576082
AT1G73110.1	>AT1G73110.1 | Symbols: | P-loop containing nucleoside triphosphate hydrolases superfamily protein | chr1:27494344-27496844 REVERSE LENGTH=432	0.0130219	-0.0100719	0.0116365	-0.000186179	-0.0126115	0.00967449	-0.00460602	0.0237392	0.00671137	-0.00664144	-0.0149185	0.0188009	-0.0158074	-0.0151946	-0.00708941	-0.0049978	-0.0036193	-0.00855411	0.00121856
AT4G31340.2;AT4G31340.1	>AT4G31340.2 | Symbols: | myosin heavy chain-related | chr4:15205662-15208895 FORWARD LENGTH=420;>AT4G31340.1 | Symbols: | myosin heavy chain-related | chr4:15205662-15208950 FORWARD LENGTH=437	0.0129965	0.0291686	0.010309	0.0379802	-0.0394645	-0.014268	0.00166015	0.0214446	-0.0291449	0.0108637	0.0118869	-0.0186031	-0.0178578	0.0014008	0.0152529	0.0196308	0.000674367	-0.0347777	0.0068138
AT1G09310.1	>AT1G09310.1 | Symbols: | Protein of unknown function, DUF538 | chr1:3009109-3009648 FORWARD LENGTH=179	0.0128802	0.0345927	0.00514142	-0.0276447	0.00965772	-0.0107266	0.0130359	-0.0186807	-0.00037926	-0.0212857	0.0121291	0.0248426	-0.0117036	-0.0144465	0.0088032	0.0262024	0.00309208	-0.00724567	0.0301476
AT3G58730.1	>AT3G58730.1 | Symbols: | vacuolar ATP synthase subunit D (VATD) / V-ATPase D subunit / vacuolar proton pump D subunit (VATPD) | chr3:21718495-21719280 REVERSE LENGTH=261	0.0127898	0.0224762	-0.0167655	-0.00183579	0.0212308	0.0163374	0.00541819	0.0365999	0.00801587	-0.0127294	-0.0136289	0.00735027	0.00430877	0.00548908	-0.0202169	-0.0176891	0.0129836	0.0106512	-0.0153339
AT1G21680.1	>AT1G21680.1 | Symbols: | DPP6 N-terminal domain-like protein | chr1:7613028-7615148 FORWARD LENGTH=706	0.0127828	-0.0116708	-0.0222916	-0.00650007	-0.000478518	0.00100019	-0.00353718	0.00216635	0.00328997	0.0043111	-0.00528883	0.00704211	0.0141817	0.0175156	-0.00494559	-0.0017764	-0.00263676	-0.00650493	-0.00808997
AT4G10840.1;AT4G10840.2	>AT4G10840.1 | Symbols: | Tetratricopeptide repeat (TPR)-like superfamily protein | chr4:6656614-6659033 FORWARD LENGTH=609;>AT4G10840.2 | Symbols: | Tetratricopeptide repeat (TPR)-like superfamily protein | chr4:6656614-6658702 FORWARD LENGTH=531	0.0126675	0.00930809	0.0069592	0.0173245	-0.0165474	-0.0185103	-0.02023	0.000282089	-0.0305979	0.013289	0.0240567	-0.0143578	-0.00231784	-0.0020464	0.0246226	-0.000238639	-0.0160306	-0.0153618	-0.00701681
AT1G12840.1	>AT1G12840.1 | Symbols: DET3, ATVHA-C | vacuolar ATP synthase subunit C (VATC) / V-ATPase C subunit / vacuolar proton pump C subunit (DET3) | chr1:4375584-4378220 FORWARD LENGTH=375	0.0125755	0.0121814	-0.0230848	0.00975346	0.0160752	0.000595709	-0.0165065	0.0195384	-0.0134502	-0.0101057	-0.00452563	-0.0222335	-0.0107852	-0.0172968	-0.0183498	-0.00585236	-0.00431591	-0.00289991	0.0157689
AT1G01080.1;AT1G01080.2	>AT1G01080.1 | Symbols: | RNA-binding (RRM/RBD/RNP motifs) family protein | chr1:45503-46789 REVERSE LENGTH=293;>AT1G01080.2 | Symbols: | RNA-binding (RRM/RBD/RNP motifs) family protein | chr1:45503-46789 REVERSE LENGTH=294	0.0124556	-0.0245611	-0.000879719	-0.0135765	-0.00142569	0.00351644	-0.000562902	0.00181313	0.00763518	0.0195603	-0.0163416	-0.0078067	0.00357175	0.00213675	-0.00298557	-0.00568707	-0.0145848	0.00449634	-0.00109633
AT5G23820.1	>AT5G23820.1 | Symbols: | MD-2-related lipid recognition domain-containing protein | chr5:8031386-8032809 FORWARD LENGTH=164	0.0124214	-0.015146	-0.0418525	0.0268642	0.0239828	0.00633321	0.0256263	0.0180273	-0.0184817	-0.0246088	-0.00894017	0.00382289	-0.0227854	-0.00396101	-0.0299116	0.0145612	0.00303206	-0.00200374	0.0179501
AT4G27440.2;AT4G27440.1;AT5G54190.2	>AT4G27440.2 | Symbols: PORB | protochlorophyllide oxidoreductase B | chr4:13725648-13727107 FORWARD LENGTH=401;>AT4G27440.1 | Symbols: PORB | protochlorophyllide oxidoreductase B | chr4:13725648-13727107 FORWARD LENGTH=401	0.0122766	-0.0202382	0.00375365	-0.0198127	-0.0026306	0.00708722	0.0138236	0.0134563	-0.00503113	-0.00809424	-0.000486163	0.0168161	-0.0177114	0.00586938	0.0149579	0.01787	0.0120642	0.0121052	-0.00184368
AT1G05260.1	>AT1G05260.1 | Symbols: RCI3, RCI3A | Peroxidase superfamily protein | chr1:1529827-1531271 FORWARD LENGTH=326	0.0122127	0.0597956	-0.00526498	-0.0026803	-0.0130021	0.0211205	-0.00393398	-0.0155575	-0.00450653	0.0187327	0.0419135	0.00795007	0.0182827	0.0234713	0.00995388	-0.0208945	0.0336354	-0.0178267	0.00584375
AT2G17390.1	>AT2G17390.1 | Symbols: AKR2B | ankyrin repeat-containing 2B | chr2:7555870-7557743 FORWARD LENGTH=344	0.0122084	-0.020242	0.00474261	0.0388647	-0.0195042	-0.0201409	0.00625796	0.00782554	-0.0179966	0.00334398	0.0265398	0.0144497	-0.00130517	-0.00243978	-0.00430364	-0.0344677	0.00412901	-0.00256214	-0.00525447
AT2G44790.1	>AT2G44790.1 | Symbols: UCC2 | uclacyanin 2 | chr2:18462182-18463232 REVERSE LENGTH=202	0.0121758	-0.00388425	-0.0803607	0.0277722	-0.00109171	-0.0313278	-0.028877	-0.00803637	-0.0106574	-0.0011327	0.0346083	-0.0120255	0.0341236	0.00359492	-0.00138224	0.00227305	0.00750635	0.00579898	-0.0145908
AT1G49750.1	>AT1G49750.1 | Symbols: | Leucine-rich repeat (LRR) family protein | chr1:18411177-18412779 REVERSE LENGTH=494	0.0120638	-0.0291667	-0.00464376	0.0181105	0.0144728	-0.00122314	-0.0126394	-0.0348028	0.00457022	-0.0242959	-0.00168874	-0.0210284	0.019752	-0.00428351	0.0188915	0.0160508	-0.0121144	-0.00409762	0.0258417
AT1G67700.3;AT1G67700.1;AT1G67700.2	>AT1G67700.3 | Symbols: | unknown protein;FUNCTIONS IN: molecular_function unknown;INVOLVED IN: biological_process unknown;EXPRESSED IN: 22 plant structures;EXPRESSED DURING: 13 growth stages. | chr1:25374295-25375716 FORWARD LENGTH=229;>AT1G67700.1 |	0.0120487	-0.00850946	0.00723026	0.0339945	-0.0194189	-0.00850254	-0.00208243	-0.0119403	-6.29589e-05	0.000425554	-0.00138295	-0.0212454	-0.0301319	0.0246159	0.000900867	-0.00879141	-0.00759983	-0.0264786	-0.00410943
AT4G23100.3;AT4G23100.1;AT4G23100.2	>AT4G23100.3 | Symbols: GSH1 | glutamate-cysteine ligase | chr4:12103458-12106751 REVERSE LENGTH=522;>AT4G23100.1 | Symbols: RML1, PAD2, GSH1, CAD2, ATECS1, GSHA | glutamate-cysteine ligase | chr4:12103458-12106751 REVERSE LENGTH=522;>AT4G23100.2 | Symbols	0.0119701	0.0185167	-0.013383	0.00267175	0.012223	-0.00423627	-0.0238838	0.0208141	0.00067054	-0.0130141	-0.008969	0.00439254	-0.00532571	-0.0112648	-0.0161093	0.000513653	-0.00152694	0.0124711	-0.00436477
AT5G11770.1	>AT5G11770.1 | Symbols: | NADH-ubiquinone oxidoreductase 20 kDa subunit, mitochondrial | chr5:3791148-3792929 REVERSE LENGTH=218	0.0118467	0.0262537	-0.0184485	0.0238085	0.00818049	0.0157059	-0.00574895	-0.00912002	-0.0242154	0.00257848	0.0155181	-0.00943465	-0.0328624	-0.0141057	0.0161298	0.00613276	0.0131417	0.0038208	-0.029413
AT2G39800.2;AT2G39800.4;AT2G39800.1;AT2G39800.3	>AT2G39800.2 | Symbols: P5CS1, ATP5CS | delta1-pyrroline-5-carboxylate synthase 1 | chr2:16598516-16601976 REVERSE LENGTH=614;>AT2G39800.4 | Symbols: P5CS1 | delta1-pyrroline-5-carboxylate synthase 1 | chr2:16598516-16602939 REVERSE LENGTH=717;>AT2G39800.1	0.0117998	-0.0132521	0.00272683	-0.00821531	-0.00760086	-0.00274929	-0.00581445	0.0115927	0.000182612	0.00523232	0.00173354	0.00448597	-0.00332575	-0.000922094	0.0107074	0.00243933	0.0104718	0.0127918	-0.00695214
AT5G12950.1	>AT5G12950.1 | Symbols: | Putative glycosyl hydrolase of unknown function (DUF1680) | chr5:4093117-4096806 FORWARD LENGTH=861	0.0117411	0.00694978	-0.0179877	-0.0117759	0.00491885	0.00111479	0.0171405	-0.00418291	0.00145224	0.00193946	0.000209782	-0.00960696	0.0059919	0.00108848	-0.00469095	0.0128411	-0.00856181	-0.00939102	0.00918483
AT5G61820.1	>AT5G61820.1 | Symbols: | FUNCTIONS IN: molecular_function unknown;INVOLVED IN: biological_process unknown;LOCATED IN: vacuole;EXPRESSED IN: 24 plant structures;EXPRESSED DURING: 15 growth stages;CONTAINS InterPro DOMAIN/s: Stress up-regulated Nod 19	0.0117012	0.0104164	-0.0215593	-0.00534114	-0.0216898	0.000836153	0.0108495	-0.0133247	0.0074812	0.0310503	-0.0230438	0.00607821	-0.00713193	0.00699152	0.0107509	-0.0342916	-0.0193606	0.00409667	-0.0270542
AT4G35450.3;AT4G35450.2;AT4G35450.1;AT4G35450.5;AT4G35450.4	>AT4G35450.3 | Symbols: AKR2, AFT, AKR2A | ankyrin repeat-containing protein 2 | chr4:16839862-16841759 FORWARD LENGTH=342;>AT4G35450.2 | Symbols: AKR2, AFT, AKR2A | ankyrin repeat-containing protein 2 | chr4:16839862-16841759 FORWARD LENGTH=342;>AT4G35450	0.0116216	-0.0219907	0.0137855	0.0292945	-0.0252196	-0.0209874	0.0141434	0.00586822	-0.0167731	0.00351261	0.0301493	0.00643762	-0.000732544	0.00412371	-0.00550485	-0.0252357	0.00862672	-0.000285599	0.0202149
AT5G27540.2;AT5G27540.1	>AT5G27540.2 | Symbols: MIRO1 | MIRO-related GTP-ase 1 | chr5:9722816-9727112 FORWARD LENGTH=648;>AT5G27540.1 | Symbols: MIRO1, emb2473 | MIRO-related GTP-ase 1 | chr5:9722816-9727112 FORWARD LENGTH=648	0.0115778	0.0134372	-0.0189374	0.0345234	-0.035224	0.00810249	-0.0296391	-0.00867715	-0.00710702	0.0173333	0.00318772	-0.0342977	-0.00369787	-0.0224395	-0.0197179	0.0198988	-0.00358364	0.00166159	-0.0192431
AT1G78300.1	>AT1G78300.1 | Symbols: GRF2, 14-3-3OMEGA, GF14 OMEGA | general regulatory factor 2 | chr1:29461883-29463052 FORWARD LENGTH=259	0.0115178	0.0351084	-0.0304422	-0.00140591	0.0252919	-0.0103628	0.00519822	0.00354497	-0.0190034	-0.00546518	0.0088086	-0.0164902	-0.0449758	-0.0235273	-0.0220322	-0.00225887	0.0118491	0.00572634	-0.0268503
AT5G12200.1	>AT5G12200.1 | Symbols: PYD2 | pyrimidine 2 | chr5:3941700-3944727 REVERSE LENGTH=531	0.0114839	-0.021646	-0.0263487	-0.00352329	-0.0046729	-0.00653474	0.00766655	-0.00249694	0.00378908	0.0134468	0.00791838	0.00212722	0.0120727	0.0104999	0.00728383	0.00698179	0.00862312	-0.0156289	-0.0132688
AT1G26220.1	>AT1G26220.1 | Symbols: | Acyl-CoA N-acyltransferases (NAT) superfamily protein | chr1:9071157-9071750 FORWARD LENGTH=197	0.01144	0.00609904	0.024739	-0.00529946	0.0180856	0.0112345	-0.00450835	0.0184002	0.0181125	-0.00349217	-0.00116135	0.010216	-0.0105302	-0.0153418	-0.0140623	-0.0215035	0.0371733	0.0115331	0.0242507
AT4G22570.1	>AT4G22570.1 | Symbols: APT3 | adenine phosphoribosyl transferase 3 | chr4:11882310-11885250 REVERSE LENGTH=183	0.0113849	0.0389012	0.00720705	-0.00633959	-0.013835	-0.00968551	-0.000209142	0.00160172	-0.0222874	-0.015164	0.000882362	0.0176463	-0.0111234	-0.00598039	0.0221853	-0.00682827	0.0226246	-0.00609406	0.0170289
AT2G01760.1;AT2G40970.1;AT5G05090.1;AT5G59570.1;AT3G46640.2;AT3G46640.1;AT3G46640.3;AT3G10760.1;AT1G67710.1;AT4G31920.1;AT2G27070.1;AT2G25180.1;AT5G58080.1;AT5G07210.1;AT4G16110.1;AT3G16857.1;AT3G16857.2	>AT2G01760.1 | Symbols: ARR14, RR14 | response regulator 14 | chr2:333041-334514 FORWARD LENGTH=382;>AT2G40970.1 | Symbols: MYBC1 | Homeodomain-like superfamily protein | chr2:17097772-17098518 REVERSE LENGTH=248;>AT5G05090.1 | Symbols: | Homeodomain-like	0.0113454	-0.0354621	-0.0270139	-0.0490444	0.00144309	-0.0156275	-0.0376655	0.045907	0.0444428	-0.0126321	-0.0995913	0.022644	-0.0909145	-0.0228183	-0.105764	0.00320118	0.0551339	-0.0965773	-0.0137522
AT1G55480.1	>AT1G55480.1 | Symbols: ZKT | protein containing PDZ domain, a K-box domain, and a TPR region | chr1:20713822-20715351 FORWARD LENGTH=335	0.0113305	-0.0149242	0.013139	0.00432202	-0.001254	-0.013165	-0.00292034	-0.00733626	0.0027899	-0.00418807	0.00403821	0.00484718	0.0105021	-0.00568699	8.57837e-06	-0.0220025	0.0130049	0.0109307	-0.0192092
AT2G38540.1	>AT2G38540.1 | Symbols: LP1, LTP1, ATLTP1 | lipid transfer protein 1 | chr2:16130418-16130893 FORWARD LENGTH=118	0.0112884	0.00318305	0.0332063	0.0336648	0.0044585	0.00593681	0.0161852	0.0222851	0.000480872	0.0110216	-0.00329163	0.0141411	-0.0124866	-0.00789121	-0.00291248	0.00474578	-0.00300063	0.0295311	0.00355789
AT1G35160.1;AT1G35160.2	>AT1G35160.1 | Symbols: GRF4, 14-3-3PHI, GF14 PHI | GF14 protein phi chain | chr1:12867264-12868514 FORWARD LENGTH=267;>AT1G35160.2 | Symbols: GF14 PHI | GF14 protein phi chain | chr1:12867264-12868514 FORWARD LENGTH=295	0.0112786	0.0405944	-0.0267826	-0.0176531	0.0345181	-0.0231815	0.000916103	-0.000507712	-0.0124796	-0.00701051	-0.00434479	0.000569551	-0.0220426	0.016832	0.00409688	0.0176777	-0.018984	-0.0303231	-0.00554969
AT1G14210.1	>AT1G14210.1 | Symbols: | Ribonuclease T2 family protein | chr1:4856902-4857941 REVERSE LENGTH=247	0.0112576	-0.00474141	-0.0163074	-0.017845	0.0177378	0.00702693	0.0353164	-0.0496557	-0.00737964	-0.0660592	0.0151568	0.0546704	-0.012211	-0.036486	0.00783487	0.0627548	-0.0665122	0.021786	-0.0494843
AT5G15450.1	>AT5G15450.1 | Symbols: APG6, CLPB3, CLPB-P | casein lytic proteinase B3 | chr5:5014399-5018255 REVERSE LENGTH=968	0.0111566	0.0151214	0.0204489	0.00751211	-0.0112538	-0.0177867	-0.00823797	0.0122363	0.0141573	-0.00903069	-0.00226509	-0.000437796	-0.015011	-0.00724876	0.0003213	-0.0009331	0.00597117	0.00593188	-0.00427236
AT5G11520.1	>AT5G11520.1 | Symbols: ASP3, YLS4 | aspartate aminotransferase 3 | chr5:3685257-3687721 REVERSE LENGTH=449	0.0110629	0.0267388	-0.0392172	0.0325411	0.0280334	0.0203495	0.0322577	0.0323223	-0.0162077	0.00361201	0.0234913	-0.0194949	-0.0577388	-0.0183257	0.0279481	0.0084948	0.0177596	0.00218417	0.00172013
AT2G36410.2;AT2G36410.3;AT2G36410.1	>AT2G36410.2 | Symbols: | Family of unknown function (DUF662) | chr2:15279041-15280270 FORWARD LENGTH=192;>AT2G36410.3 | Symbols: | Family of unknown function (DUF662) | chr2:15279041-15280270 FORWARD LENGTH=192;>AT2G36410.1 | Symbols: | Family of unk	0.0110528	0.00937684	-0.00988879	-0.00287278	-0.00295227	-0.00603923	0.0181341	-0.00205981	-0.00667834	-0.0125763	0.00872294	0.00786391	0.00171827	0.00625	-0.00417452	0.0169509	-0.00206249	0.00404953	-0.000186883
AT2G44350.1;AT2G44350.2;AT3G60100.1	>AT2G44350.1 | Symbols: ATCS, CSY4 | Citrate synthase family protein | chr2:18316673-18320524 FORWARD LENGTH=473;>AT2G44350.2 | Symbols: ATCS, CSY4 | Citrate synthase family protein | chr2:18316673-18320524 FORWARD LENGTH=474	0.0110337	0.0160224	-0.0103083	0.0289395	0.000933548	-0.00512972	-0.000869624	0.00173374	0.0057364	-0.0141432	0.00388048	-0.0110339	-0.0311095	-0.00559837	-0.0214908	-0.00328616	0.0020796	0.0073972	0.0199236
AT1G21500.1	>AT1G21500.1 | Symbols: | unknown protein;Has 29 Blast hits to 29 proteins in 12 species: Archae - 0;Bacteria - 0;Metazoa - 0;Fungi - 2;Plants - 27;Viruses - 0;Other Eukaryotes - 0 (source: NCBI BLink). | chr1:7530047-7530954 REVERSE LENGTH=126	0.0108929	-0.0681343	0.0269523	0.0580366	0.00967512	-0.0412513	-0.00647805	0.0408047	-0.0181709	0.0259441	0.0417184	0.001975	0.014686	0.0653106	-0.00149133	-0.0161179	0.00573615	-0.0508626	0.00567904
AT1G04640.2;AT1G04640.1	>AT1G04640.2 | Symbols: LIP2 | lipoyltransferase 2 | chr1:1292541-1293248 FORWARD LENGTH=235;>AT1G04640.1 | Symbols: LIP2 | lipoyltransferase 2 | chr1:1292541-1293248 FORWARD LENGTH=235	0.0108926	-0.0161294	0.00988341	0.00455431	-0.00287462	0.011247	0.00962587	0.0174768	0.0206331	-0.0173898	-0.0169439	0.00728441	-0.00300642	0.0149871	-0.0218521	-0.037576	0.0228796	0.0111296	-0.0279237
AT2G39330.1	>AT2G39330.1 | Symbols: JAL23 | jacalin-related lectin 23 | chr2:16419787-16421573 REVERSE LENGTH=459	0.0108881	0.0302427	-0.00873041	0.0351184	0.0136519	-0.00037084	0.00447235	-0.0030511	0.00372559	-0.00985565	-0.020201	-0.0136907	0.00960393	0.00859621	0.00850326	0.0147289	0.00460206	0.00997606	-0.00183073
AT2G16630.1	>AT2G16630.1 | Symbols: | Pollen Ole e 1 allergen and extensin family protein | chr2:7209286-7210872 FORWARD LENGTH=359	0.0107499	0.0529608	0.0192072	0.00550244	-0.00333534	-0.0932142	-0.0403819	-0.0989879	0.0022012	-0.0573	-0.0651398	0.0723039	-0.0264755	-0.0158861	0.0345517	-0.0725497	0.00862878	0.149108	0.11932
AT5G48220.1;AT5G48220.2;AT5G48220.3	>AT5G48220.1 | Symbols: | Aldolase-type TIM barrel family protein | chr5:19549930-19552046 FORWARD LENGTH=379;>AT5G48220.2 | Symbols: | Aldolase-type TIM barrel family protein | chr5:19550439-19552046 FORWARD LENGTH=316;>AT5G48220.3 | Symbols: | Aldolas	0.0106782	0.00301475	0.0239859	0.0154121	-0.0181373	-0.0306512	-0.0136043	0.00852444	-0.0347467	-0.0124035	-0.013297	-0.031523	-0.0044622	0.00188798	-0.00897458	-0.00291711	0.000332984	-0.00358848	-0.0118227
AT5G38480.2;AT5G38480.1	>AT5G38480.2 | Symbols: GRF3, RCI1 | general regulatory factor 3 | chr5:15410277-15411285 FORWARD LENGTH=254;>AT5G38480.1 | Symbols: GRF3, RCI1 | general regulatory factor 3 | chr5:15410277-15411285 FORWARD LENGTH=255	0.0105201	0.00973604	-0.0183287	-0.0092323	0.0418247	-0.0124984	-0.00397798	-0.014165	-0.02186	-0.0260463	0.0128687	0.0285586	-0.0121153	-0.00677808	-0.00632001	-0.0437818	0.01149	0.0206055	-0.0213186
AT3G45010.1	>AT3G45010.1 | Symbols: scpl48 | serine carboxypeptidase-like 48 | chr3:16466328-16468845 FORWARD LENGTH=510	0.0104621	0.0275341	0.00952534	-0.000671025	-0.00018473	-0.00288065	0.00632944	0.0115816	0.000944032	-0.00352799	-0.00514617	0.0146813	0.0190325	0.0183146	-0.0107777	0.0143294	-0.0189166	0.00444746	-0.0233832
AT5G06580.1	>AT5G06580.1 | Symbols: | FAD-linked oxidases family protein | chr5:2011486-2016473 REVERSE LENGTH=567	0.0103819	0.00136405	0.0137255	0.0133131	-0.0136407	0.0126021	-0.00760269	-0.0160228	-0.000521406	0.00769806	-0.0199848	-0.00575395	0.00944087	0.00414788	-0.0263888	0.016302	-0.0106052	-0.00879378	0.0142167
AT1G17860.1	>AT1G17860.1 | Symbols: | Kunitz family trypsin and protease inhibitor protein | chr1:6149343-6149933 FORWARD LENGTH=196	0.0102809	0.00532173	-0.0356544	0.0177314	0.0092256	-0.00175735	0.0105229	-0.00302313	0.00833635	0.0042976	-0.0156818	0.024195	0.0173501	0.0246362	-0.019669	0.00402944	-0.0107609	-0.00682865	-0.0139507
AT1G35310.1	>AT1G35310.1 | Symbols: MLP168 | MLP-like protein 168 | chr1:12956428-12957024 REVERSE LENGTH=151	0.0102257	0.027819	0.0274128	-0.00792659	0.0132977	-0.00581904	-0.000790466	-0.0371266	-0.00380224	-0.04741	0.0350756	0.0445559	0.0180669	0.0294164	0.0754767	-0.0500271	0.066147	-0.134334	0.0876979
AT5G42180.1;AT1G05250.1;AT1G05240.1	>AT5G42180.1 | Symbols: | Peroxidase superfamily protein | chr5:16852702-16854021 FORWARD LENGTH=317	0.0101692	0.0587526	0.00951785	-0.00696482	-0.0123549	-0.000463623	-0.00733732	-0.0219781	-0.0314277	0.0107574	0.0296415	0.00997632	0.00925732	0.0236245	0.0186698	0.0070041	0.0246627	-0.0336101	-0.0193745
AT1G55120.1;AT1G55120.2;AT1G55120.3	>AT1G55120.1 | Symbols: ATFRUCT5, AtcwINV3, FRUCT5 | beta-fructofuranosidase 5 | chr1:20566617-20569165 FORWARD LENGTH=594;>AT1G55120.2 | Symbols: ATFRUCT5, FRUCT5 | beta-fructofuranosidase 5 | chr1:20566983-20569165 FORWARD LENGTH=555;>AT1G55120.3 | Symbo	0.010145	0.0313581	-0.00817203	0.00566809	-0.0112537	0.0079143	-0.0284168	-0.0201754	-0.000778168	0.0120842	0.014245	-0.0226442	-0.00064597	0.0253652	-0.00414987	-0.000539416	-0.0084581	0.00231576	0.0158446
AT4G12880.1;AT4G12880.2	>AT4G12880.1 | Symbols: ENODL19, AtENODL19 | early nodulin-like protein 19 | chr4:7544572-7545226 REVERSE LENGTH=141;>AT4G12880.2 | Symbols: ENODL19 | early nodulin-like protein 19 | chr4:7544572-7545092 REVERSE LENGTH=103	0.010036	0.0045239	0.0213129	0.00933695	-0.00319178	0.00116514	0.00802515	-0.029539	-0.00526026	0.00960434	-0.00386959	-0.0221347	0.00321758	-0.0104226	-0.0127826	0.046673	0.016359	-0.0117454	0.0165155
AT3G59980.1	>AT3G59980.1 | Symbols: | Nucleic acid-binding, OB-fold-like protein | chr3:22154528-22155570 REVERSE LENGTH=273	0.00994893	-0.0248878	0.0226244	0.0102892	-0.00582873	-0.0163705	-0.00848804	0.00361422	0.00481355	0.000241761	0.0192115	0.00815797	-0.0162242	0.00708386	-0.00193788	-0.0212274	-0.0105819	0.00492251	-0.0253432
AT2G47240.2;AT2G47240.1	>AT2G47240.2 | Symbols: LACS1 | AMP-dependent synthetase and ligase family protein | chr2:19393835-19397616 FORWARD LENGTH=660;>AT2G47240.1 | Symbols: CER8, LACS1 | AMP-dependent synthetase and ligase family protein | chr2:19393835-19397616 FORWARD LENGTH=	0.00990681	0.0383318	0.0245981	0.00885184	0.00598341	0.0031226	0.00504488	0.0233922	0.0140141	0.00204492	0.0124346	0.0113235	-0.0166433	-0.0322378	-0.0126173	0.00890074	0.0139619	-0.0211628	-0.00566533
AT5G47550.1	>AT5G47550.1 | Symbols: | Cystatin/monellin superfamily protein | chr5:19286596-19286964 REVERSE LENGTH=122	0.00958716	0.0360618	0.013092	-0.0159321	0.0057496	-0.00870255	0.0166132	0.00383403	-0.0041337	0.0190206	-0.0139133	-0.00752925	0.0384418	0.0368813	-0.0141225	0.0246159	-0.0151279	-0.0452306	0.0125526
AT5G15490.1;AT3G01010.1	>AT5G15490.1 | Symbols: | UDP-glucose 6-dehydrogenase family protein | chr5:5027872-5029314 REVERSE LENGTH=480	0.00927169	0.0307386	0.0204795	-0.0170437	-0.0109505	0.00169779	-0.0111856	-0.0106035	-0.00630217	0.00671394	0.0150536	-0.00172314	0.000681377	0.000387592	0.00298912	0.00959159	-0.00166166	-0.00167734	-0.0173816
AT5G49910.1	>AT5G49910.1 | Symbols: CPHSC70-2EAT SHOCK PROTEIN 70-2, HSC70-7, cpHsc70-2 | chloroplast heat shock protein 70-2 | chr5:20303470-20306295 FORWARD LENGTH=718	0.00926788	-0.0311298	0.00167547	-0.0134551	0.000707094	-0.00442538	0.00439777	-0.00088671	-0.00329906	0.0176923	-0.00158054	0.00164216	0.0175777	0.00782248	0.0107888	-0.01733	0.0183506	-0.00452363	-0.0238793
AT3G03270.2;AT3G03270.1	>AT3G03270.2 | Symbols: | Adenine nucleotide alpha hydrolases-like superfamily protein | chr3:762136-763075 REVERSE LENGTH=159;>AT3G03270.1 | Symbols: | Adenine nucleotide alpha hydrolases-like superfamily protein | chr3:761383-763075 REVERSE LENGTH=201	0.00917793	0.0420837	0.0197928	-0.00422597	-0.016312	-0.0254172	-0.00425897	0.00155116	-0.0156974	-0.0159524	0.0149508	0.0188688	0.00848133	-0.0423461	-0.0241481	-0.0257869	0.000833176	-0.0384848	0.0178869
AT5G63800.1	>AT5G63800.1 | Symbols: MUM2, BGAL6 | Glycosyl hydrolase family 35 protein | chr5:25530323-25535678 FORWARD LENGTH=718	0.00908719	-0.0107973	-0.0420046	0.0116608	0.0246179	-0.00928342	-0.00253104	0.0227594	-0.00978846	-0.00685822	-0.00908742	0.00674981	0.0224917	0.00433906	-0.0165078	0.0142903	-0.00601901	-0.0249204	0.00943868
AT2G31980.1	>AT2G31980.1 | Symbols: AtCYS2, CYS2 | PHYTOCYSTATIN 2 | chr2:13609246-13609770 REVERSE LENGTH=147	0.00898331	0.0316484	0.0339649	-0.00336303	0.0025562	0.0278321	0.0182507	0.00118164	-0.022353	-0.0267173	-0.0032755	-0.0256875	-0.0238252	0.00474362	-0.0118264	0.0419756	0.0235439	0.0414761	-0.0229047
AT4G09000.1;AT4G09000.2	>AT4G09000.1 | Symbols: GRF1, GF14 CHI | general regulatory factor 1 | chr4:5775387-5777157 FORWARD LENGTH=267;>AT4G09000.2 | Symbols: GRF1, GF14 CHI | general regulatory factor 1 | chr4:5775387-5777157 FORWARD LENGTH=318	0.0089156	0.0321872	-0.0257956	-0.0153124	0.0195053	-0.0132596	0.00930528	-3.81343e-06	-0.0127689	-0.003967	0.00877042	-0.00322089	-0.0252357	0.00148173	0.00285819	0.0042615	0.00175959	-0.0216992	-0.0134121
AT1G20160.2;AT1G20160.1	>AT1G20160.2 | Symbols: ATSBT5.2 | Subtilisin-like serine endopeptidase family protein | chr1:6990852-6993737 REVERSE LENGTH=730;>AT1G20160.1 | Symbols: ATSBT5.2 | Subtilisin-like serine endopeptidase family protein | chr1:6990852-6993854 REVERSE LENGTH=76	0.00877675	-0.0514447	-0.0347523	-0.0598088	-0.0222658	-0.00933918	0.00502255	-0.00310064	-0.0119425	0.0176627	-0.0484612	0.0172126	0.00239881	-0.00490205	0.0214584	-0.00715825	0.00193749	-0.0461498	-0.0445455
AT1G70830.1;AT1G70830.4;AT1G70830.5;AT1G70830.3;AT1G70830.2	>AT1G70830.1 | Symbols: MLP28 | MLP-like protein 28 | chr1:26710203-26711395 REVERSE LENGTH=335;>AT1G70830.4 | Symbols: MLP28 | MLP-like protein 28 | chr1:26710203-26711250 REVERSE LENGTH=288;>AT1G70830.5 | Symbols: MLP28 | MLP-like protein 28 | chr1:26710	0.0087464	0.0169325	-0.0113091	-0.0164385	-0.010825	-0.0224001	-0.0134379	-0.00832368	-0.010834	0.00393855	0.009526	0.0269211	-0.010694	0.00378232	0.00492134	0.0206886	-0.00743432	-0.0121688	0.00666208
ATCG00330.1	>ATCG00330.1 | Symbols: RPS14 | chloroplast ribosomal protein S14 | chrC:36938-37240 REVERSE LENGTH=100	0.00867416	-0.0882926	0.0402466	0.199097	-0.0606896	-0.0883829	0.0932548	-0.0177183	-0.0815195	-0.000426502	-0.0413694	0.100303	-0.0352155	0.085516	0.13145	-0.102867	0.0634167	0.0516521	-0.11187
AT2G37130.2;AT2G37130.1	>AT2G37130.2 | Symbols: | Peroxidase superfamily protein | chr2:15598225-15599734 REVERSE LENGTH=296;>AT2G37130.1 | Symbols: | Peroxidase superfamily protein | chr2:15598225-15600004 REVERSE LENGTH=327	0.00845941	0.000912834	-0.0661537	0.0356615	-0.0281615	0.00430002	0.039229	-0.0276064	0.00383024	-0.0171894	0.0247075	0.0142049	0.0104076	0.0264879	0.00778827	-0.00963662	0.00719029	0.0221308	-0.0295599
AT5G55860.1	>AT5G55860.1 | Symbols: | Plant protein of unknown function (DUF827) | chr5:22610146-22612166 FORWARD LENGTH=649	0.00824645	-0.0237133	-0.00401683	0.0352445	-0.023816	-0.042118	0.00400417	-0.00961002	-0.0029507	-0.0258654	0.00866686	0.00245412	-0.000442038	0.00657135	0.0102124	0.0223457	-0.00654237	0.0345199	-0.00222376
AT5G41520.1;AT5G41520.2	>AT5G41520.1 | Symbols: | RNA binding Plectin/S10 domain-containing protein | chr5:16609377-16610583 REVERSE LENGTH=180;>AT5G41520.2 | Symbols: | RNA binding Plectin/S10 domain-containing protein | chr5:16609377-16610203 REVERSE LENGTH=134	0.0081924	0.0157328	0.00983099	0.0557348	-0.0146511	0.00241437	-0.00414733	-0.00746674	-0.00163472	0.0131774	0.00868856	-0.00738853	-0.037176	0.0398578	0.00265919	0.0032365	-0.00898686	0.00809888	0.0158399
AT1G15950.2;AT1G15950.1	>AT1G15950.2 | Symbols: CCR1, IRX4, ATCCR1 | cinnamoyl coa reductase 1 | chr1:5478855-5481949 FORWARD LENGTH=337;>AT1G15950.1 | Symbols: CCR1, IRX4, ATCCR1 | cinnamoyl coa reductase 1 | chr1:5478855-5481915 FORWARD LENGTH=344	0.00816627	0.0247908	0.00791704	-0.00182793	-0.0110589	0.0241507	-0.0195945	-0.0146148	-0.0062187	-0.00134851	0.0244221	-0.00213915	-0.0121445	0.00985973	0.0415658	0.0139401	-0.0142883	-0.0042187	0.0399558
AT1G79750.1	>AT1G79750.1 | Symbols: ATNADP-ME4, NADP-ME4 | NADP-malic enzyme 4 | chr1:30007655-30011179 REVERSE LENGTH=646	0.0081486	0.0258004	0.00195529	0.0035751	-0.0111649	-0.00764878	-0.0261515	-0.00890276	0.00934444	-0.00599854	0.00251386	-0.00556115	-0.0376955	0.00318642	0.0247746	-0.0460316	-0.0313565	-0.00725129	-0.0166548
AT1G20130.2;AT1G20130.1	>AT1G20130.2 | Symbols: | GDSL-like Lipase/Acylhydrolase superfamily protein | chr1:6977781-6980003 FORWARD LENGTH=514;>AT1G20130.1 | Symbols: | GDSL-like Lipase/Acylhydrolase superfamily protein | chr1:6977939-6980003 FORWARD LENGTH=534	0.00813361	0.0470587	0.0488618	-0.00131198	0.0450204	0.0317023	0.0101565	0.000697157	-0.00365352	-0.00770409	0.000524295	-0.000352827	0.0092042	0.0059821	-0.031135	0.0308863	-0.0106737	-0.00483818	-0.0162863
AT5G26667.3;AT5G26667.2;AT5G26667.1	>AT5G26667.3 | Symbols: PYR6 | P-loop containing nucleoside triphosphate hydrolases superfamily protein | chr5:9276659-9278091 FORWARD LENGTH=202;>AT5G26667.2 | Symbols: PYR6 | P-loop containing nucleoside triphosphate hydrolases superfamily protein | chr5	0.00804107	0.0266962	0.0288576	-0.00715423	-0.0205047	0.00132147	-0.0036709	-0.0155799	-0.012219	-0.00709072	0.0160179	0.00810176	-0.00071995	0.00506	0.0046372	-0.0124213	-0.000635902	0.0018352	-0.00259498
AT3G50820.1	>AT3G50820.1 | Symbols: PSBO2, PSBO-2, OEC33 | photosystem II subunit O-2 | chr3:18891008-18892311 REVERSE LENGTH=331	0.00790189	-0.0184643	0.00682272	-0.00364383	0.00100212	-0.00856773	0.00451998	0.00326878	-0.00115457	0.00653837	-0.00998744	0.00613434	0.0100253	-0.00149895	-0.00789682	0.00218146	0.00341169	0.00334449	-0.0134096
AT2G03850.1	>AT2G03850.1 | Symbols: | Late embryogenesis abundant protein (LEA) family protein | chr2:1175653-1176597 FORWARD LENGTH=191	0.0078724	0.0218342	0.0266666	0.0132097	0.0265652	-0.015529	0.0379188	-0.0155058	-0.0141187	0.00336786	0.0120962	-0.00366724	-0.0302737	-0.00256258	0.0266881	0.0444868	0.0565075	-0.0090666	0.0355751
AT3G32980.1	>AT3G32980.1 | Symbols: | Peroxidase superfamily protein | chr3:13526404-13529949 REVERSE LENGTH=352	0.00785722	-0.0106298	-0.100393	-0.0296116	0.0206808	0.0251065	0.013342	-0.0125644	-0.0132162	-0.00143308	0.0190285	0.00568242	0.0390699	0.00962353	-0.0354421	0.0101076	-0.0195422	0.00738895	0.00927121
AT5G48880.1;AT5G48880.3;AT5G48880.2	>AT5G48880.1 | Symbols: PKT1, KAT5 | peroxisomal 3-keto-acyl-CoA thiolase 2 | chr5:19814576-19816775 REVERSE LENGTH=414;>AT5G48880.3 | Symbols: | peroxisomal 3-keto-acyl-CoA thiolase 2 | chr5:19814576-19817021 REVERSE LENGTH=457;>AT5G48880.2 | Symbols: PK	0.00747332	0.0315749	0.0387537	-0.00427413	-0.0157594	0.00995573	0.00358051	-0.000406116	0.0150038	-0.00682843	0.015122	0.0133316	0.0233264	0.00668425	-0.00458458	-0.0118863	-0.00442841	-0.0210166	-0.00165383
AT5G05270.2;AT5G05270.1	>AT5G05270.2 | Symbols: | Chalcone-flavanone isomerase family protein | chr5:1563543-1564827 FORWARD LENGTH=209;>AT5G05270.1 | Symbols: | Chalcone-flavanone isomerase family protein | chr5:1563492-1564827 FORWARD LENGTH=209	0.0074453	0.0452654	0.00805639	0.00592623	0.0158509	-0.00466981	-0.0704653	-0.0410148	0.0362289	-0.0312578	-0.0187073	0.00431716	-0.00643025	-0.00472476	0.0137509	0.0721601	-0.0465507	0.012426	-0.0302384
AT3G16460.2;AT3G16460.1;REV__AT4G28470.1	>AT3G16460.2 | Symbols: | Mannose-binding lectin superfamily protein | chr3:5593029-5595522 FORWARD LENGTH=705;>AT3G16460.1 | Symbols: | Mannose-binding lectin superfamily protein | chr3:5593029-5595522 FORWARD LENGTH=705	0.00713914	-0.0212372	-0.123106	0.0274488	0.0389334	0.0192492	-0.0096127	0.0080744	-0.0288244	-0.00329407	-0.0293184	0.0218401	0.0244282	0.000136177	-0.0378209	0.0214266	-0.0530807	-0.00254688	-0.0113434
AT2G46860.1	>AT2G46860.1 | Symbols: AtPPa3, PPa3 | pyrophosphorylase 3 | chr2:19253843-19255060 FORWARD LENGTH=216	0.00712801	0.0408543	0.000967513	-0.0271326	0.0180665	-0.00439957	-0.0169477	-0.0100447	-0.0239463	-0.0527172	0.0041595	0.0131949	-0.0323956	-0.018183	-0.00739792	0.0167186	-0.00260005	0.0462877	0.0139958
AT2G25070.1	>AT2G25070.1 | Symbols: | Protein phosphatase 2C family protein | chr2:10663517-10665366 REVERSE LENGTH=355	0.00676871	-0.0332163	-0.0152407	0.0241255	0.0185298	-0.00601199	-0.021501	-0.0176146	0.000876992	-0.0159762	0.018067	0.00550225	0.00368637	0.000327811	-0.00593761	-0.011486	0.00916828	0.0038576	0.000990612
AT1G69295.1;AT1G26450.1	>AT1G69295.1 | Symbols: PDCB4 | plasmodesmata callose-binding protein 4 | chr1:26050492-26051843 REVERSE LENGTH=222	0.00656912	-0.00784147	-0.0526205	-0.0340702	-0.0240109	-0.0263477	-0.0212551	-0.0176637	-0.0656878	0.0202085	0.0281152	-0.0263716	0.0201789	0.0136928	-0.00366181	-0.00162519	-0.00176123	-0.00847389	-0.0330548
AT3G56190.2;AT3G56190.1;AT3G56450.1	>AT3G56190.2 | Symbols: ALPHA-SNAP2, ASNAP | alpha-soluble NSF attachment protein 2 | chr3:20846119-20848213 REVERSE LENGTH=240;>AT3G56190.1 | Symbols: ALPHA-SNAP2, ASNAP | alpha-soluble NSF attachment protein 2 | chr3:20846119-20848356 REVERSE LENGTH=289	0.00638497	0.0322156	-0.0152531	-0.0300106	-0.011739	-0.0170817	0.0250557	-0.0173843	-0.0119889	0.00797714	0.0323996	-0.00503174	-0.0506739	-0.013735	0.0220767	-0.000211917	0.0235128	0.0204913	-0.00251354
AT4G28780.1	>AT4G28780.1 | Symbols: | GDSL-like Lipase/Acylhydrolase superfamily protein | chr4:14215603-14217159 FORWARD LENGTH=367	0.00633676	0.0400769	-0.0140177	-0.0461411	0.0534586	-0.109825	0.0279266	0.0792248	0.0142331	-0.0729914	0.063498	-0.067056	0.0425941	0.00961258	0.0428832	0.0464229	-0.035724	-0.0142379	-0.00411414
AT1G65590.1	>AT1G65590.1 | Symbols: HEXO3, ATHEX1 | beta-hexosaminidase 3 | chr1:24385996-24390989 FORWARD LENGTH=535	0.00631407	-0.0124105	-0.0332538	-0.026213	-0.0148771	0.0044291	0.0202215	0.0080642	0.0131614	0.0506505	0.0187959	0.053865	-0.0726372	0.0120454	0.0200891	-0.126498	0.0698003	0.0433086	0.0450037
AT4G09040.2;AT4G09040.1	>AT4G09040.2 | Symbols: | RNA-binding (RRM/RBD/RNP motifs) family protein | chr4:5795075-5797193 REVERSE LENGTH=244;>AT4G09040.1 | Symbols: | RNA-binding (RRM/RBD/RNP motifs) family protein | chr4:5795075-5797315 REVERSE LENGTH=304	0.00567985	-0.0264357	0.0096871	-0.000721317	0.000703251	0.000395073	0.000525965	-0.00620039	-0.00675018	0.0100155	0.0041308	0.00534725	0.0169419	0.00890296	0.015	-0.0116402	0.0112987	-0.0189818	-0.0082458
AT1G56110.1;AT3G12860.1	>AT1G56110.1 | Symbols: NOP56 | homolog of nucleolar protein NOP56 | chr1:20984544-20986893 REVERSE LENGTH=522;>AT3G12860.1 | Symbols: | NOP56-like pre RNA processing ribonucleoprotein | chr3:4091678-4093921 FORWARD LENGTH=499	0.0055932	-0.0729528	0.0536151	0.03864	0.025555	0.0335414	-0.0378148	-0.0278703	-0.0417082	0.113223	0.0570037	-0.126835	0.16939	-0.0981862	0.0341165	0.128487	0.0685572	-0.0769524	0.0812442
AT5G13710.2;AT5G13710.1	>AT5G13710.2 | Symbols: SMT1, CPH | sterol methyltransferase 1 | chr5:4424048-4426866 REVERSE LENGTH=336;>AT5G13710.1 | Symbols: SMT1, CPH | sterol methyltransferase 1 | chr5:4424048-4426866 REVERSE LENGTH=336	0.00550448	0.0402206	0.040419	0.00879435	-0.012507	0.0210141	0.0242265	0.0523776	-0.0133676	-0.0289788	-0.0167232	-0.0472916	-0.00290611	0.00083853	-0.0523967	-0.0115303	-0.000133431	0.122603	-0.0941987
AT1G01490.2;AT1G01490.1	>AT1G01490.2 | Symbols: | Heavy metal transport/detoxification superfamily protein | chr1:180401-182066 REVERSE LENGTH=177;>AT1G01490.1 | Symbols: | Heavy metal transport/detoxification superfamily protein | chr1:180401-182066 REVERSE LENGTH=177	0.0054611	0.0211831	0.106566	0.0996297	0.127894	0.0112276	-0.0879272	-0.0313484	0.0289233	0.0546257	-0.0604552	-0.0513216	-0.0353728	0.0769531	-0.0314543	0.0407039	-0.0125245	-0.0395137	0.0141438
AT4G24280.1	>AT4G24280.1 | Symbols: cpHsc70-1 | chloroplast heat shock protein 70-1 | chr4:12590094-12593437 FORWARD LENGTH=718	0.00542463	-0.0304886	-0.00338098	-0.011835	0.00343523	-0.00965663	0.00024201	-0.00669352	-0.00878407	0.0122312	0.00379875	0.00848071	0.021575	0.000811746	0.0158354	-0.0187916	0.010934	-0.00256597	-0.0191942
AT5G16050.1	>AT5G16050.1 | Symbols: GRF5, GF14 UPSILON | general regulatory factor 5 | chr5:5244008-5245402 REVERSE LENGTH=268	0.0053105	0.0384337	-0.0282672	-0.0113803	0.00119394	-0.028752	0.0142132	0.0105372	-0.0186618	-0.00393727	0.0334256	-0.0139528	-0.0468649	-0.0296102	-0.0265614	-0.0317673	0.00415376	-0.00578566	0.0329842
AT5G45390.1	>AT5G45390.1 | Symbols: CLPP4, NCLPP4 | CLP protease P4 | chr5:18396351-18397586 FORWARD LENGTH=292	0.0049349	0.0223189	0.0127254	0.000402422	0.00460203	0.00166357	-0.0287582	-0.00285083	0.006047	-0.0354329	0.0165671	0.0189242	-0.00753061	0.00558879	-0.00504848	-0.0145816	-0.0111831	0.00750005	-0.00769258
AT5G43960.2;AT5G43960.1	>AT5G43960.2 | Symbols: | Nuclear transport factor 2 (NTF2) family protein with RNA binding (RRM-RBD-RNP motifs) domain | chr5:17689154-17691220 REVERSE LENGTH=391;>AT5G43960.1 | Symbols: | Nuclear transport factor 2 (NTF2) family protein with RNA bindin	0.00452662	-0.0348086	0.0277009	-0.0747998	-0.00710406	0.0119803	0.103502	-0.040988	-0.0280755	-0.0524544	0.0751737	0.0466628	0.040728	-0.108579	-0.0123466	0.0281194	0.000607372	0.0440215	-0.0723126
AT5G17770.1	>AT5G17770.1 | Symbols: ATCBR, CBR1, CBR | NADH:cytochrome B5 reductase 1 | chr5:5864543-5866495 REVERSE LENGTH=281	0.00444033	0.0225777	0.00390391	0.0188175	-0.014048	-0.00349804	-0.00349457	-0.00209198	0.00577006	0.00469232	0.00186954	-0.00643387	-0.0267808	-0.0175092	0.00623935	-0.00532584	-0.0061554	0.000500994	0.0148997
AT1G12780.1;AT1G63180.1;AT4G10960.1	>AT1G12780.1 | Symbols: UGE1, ATUGE1 | UDP-D-glucose/UDP-D-galactose 4-epimerase 1 | chr1:4356124-4358120 REVERSE LENGTH=351	0.00441595	0.0299707	9.27669e-05	-0.00897171	-0.00652453	0.0159429	-0.00328146	-0.000947725	-0.00445476	-0.00633134	0.0199274	0.000122794	-0.0127657	0.00556535	0.0131839	-0.00739769	0.0141255	0.00469941	-0.0131325
AT4G31140.1;AT5G20870.1	>AT4G31140.1 | Symbols: | O-Glycosyl hydrolases family 17 protein | chr4:15141581-15143188 FORWARD LENGTH=484	0.00431307	0.00966728	-0.0411727	-0.0153202	-0.00172475	0.0246973	-0.000111077	-0.00905954	-0.0175987	0.010505	-0.00116574	0.0113131	0.00377613	-0.00980743	0.00921047	0.0202797	-0.00142597	-0.00386328	8.01135e-05
AT5G65770.3;AT5G65770.1;AT5G65780.2;AT5G65770.2	>AT5G65770.3 | Symbols: LINC4 | little nuclei4 | chr5:26311587-26315610 FORWARD LENGTH=1010;>AT5G65770.1 | Symbols: LINC4 | little nuclei4 | chr5:26311587-26315610 FORWARD LENGTH=1010;>AT5G65780.2 | Symbols: ATBCAT-5 | branched-chain amino acid aminotransf	0.00424841	-0.0841017	-0.00174876	-0.0103442	0.00536751	-0.0393691	0.0536503	-0.0840155	-0.026827	-0.0546705	0.0791693	0.015062	0.0823825	-0.0939106	0.0801679	-0.0387777	0.00130807	0.0524548	-0.121367
AT1G65480.1	>AT1G65480.1 | Symbols: FT | PEBP (phosphatidylethanolamine-binding protein) family protein | chr1:24331510-24333689 FORWARD LENGTH=175	0.00396206	0.0633326	0.0301602	-0.0132989	-0.0268092	0.0154931	0.0179934	0.0176112	0.0330413	0.0202481	-0.0551456	-0.0225655	0.0340477	0.0427635	0.0515297	-0.0431608	0.13546	0.0234229	0.0312313
AT3G52600.1;AT3G52600.2	>AT3G52600.1 | Symbols: AtcwINV2, CWINV2 | cell wall invertase 2 | chr3:19507080-19509273 REVERSE LENGTH=590;>AT3G52600.2 | Symbols: AtcwINV2, CWINV2 | cell wall invertase 2 | chr3:19507080-19508833 REVERSE LENGTH=524	0.00377783	0.0422366	0.0257888	0.0164647	-0.0577881	-0.0136154	0.0387132	-0.0273918	-0.0885821	-0.0993187	-0.115244	-0.104163	0.00436047	0.00913402	0.0617561	-0.0453557	-0.00903063	-0.0395162	-0.034645
AT1G75940.1;AT5G24550.1;AT5G24540.1	>AT1G75940.1 | Symbols: ATA27, BGLU20 | Glycosyl hydrolase superfamily protein | chr1:28511198-28514044 FORWARD LENGTH=535	0.00376549	-0.0370224	0.110383	0.0522511	0.135876	0.120602	-0.0769062	-0.0856239	0.0501023	-0.113095	0.0254622	-0.0592967	-0.00202386	-0.115948	-0.0297763	-0.098368	-0.0638442	0.0245978	-0.0506305
AT2G45600.1	>AT2G45600.1 | Symbols: | alpha/beta-Hydrolases superfamily protein | chr2:18789799-18790788 FORWARD LENGTH=329	0.00376426	0.0521897	-0.0119201	0.000574115	0.0277123	0.000528546	0.103829	-0.0964715	0.163894	0.0290976	0.0627714	0.02183	-0.0177596	0.0860808	0.0088862	-0.00842361	-0.0385086	-0.111395	-0.0271143
AT5G08060.1	>AT5G08060.1 | Symbols: | unknown protein;FUNCTIONS IN: molecular_function unknown;INVOLVED IN: biological_process unknown;LOCATED IN: mitochondrion;EXPRESSED IN: 24 plant structures;EXPRESSED DURING: 16 growth stages;Has 42 Blast hits to 42 protein	0.00362253	0.0235653	0.023663	-0.00913394	-0.0067405	-0.00478393	0.017991	-0.016567	0.0272002	-0.0339107	0.019904	0.0111721	0.00408219	0.0314568	-0.026391	-0.0131315	0.0127782	-0.0261334	0.000322892
AT3G16420.3;AT3G16420.2;AT3G16420.1;AT3G16430.2;AT3G16430.1	>AT3G16420.3 | Symbols: PBP1 | PYK10-binding protein 1 | chr3:5579560-5580674 FORWARD LENGTH=298;>AT3G16420.2 | Symbols: PBP1 | PYK10-binding protein 1 | chr3:5579560-5580674 FORWARD LENGTH=298;>AT3G16420.1 | Symbols: PBP1, JAL30 | PYK10-binding protein 1	0.00338232	-0.017895	-0.109267	0.0192074	0.0254181	0.0142484	-0.00467696	0.00267305	-0.022107	-0.0241187	-0.015147	0.0191994	0.0192687	-0.00850038	-0.0355854	0.0110295	-0.0184352	0.0171951	-2.0638e-05
AT5G59845.1	>AT5G59845.1 | Symbols: | Gibberellin-regulated family protein | chr5:24111443-24111808 FORWARD LENGTH=89	0.00325045	0.0317728	0.00332042	0.00706312	-0.00482437	-0.00774635	0.0201181	-0.00924347	-0.0301048	0.0193405	0.0093422	0.0115176	0.0537011	0.0135744	0.000243982	-0.00656462	-0.0355455	0.0205875	0.0106149
AT5G13930.1	>AT5G13930.1 | Symbols: CHS, TT4, ATCHS | Chalcone and stilbene synthase family protein | chr5:4488762-4490035 FORWARD LENGTH=395	0.00310392	0.0566761	0.035627	0.00122695	-0.00447042	0.000659301	-0.0112455	-0.00788467	0.0255333	-0.00446262	-0.000304293	0.00326686	0.0180092	-0.0147971	-0.0153948	-0.0094878	-0.00108906	-0.00583246	0.00252528
AT1G12310.1	>AT1G12310.1 | Symbols: | Calcium-binding EF-hand family protein | chr1:4187500-4187946 REVERSE LENGTH=148	0.0030563	0.0350207	0.0151108	-0.0317065	-0.00202389	0.00495437	0.00783878	-0.00407386	-0.0071054	0.00429042	-0.00321083	0.00138106	-0.00112263	-0.00610793	-0.0263561	0.00632312	-0.00478122	-0.000559859	0.00703251
AT4G15545.1	>AT4G15545.1 | Symbols: | unknown protein;BEST Arabidopsis thaliana protein match is: unknown protein (TAIR:AT1G16520.1);Has 30201 Blast hits to 17322 proteins in 780 species: Archae - 12;Bacteria - 1396;Metazoa - 17338;Fungi - 3422;Plants - 5037;V	0.00296731	-0.0614774	-0.00384001	0.0355969	0.0328699	-0.000671853	-0.00586343	-0.0534011	-0.0128167	-0.0373549	0.0239083	0.0151267	0.0439543	-0.0237283	-0.0397395	-0.00055867	0.00443191	0.00909796	-0.00575875
AT3G46010.1;AT3G46010.2	>AT3G46010.1 | Symbols: ADF1, atadf, ATADF1 | actin depolymerizing factor 1 | chr3:16909679-16910678 REVERSE LENGTH=139;>AT3G46010.2 | Symbols: ADF1, atadf, ATADF1 | actin depolymerizing factor 1 | chr3:16909679-16910678 REVERSE LENGTH=150	0.00276699	0.0335835	0.0120615	-0.0220104	0.00677506	0.0240905	0.00972463	-0.00178054	-0.0259101	0.00238563	-0.012315	0.0409897	-0.0279046	-0.00153166	-0.00922058	-0.0179354	-0.028916	-0.00995275	-0.00411002
AT1G21630.1;AT1G21630.2	>AT1G21630.1 | Symbols: | Calcium-binding EF hand family protein | chr1:7581457-7587796 FORWARD LENGTH=1218;>AT1G21630.2 | Symbols: | Calcium-binding EF hand family protein | chr1:7581457-7587796 FORWARD LENGTH=1247	0.002555	-0.0353919	0.00490787	-0.00852399	0.0225226	0.00341415	-0.0130778	-0.039646	-0.0143261	-0.0207712	0.0129792	0.0233535	0.0266561	-0.029346	-0.0403873	-0.00106428	0.00553671	0.00938359	-0.00236905
AT4G11290.1	>AT4G11290.1 | Symbols: | Peroxidase superfamily protein | chr4:6869993-6871476 FORWARD LENGTH=326	0.00248238	-0.0216895	-0.0667935	-0.0106309	-0.012093	-0.0189496	0.0443509	-0.0490507	-0.0192564	-0.0400521	0.049073	0.02935	-0.0363624	0.0563298	-0.0508898	0.0546517	0.0399687	-0.0777761	-0.0185227
AT5G39130.1;AT5G39190.2;AT5G39160.2;AT5G39160.3;AT5G39190.1;AT5G39160.1	>AT5G39130.1 | Symbols: | RmlC-like cupins superfamily protein | chr5:15665638-15666413 REVERSE LENGTH=222;>AT5G39190.2 | Symbols: GLP2A, ATGER2, GER2 | germin-like protein 2 | chr5:15692771-15693546 REVERSE LENGTH=200;>AT5G39160.2 | Symbols: | RmlC-like	0.0023526	0.061486	-0.0983085	-0.0563694	-0.0998629	0.0486077	-0.0785707	0.0174373	-0.100162	0.0339989	0.00551968	0.0254804	-0.0463191	0.0440026	0.106504	-0.0595559	0.0230156	0.139138	0.115694
AT3G58750.1	>AT3G58750.1 | Symbols: CSY2 | citrate synthase 2 | chr3:21724564-21727458 REVERSE LENGTH=514	0.00171779	0.0238194	-0.0107783	0.0318701	0.00995428	-0.0109442	-0.00205664	0.0213331	0.026231	-0.00291165	-0.00307049	-0.00282747	-0.00815267	0.00104005	-0.00145117	-0.0111837	0.0109965	-0.00060124	-0.0157153
AT5G50250.1	>AT5G50250.1 | Symbols: CP31B | chloroplast RNA-binding protein 31B | chr5:20452677-20453965 REVERSE LENGTH=289	0.00128111	-0.0485879	-0.00345094	0.0208725	0.0120481	-0.00887623	0.000194826	-0.0337185	-0.0138793	-0.0124203	0.0167632	0.00927772	0.0281286	-0.0198429	-0.0123501	-0.00504376	0.00470122	0.0328841	-0.0161785
AT2G17280.2;AT2G17280.1	>AT2G17280.2 | Symbols: | Phosphoglycerate mutase family protein | chr2:7513274-7514844 FORWARD LENGTH=271;>AT2G17280.1 | Symbols: | Phosphoglycerate mutase family protein | chr2:7513274-7514844 FORWARD LENGTH=271	0.00115898	0.0455202	0.0232079	0.00374358	-0.0306823	-0.00672028	-0.0131132	0.0113013	0.0102777	-0.00419751	-0.00112335	-0.00229988	-0.00920467	0.0169804	-0.0110317	-0.00977081	-0.0113795	0.00658351	-0.00146346
AT1G17220.1	>AT1G17220.1 | Symbols: FUG1 | Translation initiation factor 2, small GTP-binding protein | chr1:5885383-5890165 FORWARD LENGTH=1026	0.000974982	-0.0263633	0.00908773	-0.0156147	-0.00405608	-0.00166094	0.021096	0.00384102	0.00701939	0.0119264	-0.00598294	0.0006408	0.00111642	0.00824612	0.0203804	-0.00220451	0.0218143	-0.01161	-0.0250466
AT3G13390.1;AT1G55560.1;AT3G13400.1	>AT3G13390.1 | Symbols: sks11 | SKU5 similar 11 | chr3:4351401-4353289 REVERSE LENGTH=554	0.000853596	0.098989	0.0331996	0.0187288	0.0281495	0.00582837	0.0261291	-0.00301206	-0.0433565	-0.0296334	0.0371804	0.0292806	0.0487031	-0.000455198	0.00300227	0.0270049	0.0226337	0.0172473	-0.0293319
AT1G29660.1	>AT1G29660.1 | Symbols: | GDSL-like Lipase/Acylhydrolase superfamily protein | chr1:10371955-10373624 FORWARD LENGTH=364	0.000817835	-0.0291758	-0.00753075	-0.00159114	0.00590234	-0.00582452	-0.00124798	-0.002818	-0.00427142	0.00745167	0.0165046	0.0243314	-0.000405894	-0.00276034	0.0262529	0.012172	0.00414347	-0.020935	0.00597327
AT1G27950.1	>AT1G27950.1 | Symbols: LTPG1 | glycosylphosphatidylinositol-anchored lipid protein transfer 1 | chr1:9740740-9741991 FORWARD LENGTH=193	0.000811234	-0.0311764	-0.0412718	-0.0265441	-0.0212126	-0.0150173	-0.0240032	-0.00791585	-0.0762557	0.00302641	0.0163673	-0.00925836	0.0113588	0.0301803	-0.00850085	-0.00314487	0.00344971	-0.0410796	-0.0574007
AT4G32470.1;AT4G32470.2;AT5G25450.2;AT5G25450.1	>AT4G32470.1 | Symbols: | Cytochrome bd ubiquinol oxidase, 14kDa subunit | chr4:15669641-15671095 REVERSE LENGTH=122;>AT4G32470.2 | Symbols: | Cytochrome bd ubiquinol oxidase, 14kDa subunit | chr4:15669705-15671095 REVERSE LENGTH=101	0.00044896	0.0374087	-0.0269007	-0.0183383	0.032259	0.0195596	0.0246646	-0.00748928	0.0126507	0.0140795	-0.0169402	-0.00599551	-0.0114008	0.00444131	-0.0117463	0.0322744	-0.00912987	-0.0149569	0.0202483
AT3G47070.1	>AT3G47070.1 | Symbols: | LOCATED IN: thylakoid, chloroplast thylakoid membrane, chloroplast, chloroplast envelope;EXPRESSED IN: 22 plant structures;EXPRESSED DURING: 13 growth stages;CONTAINS InterPro DOMAIN/s: Thylakoid soluble phosphoprotein TSP9 (I	0.00043879	-0.0260037	0.0267376	-0.0105823	0.0366698	0.0099813	-0.00255641	-0.0131224	-0.0163088	0.0263804	0.0090724	-4.3361e-05	-0.0066925	0.0164425	0.0307312	-0.0204121	-0.00672335	-0.0290555	-0.00218466
AT5G24780.1;AT5G24780.2	>AT5G24780.1 | Symbols: VSP1, ATVSP1 | vegetative storage protein 1 | chr5:8507783-8508889 REVERSE LENGTH=270;>AT5G24780.2 | Symbols: VSP1, ATVSP1 | vegetative storage protein 1 | chr5:8507938-8508889 REVERSE LENGTH=225	0.000236019	0.0341014	0.0352348	0.0399497	-0.0347433	-0.00387134	0.00177161	-0.000539965	-0.000865701	0.00540071	0.0375017	-0.00649331	-0.012716	0.0144195	-0.0197021	-0.018208	-0.0190193	0.00300257	0.00815747
AT2G22970.1;AT2G22970.3;AT2G22970.2;AT2G22920.3;AT2G22920.1;AT2G22920.2;AT2G23010.2;AT2G23010.1;AT5G36180.1;AT1G73310.1;AT1G73300.1;AT1G73280.1;AT1G73270.1	>AT2G22970.1 | Symbols: SCPL11 | serine carboxypeptidase-like 11 | chr2:9774875-9778224 FORWARD LENGTH=433;>AT2G22970.3 | Symbols: SCPL11 | serine carboxypeptidase-like 11 | chr2:9774875-9778255 FORWARD LENGTH=443;>AT2G22970.2 | Symbols: SCPL11 | serine ca	-0.000629289	0.0379225	-0.00597886	0.00539884	0.000995633	-0.00549034	-0.0137628	-0.0102747	0.0053158	0.00338747	-0.000489944	-0.00678817	-0.0155684	0.00678265	0.000226065	-0.00193681	-0.00743558	-0.00596959	0.000645475
AT4G20780.1	>AT4G20780.1 | Symbols: CML42 | calmodulin like 42 | chr4:11133309-11133884 REVERSE LENGTH=191	-0.000637514	0.0279184	0.0154593	0.0258268	-0.0211546	0.0201952	-0.00870172	0.000216824	-0.0021693	-0.00532464	0.00853519	0.00214011	0.0103805	-0.00829562	-0.00240144	-0.013204	-0.0157515	-0.0163643	0.0389376
AT5G64120.1	>AT5G64120.1 | Symbols: | Peroxidase superfamily protein | chr5:25659551-25660946 REVERSE LENGTH=328	-0.000773878	0.0392035	-0.0699585	0.0316091	-0.00353378	0.0388328	0.0298233	-0.0127482	0.0427628	-0.00835534	-0.019776	0.0267718	0.00568084	0.0311664	-0.00852582	-0.0502514	-0.0277779	-0.0232938	0.000852098
AT5G06720.1	>AT5G06720.1 | Symbols: ATPA2, PA2 | peroxidase 2 | chr5:2077567-2078857 REVERSE LENGTH=335	-0.00103692	0.0348979	-0.0688326	-0.00899239	0.0651025	-0.0899111	0.0200179	0.0707923	-0.00946062	-0.0256582	0.0390817	-0.0752448	0.0941751	0.00929949	0.0248778	-0.0142439	-0.0225247	0.020364	-0.000658877
AT4G04460.2;AT4G04460.1	>AT4G04460.2 | Symbols: | Saposin-like aspartyl protease family protein | chr4:2225232-2227746 FORWARD LENGTH=504;>AT4G04460.1 | Symbols: | Saposin-like aspartyl protease family protein | chr4:2225232-2227746 FORWARD LENGTH=508	-0.00108661	0.0357971	0.0295492	-0.008412	0.00997606	0.0265109	0.00806251	0.0169847	-0.0134462	0.00546388	-0.0224616	0.00198956	-0.0060128	0.0135945	-0.0371223	0.0105172	0.000172919	-0.0194349	-0.018804
AT1G10960.1	>AT1G10960.1 | Symbols: ATFD1, FD1 | ferredoxin 1 | chr1:3664445-3664891 FORWARD LENGTH=148	-0.00142773	-0.0440929	-0.0227816	0.0110831	-0.0253931	-0.0658995	-0.0111805	0.0226808	-0.0498715	-0.0184697	0.0474388	0.00651742	-0.0250793	-0.056466	0.0547901	-0.0393573	0.0386332	0.0115548	-0.0440605
AT3G55120.1	>AT3G55120.1 | Symbols: TT5, A11, CFI | Chalcone-flavanone isomerase family protein | chr3:20430248-20431415 REVERSE LENGTH=246	-0.00166575	0.0327242	0.00554943	-0.00156204	-0.0125752	-0.00730459	0.00941934	-0.0102987	0.0159015	0.0266522	-0.00419701	-0.0107837	-0.000462488	-0.0198825	-0.00174515	-0.00539108	-0.0125827	-0.0105967	0.0240954
AT5G61720.1	>AT5G61720.1 | Symbols: | Protein of unknown function (DUF1216) | chr5:24801621-24803006 FORWARD LENGTH=390	-0.00172745	0.0912505	0.0444435	0.0400981	0.0126871	0.0280224	0.0322983	-0.0217573	-0.0126926	-0.025349	0.04035	0.0121231	0.0349789	-0.0127572	0.00254862	0.0236974	0.0138426	-0.0645946	-0.0377
AT1G54020.2;AT1G54020.3;AT1G54020.1	>AT1G54020.2 | Symbols: | GDSL-like Lipase/Acylhydrolase superfamily protein | chr1:20161805-20163706 REVERSE LENGTH=372;>AT1G54020.3 | Symbols: | GDSL-like Lipase/Acylhydrolase superfamily protein | chr1:20161805-20162923 REVERSE LENGTH=286;>AT1G54020.1	-0.00175254	0.0582882	-0.0122606	0.0036771	-0.010739	0.014888	0.0115612	-0.00644314	0.0103022	0.0123687	0.0271839	-0.0440158	0.0113559	0.0155462	-0.0216905	-0.00654319	-0.00368969	-0.0207307	0.0141618
AT1G30530.1;AT5G17040.1;AT5G17050.1	>AT1G30530.1 | Symbols: UGT78D1 | UDP-glucosyl transferase 78D1 | chr1:10814917-10816374 FORWARD LENGTH=453	-0.00209734	0.0346753	-0.00079228	0.0219015	-0.0316088	-0.010566	-0.00704359	0.0285558	-8.20759e-05	-0.00541268	-0.0290067	-0.00255414	-0.00815725	-0.00439225	0.0147916	-0.0455128	0.0173443	-0.0131882	0.019748
AT2G19570.1	>AT2G19570.1 | Symbols: CDA1, AT-CDA1, DESZ | cytidine deaminase 1 | chr2:8470598-8471503 REVERSE LENGTH=301	-0.00216397	0.0354079	-0.00655649	0.00920878	-0.0161998	-0.00919102	-0.0154037	0.00170738	-0.00555183	0.0104124	-0.00630483	-0.00477649	0.0173873	-0.00561723	0.0101113	-0.0128992	-0.0129671	0.0107161	-0.00104375
AT1G65010.1	>AT1G65010.1 | Symbols: | Plant protein of unknown function (DUF827) | chr1:24149543-24154024 FORWARD LENGTH=1345	-0.00243517	-0.0296135	0.0289039	0.0350406	0.0031517	-0.0177721	-0.0331546	-0.0586279	-0.0311371	-0.00960464	0.0638922	-0.0223683	0.0032009	-0.00064024	-0.0260372	0.0364766	-0.00268846	-0.00102709	0.0178826
AT3G18890.1	>AT3G18890.1 | Symbols: | NAD(P)-binding Rossmann-fold superfamily protein | chr3:6511169-6514729 FORWARD LENGTH=641	-0.00245228	-0.0207582	0.00773887	-0.0440218	-0.0119542	-0.000741352	-0.0186811	0.00137303	-0.0028976	-0.0108004	-0.022247	0.0027207	-0.00968527	0.0136857	-0.0156474	0.029282	0.00172259	-0.010677	-0.00550025
AT4G25100.5;AT4G25100.3;AT4G25100.2;AT4G25100.1;AT4G25100.4	>AT4G25100.5 | Symbols: FSD1 | Fe superoxide dismutase 1 | chr4:12884649-12886501 REVERSE LENGTH=212;>AT4G25100.3 | Symbols: FSD1 | Fe superoxide dismutase 1 | chr4:12884649-12886501 REVERSE LENGTH=212;>AT4G25100.2 | Symbols: FSD1 | Fe superoxide dismutase	-0.00262009	-0.0226961	0.01547	0.0235216	0.0289403	-0.0157719	-0.0269166	0.0117247	0.0178978	0.0152242	-0.024628	0.00306929	0.0220217	0.0250007	-0.0776679	-0.0413539	0.0238806	0.00213165	0.0248744
AT1G75030.1	>AT1G75030.1 | Symbols: ATLP-3, TLP-3 | thaumatin-like protein 3 | chr1:28174418-28175255 FORWARD LENGTH=246	-0.00280884	0.0111287	0.0628874	-0.00494006	0.00650983	0.0194024	0.0215025	0.0247828	0.0151881	-0.00914583	-0.0300478	-0.0023849	0.0221606	-0.00955988	-0.0279724	-0.0193098	-0.0132112	0.00241656	-0.0319958
AT3G46440.2;AT3G46440.1	>AT3G46440.2 | Symbols: UXS5 | UDP-XYL synthase 5 | chr3:17089268-17091611 REVERSE LENGTH=341;>AT3G46440.1 | Symbols: UXS5 | UDP-XYL synthase 5 | chr3:17089268-17091611 REVERSE LENGTH=341	-0.00307015	0.0203663	0.00493724	0.0221054	0.013224	-0.0107159	-0.0363575	0.00395592	0.0220737	-0.0117335	0.0117703	-0.0277856	-0.0225832	0.0152403	-0.0310821	-0.0167187	0.0065797	-0.0240681	-0.00563216
AT5G07440.2;AT5G07440.1;AT5G07440.3	>AT5G07440.2 | Symbols: GDH2 | glutamate dehydrogenase 2 | chr5:2356153-2358012 FORWARD LENGTH=411;>AT5G07440.1 | Symbols: GDH2 | glutamate dehydrogenase 2 | chr5:2356153-2358012 FORWARD LENGTH=411;>AT5G07440.3 | Symbols: GDH2 | glutamate dehydrogenase 2 |	-0.00351678	0.00656497	-0.067174	0.0171878	0.00633092	0.00682631	-0.0130367	0.0122286	-0.0154275	0.00366868	-0.00639562	-0.00942001	-0.0196371	-0.0138854	-0.000502175	-0.00340659	-0.00931815	0.00773789	0.00135023
AT2G27920.2;AT2G27920.1;AT2G27920.3	>AT2G27920.2 | Symbols: SCPL51 | serine carboxypeptidase-like 51 | chr2:11885777-11888605 REVERSE LENGTH=389;>AT2G27920.1 | Symbols: SCPL51 | serine carboxypeptidase-like 51 | chr2:11885777-11889043 REVERSE LENGTH=461;>AT2G27920.3 | Symbols: SCPL51 | serin	-0.00359228	0.0340277	0.00745964	-0.00480579	-0.00587816	-0.00704328	0.0115099	-0.0135003	-0.00350171	-0.0035252	0.00378575	-0.00160297	0.00761761	-0.00912971	-0.00791342	0.0133054	-0.0103894	-0.0177639	0.0272638
AT3G02230.1;AT3G08900.1;AT5G50750.1	>AT3G02230.1 | Symbols: RGP1, ATRGP1 | reversibly glycosylated polypeptide 1 | chr3:415463-417304 FORWARD LENGTH=357	-0.00371907	0.0309805	0.00363059	0.00478423	0.00768306	0.00310709	-0.0127212	0.0100255	-0.00829552	-0.00311528	0.00222431	-0.0087575	-0.00412054	-0.00915178	0.00682238	-0.0169692	0.0011546	-0.0113162	0.00466095
AT5G25220.2;AT5G25220.1;AT4G32040.1;AT1G62990.1;AT1G70510.1;AT1G23380.1;AT1G23380.2;AT1G62360.1;AT4G08150.1	>AT5G25220.2 | Symbols: KNAT3 | KNOTTED1-like homeobox gene 3 | chr5:8736208-8738087 FORWARD LENGTH=419;>AT5G25220.1 | Symbols: KNAT3 | KNOTTED1-like homeobox gene 3 | chr5:8736208-8738115 FORWARD LENGTH=431;>AT4G32040.1 | Symbols: KNAT5 | KNOTTED1-like ho	-0.00521178	0.0406178	-0.0428473	-0.0270787	0.0496643	-0.00251238	-0.0243494	-0.0822105	-0.07056	0.0136878	-0.073836	0.0128953	0.0114681	0.0361231	0.0191051	0.127213	-0.0688501	0.0219969	-0.149468
AT2G33730.1	>AT2G33730.1 | Symbols: | P-loop containing nucleoside triphosphate hydrolases superfamily protein | chr2:14265679-14267880 REVERSE LENGTH=733	-0.0052436	-0.0575033	0.00490819	-0.028157	-0.0244489	0.0170973	0.0441899	0.0118986	-0.0149281	0.00629735	-0.0108026	0.0199381	-0.0172495	-0.0916718	0.0218006	-0.0664982	0.0628075	0.0159221	-0.111842
AT2G15490.3;AT2G15490.1;AT2G15480.1;AT2G15480.2;AT2G15490.2	>AT2G15490.3 | Symbols: UGT73B4 | UDP-glycosyltransferase 73B4 | chr2:6761750-6763398 FORWARD LENGTH=481;>AT2G15490.1 | Symbols: UGT73B4 | UDP-glycosyltransferase 73B4 | chr2:6761750-6763398 FORWARD LENGTH=484;>AT2G15480.1 | Symbols: UGT73B5 | UDP-glucosyl	-0.00569176	0.0265706	0.00847018	0.036102	0.0228464	-0.00952821	-0.0315579	0.0690768	-0.0659717	0.0597958	-0.0972557	-0.021781	-0.0363525	0.039226	0.0973852	0.00323747	0.0625826	-0.0440119	-0.00237039
AT1G50570.2;AT1G50570.1	>AT1G50570.2 | Symbols: | Calcium-dependent lipid-binding (CaLB domain) family protein | chr1:18726400-18727566 REVERSE LENGTH=388;>AT1G50570.1 | Symbols: | Calcium-dependent lipid-binding (CaLB domain) family protein | chr1:18726400-18727566 REVERSE LEN	-0.00598529	-0.0294837	-0.0143509	-0.00892132	-0.00681153	-0.0190188	0.00751235	0.00265004	0.0199293	-0.0345183	0.0243039	0.00910666	0.016396	-0.0181017	0.0207699	0.0212511	-0.00859641	0.00718286	-0.01664
AT1G74230.1	>AT1G74230.1 | Symbols: GR-RBP5 | glycine-rich RNA-binding protein 5 | chr1:27915346-27916857 FORWARD LENGTH=289	-0.00605424	-0.0360345	-0.00374218	0.00803394	-0.00155517	-0.00600859	0.00164767	-0.028063	-0.00552334	0.00639329	0.0135115	0.00749753	0.010289	0.0356273	0.0130966	-0.0195706	0.0225467	0.00104374	-0.00754485
AT1G66850.1	>AT1G66850.1 | Symbols: | Bifunctional inhibitor/lipid-transfer protein/seed storage 2S albumin superfamily protein | chr1:24936985-24937293 FORWARD LENGTH=102	-0.00616778	0.012275	0.026217	0.01946	0.0431416	0.0210126	0.0257349	-0.0172869	-0.0150047	0.0281706	0.0168403	0.00818924	0.033438	0.0474953	0.0202345	0.021284	-0.0255599	0.010418	0.000742324
AT4G08780.1	>AT4G08780.1 | Symbols: | Peroxidase superfamily protein | chr4:5604153-5608202 FORWARD LENGTH=346	-0.00620717	0.0327096	-0.140658	0.014947	-0.0516947	0.0166294	0.0690681	-0.0627639	0.159374	0.0466322	0.00531187	0.0209047	0.0231317	0.010762	-0.0162696	-0.0375378	0.0109141	-0.0320399	0.0577874
AT4G36500.1;AT2G18210.1	>AT4G36500.1 | Symbols: | unknown protein;FUNCTIONS IN: molecular_function unknown;INVOLVED IN: biological_process unknown;LOCATED IN: mitochondrion;EXPRESSED IN: 22 plant structures;EXPRESSED DURING: 13 growth stages;BEST Arabidopsis thaliana prote	-0.00644563	0.0354732	-0.0354146	0.0990294	-0.00567783	0.0464728	0.0017227	0.0404509	-0.15789	0.0297857	0.0409689	0.0755438	0.019921	-0.0614646	-0.0424239	0.0690104	-0.000208449	-0.160914	0.0540791
AT2G34790.1;AT1G30760.1	>AT2G34790.1 | Symbols: MEE23, EDA28 | FAD-binding Berberine family protein | chr2:14673998-14677237 REVERSE LENGTH=532	-0.0064676	0.0677885	0.0177249	0.0288493	0.00347442	0.00987382	0.00136936	-0.0117744	0.0124399	-0.028452	-0.00762126	0.0214941	-0.0392906	-0.0409138	-0.00579655	0.025261	-0.0164774	-0.0400665	-0.0372308
AT4G24130.1	>AT4G24130.1 | Symbols: | Protein of unknown function, DUF538 | chr4:12527861-12528423 FORWARD LENGTH=157	-0.00648677	0.0391974	0.0444059	-0.0124597	-0.0352369	0.0158746	-0.00540974	0.0235119	0.0391622	0.0199301	-0.104109	-0.0183636	0.102427	-0.0478821	-0.0146496	0.0852869	0.0918794	0.0236548	0.00404516
AT3G15660.2;AT3G15660.1	>AT3G15660.2 | Symbols: ATGRX4, GRX4 | glutaredoxin 4 | chr3:5308134-5309383 REVERSE LENGTH=169;>AT3G15660.1 | Symbols: ATGRX4, GRX4 | glutaredoxin 4 | chr3:5308134-5309383 REVERSE LENGTH=169	-0.00658917	0.003449	0.0257254	0.0331244	-0.0251746	-0.0078731	-0.0126152	-0.00908146	-0.000464888	0.0215473	0.00978985	-0.000691413	-0.00799469	-0.00360388	-0.0160969	0.00438275	-0.0216169	0.00679318	0.00824902
AT3G51240.1;AT3G51240.2	>AT3G51240.1 | Symbols: F3H, TT6, F3H | flavanone 3-hydroxylase | chr3:19025409-19026658 FORWARD LENGTH=358;>AT3G51240.2 | Symbols: F3H | flavanone 3-hydroxylase | chr3:19025661-19026658 FORWARD LENGTH=274	-0.00661512	0.0374764	0.0428517	8.62562e-05	-0.00982729	-0.000569288	-0.0013503	0.00913324	0.017888	-0.0129444	-0.00745949	0.00282774	0.00333277	-0.013558	-0.0148907	-0.0221392	-0.024738	-0.000394475	-0.0105341
AT2G43680.3;AT2G43680.2;AT2G43680.1	>AT2G43680.3 | Symbols: IQD14 | IQ-domain 14 | chr2:18109302-18111587 FORWARD LENGTH=668;>AT2G43680.2 | Symbols: IQD14 | IQ-domain 14 | chr2:18109302-18111587 FORWARD LENGTH=668;>AT2G43680.1 | Symbols: IQD14 | IQ-domain 14 | chr2:18109302-18111587 FORWARD	-0.00687446	-0.0212553	0.0172379	-0.0327396	0.0283499	0.0772192	0.0860236	0.0055845	0.0652247	-0.118981	0.000647031	-0.029848	0.0198215	-0.0609102	0.0524631	0.0215365	0.0117463	-0.0137523	-0.00786536
AT5G61130.1	>AT5G61130.1 | Symbols: PDCB1 | plasmodesmata callose-binding protein 1 | chr5:24587438-24589369 REVERSE LENGTH=201	-0.00721389	-0.0276727	-0.0197422	-0.0259326	-0.0126344	-0.010478	-0.0247584	-0.0165539	-0.0700948	0.0278928	0.0610137	-0.0193968	0.00992815	-0.0156067	0.0662882	-0.0383455	0.0475889	-0.0206198	-0.0699075
AT4G29210.2;AT4G29210.1	>AT4G29210.2 | Symbols: GGT4 | gamma-glutamyl transpeptidase 4 | chr4:14400990-14402752 FORWARD LENGTH=512;>AT4G29210.1 | Symbols: GGT3, GGT4 | gamma-glutamyl transpeptidase 4 | chr4:14400990-14403319 FORWARD LENGTH=637	-0.00756882	0.0224998	-0.00266306	-0.00922944	-0.00850572	0.00209034	0.0113436	-0.0145832	-0.000132737	0.00507607	0.0177777	-0.013961	0.0108854	0.0114812	-0.00357464	-0.00212593	-0.0120407	0.00684176	-0.0268725
AT5G62390.1	>AT5G62390.1 | Symbols: ATBAG7, BAG7 | BCL-2-associated athanogene 7 | chr5:25052377-25054170 REVERSE LENGTH=446	-0.00773823	-0.0294114	-0.0193525	0.0248028	-0.0127469	-0.00233125	0.0228855	-0.0150941	-0.0144555	0.0100607	0.016792	-0.00449793	0.00558301	-0.0103765	0.0438031	-0.00553421	-0.00326312	-0.0161376	-0.0250716
AT1G78380.1;AT1G78320.1	>AT1G78380.1 | Symbols: ATGSTU19, GST8, GSTU19 | glutathione S-transferase TAU 19 | chr1:29486659-29487819 REVERSE LENGTH=219	-0.007771	0.0181824	-0.0340586	-0.00239596	0.0346879	0.0238612	0.00317656	-0.0251667	0.082245	0.0190359	0.00127904	-0.00252524	-0.0150521	-0.0031526	-0.0197962	-0.0251877	0.00112044	-0.0193082	0.00654331
AT4G25630.1	>AT4G25630.1 | Symbols: FIB2, ATFIB2 | fibrillarin 2 | chr4:13074239-13076205 FORWARD LENGTH=320	-0.00818833	0.00960917	0.0226271	-0.00428425	-0.00979833	-0.00598972	-0.0113898	0.033307	-0.0527527	-0.00184015	-0.0118772	0.00288302	-0.0394564	0.0264573	0.0343401	0.0124991	0.0185175	-0.00352803	0.00427211
AT3G53980.2;AT3G53980.1	>AT3G53980.2 | Symbols: | Bifunctional inhibitor/lipid-transfer protein/seed storage 2S albumin superfamily protein | chr3:19987760-19988203 REVERSE LENGTH=114;>AT3G53980.1 | Symbols: | Bifunctional inhibitor/lipid-transfer protein/seed storage 2S albumi	-0.00823178	0.027119	0.036311	0.0341523	-0.00858025	0.00180843	0.00849875	0.0141902	-0.0185264	0.0221459	-0.000965021	0.00943185	0.0327892	-0.00595125	0.0649252	-0.0401273	-0.127025	-0.0268352	-0.0417408
AT3G27380.2;AT3G27380.1	>AT3G27380.2 | Symbols: SDH2-1 | succinate dehydrogenase 2-1 | chr3:10131209-10132673 REVERSE LENGTH=279;>AT3G27380.1 | Symbols: SDH2-1 | succinate dehydrogenase 2-1 | chr3:10131209-10132673 REVERSE LENGTH=279	-0.00823341	0.0153211	0.0155535	0.0205731	-0.00952815	-0.00715595	-0.0112939	0.00598613	0.00304179	-0.0116312	0.0117126	0.0102741	0.0110437	0.00391638	0.0144056	-0.0146033	-0.00884604	0.00896686	-0.0318955
AT4G39090.1	>AT4G39090.1 | Symbols: RD19, RD19A | Papain family cysteine protease | chr4:18215826-18217326 REVERSE LENGTH=368	-0.00832745	0.0235892	0.00415546	-0.00809563	-0.00828509	0.0121351	0.0125026	-0.00971587	0.000320656	0.00368064	0.00686721	0.0115159	0.00650395	0.00991502	0.00363926	-0.00631408	0.00543083	0.0045612	-0.00639452
AT4G13560.1	>AT4G13560.1 | Symbols: UNE15 | Late embryogenesis abundant protein (LEA) family protein | chr4:7879764-7880311 REVERSE LENGTH=109	-0.00850374	0.0558773	0.0372026	-0.01496	0.0247635	-0.0264108	0.00529525	-0.0272351	-0.0393149	0.0150032	-0.0014574	0.009162	0.00796572	-0.00804456	-0.0270447	0.00653604	-0.019454	0.000345721	-0.0144641
AT4G13340.1	>AT4G13340.1 | Symbols: | Leucine-rich repeat (LRR) family protein | chr4:7758610-7760892 FORWARD LENGTH=760	-0.00872522	0.0106206	-0.0333944	0.014272	0.00305783	-0.00439487	0.0151464	-0.000510374	0.00120285	-0.0117767	-0.00257046	0.0061536	0.019111	0.0236587	0.00692452	-0.00649751	0.017934	-0.0120077	0.0176982
AT4G10000.2;AT4G10000.1	>AT4G10000.2 | Symbols: | Thioredoxin family protein | chr4:6260707-6263053 REVERSE LENGTH=333;>AT4G10000.1 | Symbols: | Thioredoxin family protein | chr4:6260707-6263053 REVERSE LENGTH=333	-0.00876288	-0.023733	0.0031044	-0.0178498	0.00467594	-0.0144037	-0.0477346	0.0122702	0.00429105	-0.0127446	-0.0171098	0.0149832	-0.0113618	0.0437174	-0.0159438	0.000284634	-0.0199572	0.00376261	-0.0174005
AT1G33520.1	>AT1G33520.1 | Symbols: MOS2 | D111/G-patch domain-containing protein | chr1:12157488-12158876 REVERSE LENGTH=462	-0.00887054	-0.0119555	0.00522089	-0.0060798	0.00441236	0.0080825	-0.00182031	0.000135573	0.00123634	0.0162781	0.027856	0.00231606	0.00766273	-0.00226172	0.0144786	-0.00237267	-0.00529617	-0.0477134	0.0124257
AT3G26740.1	>AT3G26740.1 | Symbols: CCL | CCR-like | chr3:9827868-9828461 FORWARD LENGTH=141	-0.00897446	-0.022212	0.00284203	0.000602827	-0.00724578	-0.0208621	0.00714739	0.0107095	0.0140138	0.00569849	-0.00904598	-0.0142692	-0.00785844	0.0133684	-0.00538331	0.0216041	-0.01185	-0.00299109	-0.0241555
AT3G51600.1	>AT3G51600.1 | Symbols: LTP5 | lipid transfer protein 5 | chr3:19138661-19139124 REVERSE LENGTH=118	-0.0093288	-0.0706444	0.106304	0.125957	0.167521	0.143459	-0.0524506	-0.0629209	0.0516973	-0.00951668	0.129932	-0.0280034	-0.162111	0.0202605	0.038436	0.0654639	0.0908013	0.154913	0.0454501
AT5G18670.1	>AT5G18670.1 | Symbols: BMY3, BAM9 | beta-amylase 3 | chr5:6226138-6227999 FORWARD LENGTH=536	-0.00934762	0.0183842	0.0015465	-0.00634719	0.0196614	0.00894809	-0.00389988	0.0255969	0.000459849	-0.0125705	0.00773438	-0.0155682	0.0139734	-0.0134211	-0.0174868	-0.00583585	0.0227333	-0.00155748	-0.0188589
AT1G54460.1	>AT1G54460.1 | Symbols: | TPX2 (targeting protein for Xklp2) protein family | chr1:20340907-20342900 REVERSE LENGTH=338	-0.00941297	0.00696512	-0.0269829	-0.0217989	0.0182224	0.0522286	0.0573042	0.0404044	-0.013588	-0.00703799	0.0222483	0.00108134	0.0240936	0.0169484	0.0177571	0.0204783	-0.0396148	-0.0297505	-0.0507794
AT4G25050.1;AT4G25050.2	>AT4G25050.1 | Symbols: ACP4 | acyl carrier protein 4 | chr4:12870178-12871024 FORWARD LENGTH=137;>AT4G25050.2 | Symbols: ACP4 | acyl carrier protein 4 | chr4:12870178-12871024 FORWARD LENGTH=149	-0.00957687	0.0225144	0.00909649	-0.0348032	0.0229776	-0.00121737	0.0179683	-0.00137838	-0.00277203	-0.0352467	-0.00778749	-0.000749744	-0.021066	-0.0260553	-0.0182699	0.0153639	-0.0183906	0.020306	0.000216712
AT5G03040.3;AT5G03040.2;AT5G03040.1	>AT5G03040.3 | Symbols: iqd2 | IQ-domain 2 | chr5:710380-712406 REVERSE LENGTH=461;>AT5G03040.2 | Symbols: iqd2 | IQ-domain 2 | chr5:710380-712406 REVERSE LENGTH=461;>AT5G03040.1 | Symbols: iqd2 | IQ-domain 2 | chr5:710380-712406 REVERSE LENGTH=461	-0.00963325	-0.0017151	-0.00513564	0.00861644	-0.0451952	0.0162431	0.0143752	0.0177932	-0.00968675	-0.0315652	0.0383042	-0.00807862	-0.0134428	0.0162005	0.00836938	0.0378785	-0.00230296	-0.0180281	-0.0285511
AT2G29450.1;AT2G29490.1;AT2G29480.1	>AT2G29450.1 | Symbols: ATGSTU5, ATGSTU1, AT103-1A, GSTU5 | glutathione S-transferase tau 5 | chr2:12624774-12625566 REVERSE LENGTH=224	-0.00963864	0.0245606	0.0014683	-0.0162257	0.0457514	0.0235436	-0.00485585	0.0230607	-0.0269699	-0.0379057	-0.00129455	0.0184667	-0.0392966	0.0169934	-0.0209453	3.72884e-05	0.0282607	0.0117606	0.00292215
AT2G21530.1	>AT2G21530.1 | Symbols: | SMAD/FHA domain-containing protein | chr2:9219372-9220464 FORWARD LENGTH=209	-0.00985118	-0.0089475	0.0184685	-0.00926923	-0.00249822	0.00134374	-0.0027708	0.00595431	-0.00753677	0.0205516	-0.0133212	0.00756036	0.00969832	0.00746222	-0.0111166	0.00788106	-0.0115684	-0.000485905	-0.0161004
AT1G30230.1;AT1G30230.2	>AT1G30230.1 | Symbols: | Glutathione S-transferase, C-terminal-like;Translation elongation factor EF1B/ribosomal protein S6 | chr1:10639286-10640515 FORWARD LENGTH=231;>AT1G30230.2 | Symbols: | Glutathione S-transferase, C-terminal-like;Translation elo	-0.00991958	-0.041573	0.0104544	0.0278169	0.0274425	0.00775403	-0.00568029	-0.0386509	-0.0127247	-0.0298839	0.0323044	0.0271132	0.0255946	-0.0114409	-0.0385803	-0.00923668	0.0347405	0.00859657	-0.0135477
AT1G74020.1;AT1G74010.1	>AT1G74020.1 | Symbols: SS2 | strictosidine synthase 2 | chr1:27835289-27837277 REVERSE LENGTH=335	-0.00995821	0.0215158	-0.042233	0.00935502	-0.00361532	-0.00526512	0.00542951	7.89821e-07	0.00563234	-0.00242463	-0.00361138	-0.0135419	0.0271165	-0.00953504	0.00301919	-0.00456478	-0.0160563	0.0223821	-0.0143527
AT1G20630.1	>AT1G20630.1 | Symbols: CAT1 | catalase 1 | chr1:7146812-7149609 FORWARD LENGTH=492	-0.0100631	0.0276272	0.00214639	0.0101188	-0.0125617	0.00604453	0.00774903	0.00303744	-0.0165945	-0.0018467	-0.00280828	0.00306257	-0.00310154	-0.00420488	-0.00221602	0.000601988	-0.00532853	0.00621134	-0.00290173
AT2G27710.3;AT2G27710.2;AT2G27710.1;AT2G27710.4	>AT2G27710.3 | Symbols: | 60S acidic ribosomal protein family | chr2:11816929-11817670 FORWARD LENGTH=115;>AT2G27710.2 | Symbols: | 60S acidic ribosomal protein family | chr2:11816929-11817670 FORWARD LENGTH=115;>AT2G27710.1 | Symbols: | 60S acidic ribo	-0.0101794	-0.0455776	0.00783081	0.0352931	0.0202513	-0.00297853	0.00924519	0.00345069	-0.021704	-0.00700532	-0.00667547	0.0147954	0.0141499	-0.0127386	-0.00156181	-0.01633	0.0312947	0.000176616	-0.00526075
AT2G41500.1	>AT2G41500.1 | Symbols: LIS, EMB2776 | WD-40 repeat family protein / small nuclear ribonucleoprotein Prp4p-related | chr2:17304319-17306855 REVERSE LENGTH=554	-0.0104982	-0.0361843	-0.0217856	-0.0250835	0.00448118	-0.0214337	-0.0178107	-0.0976513	0.0209944	0.0394455	-0.0278324	0.0583357	0.146183	-0.0712765	-0.00311735	-0.0182171	0.0362022	0.0383214	-0.00973906
AT3G55430.1	>AT3G55430.1 | Symbols: | O-Glycosyl hydrolases family 17 protein | chr3:20549806-20552004 REVERSE LENGTH=449	-0.0105541	0.0388171	-0.0444501	0.0251715	-0.0721231	0.0716758	-0.0134603	0.0338958	-0.0591705	0.00829719	0.00313802	-0.0519487	-0.0506126	0.0104421	-0.0497796	0.0249008	0.0132662	0.0836748	-0.0511181
AT4G23650.1	>AT4G23650.1 | Symbols: CDPK6, CPK3 | calcium-dependent protein kinase 6 | chr4:12324967-12327415 REVERSE LENGTH=529	-0.0106631	-0.00816263	-0.022946	-0.0047305	-0.000100738	0.00633148	-0.014235	0.00879054	-0.00960053	0.0118705	-0.0248674	0.00592955	-0.0113901	-0.00169196	0.0226557	0.00577201	-0.000291593	-0.0021829	-0.0230359
AT4G33865.1;AT3G44010.1;AT3G43980.1	>AT4G33865.1 | Symbols: | Ribosomal protein S14p/S29e family protein | chr4:16233395-16234114 REVERSE LENGTH=56;>AT3G44010.1 | Symbols: | Ribosomal protein S14p/S29e family protein | chr3:15800175-15801132 REVERSE LENGTH=56;>AT3G43980.1 | Symbols: | Rib	-0.0107664	-0.00832751	0.0350678	0.0401512	-0.0208839	0.0156674	0.0390966	0.0150653	-0.0173365	0.00402306	-0.00356007	0.0300116	0.0131369	0.0366728	0.00188424	0.0113291	0.0210848	0.00705005	-0.00160041
AT5G01600.1	>AT5G01600.1 | Symbols: ATFER1, FER1 | ferretin 1 | chr5:228149-229594 REVERSE LENGTH=255	-0.0108629	0.0247149	-0.00568165	-0.00349754	0.0105116	0.00744754	0.0143915	0.000723847	-0.00303822	-0.0328823	0.00506826	0.0239098	-0.00169749	-0.0309192	-0.0310529	0.015863	0.00151643	0.0412592	0.0112336
AT2G29570.1	>AT2G29570.1 | Symbols: PCNA2, ATPCNA2 | proliferating cell nuclear antigen 2 | chr2:12650139-12651598 REVERSE LENGTH=264	-0.010899	-0.00951315	-0.00870022	-0.0190494	-0.00451455	-0.0191709	0.0167305	0.00560242	0.000257764	-0.0313607	0.00395625	-0.0118858	-0.0280334	-0.0349598	-0.0217006	-0.00408776	-0.0133847	0.00319685	-0.0148865
AT1G32360.1	>AT1G32360.1 | Symbols: | Zinc finger (CCCH-type) family protein | chr1:11673325-11675162 FORWARD LENGTH=384	-0.0109067	0.00695248	-0.0145639	-0.0312089	-0.0039619	0.0268117	0.028796	-0.0355093	-0.0416083	-0.0146847	-0.0485595	-0.0529698	0.00792278	0.0230633	-0.0122694	-0.0213967	0.0146274	-0.0194701	0.00237182
AT4G34700.1	>AT4G34700.1 | Symbols: CIB22, AtCIB22 | LYR family of Fe/S cluster biogenesis protein | chr4:16556874-16558362 FORWARD LENGTH=117	-0.0109267	0.0286127	-0.00228434	-0.0132462	0.00513882	-0.0311608	-0.0193808	-0.00829734	0.0219125	-0.0282563	-0.0145062	-0.00623646	-0.0212344	0.042225	0.00815808	0.00859006	0.0135307	-0.042362	0.0265012
AT3G58510.3;AT3G58510.2;AT3G58510.1	>AT3G58510.3 | Symbols: | DEA(D/H)-box RNA helicase family protein | chr3:21640608-21643464 FORWARD LENGTH=612;>AT3G58510.2 | Symbols: | DEA(D/H)-box RNA helicase family protein | chr3:21640608-21643464 FORWARD LENGTH=612;>AT3G58510.1 | Symbols: | DEA(D	-0.0109428	-0.0078555	-0.0163816	-0.0096187	0.00933593	0.00740868	-0.0021228	0.000957128	0.00103635	0.0100599	-0.0124149	0.00283929	-0.00297046	-0.000904041	-0.00456336	0.00802968	0.00328318	-0.0153297	0.0148031
AT5G02160.1	>AT5G02160.1 | Symbols: | unknown protein;FUNCTIONS IN: molecular_function unknown;INVOLVED IN: biological_process unknown;LOCATED IN: chloroplast thylakoid membrane;EXPRESSED IN: 23 plant structures;EXPRESSED DURING: 13 growth stages;Has 121 Blast	-0.0109724	-0.0232166	0.0305232	-0.00991339	0.000172402	-0.0370636	-0.0189595	-0.0198696	0.0348309	-0.0246328	-0.00977834	0.0388306	0.0278271	0.0263035	-0.00309076	0.030946	0.0528737	-0.00705873	-0.0331538
AT1G26380.1;AT1G26390.1	>AT1G26380.1 | Symbols: | FAD-binding Berberine family protein | chr1:9126901-9128508 REVERSE LENGTH=535;>AT1G26390.1 | Symbols: | FAD-binding Berberine family protein | chr1:9130164-9131756 REVERSE LENGTH=530	-0.0110227	-0.0114315	0.0155636	-0.00690847	-0.0351961	-0.00543534	0.0437404	-0.0387439	-0.0466307	0.103326	-0.177047	-0.00137461	0.092715	-0.112378	0.108878	-0.0152	0.0553327	0.0121483	-0.0337252
AT1G33980.1;AT1G33980.2	>AT1G33980.1 | Symbols: ATUPF3, UPF3 | Smg-4/UPF3 family protein | chr1:12351719-12354401 FORWARD LENGTH=482;>AT1G33980.2 | Symbols: ATUPF3, UPF3 | Smg-4/UPF3 family protein | chr1:12351719-12354401 FORWARD LENGTH=484	-0.0110648	-0.002568	0.00216805	-0.0272518	-0.0266833	0.02313	0.019332	-0.0126027	-0.00754424	-0.00643265	0.017167	0.0160626	0.0159528	-0.000206954	0.0262247	-0.00733739	0.00571583	0.00624256	-0.00560895
AT5G04200.1	>AT5G04200.1 | Symbols: AtMC9, MC9 | metacaspase 9 | chr5:1153893-1154870 FORWARD LENGTH=325	-0.0111275	0.0334725	0.00908636	-0.00920504	0.00381924	0.020988	0.0114381	-0.00209056	-0.00430724	0.0131448	0.00523341	0.0323101	-0.0143983	0.0113941	-0.0240839	-0.00962406	-0.065844	-0.0177907	0.0294813
AT3G12640.1	>AT3G12640.1 | Symbols: | RNA binding (RRM/RBD/RNP motifs) family protein | chr3:4014455-4017675 FORWARD LENGTH=638	-0.0113178	0.00853341	-0.00765118	-0.0206153	-0.0121221	0.0193628	0.00849275	-0.00569845	0.0121175	-0.0133319	0.0140964	-0.029943	-0.0143116	0.0306957	-0.000115027	-0.00656143	-0.0253725	0.0175834	0.0104906
AT4G23680.1;AT1G14940.2;AT1G14940.1	>AT4G23680.1 | Symbols: | Polyketide cyclase/dehydrase and lipid transport superfamily protein | chr4:12336416-12337417 REVERSE LENGTH=151	-0.0114313	0.0242724	0.022729	0.00669313	-0.00315364	-0.000642891	0.022618	-0.0101579	-0.00403738	-0.00413981	-0.0107795	-0.00301807	0.00190952	0.011405	-0.0267562	0.00826565	-0.0223982	-0.0132427	0.0050099
AT4G26000.1	>AT4G26000.1 | Symbols: PEP | RNA-binding KH domain-containing protein | chr4:13197280-13199539 FORWARD LENGTH=495	-0.0118415	-0.000910805	-0.0137461	-0.0258232	-0.00295787	-0.00213056	0.00873194	0.0106726	-0.00962856	0.00624191	-0.0139555	-0.00858242	0.00544869	0.0158129	0.00849584	0.0236413	0.0131962	-0.0267304	-0.0111143
AT1G08830.2;AT1G08830.1	>AT1G08830.2 | Symbols: CSD1 | copper/zinc superoxide dismutase 1 | chr1:2827700-2829053 FORWARD LENGTH=152;>AT1G08830.1 | Symbols: CSD1 | copper/zinc superoxide dismutase 1 | chr1:2827700-2829053 FORWARD LENGTH=152	-0.0118871	0.0126334	-0.00690526	-0.000396478	-0.00983763	0.00306179	0.00383924	-0.00738859	-0.0104302	-0.0127625	0.0025989	0.00825865	0.00367694	-0.0204643	0.00781199	0.00568483	-0.0087333	0.0074364	-0.00279123
AT5G57655.2;AT5G57655.1	>AT5G57655.2 | Symbols: | xylose isomerase family protein | chr5:23347030-23349805 FORWARD LENGTH=477;>AT5G57655.1 | Symbols: | xylose isomerase family protein | chr5:23347030-23348720 FORWARD LENGTH=287	-0.0119846	0.000506296	-0.0314234	0.00831465	0.00277844	-0.000113083	-0.00274345	0.0184389	-0.0260719	0.00542756	0.0106156	-0.00338124	-0.0190279	0.00883059	-0.000629101	-0.00593142	0.0113269	-0.0056252	-0.00729909
AT3G07850.1	>AT3G07850.1 | Symbols: | Pectin lyase-like superfamily protein | chr3:2505813-2507438 REVERSE LENGTH=444	-0.0120318	0.0769545	0.0193356	0.0139059	0.0262422	0.00807672	0.0161552	-0.0150787	-0.00608361	0.00453439	0.00680727	0.00914628	0.0269157	0.000652095	0.00751796	0.0171616	-0.0121656	-0.0167825	-0.0202928
AT4G30210.2;AT4G30210.1	>AT4G30210.2 | Symbols: ATR2, AR2 | P450 reductase 2 | chr4:14796900-14800578 FORWARD LENGTH=711;>AT4G30210.1 | Symbols: ATR2, AR2 | P450 reductase 2 | chr4:14796900-14800578 FORWARD LENGTH=712	-0.0121134	0.0387516	-0.0142654	-0.033768	0.0220215	-0.0422026	0.0103116	0.0644635	-0.0619808	-0.0479641	-0.0111684	-0.120613	-0.0103326	0.0291958	0.0239557	-0.0316256	0.0223038	-0.0255786	-0.0249252
AT3G20970.1;AT3G20970.2	>AT3G20970.1 | Symbols: NFU4, ATNFU2 | NFU domain protein 4 | chr3:7348277-7350069 FORWARD LENGTH=283;>AT3G20970.2 | Symbols: NFU4, ATNFU2 | NFU domain protein 4 | chr3:7348277-7349627 FORWARD LENGTH=222	-0.0122135	-0.0393716	0.0152336	0.0415675	0.0137299	0.00427329	-0.00409177	-0.0393336	-0.0160719	-0.0175876	0.0117097	0.0116544	0.0298577	-0.0150268	-0.0314047	-0.0271411	0.0270279	0.0168318	-0.00836011
AT4G09750.1	>AT4G09750.1 | Symbols: | NAD(P)-binding Rossmann-fold superfamily protein | chr4:6146770-6148698 FORWARD LENGTH=322	-0.0122177	0.029468	0.00673997	0.0062138	0.006102	0.0254767	0.0112875	0.00663684	0.0223372	-0.0131974	0.0204529	0.00457492	0.00756219	0.0109154	0.0119386	-0.0107171	-0.00913029	-0.00113508	-0.000268141
AT1G04750.2;AT1G04750.1;AT2G33120.1;AT2G33120.2;AT2G33120.3;AT1G04760.1;AT2G32670.1	>AT1G04750.2 | Symbols: VAMP7B, VAMP721, ATVAMP721, AT VAMP7B | vesicle-associated membrane protein 721 | chr1:1331857-1333426 REVERSE LENGTH=181;>AT1G04750.1 | Symbols: VAMP7B, VAMP721, ATVAMP721, AT VAMP7B | vesicle-associated membrane protein 721 | chr1	-0.0122348	0.0063049	-0.0193721	0.0133397	-0.0089687	-0.00359152	-0.0171891	0.0260649	-0.0084615	0.0163415	0.015261	-0.0184843	-0.0127805	0.00255862	-0.00779782	-0.0083588	0.00420333	0.0366158	-0.00753054
AT5G03160.1	>AT5G03160.1 | Symbols: ATP58IPK, P58IPK | homolog of mamallian P58IPK | chr5:750286-752671 FORWARD LENGTH=482	-0.0124162	0.00481091	0.00808561	0.00833406	0.015836	-0.013155	0.0140147	0.0321088	-0.016677	-0.00289272	0.0199694	0.00198699	-0.00824256	-0.0224496	0.00863284	-0.015026	0.0127124	0.0147355	-0.00829482
AT1G13440.1;AT1G13440.2	>AT1G13440.1 | Symbols: GAPC-2, GAPC2 | glyceraldehyde-3-phosphate dehydrogenase C2 | chr1:4608465-4610494 REVERSE LENGTH=338;>AT1G13440.2 | Symbols: GAPC-2, GAPC2 | glyceraldehyde-3-phosphate dehydrogenase C2 | chr1:4608465-4610494 REVERSE LENGTH=310	-0.0124573	-0.00870087	-0.0145308	-0.00135385	0.0271827	-0.00609427	-0.0170038	0.0114537	0.00898941	-0.00663475	-0.0200271	0.0173831	-0.0145718	0.00526047	0.020445	0.027432	-0.00214695	-0.0323839	-0.00637426
AT3G07090.1	>AT3G07090.1 | Symbols: | PPPDE putative thiol peptidase family protein | chr3:2243153-2244476 REVERSE LENGTH=265	-0.0124821	0.0164104	0.0354636	-0.00637842	-0.00380457	0.00237402	0.000452795	0.0117357	-0.0395509	-0.0206013	0.00805641	-0.0141476	-0.00327932	0.000506903	0.00249439	-0.0509288	-0.00121565	-0.0311233	0.0146196
AT1G22840.1;AT1G22840.2	>AT1G22840.1 | Symbols: CYTC-1, ATCYTC-A | CYTOCHROME C-1 | chr1:8079384-8080286 FORWARD LENGTH=114;>AT1G22840.2 | Symbols: CYTC-1, ATCYTC-A | CYTOCHROME C-1 | chr1:8079384-8080246 FORWARD LENGTH=102	-0.0126136	0.00489276	0.0182496	0.026895	-0.011534	-0.0054537	-0.0124512	-0.0163224	0.000236156	0.00671098	0.00132231	-0.00672686	-0.00898071	0.00907627	-0.00693526	0.00578568	-0.02991	0.00244317	0.0172185
AT1G01100.4;AT1G01100.2;AT1G01100.1;AT1G01100.3	>AT1G01100.4 | Symbols: | 60S acidic ribosomal protein family | chr1:50284-50954 REVERSE LENGTH=112;>AT1G01100.2 | Symbols: | 60S acidic ribosomal protein family | chr1:50284-50954 REVERSE LENGTH=112;>AT1G01100.1 | Symbols: | 60S acidic ribosomal protei	-0.012649	0.0253912	0.016715	-0.0225862	0.0276162	-0.00502941	0.00485539	-0.00332562	-0.0123334	-0.0176792	0.00359439	0.0186149	-0.0267019	-0.0118692	-0.0193286	0.00940226	-0.00908138	-0.0141366	0.0168712
AT3G26400.1	>AT3G26400.1 | Symbols: EIF4B1 | eukaryotic translation initiation factor 4B1 | chr3:9666616-9669081 FORWARD LENGTH=532	-0.0126624	-0.00434498	0.00336959	-0.026245	-0.00336331	-0.000199236	0.0113731	-0.00423447	0.000995409	-0.0119182	-0.0107771	0.00598986	0.0106117	0.00696203	-0.013504	-0.00557165	0.0152155	-0.0181208	-0.00316438
AT4G01370.1;AT5G10530.1;AT5G06740.1;AT5G59270.1;AT4G02410.1;AT5G65600.1;AT2G37710.1;AT3G53810.1;AT5G55830.1;AT5G01540.1;AT5G01550.1;AT5G01560.1;AT3G08870.1;AT5G03140.1;AT3G53380.1;AT2G32800.1	>AT4G01370.1 | Symbols: ATMPK4, MPK4 | MAP kinase 4 | chr4:567219-568889 FORWARD LENGTH=376	-0.0128116	-0.0082641	-0.0143665	0.00317373	0.00337244	0.00445304	-0.00554871	0.00745958	0.0121957	-0.0082382	-0.0153418	-0.0046894	0.00663121	0.0102329	0.00207517	0.00702822	0.000684128	-0.01012	-0.00298475
AT5G14170.1	>AT5G14170.1 | Symbols: CHC1 | SWIB/MDM2 domain superfamily protein | chr5:4568696-4570444 REVERSE LENGTH=534	-0.0128341	0.00264675	0.0012539	-0.0255196	0.013013	0.0137195	-0.00484966	-0.0274816	0.00488707	-0.0136437	0.00641055	-0.0114127	-0.0157622	0.00522593	0.0106888	0.00944277	0.0171902	0.000694754	-0.0150804
AT1G29140.1	>AT1G29140.1 | Symbols: | Pollen Ole e 1 allergen and extensin family protein | chr1:10179029-10179811 FORWARD LENGTH=171	-0.0128344	0.0840133	0.0436195	0.0417903	0.0481605	0.019991	0.0389269	-0.0368537	-0.0109118	-0.0371317	0.0208168	0.0106932	0.0234612	-0.0357029	-0.0217879	0.0497528	-0.00617885	-0.0146174	-0.0345388
AT2G01650.1	>AT2G01650.1 | Symbols: PUX2 | plant UBX domain-containing protein 2 | chr2:284851-286394 REVERSE LENGTH=458	-0.0128959	-0.0124287	-0.010558	-0.0135044	-0.0114561	0.0101782	-0.000597136	0.0137761	0.0150141	-0.017251	-0.0104832	0.0043172	0.00650616	0.0289417	-0.00836842	0.00494224	0.014367	-0.0175281	-0.0163931
AT4G26650.1;AT4G26650.2	>AT4G26650.1 | Symbols: | RNA-binding (RRM/RBD/RNP motifs) family protein | chr4:13445552-13447592 FORWARD LENGTH=455;>AT4G26650.2 | Symbols: | RNA-binding (RRM/RBD/RNP motifs) family protein | chr4:13445265-13447592 FORWARD LENGTH=452	-0.0129126	0.0101593	0.0044466	-0.0287198	-0.00531699	0.0139137	0.015721	0.00233473	-0.00510234	0.00642006	0.00392038	0.0147742	0.00189779	0.0302594	0.0358724	0.0175132	0.0322729	-0.0250305	-0.00603926
AT2G19520.1	>AT2G19520.1 | Symbols: FVE, ACG1, MSI4, NFC4, NFC04, ATMSI4 | Transducin family protein / WD-40 repeat family protein | chr2:8456006-8459235 FORWARD LENGTH=507	-0.0129294	-0.00344761	0.00303503	-0.0241593	-0.00471774	0.00112924	0.0170029	0.00452312	0.00432918	-0.00333217	0.00134299	0.00104529	0.00339833	0.0171151	-0.00120795	0.00535345	0.00481302	-0.00602901	-0.012044
AT1G71260.1	>AT1G71260.1 | Symbols: ATWHY2, WHY2 | WHIRLY 2 | chr1:26861849-26863391 REVERSE LENGTH=238	-0.0129488	0.00499014	-0.00251591	0.000700988	-0.0452859	0.0117572	-0.00408761	0.0079607	0.00587114	-0.0292385	0.0298232	0.0152873	-0.0123803	-0.00170629	0.00905621	0.00859284	0.000401867	-0.00347542	-0.00897858
AT1G07750.1	>AT1G07750.1 | Symbols: | RmlC-like cupins superfamily protein | chr1:2404300-2405863 REVERSE LENGTH=356	-0.0129728	0.0255864	-0.00133779	-0.00404308	-0.00770445	0.00912158	0.00386433	-0.00425028	-0.00637774	0.00642239	0.0106461	-0.00650857	-0.00153532	-0.000907319	0.0111255	0.00495261	0.0133473	0.00657205	0.000614016
AT2G45140.1	>AT2G45140.1 | Symbols: PVA12 | plant VAP homolog 12 | chr2:18611029-18612971 FORWARD LENGTH=239	-0.013073	-0.00140311	-0.00856656	-0.000652496	-0.0123734	-0.0285792	-0.00102456	-0.0127691	-0.0349415	0.0200609	0.012935	-0.013273	0.0114692	0.0119445	0.00844923	0.0231678	0.0148476	-0.0201159	-0.0183678
AT3G16480.1	>AT3G16480.1 | Symbols: MPPalpha | mitochondrial processing peptidase alpha subunit | chr3:5599906-5602716 FORWARD LENGTH=499	-0.0131332	0.00848999	-0.0171966	0.00338324	0.00508492	-0.00722963	0.020409	-0.0061139	-0.00344467	0.011701	0.0236874	-0.010479	0.0427164	0.030452	0.0256461	0.0187424	0.0255439	0.0811301	0.0212344
AT3G53460.3;AT3G53460.2;AT3G53460.1;AT3G53460.4	>AT3G53460.3 | Symbols: CP29 | chloroplast RNA-binding protein 29 | chr3:19819738-19821423 REVERSE LENGTH=342;>AT3G53460.2 | Symbols: CP29 | chloroplast RNA-binding protein 29 | chr3:19819738-19821423 REVERSE LENGTH=342;>AT3G53460.1 | Symbols: CP29 | chlor	-0.0131415	-0.0116165	0.0101285	-0.0363468	-0.00807854	0.000259869	0.0149321	0.00799287	-0.0166872	-0.0138531	0.0054941	0.0085659	-0.00982824	0.00505432	0.0239686	-0.00762694	0.0196204	-0.00707971	-0.0134843
AT2G27720.1;AT2G27720.3;AT2G27720.2	>AT2G27720.1 | Symbols: | 60S acidic ribosomal protein family | chr2:11818696-11819370 FORWARD LENGTH=115;>AT2G27720.3 | Symbols: | 60S acidic ribosomal protein family | chr2:11818696-11819370 FORWARD LENGTH=127;>AT2G27720.2 | Symbols: | 60S acidic ribo	-0.0131442	-0.0426015	0.011937	0.0393939	0.0123712	0.0113757	0.00571111	-0.0133406	-0.0060921	-0.0159598	-0.0040909	0.00327584	0.00581967	-0.0192653	-0.0184573	-0.015787	0.0255006	0.00502733	0.00396444
AT3G09440.2;AT3G09440.1	>AT3G09440.2 | Symbols: | Heat shock protein 70 (Hsp 70) family protein | chr3:2903434-2905632 REVERSE LENGTH=649;>AT3G09440.1 | Symbols: | Heat shock protein 70 (Hsp 70) family protein | chr3:2903434-2905632 REVERSE LENGTH=649	-0.0132408	-0.0169005	0.00121821	-0.00870629	-0.00348973	0.00450637	0.00133426	-0.00889661	-0.00473023	0.0168655	-0.00559388	0.00341706	0.0076698	0.0157848	0.00713468	0.000622023	-0.00455935	-0.00885326	-0.00893641
AT1G76940.1	>AT1G76940.1 | Symbols: | RNA-binding (RRM/RBD/RNP motifs) family protein | chr1:28902707-28904085 REVERSE LENGTH=233	-0.0132551	0.00421077	0.00804053	-0.0220675	-0.0295197	0.0109597	0.04381	0.00909664	0.00471183	0.0241497	-0.00715827	-0.0100774	-0.0222724	0.0329779	-0.0136117	-0.00170957	0.00665633	-0.00788089	-0.0166965
AT2G26590.3;AT2G26590.2;AT2G26590.1	>AT2G26590.3 | Symbols: RPN13 | regulatory particle non-ATPase 13 | chr2:11311182-11314717 REVERSE LENGTH=300;>AT2G26590.2 | Symbols: RPN13 | regulatory particle non-ATPase 13 | chr2:11311182-11314717 REVERSE LENGTH=300;>AT2G26590.1 | Symbols: RPN13 | regu	-0.0133225	-0.0135774	-0.00238594	-0.0159017	-0.0123381	-0.0147136	-0.0025552	-0.00887522	-0.0133924	-0.0163549	0.0267173	0.0158553	0.00799375	-0.0289248	0.0211641	-0.0553319	0.00835342	0.00248222	-0.0194032
AT5G17380.1	>AT5G17380.1 | Symbols: | Thiamine pyrophosphate dependent pyruvate decarboxylase family protein | chr5:5724920-5726720 REVERSE LENGTH=572	-0.0134252	0.0034978	-0.0247013	0.0208597	0.00591263	-0.0202878	0.00149684	0.0101627	-0.000294715	0.0155374	-0.00757759	-0.0211193	-0.0133129	-0.00120074	0.0106527	0.0212295	0.000213113	0.00562202	0.0105931
AT1G05805.1;AT5G33210.1;AT1G35460.1;AT4G09180.1;AT2G42280.2;AT2G42280.1;AT1G51140.1	>AT1G05805.1 | Symbols: | basic helix-loop-helix (bHLH) DNA-binding superfamily protein | chr1:1744843-1747427 FORWARD LENGTH=362	-0.0134328	0.00153487	0.00114432	-0.0324964	-0.0119641	0.00456423	0.0186824	-0.000989478	0.00295248	0.00790639	-0.00177959	-0.00314516	0.000350873	0.0216224	-0.0139414	-0.00185953	0.0145464	-0.0058604	0.0197103
AT5G24490.1	>AT5G24490.1 | Symbols: | 30S ribosomal protein, putative | chr5:8365690-8367178 FORWARD LENGTH=308	-0.013439	-0.037637	0.00752709	0.00305165	0.0109533	-0.0274915	-0.000450506	-0.00663819	-0.00738948	-0.00592764	0.0155701	-0.00502237	0.00958101	-0.02404	0.000117243	-0.011946	0.0198419	0.00350622	-0.00815982
AT1G77940.1	>AT1G77940.1 | Symbols: | Ribosomal protein L7Ae/L30e/S12e/Gadd45 family protein | chr1:29304116-29305288 REVERSE LENGTH=112	-0.0134469	0.00902593	0.025919	0.0171732	-0.010322	0.0123278	-0.000276923	0.00858739	0.0139793	0.016029	-0.0113402	0.00605857	0.0158508	0.0302394	0.0143413	0.00156965	0.0198127	0.0290481	-0.0246093
AT2G27730.1;AT5G04750.2	>AT2G27730.1 | Symbols: | copper ion binding | chr2:11820056-11820867 REVERSE LENGTH=113	-0.0134526	0.00100613	0.0144598	-0.00296191	-0.00612992	-0.0255966	-0.0238903	-0.0183794	0.00989879	0.0139974	0.000504549	-0.0154039	0.00036617	-0.0168397	-0.00521229	3.60519e-05	-0.00452279	-0.0179889	-0.0225748
AT3G60600.2;AT3G60600.3;AT3G60600.1	>AT3G60600.2 | Symbols: VAP27-1 | vesicle associated protein | chr3:22400537-22401650 FORWARD LENGTH=217;>AT3G60600.3 | Symbols: VAP27-1 | vesicle associated protein | chr3:22400537-22401669 FORWARD LENGTH=230;>AT3G60600.1 | Symbols: VAP27-1, VAP, (AT)VAP,	-0.0135017	-0.0135455	-0.0122822	-0.0289061	0.00305128	-0.0384133	0.000304095	0.0352848	-0.0466912	0.00590598	0.0488414	-0.037607	0.0172258	0.00325229	0.0610949	-0.0612246	0.0444132	-0.053641	-0.00303017
AT3G13235.3;AT3G13235.2;AT3G13235.1	>AT3G13235.3 | Symbols: | ubiquitin family protein | chr3:4271492-4274348 REVERSE LENGTH=413;>AT3G13235.2 | Symbols: | ubiquitin family protein | chr3:4271492-4274348 REVERSE LENGTH=414;>AT3G13235.1 | Symbols: | ubiquitin family protein | chr3:4271492-4	-0.0135274	-0.0061775	0.00719527	0.00729134	-0.0106619	0.00425556	0.00789749	0.00377654	-0.0024502	0.00783107	0.00362994	0.00255476	-0.00796938	0.00697445	-0.0100787	-0.0121976	0.00507821	-0.00266078	0.000525199
AT4G03110.2;AT4G03110.1;AT1G03457.1;AT1G03457.2	>AT4G03110.2 | Symbols: AtRBP-DR1, RBP-DR1 | RNA-binding protein-defense related 1 | chr4:1376710-1379275 REVERSE LENGTH=439;>AT4G03110.1 | Symbols: AtRBP-DR1, RBP-DR1 | RNA-binding protein-defense related 1 | chr4:1376612-1379275 REVERSE LENGTH=441	-0.0136472	-0.00771413	0.0014318	-0.00604337	-0.00620312	0.00951811	0.0155985	0.0283504	-0.0350872	0.0186988	0.0100456	0.000811526	-0.0257061	-0.00261434	0.010341	0.0123899	-0.0119567	0.0202712	0.00204039
AT5G55070.1	>AT5G55070.1 | Symbols: | Dihydrolipoamide succinyltransferase | chr5:22347637-22350409 FORWARD LENGTH=464	-0.013684	0.000612011	-0.00999792	-0.0066056	-0.00567462	-0.00548126	2.21238e-05	-0.00872878	0.00486786	0.00106352	0.000542305	-0.0102044	0.00994123	0.00728693	-0.0114593	0.0189176	-0.00950135	-0.00510738	-0.0105872
AT1G65290.1	>AT1G65290.1 | Symbols: mtACP2 | mitochondrial acyl carrier protein 2 | chr1:24249088-24250366 REVERSE LENGTH=126	-0.0137042	0.0239112	0.0190536	-0.0146439	-0.0243064	-0.0164025	0.00299394	0.00244463	0.00680741	0.00123155	-0.00788504	-0.00547805	-0.00104196	-0.016924	-0.0170894	0.0173283	-0.0106024	0.00636818	0.0127558
AT5G48180.1	>AT5G48180.1 | Symbols: NSP5 | nitrile specifier protein 5 | chr5:19541283-19542358 REVERSE LENGTH=326	-0.0138772	0.0045002	-0.0541572	0.00876352	-0.010947	-0.0192301	-0.00710017	0.00902773	-0.0200165	0.0118506	-0.00666704	-0.0021288	0.000338893	3.40647e-05	0.0121746	-0.0177711	-0.0129642	0.00312581	0.00848171
AT4G33420.1	>AT4G33420.1 | Symbols: | Peroxidase superfamily protein | chr4:16084856-16086105 FORWARD LENGTH=325	-0.0138881	-0.012761	-0.0238958	0.00319829	0.0157188	0.0085921	0.026747	0.0128895	-0.00510533	-0.0120505	-0.00956792	0.0121584	0.00725398	0.0306008	-0.00267958	0.00517576	0.000210233	0.00689072	0.0102723
AT2G32520.1	>AT2G32520.1 | Symbols: | alpha/beta-Hydrolases superfamily protein | chr2:13805823-13807442 REVERSE LENGTH=239	-0.0139023	0.00320925	0.0220059	-0.0226563	0.03287	-0.0195602	-0.0268323	-0.00820711	0.00726922	-0.00873877	0.0181087	0.0268918	-0.019714	0.0308155	0.0181327	-0.036538	0.0136475	0.0169423	-0.0249413
AT3G26380.1	>AT3G26380.1 | Symbols: | Melibiase family protein | chr3:9660140-9663145 FORWARD LENGTH=647	-0.0139742	0.0310978	-0.0380857	-0.0307526	0.0308552	-0.0174236	0.055416	-0.0165956	-0.106051	-0.0513528	-0.0375356	-0.129258	0.0240852	0.0644595	-0.011637	-0.0198123	0.025451	-0.0132272	-0.014076
AT1G09740.1	>AT1G09740.1 | Symbols: | Adenine nucleotide alpha hydrolases-like superfamily protein | chr1:3154603-3155834 FORWARD LENGTH=171	-0.0139978	-0.0459287	-0.0732351	-0.0196762	0.0329482	-0.064724	-0.0700026	0.0723507	0.0423538	-0.051094	0.0572486	-0.0283678	0.143424	0.0851047	-0.18445	-0.0416213	-0.0367234	0.0451987	0.0572088
AT5G53820.1	>AT5G53820.1 | Symbols: | Late embryogenesis abundant protein (LEA) family protein | chr5:21853475-21853866 FORWARD LENGTH=67	-0.0140189	0.0371524	0.0476296	-0.0303441	0.03218	0.00104608	-0.0248608	-4.18161e-05	-0.0220947	0.0229304	-0.0221891	-0.0112684	0.00549938	-0.0223366	-0.0292264	0.0267914	-0.0409271	-0.0208486	-0.0188122
AT2G17190.1	>AT2G17190.1 | Symbols: | ubiquitin family protein | chr2:7478272-7481361 REVERSE LENGTH=538	-0.01404	0.000486819	0.00852886	-0.0233443	0.00855138	-0.00133999	0.0024088	-0.0027595	-0.00388287	0.00636994	0.00986113	0.00471444	-0.00318717	0.0112106	0.00184964	-0.0200536	-0.0130167	-0.0269625	0.0177908
AT5G43060.1;AT3G48340.1	>AT5G43060.1 | Symbols: | Granulin repeat cysteine protease family protein | chr5:17269784-17272117 REVERSE LENGTH=463	-0.0140836	0.0192842	0.00807358	-0.0254635	-0.0106672	-0.0077244	0.0109966	3.54485e-05	-0.00713439	-0.00146929	0.000207434	0.0145879	0.00224991	-0.00872199	0.00689814	0.00299562	-4.40857e-05	-0.0132139	-0.016841
AT2G02990.1	>AT2G02990.1 | Symbols: RNS1, ATRNS1 | ribonuclease 1 | chr2:873714-874667 FORWARD LENGTH=230	-0.0141032	0.0500186	0.0330916	0.0308944	-0.0211771	-0.0451755	0.0113632	-0.0269593	-0.000823106	-0.016248	0.0047819	0.0325478	-0.0304993	-0.0331744	0.00269265	-0.00737126	0.0161923	0.017773	-0.0594861
AT3G60240.3;AT3G60240.2;AT3G60240.4	>AT3G60240.3 | Symbols: EIF4G, CUM2 | eukaryotic translation initiation factor 4G | chr3:22261842-22268295 FORWARD LENGTH=1725;>AT3G60240.2 | Symbols: EIF4G, CUM2 | eukaryotic translation initiation factor 4G | chr3:22261842-22268295 FORWARD LENGTH=1723;>A	-0.0142781	-0.00682901	0.000504839	-0.014657	-0.00841433	-0.00766651	0.00288353	-0.00468601	0.00236387	0.00259476	-0.00211177	-0.00837732	0.00203188	0.00195507	0.0129558	0.0174057	-9.76845e-05	0.00234836	-0.01107
AT5G47700.2;AT5G47700.1	>AT5G47700.2 | Symbols: | 60S acidic ribosomal protein family | chr5:19328019-19328724 REVERSE LENGTH=113;>AT5G47700.1 | Symbols: | 60S acidic ribosomal protein family | chr5:19328019-19328724 REVERSE LENGTH=113	-0.0142802	0.0244358	0.0289459	-0.0212684	0.0181622	-0.00419898	0.0208698	-0.0118943	0.00226592	-0.0174887	-0.00564774	-0.00238032	-0.0276558	-0.0116814	-0.0177518	0.00210517	-0.0294516	-0.00379855	0.00260835
AT5G09590.1;AT4G32208.1	>AT5G09590.1 | Symbols: MTHSC70-2, HSC70-5 | mitochondrial HSO70 2 | chr5:2975721-2978508 FORWARD LENGTH=682	-0.0143781	-0.0127016	-0.00388782	-0.00566254	-0.00760675	-0.0099091	0.00719259	-0.00868613	-0.00535838	0.0159909	-0.00798477	-0.00700647	0.0141859	0.00110688	0.00200329	-0.00499687	-0.00659579	-0.00889727	-0.00499072
AT1G28580.1;AT1G28580.2	>AT1G28580.1 | Symbols: | GDSL-like Lipase/Acylhydrolase superfamily protein | chr1:10044603-10046379 REVERSE LENGTH=390;>AT1G28580.2 | Symbols: | GDSL-like Lipase/Acylhydrolase superfamily protein | chr1:10044603-10045874 REVERSE LENGTH=309	-0.014431	0.0201565	-0.0134856	-0.00270807	0.0201457	-0.000639133	-0.011231	-0.00590246	-0.0132049	0.00829846	-0.0254447	0.011107	-0.00218639	0.0027022	-0.0132253	-0.00608404	0.020822	-0.00228128	0.0201881
AT2G15620.1	>AT2G15620.1 | Symbols: NIR1, NIR, ATHNIR | nitrite reductase 1 | chr2:6810552-6812666 FORWARD LENGTH=586	-0.0144346	-0.0218411	0.0128797	0.00593737	0.0135049	0.00181157	-0.0190915	0.0203299	0.0054841	0.00147276	-0.0236494	0.00309211	-0.0074497	0.0220023	-0.0203789	-0.00918436	0.00277913	-0.00353448	0.00122447
AT4G34110.1;AT2G15500.1	>AT4G34110.1 | Symbols: PAB2, PABP2, ATPAB2 | poly(A) binding protein 2 | chr4:16336732-16339892 FORWARD LENGTH=629	-0.0144499	-0.00292561	0.00382588	-0.018728	-0.00643172	0.0060908	0.00842578	-0.00364308	0.00213949	0.0129081	-0.00273385	0.00156145	0.00284005	0.00474056	0.00701668	0.000953185	0.00660551	-0.00567725	0.00320669
AT1G26570.1	>AT1G26570.1 | Symbols: UGD1, ATUGD1 | UDP-glucose dehydrogenase 1 | chr1:9182801-9184246 FORWARD LENGTH=481	-0.0145306	0.0448465	0.00686132	0.00601364	-0.097853	0.041736	0.00124713	0.0143899	-0.0203998	-0.101849	0.0541413	-0.0415954	-0.000881756	-0.0257371	0.00720553	0.0173327	0.0315693	-0.00102186	0.00152722
AT4G27500.1	>AT4G27500.1 | Symbols: PPI1 | proton pump interactor 1 | chr4:13743614-13745900 FORWARD LENGTH=612	-0.0145346	0.0121552	0.00451331	-0.0136601	-0.0314132	-0.0105069	0.00636147	0.0114675	-0.0131017	-0.00625686	0.000231969	-0.0103945	-0.0176303	-0.0078289	-0.00373387	0.015045	0.005533	-0.0222571	-0.0207527
AT4G31200.3;AT4G31200.2;AT4G31200.1	>AT4G31200.3 | Symbols: | SWAP (Suppressor-of-White-APricot)/surp RNA-binding domain-containing protein | chr4:15162323-15164568 REVERSE LENGTH=650;>AT4G31200.2 | Symbols: | SWAP (Suppressor-of-White-APricot)/surp RNA-binding domain-containing protein |	-0.0145459	-0.0144438	-0.00690368	-0.0419714	-0.0254722	-0.00131774	0.0102334	-0.00862618	0.0151616	-0.0185339	-0.0179243	0.00688405	0.023592	-0.00693894	0.00426776	-0.0183729	0.0154962	0.0293698	0.0396536
AT2G18510.1	>AT2G18510.1 | Symbols: emb2444 | RNA-binding (RRM/RBD/RNP motifs) family protein | chr2:8031554-8033517 REVERSE LENGTH=363	-0.0145527	-0.00388577	0.00765674	-0.0164435	-0.0182076	0.018002	0.00765389	-0.00535169	-0.00580315	0.0109435	-0.0113989	-0.00607951	0.0027811	-0.00512808	0.0190852	0.00940341	0.00380544	0.00923447	0.00327655
AT1G11910.1;AT1G62290.2;AT1G62290.1	>AT1G11910.1 | Symbols: APA1, ATAPA1 | aspartic proteinase A1 | chr1:4017119-4019874 REVERSE LENGTH=506	-0.0146448	-0.000292304	-0.0144147	-0.0103797	0.00887446	0.00557946	0.00888276	0.00201694	-0.00483793	0.00743739	-0.0167179	0.00752694	0.00285239	0.00191012	-0.00250532	-0.00506213	-0.000853716	-0.000614634	0.00178981
AT5G23010.1;AT5G23020.1	>AT5G23010.1 | Symbols: MAM1, IMS3 | methylthioalkylmalate synthase 1 | chr5:7703173-7706769 FORWARD LENGTH=506	-0.0146552	-0.0128642	-0.00227259	0.0168777	-0.00427999	-0.0054802	-0.00966101	0.00568295	-0.000500275	-0.00155227	-0.004291	0.00147155	0.0146111	0.0131388	-0.0308164	0.00999567	-0.017362	0.00769337	-0.0267376
AT5G58230.1	>AT5G58230.1 | Symbols: MSI1, MEE70, ATMSI1 | Transducin/WD40 repeat-like superfamily protein | chr5:23556112-23557994 FORWARD LENGTH=424	-0.0146641	-0.0274895	-0.00153321	0.0192029	0.0187691	-0.0158102	0.000839615	-0.0265809	-0.00674098	-0.00930001	0.0289779	0.020158	0.0107714	-0.0260349	0.00770546	-0.0492715	0.0257814	-0.00183551	-0.0125205
AT4G25680.1	>AT4G25680.1 | Symbols: | PPPDE putative thiol peptidase family protein | chr4:13088425-13089952 FORWARD LENGTH=252	-0.0146809	-0.0175251	0.00210741	-0.00714354	-0.0183881	-0.0294935	0.00642179	-0.0332876	-0.00860793	0.01107	-0.00296967	-0.00029861	-0.0315547	-0.0181405	0.00334286	0.0382868	-0.0248402	-0.0354334	-0.068608
AT5G53400.1	>AT5G53400.1 | Symbols: BOB1 | HSP20-like chaperones superfamily protein | chr5:21661588-21663383 FORWARD LENGTH=304	-0.0147207	-0.0024698	0.00619942	-0.0215937	0.00220554	-0.0048829	0.0139607	-0.00795026	-0.00134416	-0.0147622	-0.00336701	0.00279899	-0.0211188	0.00710895	-0.00736557	0.0143239	-0.00293447	-0.0261729	-0.0213277
AT4G39860.2;AT4G39860.1	>AT4G39860.2 | Symbols: | unknown protein;BEST Arabidopsis thaliana protein match is: unknown protein (TAIR:AT2G22270.1);Has 148 Blast hits to 144 proteins in 18 species: Archae - 0;Bacteria - 0;Metazoa - 0;Fungi - 0;Plants - 144;Viruses - 0;Other	-0.0147367	0.0202895	0.0231548	-0.0351984	-0.00981568	-0.0131331	0.0131909	-0.00478855	0.000626532	0.0039686	0.00557004	0.00851642	-0.00289147	0.00812634	-0.00304226	0.0022833	0.00415131	0.0016253	-0.00692452
AT2G01250.1	>AT2G01250.1 | Symbols: | Ribosomal protein L30/L7 family protein | chr2:132943-134264 REVERSE LENGTH=242	-0.0147782	-0.0155981	-0.0203924	-0.0155841	-0.0290849	-0.00693463	-0.000683174	-0.0229758	-0.020218	0.0129406	0.0218561	-0.000451695	-0.0247459	0.00500879	0.0464243	0.0367234	0.0213973	-0.0615466	-0.0279085
AT5G15530.1	>AT5G15530.1 | Symbols: BCCP2, CAC1-B | biotin carboxyl carrier protein 2 | chr5:5038955-5040437 FORWARD LENGTH=255	-0.0148032	0.0196577	0.0187097	-0.025781	0.00789407	-0.0154115	0.0204329	-0.0175572	-0.00966438	-0.00655271	0.00459352	-0.00355961	-0.0232793	-0.00690232	-0.00745703	-0.00820416	0.00508239	-0.00440559	0.0158744
AT1G06000.1	>AT1G06000.1 | Symbols: | UDP-Glycosyltransferase superfamily protein | chr1:1820495-1821802 REVERSE LENGTH=435	-0.0148077	0.0307496	0.0296473	0.0189086	0.0296222	0.0187278	0.010285	-0.020683	-0.00969679	-0.0142109	0.000177639	-0.00653198	-0.0190652	0.00545357	-0.0143252	0.00185791	-0.00295215	0.000690095	0.0135374
AT2G16780.1	>AT2G16780.1 | Symbols: MSI2, MSI02, NFC02, NFC2 | Transducin family protein / WD-40 repeat family protein | chr2:7281615-7283583 REVERSE LENGTH=415	-0.0148138	-0.0690103	0.0134167	0.0174407	0.0120156	0.0123862	0.0435916	-0.0590393	-0.0173526	-0.103896	0.0465305	0.0188192	0.0298234	-0.081512	-0.0755806	-0.0167017	0.00764952	-0.0224817	0.00197186
AT2G31800.1	>AT2G31800.1 | Symbols: | Integrin-linked protein kinase family | chr2:13520605-13523646 REVERSE LENGTH=476	-0.0148345	-0.0188372	0.014894	0.0483929	-0.0377919	-0.0839469	0.0290115	-0.0492145	-0.0376123	0.00798809	-0.0307524	0.0230879	-0.0454131	0.0467116	-0.0430131	0.0111187	-0.0237673	-0.0152648	-0.0222751
AT1G21380.1	>AT1G21380.1 | Symbols: | Target of Myb protein 1 | chr1:7485806-7488032 REVERSE LENGTH=506	-0.0149896	-0.00672404	0.00342238	-0.0120689	0.0133406	0.0181327	0.0113497	-0.0154802	0.0125264	0.00529318	-0.0180449	0.0100517	0.0244852	0.0368639	0.012967	0.0115804	-0.0035757	0.00333111	-0.00436571
AT1G15930.2;AT1G15930.1	>AT1G15930.2 | Symbols: | Ribosomal protein L7Ae/L30e/S12e/Gadd45 family protein | chr1:5471702-5472741 FORWARD LENGTH=144;>AT1G15930.1 | Symbols: | Ribosomal protein L7Ae/L30e/S12e/Gadd45 family protein | chr1:5471702-5472741 FORWARD LENGTH=144	-0.0150058	0.0164238	0.0233625	-0.0278022	0.00747488	-0.00333163	0.014346	-0.0030125	0.00586814	-0.00875357	-0.0156979	0.0138682	-0.0090764	0.0142362	-0.00841251	0.0101917	0.0137872	0.00259239	-0.00601652
AT3G09260.1;AT1G66270.2;AT1G66270.1;AT1G66280.1	>AT3G09260.1 | Symbols: PYK10, PSR3.1, BGLU23, LEB | Glycosyl hydrolase superfamily protein | chr3:2840657-2843730 REVERSE LENGTH=524	-0.0150795	-0.0125606	-0.166172	0.0156093	0.0434845	0.0243937	-0.027933	0.012256	-0.0376755	-0.0298106	-0.000365501	0.0256186	0.00879489	-0.00658988	-0.0413877	0.0119082	-0.0322461	0.0176517	-0.0248165
AT1G13020.1	>AT1G13020.1 | Symbols: EIF4B2 | eukaryotic initiation factor 4B2 | chr1:4440927-4443520 REVERSE LENGTH=549	-0.0151793	-0.00380289	0.00524084	-0.0204487	-0.00631206	-0.00359509	0.00771822	-0.00576572	0.00092981	-0.00298839	-0.00517245	-0.00285533	0.00784736	-0.00129223	-0.00111791	0.00163819	-0.00113129	-0.00959443	-0.00515584
AT4G01290.2;AT4G01290.1	>AT4G01290.2 | Symbols: | unknown protein;FUNCTIONS IN: molecular_function unknown;INVOLVED IN: biological_process unknown;LOCATED IN: cellular_component unknown;EXPRESSED IN: 24 plant structures;EXPRESSED DURING: 15 growth stages;Has 1797 Blast hit	-0.0152518	-0.00808927	0.00618133	-0.0410809	-0.0108314	-0.00988487	-0.00121994	0.00224989	-0.00815405	-0.0156001	0.0217788	0.00817876	-0.0229988	0.00844306	-0.00117981	-0.00658821	0.00898314	-0.00786777	-0.0271754
AT1G07040.1	>AT1G07040.1 | Symbols: | unknown protein;INVOLVED IN: biological_process unknown;LOCATED IN: chloroplast;EXPRESSED IN: 24 plant structures;EXPRESSED DURING: 14 growth stages;BEST Arabidopsis thaliana protein match is: unknown protein (TAIR:AT1G27030	-0.0154079	0.00633501	-0.0164366	0.0115608	0.0007826	0.00190341	-0.0199744	-0.000190501	-0.0123771	0.0202613	-0.00256676	-0.0129891	0.000301271	0.000229723	0.0035921	-0.00486971	-0.00201301	0.0110649	-0.00403751
AT3G10740.1	>AT3G10740.1 | Symbols: ASD1, ARAF1, ARAF, ATASD1 | alpha-L-arabinofuranosidase 1 | chr3:3361031-3364573 REVERSE LENGTH=678	-0.0155281	0.00217268	-0.0274391	0.00321607	0.0140896	-0.00294123	-0.0148283	0.00379956	-0.00377368	0.000949028	-0.00119184	0.00161964	-0.00146967	-0.00282786	0.0116358	0.00904502	-0.01783	-0.0124513	-0.00792134
AT4G36020.1	>AT4G36020.1 | Symbols: CSDP1 | cold shock domain protein 1 | chr4:17043443-17044342 REVERSE LENGTH=299	-0.0155807	-0.0153958	0.00495903	-0.0237599	-0.0114537	-0.00199668	0.0108571	-0.00732485	0.00606323	0.0196191	-0.00455163	0.020252	0.0212186	0.0158372	-0.00185134	0.0059408	0.0167233	0.0332881	-0.018219
AT4G35890.1	>AT4G35890.1 | Symbols: | winged-helix DNA-binding transcription factor family protein | chr4:16997433-17000410 FORWARD LENGTH=523	-0.0156487	0.00453608	0.0146232	-0.0439044	0.0160306	0.0263414	0.0238274	-0.00459289	0.0112435	0.0264041	-0.031288	0.00900227	0.00400331	-0.0295048	-0.0241622	-0.0136987	0.0100768	0.00278722	-0.00928951
AT1G48480.1	>AT1G48480.1 | Symbols: RKL1 | receptor-like kinase 1 | chr1:17918475-17920743 FORWARD LENGTH=655	-0.0156931	0.0200711	-0.00904345	0.0288989	-0.0893245	0.0438661	-0.0143005	0.0209995	0.0206619	-0.0476239	0.032889	0.00381003	-0.00437319	-0.0429047	0.0348169	0.0444214	0.0327979	-0.0236157	0.0533467
AT5G55130.2;AT5G55130.1	>AT5G55130.2 | Symbols: CNX5, SIR1 | co-factor for nitrate, reductase and xanthine dehydrogenase 5 | chr5:22373374-22376028 REVERSE LENGTH=437;>AT5G55130.1 | Symbols: CNX5, SIR1 | co-factor for nitrate, reductase and xanthine dehydrogenase 5 | chr5:2237337	-0.0157226	-0.0117015	0.00733946	-0.00302936	-0.00390292	-0.013095	-0.00306575	0.00821684	0.0104703	0.0167072	-0.0099589	0.0117505	-0.0196931	-0.00314131	0.00516381	-0.0345177	-0.0141314	-0.000445351	0.00031894
AT2G17870.1	>AT2G17870.1 | Symbols: ATCSP3, CSP3 | cold shock domain protein 3 | chr2:7764276-7765181 REVERSE LENGTH=301	-0.0157438	-0.0131978	0.00300138	-0.0165088	-0.0133608	-0.00446094	0.0113924	-0.00293931	0.00111271	0.0115169	0.0167959	0.00620678	0.0213879	-0.00587654	0.00253422	0.00591389	0.0298723	-0.00492772	-0.00463463
AT5G42950.1	>AT5G42950.1 | Symbols: | GYF domain-containing protein | chr5:17224436-17231044 FORWARD LENGTH=1714	-0.0157655	-0.011405	0.00572817	-0.0175701	0.00343672	0.00424995	0.0147745	0.00161719	-0.000616743	0.00977628	0.00901919	-0.00340733	0.0199977	0.0179131	0.0103832	0.00256703	0.0106508	0.0038065	-0.0200528
AT1G28290.2;AT1G28290.1	>AT1G28290.2 | Symbols: AGP31 | arabinogalactan protein 31 | chr1:9889331-9890843 REVERSE LENGTH=315;>AT1G28290.1 | Symbols: AGP31 | arabinogalactan protein 31 | chr1:9889331-9890843 REVERSE LENGTH=359	-0.0158006	-0.0120115	0.0210954	-0.000410824	0.00713608	0.0139255	0.021093	-0.0168032	-0.0219454	0.0108425	0.0191844	-0.00302658	0.00175552	0.0171552	0.0188357	0.00518072	0.00611321	0.00121991	-0.0172194
AT3G62530.1	>AT3G62530.1 | Symbols: | ARM repeat superfamily protein | chr3:23132219-23133121 FORWARD LENGTH=221	-0.0158067	0.0102029	0.0282671	-0.0149096	0.00985594	-0.00834548	0.00761493	0.0259096	-0.0143272	-0.00306812	0.00302818	0.0280273	-0.0130878	0.0096984	-0.00949936	0.000621448	0.0361132	0.00861528	-0.0110525
AT3G28920.1	>AT3G28920.1 | Symbols: AtHB34, HB34, ZHD9 | homeobox protein 34 | chr3:10940598-10941536 REVERSE LENGTH=312	-0.015874	-0.0566267	0.0145904	0.00767898	0.0131255	0.000159211	0.000719665	-0.0205827	0.0128599	-0.0194802	-0.0159431	0.00291577	0.012739	-0.0111582	-0.0250005	0.03264	0.026108	0.0108179	0.0353913
AT4G29730.1	>AT4G29730.1 | Symbols: NFC5, MSI5 | nucleosome/chromatin assembly factor group C5 | chr4:14559255-14562522 REVERSE LENGTH=487	-0.0159583	0.00440964	0.00589434	-0.000566677	-0.00912776	-0.00155976	0.00876864	0.00460795	0.00177961	-0.0160185	-0.00263476	0.000269617	0.0259866	-0.000561887	0.00396674	-0.00717655	0.0532972	-0.00719097	0.0153601
AT3G14040.1	>AT3G14040.1 | Symbols: | Pectin lyase-like superfamily protein | chr3:4648607-4650226 REVERSE LENGTH=445	-0.016001	0.0869661	0.0269633	0.0154461	-0.00206695	0.0166587	0.0105852	-0.0265232	-0.00770936	0.0148549	-0.0069238	0.0275128	0.0140717	0.0299698	-0.00644151	-0.00849104	-0.0189329	-0.00343148	-0.0450349
AT5G20200.1	>AT5G20200.1 | Symbols: | nucleoporin-related | chr5:6816776-6821620 FORWARD LENGTH=762	-0.0160345	0.00370178	0.00674568	-0.0211696	-0.00410546	-0.00217522	0.00295245	-0.000382173	-0.0094891	-0.000246802	-0.00603401	0.00237146	0.00518048	0.0145385	-0.00502911	-0.00243068	0.00594832	0.0083115	-0.0110708
AT4G28910.3;AT4G28910.2;AT4G28910.1	>AT4G28910.3 | Symbols: NINJA | novel interactor of JAZ | chr4:14264330-14265680 REVERSE LENGTH=425;>AT4G28910.2 | Symbols: NINJA | novel interactor of JAZ | chr4:14264330-14265680 REVERSE LENGTH=425;>AT4G28910.1 | Symbols: NINJA | novel interactor of JAZ	-0.0160628	0.00149542	-0.000336757	-0.0225707	-0.0103881	-0.0279981	0.0160655	-0.01116	0.0159747	-0.0329119	0.00601043	-0.00143624	-0.00268765	-0.0273879	0.0183825	0.00732059	-0.0110846	-0.00929146	-0.0183076
AT4G35630.1	>AT4G35630.1 | Symbols: PSAT | phosphoserine aminotransferase | chr4:16904205-16905497 FORWARD LENGTH=430	-0.0160837	0.00665032	-0.00884588	0.00465592	-0.00987838	-0.00529484	-0.00280626	-0.00561557	0.000127679	0.0028567	-0.00356592	0.0027024	-0.00379504	0.00594904	-0.0061735	-0.00696152	0.00700928	-0.00305856	0.00708907
AT5G08640.2;AT5G08640.1	>AT5G08640.2 | Symbols: FLS1 | flavonol synthase 1 | chr5:2804009-2805175 FORWARD LENGTH=336;>AT5G08640.1 | Symbols: FLS, ATFLS1, FLS1 | flavonol synthase 1 | chr5:2804009-2805175 FORWARD LENGTH=336	-0.0160908	0.0251667	0.0433291	-0.0107353	-0.0159965	-0.0103781	0.0278587	-0.000727394	-0.000681015	-0.02138	0.00294314	0.0178393	-0.0106768	-0.0111875	-0.0221057	-0.014128	-0.0117062	0.00976498	0.00709392
AT5G55530.3;AT5G55530.2;AT5G55530.1	>AT5G55530.3 | Symbols: | Calcium-dependent lipid-binding (CaLB domain) family protein | chr5:22494439-22495656 FORWARD LENGTH=405;>AT5G55530.2 | Symbols: | Calcium-dependent lipid-binding (CaLB domain) family protein | chr5:22494439-22495656 FORWARD LEN	-0.0161009	0.00298132	-0.00961391	-0.00631123	-0.0110925	0.00292116	0.0112963	-0.00722247	-0.0133177	0.00333747	0.000547673	-0.00883451	0.00895328	0.00722359	0.00833783	0.00379241	-0.00302465	-0.000648078	0.00620538
AT5G16780.1	>AT5G16780.1 | Symbols: DOT2, MDF | SART-1 family | chr5:5517784-5521566 REVERSE LENGTH=820	-0.0161369	-0.0210599	-0.0123361	-0.0232492	0.0232875	0.000943264	0.0352044	-0.0540583	0.00419214	-0.0463963	-0.0876423	-0.0590919	-0.123223	-0.129053	-0.00138519	0.0385772	-0.000516774	-0.0121114	0.0644139
AT5G23940.1	>AT5G23940.1 | Symbols: EMB3009, PEL3, DCR | HXXXD-type acyl-transferase family protein | chr5:8076616-8079677 REVERSE LENGTH=484	-0.0161849	0.0278718	0.0184492	0.00044368	-0.00464805	0.00741445	-0.00393458	-0.000257531	0.00439047	0.00867224	-0.0141647	-0.0104682	-0.000315476	-0.0122552	-0.00329683	0.00365928	-0.00556723	-0.0216669	-0.00284858
AT1G63460.1	>AT1G63460.1 | Symbols: GPX8, ATGPX8 | glutathione peroxidase 8 | chr1:23535118-23536326 FORWARD LENGTH=167	-0.0162435	0.0178327	0.0303861	-0.00181197	0.00761312	0.0133712	0.0191302	0.00820804	0.0230555	-0.00622511	0.00999584	-0.000759072	0.010391	0.0310829	-0.0566557	0.0124321	0.00615103	-0.0273651	0.0572084
AT4G28400.1	>AT4G28400.1 | Symbols: | Protein phosphatase 2C family protein | chr4:14048499-14050118 FORWARD LENGTH=283	-0.016253	0.00842674	0.00950613	0.013092	-0.0101558	0.00397746	-0.0039177	-0.0123481	0.0110689	0.0114164	0.0105069	-0.00330469	0.0201471	0.00321893	0.00175338	-0.0101653	-0.00157996	0.00821294	-0.00691808
AT3G23830.2;AT3G23830.1	>AT3G23830.2 | Symbols: GR-RBP4, GRP4 | glycine-rich RNA-binding protein 4 | chr3:8606762-8607677 REVERSE LENGTH=136;>AT3G23830.1 | Symbols: GR-RBP4, GRP4 | glycine-rich RNA-binding protein 4 | chr3:8606762-8607677 REVERSE LENGTH=136	-0.0163214	0.00307511	0.0190258	-0.0184119	-0.0143186	0.00262657	0.0042917	-0.000635121	0.021436	-0.0130152	-0.00683519	0.0123825	-0.0332915	0.0387695	-0.0138814	-0.00864455	0.00156861	0.0380115	-0.0224172
AT5G52470.1;AT5G52470.2	>AT5G52470.1 | Symbols: FIB1, FBR1, ATFIB1, ATFBR1, SKIP7 | fibrillarin 1 | chr5:21294290-21296509 FORWARD LENGTH=308;>AT5G52470.2 | Symbols: FIB1, FBR1, ATFIB1, ATFBR1, SKIP7 | fibrillarin 1 | chr5:21294290-21296409 FORWARD LENGTH=273	-0.0163276	0.0171575	0.00824793	0.00455053	-0.00121116	0.00244855	0.00635258	0.00768591	0.0123372	0.0229936	-0.0131786	-0.0206268	-0.0207983	-0.0106957	-0.00725181	0.00834894	-0.00459096	-0.0108564	0.0121405
AT1G07370.1	>AT1G07370.1 | Symbols: PCNA1, ATPCNA1 | proliferating cellular nuclear antigen 1 | chr1:2263204-2264382 FORWARD LENGTH=263	-0.0163562	0.00321865	0.00755385	-0.0143196	-0.00535724	0.0009457	0.00796495	-0.0048413	-0.0133721	0.00070456	0.00552492	-0.000991383	-0.00624734	-0.00521588	-0.00784367	0.00575279	-0.00212422	0.0136124	-0.00490747
AT1G29370.1;AT1G29350.1	>AT1G29370.1 | Symbols: | Kinase-related protein of unknown function (DUF1296) | chr1:10278080-10283024 REVERSE LENGTH=831;>AT1G29350.1 | Symbols: | Kinase-related protein of unknown function (DUF1296) | chr1:10268761-10273613 REVERSE LENGTH=831	-0.0164209	-0.0331649	0.0172129	-4.43157e-06	0.034756	-0.00289322	0.01467	-0.0478263	-0.00362191	-0.0449353	0.00335733	0.00753953	0.0435677	-0.0274057	-0.000259758	0.0178507	-0.0149714	0.047544	-0.00265613
AT1G48110.2;AT1G48110.1;AT1G09810.1;AT3G17330.2;AT3G17330.1	>AT1G48110.2 | Symbols: ECT7 | evolutionarily conserved C-terminal region 7 | chr1:17770339-17772806 REVERSE LENGTH=639;>AT1G48110.1 | Symbols: ECT7 | evolutionarily conserved C-terminal region 7 | chr1:17770339-17772806 REVERSE LENGTH=639	-0.0164346	-0.00587255	0.0107532	-0.0193217	-0.00972677	0.0479929	-0.0256375	0.0212257	0.0142747	0.0259992	-0.0318604	0.00316603	0.0332859	-0.0157301	0.0344363	-0.0374762	-0.0877488	-0.0299998	-0.0446997
AT3G58570.1	>AT3G58570.1 | Symbols: | P-loop containing nucleoside triphosphate hydrolases superfamily protein | chr3:21657099-21660352 FORWARD LENGTH=646	-0.0164709	0.00105588	-0.0119271	-0.0169928	-0.00959727	0.0221512	0.0122323	-0.0149089	-0.01143	0.000528439	0.000349917	0.014563	0.00291875	-0.0184469	0.0129268	0.0174227	-0.0219452	-0.00447566	-0.00551529
AT2G29190.2;AT2G29190.1;AT2G29200.1	>AT2G29190.2 | Symbols: PUM2 | pumilio 2 | chr2:12544260-12548071 REVERSE LENGTH=972;>AT2G29190.1 | Symbols: APUM2, PUM2 | pumilio 2 | chr2:12544260-12548071 REVERSE LENGTH=972;>AT2G29200.1 | Symbols: APUM1, PUM1 | pumilio 1 | chr2:12549483-12553185 REVERS	-0.0165057	-0.0170323	-0.00648079	-0.0218574	0.00747787	0.0171403	0.0144867	-0.0231972	0.00533271	0.0123719	-0.0125507	0.0282773	-0.00276055	-0.00620584	-0.0288791	0.030907	-0.0171549	0.00898745	-0.0140296
AT5G13200.1	>AT5G13200.1 | Symbols: | GRAM domain family protein | chr5:4207081-4208079 FORWARD LENGTH=272	-0.0165355	-0.0088668	-0.0202955	0.0282977	0.0187722	-0.00572958	0.00711526	-0.0069734	0.0047895	0.00988201	-0.0114761	-0.00130674	0.00131396	0.00651515	-0.000790767	-9.588e-05	-0.000946359	-0.00202644	-0.0177453
AT1G43850.2;AT1G43850.1	>AT1G43850.2 | Symbols: SEU | SEUSS transcriptional co-regulator | chr1:16617872-16621596 FORWARD LENGTH=877;>AT1G43850.1 | Symbols: SEU | SEUSS transcriptional co-regulator | chr1:16617872-16621596 FORWARD LENGTH=877	-0.0165434	0.00736637	0.00117648	-0.0275323	-0.0165144	0.000486284	0.0122652	0.00675475	0.0054975	-0.00359054	0.0171224	-0.0225905	0.00892063	-0.0072025	0.0173031	0.0223056	-0.00442486	0.00234807	0.00623549
AT3G23570.1	>AT3G23570.1 | Symbols: | alpha/beta-Hydrolases superfamily protein | chr3:8458052-8459608 REVERSE LENGTH=239	-0.0166046	-0.010894	0.0055839	0.0274188	-0.00889547	0.000672354	0.00359327	0.00385461	0.0207392	-0.0112155	-0.0201796	0.0160438	0.0151194	0.0214035	-0.0294795	-0.0103662	-0.0018683	-0.00158196	-0.0181516
AT3G20670.1	>AT3G20670.1 | Symbols: HTA13 | histone H2A 13 | chr3:7229472-7229963 FORWARD LENGTH=132	-0.0166087	0.0125349	0.0271982	0.0286652	-0.0141818	0.0187657	0.00664689	-0.0077375	0.00325379	0.0161499	0.0027959	0.0197094	1.87396e-05	0.0310824	-0.00828638	-0.0126108	0.00443234	0.024695	0.0113011
AT5G27850.1;AT3G05590.1	>AT5G27850.1 | Symbols: | Ribosomal protein L18e/L15 superfamily protein | chr5:9873169-9874297 FORWARD LENGTH=187;>AT3G05590.1 | Symbols: RPL18 | ribosomal protein L18 | chr3:1621511-1622775 FORWARD LENGTH=187	-0.0166181	-0.0392739	-0.0575978	-0.0175816	-0.0241301	-0.0268542	-0.0101766	0.0134281	-0.0812026	0.064842	0.0563523	-0.0130912	-0.0230968	-0.00474531	0.0587178	0.0388598	0.0240395	-0.0645417	-0.0390209
AT1G70180.2;AT1G70180.1	>AT1G70180.2 | Symbols: | Sterile alpha motif (SAM) domain-containing protein | chr1:26426768-26429097 FORWARD LENGTH=460;>AT1G70180.1 | Symbols: | Sterile alpha motif (SAM) domain-containing protein | chr1:26426768-26428985 FORWARD LENGTH=456	-0.0166382	-0.0223119	0.0077593	-0.0096546	-0.0319777	0.000185523	0.0142631	-0.005131	-0.019479	-0.00745786	0.0272141	0.0157424	0.000355311	0.0222516	-0.0237824	0.0108622	0.0204829	-0.0361504	0.037649
AT1G49650.1;AT1G49640.1	>AT1G49650.1 | Symbols: | alpha/beta-Hydrolases superfamily protein | chr1:18377363-18378487 REVERSE LENGTH=374	-0.0166516	-0.0237022	0.028569	0.00766949	0.0898903	0.0648048	-0.0610202	-0.0177828	0.0111838	0.03823	0.0717767	-0.0608608	-0.0670434	-0.00775856	0.044002	0.0294274	0.039795	0.020263	-0.0194263
AT1G12250.2;AT1G12250.1	>AT1G12250.2 | Symbols: | Pentapeptide repeat-containing protein | chr1:4159623-4161269 FORWARD LENGTH=206;>AT1G12250.1 | Symbols: | Pentapeptide repeat-containing protein | chr1:4159287-4161269 FORWARD LENGTH=280	-0.0166648	0.00317188	0.0205931	-0.00586951	-0.00920175	0.00121261	-0.00262797	0.00584129	0.000877915	-0.00220711	-0.014407	0.00601753	0.00719227	0.0121917	-0.00643379	-0.0165918	-0.00474052	0.00287278	-0.023301
AT2G22450.1	>AT2G22450.1 | Symbols: | riboflavin biosynthesis protein, putative | chr2:9530654-9532691 FORWARD LENGTH=476	-0.0166927	-0.00941725	0.0131975	-0.00331967	-0.0129373	-0.0162885	0.0354039	0.0103508	0.0158124	0.0119499	-0.0036506	-0.0139823	0.0161161	-0.0258204	-0.00818737	-0.0233637	0.0128539	0.0227074	0.00930304
AT2G43770.1	>AT2G43770.1 | Symbols: | Transducin/WD40 repeat-like superfamily protein | chr2:18134272-18135303 REVERSE LENGTH=343	-0.0167347	0.00529199	0.0099781	-0.0123556	-0.00861463	0.00882854	-0.000494482	0.000996877	0.00705189	0.00591151	-0.00270016	0.0116575	0.0129815	0.0191602	0.0020251	-0.00165909	0.00704698	-0.00612402	-0.00791172
AT2G33530.1	>AT2G33530.1 | Symbols: scpl46 | serine carboxypeptidase-like 46 | chr2:14197866-14200536 REVERSE LENGTH=465	-0.0168403	-0.0207024	0.0074564	0.0115292	0.0131117	-0.00288251	0.00748709	-0.00586109	0.00184102	0.00393278	-0.00105319	-0.000788226	0.0128707	0.015476	-0.0184732	0.00827683	0.0090632	-0.00448478	-0.00399333
AT5G06870.1	>AT5G06870.1 | Symbols: PGIP2, ATPGIP2 | polygalacturonase inhibiting protein 2 | chr5:2133941-2135016 FORWARD LENGTH=330	-0.0168863	0.0194945	0.00966266	0.0164985	0.0273293	0.0109136	0.0175713	-0.00837152	0.007467	0.00417186	-0.00907976	0.0116747	-0.00272502	0.024729	-0.00426946	0.0263728	0.0106066	-0.0224352	0.000852913
AT3G25150.1;AT3G25150.2	>AT3G25150.1 | Symbols: | Nuclear transport factor 2 (NTF2) family protein with RNA binding (RRM-RBD-RNP motifs) domain | chr3:9157161-9159362 REVERSE LENGTH=488;>AT3G25150.2 | Symbols: | Nuclear transport factor 2 (NTF2) family protein with RNA binding	-0.0171719	0.00740519	0.00839896	-0.0253004	-0.013906	-0.0131077	0.00662284	0.00361321	0.00385467	0.00766857	-0.00384848	-0.0110244	-0.00501687	0.000542981	0.00742188	-0.00999948	-0.00222137	-0.00530383	-0.0109457
AT4G05020.1;AT4G05020.2;AT4G21490.1	>AT4G05020.1 | Symbols: NDB2 | NAD(P)H dehydrogenase B2 | chr4:2572752-2576222 FORWARD LENGTH=582;>AT4G05020.2 | Symbols: NDB2 | NAD(P)H dehydrogenase B2 | chr4:2572752-2576222 FORWARD LENGTH=619	-0.0172073	0.0335303	-0.0196177	0.0388822	-0.0136768	0.0126899	-0.0359697	0.00165099	-0.00975229	0.0334286	-0.0142873	-0.0377218	0.0178365	-0.0349933	0.0279291	-0.0212126	-0.0235168	-0.0109108	-0.0433104
AT3G53180.1	>AT3G53180.1 | Symbols: | glutamate-ammonia ligases;catalytics;glutamate-ammonia ligases | chr3:19707068-19711188 FORWARD LENGTH=852	-0.0172166	0.0112068	-0.0115712	0.032328	0.0267769	0.000353989	-0.0315176	0.0107206	-0.0152952	-0.00153253	-0.0190134	-0.00286701	0.00518941	-0.0153353	0.0306735	-0.00240919	-0.00595052	0.0105679	0.00136165
AT5G04180.1	>AT5G04180.1 | Symbols: ATACA3, ACA3 | alpha carbonic anhydrase 3 | chr5:1147907-1149237 REVERSE LENGTH=277	-0.0172303	0.0532452	0.095444	0.00386389	0.0306575	0.114004	-0.083038	0.0328027	-0.035937	0.104142	0.0223884	0.0342114	0.0933043	-0.112347	0.0885305	-0.0137125	-0.0497192	-0.0358579	0.0614333
AT2G17130.2;AT2G17130.1	>AT2G17130.2 | Symbols: IDH2, IDH-II | isocitrate dehydrogenase subunit 2 | chr2:7461062-7462466 REVERSE LENGTH=363;>AT2G17130.1 | Symbols: IDH2, IDH-II | isocitrate dehydrogenase subunit 2 | chr2:7461062-7462466 REVERSE LENGTH=367	-0.0172566	-0.00360561	0.00326941	0.00754335	-0.00147293	0.00398869	-0.0089866	0.00673322	0.013691	-0.00708795	-0.00019429	0.00348889	-0.00123431	0.000369804	-0.00238105	0.00610921	0.00290242	0.0185572	-0.0111544
AT5G05340.1	>AT5G05340.1 | Symbols: | Peroxidase superfamily protein | chr5:1579142-1580819 REVERSE LENGTH=324	-0.0173109	0.0414076	-0.0626909	0.0219334	-0.00864448	0.00601723	0.0118431	-0.0220909	0.0248498	0.00253815	-0.0031994	0.00495401	0.0193235	-0.00674796	0.0199484	-0.00269621	0.00455412	0.00469787	-0.00467182
AT4G22220.1;AT4G04080.1	>AT4G22220.1 | Symbols: ISU1, ATISU1 | SufE/NifU family protein | chr4:11759444-11760881 REVERSE LENGTH=167;>AT4G04080.1 | Symbols: ISU3, ATISU3 | ISCU-like 3 | chr4:1963386-1964308 FORWARD LENGTH=171	-0.0173256	-0.00427109	0.0465143	0.020135	-0.0486306	-0.188318	-0.0566255	-0.118698	-0.0186924	0.0244239	0.000807843	-0.00310286	-0.0517666	-0.0210282	-0.0768592	0.00663893	-0.0348347	-0.00839208	0.0134333
AT2G02070.1;AT3G45260.1;AT3G50700.1;AT1G55110.1;AT5G44160.1;AT5G66730.1;AT3G13810.3;AT5G03150.1;AT1G03840.2;AT1G03840.1;AT3G13810.1;AT3G13810.2	>AT2G02070.1 | Symbols: AtIDD5, IDD5 | indeterminate(ID)-domain 5 | chr2:505523-509154 FORWARD LENGTH=602	-0.0173951	-0.0246711	0.0097242	-0.0358869	-0.0330771	0.0406398	0.0656921	-0.025223	-0.00591729	-0.0925456	0.0419109	0.05056	-0.00354323	-0.0921122	-0.0368542	0.0370486	-0.00449145	-0.0310681	0.105754
AT4G18970.1;AT4G18970.2	>AT4G18970.1 | Symbols: | GDSL-like Lipase/Acylhydrolase superfamily protein | chr4:10389308-10390808 REVERSE LENGTH=361;>AT4G18970.2 | Symbols: | GDSL-like Lipase/Acylhydrolase superfamily protein | chr4:10388875-10390808 REVERSE LENGTH=410	-0.0174127	0.0302268	0.00581433	-0.0183373	-0.00744967	0.023374	0.0205007	0.00076927	0.000192489	-0.00135614	0.00626676	0.00702684	0.0122614	0.00300469	-0.0014495	0.0350582	0.0148654	0.00750053	0.00744583
AT1G72810.1	>AT1G72810.1 | Symbols: | Pyridoxal-5-phosphate-dependent enzyme family protein | chr1:27398760-27400393 REVERSE LENGTH=516	-0.0174756	0.012636	0.0131486	-0.00771459	-0.000385957	0.00707658	-0.00636113	0.0135694	-0.00830904	0.00233939	0.00494576	0.0283475	0.00326228	0.0120489	-0.00171239	0.0135347	0.011677	0.0124525	-0.00162423
AT1G78040.2;AT1G78040.1	>AT1G78040.2 | Symbols: | Pollen Ole e 1 allergen and extensin family protein | chr1:29345993-29346840 FORWARD LENGTH=171;>AT1G78040.1 | Symbols: | Pollen Ole e 1 allergen and extensin family protein | chr1:29345993-29346840 FORWARD LENGTH=171	-0.0175872	0.00648272	0.0348312	-0.0102577	0.00566223	0.00301911	0.016396	-0.0036029	0.0199766	-0.0213323	-0.013882	0.0299888	0.000408098	0.018421	-0.0114168	-0.0399139	0.0191421	-0.0157224	0.0373926
AT5G05960.1	>AT5G05960.1 | Symbols: | Bifunctional inhibitor/lipid-transfer protein/seed storage 2S albumin superfamily protein | chr5:1790256-1790694 FORWARD LENGTH=116	-0.0176191	-0.0132048	0.0213173	0.020098	-0.0259946	-0.0329602	-0.0083469	-0.0139424	-0.0302222	0.0303421	0.0228267	-0.00952195	0.00151377	0.0242865	-0.00764503	-0.0188922	-0.00398398	0.00956839	0.0372026
AT4G05390.2;AT4G05390.1	>AT4G05390.2 | Symbols: RFNR1 | root FNR 1 | chr4:2738839-2740483 REVERSE LENGTH=350;>AT4G05390.1 | Symbols: ATRFNR1, RFNR1 | root FNR 1 | chr4:2738839-2740483 REVERSE LENGTH=378	-0.0177232	0.00854463	-0.00206576	0.00749276	-0.0063391	-0.00418069	-0.00540151	-0.00348114	0.00531239	0.00786767	0.00565208	0.00163545	0.00264184	0.00771126	-0.00068995	-0.00637321	0.00355258	0.00411894	-0.00888331
AT5G19350.2;AT5G19350.1	>AT5G19350.2 | Symbols: | RNA-binding (RRM/RBD/RNP motifs) family protein | chr5:6518978-6521295 FORWARD LENGTH=421;>AT5G19350.1 | Symbols: | RNA-binding (RRM/RBD/RNP motifs) family protein | chr5:6518978-6521295 FORWARD LENGTH=425	-0.0177278	0.00737317	0.00243265	-0.0207999	-0.00115143	0.0160876	0.0154463	-0.0127768	0.0247781	0.00465669	-0.00497245	0.00356039	-0.00350484	-0.00270957	0.0115553	0.00824077	0.0080168	-0.0076935	0.00763791
AT2G43760.3;AT2G43760.2;AT2G43760.1	>AT2G43760.3 | Symbols: | molybdopterin biosynthesis MoaE family protein | chr2:18133276-18133872 FORWARD LENGTH=198;>AT2G43760.2 | Symbols: | molybdopterin biosynthesis MoaE family protein | chr2:18133276-18133872 FORWARD LENGTH=198;>AT2G43760.1 | Symbo	-0.0177357	-0.00315752	0.000388698	0.00422441	-0.0117603	-0.00728682	-0.000878773	0.0021429	0.00108959	0.0220119	0.0152898	0.000687868	-0.0268408	0.0129239	-0.00587289	-0.0158879	-0.0150477	-0.0224458	0.0108725
AT1G48210.2;AT1G48210.1	>AT1G48210.2 | Symbols: | Protein kinase superfamily protein | chr1:17799551-17801798 FORWARD LENGTH=363;>AT1G48210.1 | Symbols: | Protein kinase superfamily protein | chr1:17799551-17801798 FORWARD LENGTH=363	-0.0177899	0.00240511	-0.0156868	-0.0171609	0.0109191	0.0206809	0.00312717	-0.0359825	-0.0419586	-0.0247669	-0.0246279	-0.0358881	0.00120262	0.0168186	0.0227654	-0.0186217	0.0166862	-0.0442731	0.00461702
AT5G38530.1	>AT5G38530.1 | Symbols: TSBtype2 | tryptophan synthase beta type 2 | chr5:15424097-15426294 FORWARD LENGTH=506	-0.0177969	-0.00343461	-0.0024526	0.0246611	0.024249	0.00341114	-0.00769602	-0.00717733	0.0160352	0.0138443	0.0185844	-0.014997	0.00481679	0.0162802	0.00361009	-0.0225878	-0.0105972	0.0313155	-0.000463107
AT3G15000.1;AT1G53260.2;AT1G53260.1	>AT3G15000.1 | Symbols: | cobalt ion binding | chr3:5050321-5052121 FORWARD LENGTH=395	-0.0178903	-0.00947145	-0.000368182	-0.025492	-0.00583545	-0.00039074	0.0207928	-0.0104625	-0.0238864	-0.0100241	-0.0153178	-0.0105408	-0.0274705	-0.0014496	0.00190733	0.0130143	-0.0156661	-0.00263286	-0.00425937
AT5G07980.1;AT5G07970.1	>AT5G07980.1 | Symbols: | dentin sialophosphoprotein-related | chr5:2549432-2554669 REVERSE LENGTH=1501	-0.0178981	0.0246978	-0.0328751	-0.0164569	0.00460544	0.0349105	0.0454833	-0.0250101	0.0838672	0.0801649	0.0307372	0.0896398	-0.00200027	-0.0309658	-0.00613012	-0.0161159	0.0179831	-0.00275425	0.0491873
AT1G22280.1;AT1G22280.3;AT1G22280.2	>AT1G22280.1 | Symbols: PAPP2C | phytochrome-associated protein phosphatase type 2C | chr1:7874236-7875496 FORWARD LENGTH=281;>AT1G22280.3 | Symbols: PAPP2C | phytochrome-associated protein phosphatase type 2C | chr1:7874236-7875496 FORWARD LENGTH=287	-0.0179228	-0.00315453	-0.00881046	0.00821341	-0.0111315	0.00555476	0.00264985	-9.52623e-05	-0.00035937	0.0019874	0.00283374	-0.00540212	0.00752726	0.00407778	-0.000875871	0.0116084	-0.0037275	0.00208762	-0.000292826
AT5G22040.3;AT5G22040.2;AT5G22040.1	>AT5G22040.3 | Symbols: | unknown protein;FUNCTIONS IN: molecular_function unknown;INVOLVED IN: biological_process unknown;LOCATED IN: cellular_component unknown. | chr5:7297154-7298363 REVERSE LENGTH=284;>AT5G22040.2 | Symbols: | unknown protein;FUN	-0.0179319	-0.0040158	-0.0138761	-0.0576948	-0.0401405	0.0152392	0.0364368	0.0130904	-0.0467903	0.0456389	-0.0202507	-0.0302699	-0.0457925	0.0581264	0.0779855	0.0528371	-0.0768025	0.0396496	0.0641114
AT2G19770.1	>AT2G19770.1 | Symbols: PRF5 | profilin 5 | chr2:8519885-8521119 REVERSE LENGTH=134	-0.0179849	0.0767682	0.0243453	-0.0530111	0.00961511	0.0466426	0.0150102	0.0218013	-0.0877397	0.082968	0.0376369	0.238902	-0.0355328	0.0155621	-0.0284262	0.0234244	0.00975715	0.0717366	-0.0183517
AT4G16500.1	>AT4G16500.1 | Symbols: | Cystatin/monellin superfamily protein | chr4:9301530-9301883 REVERSE LENGTH=117	-0.0180112	0.00562898	-0.0204107	-0.000170723	0.00913013	-0.0207623	-0.0439018	-0.0274669	0.00741915	0.0358685	0.0342424	-0.0147631	0.016925	0.00785122	-0.0227126	-0.0241885	-0.0213556	-0.00381175	-0.00784409
AT5G61210.1	>AT5G61210.1 | Symbols: SNAP33, ATSNAP33, SNP33, ATSNAP33B | soluble N-ethylmaleimide-sensitive factor adaptor protein 33 | chr5:24624027-24625366 FORWARD LENGTH=300	-0.0180707	-0.0156461	-0.00651335	0.00573488	-0.0172692	-0.00151461	0.0205874	0.00569184	-0.014646	-0.000753082	-0.0126868	0.0205262	0.00307171	0.00798771	-0.00431925	0.00679568	-0.0236665	0.00436872	-0.0147972
AT2G01820.1	>AT2G01820.1 | Symbols: | Leucine-rich repeat protein kinase family protein | chr2:357664-360681 REVERSE LENGTH=943	-0.0180922	0.00465025	-0.0086429	-0.00327583	0.00308204	0.00621972	-0.0123732	-0.0135697	-0.0309058	-0.00255435	-0.00678978	0.0106801	0.00998772	-0.0384475	-0.00442239	-0.00929994	0.0171758	-0.0399011	-0.00726603
AT1G19130.1	>AT1G19130.1 | Symbols: | CONTAINS InterPro DOMAIN/s: Protein of unknown function DUF985 (InterPro:IPR009327), RmlC-like jelly roll fold (InterPro:IPR014710);Has 1465 Blast hits to 1465 proteins in 584 species: Archae - 10;Bacteria - 1038;Metazoa - 19;	-0.0181565	0.00504949	0.00360269	-0.0084586	0.0108778	0.00242809	-0.00922844	0.00656277	-0.00275442	-0.0204693	0.00401826	0.0316454	-0.0118509	0.0138237	-0.000223728	-0.017565	0.013244	-0.0133731	0.0105799
AT1G13270.1;AT1G13270.2	>AT1G13270.1 | Symbols: MAP1C, MAP1B | methionine aminopeptidase 1B | chr1:4544999-4547155 FORWARD LENGTH=369;>AT1G13270.2 | Symbols: MAP1C, MAP1B | methionine aminopeptidase 1B | chr1:4544999-4546574 FORWARD LENGTH=283	-0.0181924	-0.0128937	0.0125416	-0.019344	-0.00162248	-0.00367542	0.00585679	-0.00060554	-0.00201808	0.0154661	0.00438426	-0.00613878	0.00228856	-0.00836531	-0.00445901	-0.00348335	0.00218699	0.00461437	-0.000377831
AT1G55805.1	>AT1G55805.1 | Symbols: | BolA-like family protein | chr1:20858956-20859438 REVERSE LENGTH=160	-0.0182017	-0.00192315	0.0307409	-0.00142235	-0.0428802	-0.130342	-0.0215723	-0.0756169	-0.0127946	0.000599331	0.00023458	0.0245593	-0.0724079	-0.0198578	-0.0336962	0.0285299	0.0169752	0.0411289	-0.0259501
AT4G28480.2;AT4G28480.1	>AT4G28480.2 | Symbols: | DNAJ heat shock family protein | chr4:14073310-14075091 FORWARD LENGTH=290;>AT4G28480.1 | Symbols: | DNAJ heat shock family protein | chr4:14073310-14075091 FORWARD LENGTH=348	-0.0182312	0.00896745	0.00616622	-0.0373747	-0.016968	0.00545753	0.00788865	-0.0065866	0.0070992	-0.0099883	-0.0149368	-0.0074567	-0.0135897	-0.00910519	0.0072046	-0.00866832	0.0167837	-0.00148396	0.00691277
AT5G43130.1;AT5G43130.2	>AT5G43130.1 | Symbols: TAF4, TAF4B | TBP-associated factor 4 | chr5:17315608-17321144 REVERSE LENGTH=823;>AT5G43130.2 | Symbols: TAF4 | TBP-associated factor 4 | chr5:17315608-17321144 REVERSE LENGTH=852	-0.0182709	0.000223557	0.000836261	-0.0305511	-0.00200651	-0.00974026	0.00703785	-0.0156577	-0.00840316	0.00746149	0.00350844	0.00110824	0.0110969	0.0111768	0.0274255	0.0224378	-0.0320712	0.00729989	0.0210442
AT4G31360.1	>AT4G31360.1 | Symbols: | selenium binding | chr4:15221945-15223310 FORWARD LENGTH=186	-0.0184529	0.0222626	0.0281346	0.0178043	-0.0374178	-0.00410607	0.0656983	0.017708	-0.0333318	0.0290462	0.0196204	-0.00311164	-0.0107591	-0.031398	-0.0333629	-0.0214284	0.0203363	-0.00579162	-0.0121942
AT4G38680.1	>AT4G38680.1 | Symbols: GRP2, CSDP2, CSP2, ATCSP2 | glycine rich protein 2 | chr4:18072240-18072851 REVERSE LENGTH=203	-0.0185583	0.0129826	0.0103449	-0.0244452	0.0030029	0.0181561	0.00433133	0.00341914	-0.00273403	-0.00504683	-0.0171515	-0.000650241	-0.00109206	0.00459856	-0.0145949	0.0141954	-0.0103209	0.00597558	-0.0181515
AT5G57290.2;AT5G57290.3;AT5G57290.1	>AT5G57290.2 | Symbols: | 60S acidic ribosomal protein family | chr5:23207089-23207835 REVERSE LENGTH=89;>AT5G57290.3 | Symbols: | 60S acidic ribosomal protein family | chr5:23207049-23207835 REVERSE LENGTH=119;>AT5G57290.1 | Symbols: | 60S acidic ribos	-0.0186447	-0.0345646	0.00171427	0.00606764	0.0113105	0.00491417	0.0107705	-0.0209271	-0.023973	0.0180232	0.00423102	-0.00322237	0.0193503	-0.0211343	-0.0104271	0.00909658	0.000187475	0.0132891	0.000171444
AT5G58190.1;AT5G58190.2	>AT5G58190.1 | Symbols: ECT10 | evolutionarily conserved C-terminal region 10 | chr5:23546434-23549363 FORWARD LENGTH=527;>AT5G58190.2 | Symbols: ECT10 | evolutionarily conserved C-terminal region 10 | chr5:23546434-23549363 FORWARD LENGTH=528	-0.0186611	-0.0197098	0.0751017	-0.0392935	-0.06378	-0.0753126	0.0282863	-0.103225	-0.000935916	0.00168723	-0.055435	0.0125378	0.093255	-0.112413	-0.0248374	0.0653293	0.0722611	0.031148	-0.0370964
AT3G44110.1;AT3G44110.2	>AT3G44110.1 | Symbols: ATJ3, ATJ | DNAJ homologue 3 | chr3:15869115-15871059 REVERSE LENGTH=420;>AT3G44110.2 | Symbols: ATJ3, ATJ | DNAJ homologue 3 | chr3:15869179-15871059 REVERSE LENGTH=343	-0.0187572	-0.0110654	0.00222306	-0.013212	0.00320611	0.0027167	-0.000802364	-0.0154051	-0.00997891	0.00069958	-0.0024308	0.00591503	0.00465534	0.0123533	0.0175972	-0.00171538	0.00135777	-0.0176977	-0.0140433
AT2G32060.3;AT2G32060.2;AT2G32060.1	>AT2G32060.3 | Symbols: | Ribosomal protein L7Ae/L30e/S12e/Gadd45 family protein | chr2:13639228-13640104 REVERSE LENGTH=144;>AT2G32060.2 | Symbols: | Ribosomal protein L7Ae/L30e/S12e/Gadd45 family protein | chr2:13639228-13640104 REVERSE LENGTH=144;>AT2	-0.0188359	0.0208645	0.0202899	-0.028027	0.00266323	-0.00324514	0.0133508	-0.012269	0.00332997	-0.00328572	0.00736573	0.00935418	0.00261791	-0.0127197	-0.0128544	0.0164584	0.0174158	-0.00312437	0.00416744
AT2G33845.1;AT1G23750.1	>AT2G33845.1 | Symbols: | Nucleic acid-binding, OB-fold-like protein | chr2:14317781-14318712 FORWARD LENGTH=182	-0.0188632	-0.00750127	0.00581013	-0.0135233	0.00762754	0.0057706	0.0051855	-0.0086186	0.00126852	-0.0184661	-0.000996281	0.0162564	0.00771983	0.00903958	0.00777242	0.014593	0.0256973	0.00552437	-0.00257978
AT1G77180.2;AT1G77180.1;AT1G77180.3	>AT1G77180.2 | Symbols: SKIP | chromatin protein family | chr1:28999791-29001632 REVERSE LENGTH=613;>AT1G77180.1 | Symbols: SKIP | chromatin protein family | chr1:28999791-29001632 REVERSE LENGTH=613;>AT1G77180.3 | Symbols: SKIP | chromatin protein family	-0.0188789	0.0065799	0.0141546	-0.021281	-0.00873018	0.00176927	0.00696247	-0.0129307	0.00936765	0.0114619	-0.0092723	-0.00475941	0.0102113	0.0060375	-0.00454858	0.00421179	0.00222514	0.00350777	-0.00248959
AT4G15560.1;AT3G21500.1;AT3G21500.2	>AT4G15560.1 | Symbols: CLA1, DEF, CLA, DXS, DXPS2 | Deoxyxylulose-5-phosphate synthase | chr4:8884218-8887254 FORWARD LENGTH=717;>AT3G21500.1 | Symbols: DXPS1 | 1-deoxy-D-xylulose 5-phosphate synthase 1 | chr3:7573907-7576594 REVERSE LENGTH=640;>AT3G21500	-0.0189102	0.0203873	-0.040441	-0.0133852	0.0282789	0.0243031	0.0487188	-0.0544023	0.134693	0.0693785	0.0170545	-0.0132447	0.0378131	-0.0383665	0.00618767	-0.054793	-0.00690512	-0.0550097	0.0100195
AT4G29340.1	>AT4G29340.1 | Symbols: PRF4 | profilin 4 | chr4:14447718-14448467 FORWARD LENGTH=134	-0.0189463	0.105259	0.0502461	0.103361	0.0946213	-0.185474	0.0922847	0.0195324	-0.0973712	-0.104789	0.0308658	0.0267729	0.0640427	-0.078806	-0.034677	0.110413	-0.0581346	-0.0819908	0.0110953
AT5G54900.1	>AT5G54900.1 | Symbols: ATRBP45A, RBP45A | RNA-binding protein 45A | chr5:22295412-22298126 FORWARD LENGTH=387	-0.0189604	0.00201243	0.0102247	-0.028222	-0.00714834	-0.00313412	0.0133444	0.00431638	-0.00531117	0.0020656	-0.0121594	0.00975677	-0.000959814	0.0162581	0.00451682	-0.00157197	0.00412161	-0.00600867	-0.00905608
AT1G50170.1	>AT1G50170.1 | Symbols: ATSIRB, SIRB | sirohydrochlorin ferrochelatase B | chr1:18582087-18583514 FORWARD LENGTH=225	-0.0190142	-0.000349532	0.0178291	-0.00999198	-0.00337986	-0.0128095	-0.00841443	0.0224557	0.0240844	0.00150541	-0.0125339	0.0272927	0.00530894	-0.00248105	-0.0167453	-0.0102078	0.00113954	0.00475967	0.0141306
AT3G46560.1	>AT3G46560.1 | Symbols: TIM9, emb2474 | Tim10/DDP family zinc finger protein | chr3:17138632-17139301 FORWARD LENGTH=93	-0.0190252	0.0433817	-0.00862886	-0.0231878	0.0348829	0.013785	0.0745152	-0.0607494	0.133634	0.0243738	-0.0101844	-0.00729737	-0.0127202	-0.0436587	-0.0119818	0.00249806	-0.0710651	-0.053385	0.0322976
AT2G30860.1;AT2G30860.2	>AT2G30860.1 | Symbols: ATGSTF9, GLUTTR, ATGSTF7, GSTF9 | glutathione S-transferase PHI 9 | chr2:13139132-13140057 FORWARD LENGTH=215;>AT2G30860.2 | Symbols: ATGSTF9, GLUTTR, ATGSTF7, GSTF9 | glutathione S-transferase PHI 9 | chr2:13139132-13140079 FORWARD	-0.0190897	0.0138675	-0.0190012	0.000305757	0.0257306	-0.00658115	-0.00667743	0.0135929	0.000336006	-0.0179894	0.00137608	0.00416794	-0.00503287	0.00461953	-0.0160795	-8.85882e-06	0.00580941	0.00284474	0.0202622
AT5G08450.3;AT5G08450.2;AT5G08450.1	>AT5G08450.3 | Symbols: | FUNCTIONS IN: molecular_function unknown;INVOLVED IN: biological_process unknown;LOCATED IN: cellular_component unknown;EXPRESSED IN: 25 plant structures;EXPRESSED DURING: 15 growth stages;CONTAINS InterPro DOMAIN/s: Histone	-0.0191101	-0.0227085	-0.00346101	0.0133824	0.0282837	0.0114064	0.0250121	-0.00346508	0.0160981	-0.0120737	-0.00357617	0.0151664	-8.79489e-06	-0.000874234	0.00249643	0.0246156	0.00495734	0.000825466	-0.0124483
AT1G74040.1	>AT1G74040.1 | Symbols: IMS1, MAML-3, IPMS2 | 2-isopropylmalate synthase 1 | chr1:27842258-27845566 FORWARD LENGTH=631	-0.0192275	-0.00810806	-0.0329012	-1.14544e-05	-0.124512	0.0595824	-0.0359572	0.0353229	0.0194321	-0.0953314	0.087178	0.0351967	-0.0256766	-0.0374425	0.0121476	0.0862185	0.0420349	0.0407734	9.94965e-05
AT3G25070.1	>AT3G25070.1 | Symbols: RIN4 | RPM1 interacting protein 4 | chr3:9132458-9133747 FORWARD LENGTH=211	-0.0192296	-0.00217709	-0.0053612	-0.0080565	-0.00313773	0.00184285	0.0192778	0.0112458	0.00383285	0.0035867	-0.00799888	0.00160428	-0.00399846	0.012817	-0.00373275	0.0168066	0.0163462	-0.0025974	-0.00628059
AT1G17140.2;AT1G17140.1	>AT1G17140.2 | Symbols: ICR1, RIP1 | interactor of constitutive active rops 1 | chr1:5856740-5857861 REVERSE LENGTH=344;>AT1G17140.1 | Symbols: ICR1, RIP1 | interactor of constitutive active rops 1 | chr1:5856740-5857861 REVERSE LENGTH=344	-0.0192349	0.0120738	0.0030474	-0.00889332	-0.033139	-0.0171367	0.0481015	0.0385387	0.002305	0.0264909	-0.00302966	0.0119526	-0.00567471	0.0180375	0.0443716	0.0259963	-0.035142	-0.0153462	0.0690734
AT1G07360.1;AT2G29580.1;AT5G07060.2;AT5G07060.1	>AT1G07360.1 | Symbols: | CCCH-type zinc fingerfamily protein with RNA-binding domain | chr1:2260562-2262795 REVERSE LENGTH=481;>AT2G29580.1 | Symbols: | CCCH-type zinc fingerfamily protein with RNA-binding domain | chr2:12652011-12654158 FORWARD LENGTH=	-0.0192818	0.00581556	0.00880752	-0.0154153	-0.00785266	-0.0228465	0.0187662	0.0227373	0.0051928	0.00721345	0.0029528	0.00469302	-0.00111047	0.0060608	-0.0107203	0.00490125	-0.0189699	-0.0184637	-0.0114042
AT5G08380.1	>AT5G08380.1 | Symbols: AtAGAL1, AGAL1 | alpha-galactosidase 1 | chr5:2694851-2697616 REVERSE LENGTH=410	-0.0194916	-0.00955594	-0.0113443	0.0043069	-0.00229094	-0.00827405	0.0184012	-0.000707881	-0.00344231	0.00503947	-0.00218908	0.00525799	0.000134943	0.00738467	-0.00383225	0.0123096	0.0045175	-0.00314456	-0.0187059
AT4G37520.1;AT4G37520.2	>AT4G37520.1 | Symbols: | Peroxidase superfamily protein | chr4:17631704-17633060 FORWARD LENGTH=329;>AT4G37520.2 | Symbols: | Peroxidase superfamily protein | chr4:17631704-17633060 FORWARD LENGTH=326	-0.0194977	-0.0104784	-0.095638	0.00330285	-0.0228249	0.00200208	0.00584295	0.00597906	0.0101394	0.0128396	-0.0111481	0.0119166	0.018101	0.0258484	-0.0288069	-0.044974	0.0245455	-0.012806	-0.0178487
AT3G46940.1	>AT3G46940.1 | Symbols: DUT1 | DUTP-PYROPHOSPHATASE-LIKE 1 | chr3:17288367-17288867 REVERSE LENGTH=166	-0.0195475	0.0239509	0.044144	-0.00996014	-0.00871802	0.00234117	0.00792695	-0.00707614	0.0160781	-0.0139609	-0.0196345	0.0213253	-0.0441744	0.0185396	-0.0456137	-0.0123456	0.0321056	0.0152055	-0.0182165
AT1G13750.1	>AT1G13750.1 | Symbols: | Purple acid phosphatases superfamily protein | chr1:4715490-4718091 REVERSE LENGTH=613	-0.0196293	-0.0160391	-0.00152722	0.022691	0.0666115	0.0416019	-0.044547	-0.00073267	0.0196326	0.0159818	0.0628137	-0.0591277	-0.0297409	-0.00551022	0.0155515	0.030023	0.045018	0.0113247	-0.0131806
AT4G11790.1	>AT4G11790.1 | Symbols: | Pleckstrin homology (PH) domain superfamily protein | chr4:7090456-7093208 FORWARD LENGTH=443	-0.0196966	0.00164394	0.0102712	-0.0253155	0.00152502	0.0132215	0.00627221	-0.00905518	0.000497187	0.00876248	-0.00532245	0.000138632	0.0209787	0.0114184	-0.0103343	0.0150468	0.00825559	-0.00126232	-0.0213289
AT2G30870.1	>AT2G30870.1 | Symbols: ATGSTF10, ERD13, ATGSTF4, GSTF10 | glutathione S-transferase PHI 10 | chr2:13141490-13142392 FORWARD LENGTH=215	-0.0197245	0.0284112	-0.0367553	-0.00504046	0.0393776	-0.00222575	-0.0329896	0.0249706	0.00853576	-0.0278997	-0.0229948	0.00336251	-0.00847967	0.0232758	-0.0249327	-0.00976401	0.0157749	0.00433794	0.0101536
AT3G08780.2;AT3G08780.1	>AT3G08780.2 | Symbols: | unknown protein;FUNCTIONS IN: molecular_function unknown;INVOLVED IN: biological_process unknown;LOCATED IN: cellular_component unknown;EXPRESSED IN: male gametophyte, cultured cell;EXPRESSED DURING: L mature pollen stage, M	-0.0197539	0.0274452	-0.044459	-0.0535094	0.00977645	0.0606156	0.00480161	-0.0543684	-0.171831	0.0535434	-0.0498014	0.0552298	-0.0448401	0.0540453	-0.0324879	-0.0163541	0.0285668	0.00334992	-0.014714
AT5G44500.2;AT5G44500.1;AT4G20440.4;AT4G20440.3;AT4G20440.2;AT4G20440.1	>AT5G44500.2 | Symbols: | Small nuclear ribonucleoprotein family protein | chr5:17927505-17928269 FORWARD LENGTH=254;>AT5G44500.1 | Symbols: | Small nuclear ribonucleoprotein family protein | chr5:17927505-17928269 FORWARD LENGTH=254;>AT4G20440.4 | Symbo	-0.0198215	-0.00760792	-0.0055068	0.00382651	-0.0168208	0.00633708	0.00625984	-0.0321531	-0.0128249	0.0299444	-0.0314017	0.00409567	-0.00506869	-0.00431064	0.0185124	0.00955423	-0.0248758	-0.00518738	0.00593208
AT5G53620.3;AT5G53620.2;AT5G53620.1	>AT5G53620.3 | Symbols: | unknown protein;INVOLVED IN: biological_process unknown;EXPRESSED IN: 23 plant structures;EXPRESSED DURING: 13 growth stages;Has 28929 Blast hits to 19542 proteins in 1425 species: Archae - 211;Bacteria - 3079;Metazoa - 145	-0.0198859	0.00383888	0.0124823	-0.0298568	-0.016418	-0.0204302	0.018314	-0.00405277	-0.00200586	-0.00391457	-0.00152301	0.0117592	-0.0114735	-0.000906933	0.00505899	-0.0106984	-0.00305669	-0.0111169	-0.0191084
AT5G48650.1	>AT5G48650.1 | Symbols: | Nuclear transport factor 2 (NTF2) family protein with RNA binding (RRM-RBD-RNP motifs) domain | chr5:19727279-19729533 FORWARD LENGTH=458	-0.0199886	0.0135045	0.0207133	0.00596085	0.0406003	0.00500962	0.0339886	0.0489041	-0.0293493	-0.0147018	0.0489998	0.0448843	-0.0309644	0.0331188	0.0273155	0.00036038	0.0400713	0.0145409	-0.00415037
AT5G10770.1	>AT5G10770.1 | Symbols: | Eukaryotic aspartyl protease family protein | chr5:3403331-3405331 REVERSE LENGTH=474	-0.0200517	0.0640554	0.00428791	-0.024765	-0.0072189	-0.141658	0.0269224	-0.114111	-0.0907638	0.0478426	0.0381666	-0.00239878	-0.0553936	0.0776689	-0.0170535	-0.0118147	0.0505363	0.043329	0.0134578
AT1G17880.1	>AT1G17880.1 | Symbols: BTF3, ATBTF3 | basic transcription factor 3 | chr1:6152572-6153425 REVERSE LENGTH=165	-0.0201293	-0.00506161	0.00936688	-0.00828856	0.00234743	2.46065e-05	0.0461411	0.0186434	-0.0159179	0.00984315	0.0497132	-0.0360716	0.02665	0.0122271	-0.00376568	-0.0253206	0.0303561	-0.0114498	0.035915
AT5G66490.1	>AT5G66490.1 | Symbols: | unknown protein;FUNCTIONS IN: molecular_function unknown;INVOLVED IN: biological_process unknown;LOCATED IN: plasma membrane;EXPRESSED IN: 17 plant structures;EXPRESSED DURING: 9 growth stages;BEST Arabidopsis thaliana prot	-0.0201693	0.0176603	-0.00709594	0.0826379	0.013472	-0.11771	0.0193472	-0.0238937	0.0417041	0.0423836	-0.00322484	0.0136617	-0.0258525	0.0150563	-0.0179622	-0.0319562	0.0101076	-0.0303613	0.00913747
AT3G07720.1	>AT3G07720.1 | Symbols: | Galactose oxidase/kelch repeat superfamily protein | chr3:2465439-2467033 FORWARD LENGTH=329	-0.0201932	-0.00207611	0.00515809	-0.00746644	-0.00512715	0.00998617	0.00416178	0.00276444	-0.00442759	-0.000350399	-0.00328999	0.00585813	0.00999045	0.0040304	-0.0101571	-0.00056545	-0.00466859	0.0066189	-0.00492173
AT1G07700.1;AT1G07700.3;AT1G07700.2	>AT1G07700.1 | Symbols: | Thioredoxin superfamily protein | chr1:2380214-2381127 FORWARD LENGTH=204;>AT1G07700.3 | Symbols: | Thioredoxin superfamily protein | chr1:2380297-2381127 FORWARD LENGTH=217;>AT1G07700.2 | Symbols: | Thioredoxin superfamily pro	-0.0202124	0.00549993	0.0126371	-0.0200996	0.00952996	-0.029109	-0.00516986	0.0117433	0.00430276	-0.0407344	-0.0197288	0.0396609	-0.0426088	0.00212295	-4.00577e-05	-0.0169345	0.0156388	0.0141002	0.00225229
AT5G06110.2;AT5G06110.1	>AT5G06110.2 | Symbols: | DnaJ domain;Myb-like DNA-binding domain | chr5:1841009-1843000 REVERSE LENGTH=663;>AT5G06110.1 | Symbols: | DnaJ domain;Myb-like DNA-binding domain | chr5:1841009-1843000 REVERSE LENGTH=663	-0.0202992	-0.00893537	0.0343562	-0.0143409	-0.0526399	-0.0841445	0.0118344	-0.0429863	-0.020311	0.0229095	0.000631803	-0.00827381	-0.0608126	0.0153332	-0.0207643	-0.019443	-0.0021666	0.0281882	-0.0297649
AT4G21450.1;AT4G21450.3;AT4G21450.2	>AT4G21450.1 | Symbols: | PapD-like superfamily protein | chr4:11426136-11428125 FORWARD LENGTH=295;>AT4G21450.3 | Symbols: | PapD-like superfamily protein | chr4:11426136-11428125 FORWARD LENGTH=314;>AT4G21450.2 | Symbols: | PapD-like superfamily prote	-0.0204613	0.00530308	-0.0113224	-0.0231634	-0.0124409	-0.0201675	0.00205301	0.000613846	0.00577072	-0.00610451	0.0108979	-0.0213099	0.00245707	0.0188476	-0.000620478	0.0389937	0.00997925	-0.0113352	0.00433389
AT5G18230.1;AT5G18230.2	>AT5G18230.1 | Symbols: | transcription regulator NOT2/NOT3/NOT5 family protein | chr5:6021610-6027031 REVERSE LENGTH=843;>AT5G18230.2 | Symbols: | transcription regulator NOT2/NOT3/NOT5 family protein | chr5:6021610-6027031 REVERSE LENGTH=845	-0.0204647	-0.0201222	0.00216084	-0.00949683	-0.0150495	0.0187386	-0.02723	-0.00194209	0.018172	0.0169874	-0.00365841	-0.0124287	-0.00315677	0.0192416	0.0297658	-0.0140656	0.0164145	0.0143027	0.00886721
AT4G13850.1;AT4G13850.3;AT4G13850.2;AT4G13850.4	>AT4G13850.1 | Symbols: ATGRP2, GR-RBP2, GRP2 | glycine-rich RNA-binding protein 2 | chr4:8021314-8022065 FORWARD LENGTH=158;>AT4G13850.3 | Symbols: ATGRP2 | glycine-rich RNA-binding protein 2 | chr4:8021314-8022065 FORWARD LENGTH=144;>AT4G13850.2 | Symbol	-0.0204651	0.0143629	0.01988	-0.0219388	-0.00816561	0.0056999	0.021516	-0.00623976	-0.00510107	0.00513408	-0.0109902	0.0117156	-0.00121343	-0.00784228	-0.0012894	0.00534795	0.00128391	0.0100965	-0.000388452
AT5G09730.1	>AT5G09730.1 | Symbols: BXL3, ATBXL3, XYL3, ATBX3, BX3 | beta-xylosidase 3 | chr5:3015319-3018226 REVERSE LENGTH=773	-0.0204668	0.0405144	0.00496805	-0.0126159	-0.0118859	0.0150267	0.0101159	0.00524498	-0.00415685	0.0020686	0.0121742	-0.000608652	0.0111	0.00102452	0.0130872	0.0196622	0.00269857	-0.00352766	-0.024198
AT5G15270.2;AT5G15270.1	>AT5G15270.2 | Symbols: | RNA-binding KH domain-containing protein | chr5:4958738-4960947 FORWARD LENGTH=548;>AT5G15270.1 | Symbols: | RNA-binding KH domain-containing protein | chr5:4958738-4960947 FORWARD LENGTH=548	-0.0204959	-0.0120813	-0.0133678	-0.00170881	0.0142183	0.00639818	0.0171182	-0.0247656	-0.00227157	0.0167265	0.00869372	0.0183827	-0.000672831	0.0112666	0.00159385	0.0392952	0.00144222	-0.0509567	-0.0166647
AT1G52680.1	>AT1G52680.1 | Symbols: | late embryogenesis abundant protein-related / LEA protein-related | chr1:19618419-19618961 REVERSE LENGTH=114	-0.0205213	0.0309354	0.035449	-0.015564	0.0170392	0.0469105	-0.0176872	-0.038327	-0.0294625	0.0163051	-0.0497116	-0.0315147	0.0104665	0.00495342	-0.0209542	0.020679	-0.0497535	-0.0422735	0.0317776
AT3G07565.1;AT3G07565.3;AT3G07565.4;AT3G07565.2	>AT3G07565.1 | Symbols: | Protein of unknown function (DUF3755) | chr3:2413823-2415872 FORWARD LENGTH=258;>AT3G07565.3 | Symbols: | Protein of unknown function (DUF3755) | chr3:2413823-2415872 FORWARD LENGTH=259;>AT3G07565.4 | Symbols: | Protein of unkn	-0.0205415	0.0138094	-0.0065457	-0.0374632	0.00675021	0.0105325	0.00631827	0.0240703	0.00960883	-0.00931522	-0.00498249	-0.0226028	0.0463407	0.00528258	0.0223564	0.00747088	-0.00879743	-0.0216681	0.0099811
AT2G25970.1	>AT2G25970.1 | Symbols: | KH domain-containing protein | chr2:11071844-11075604 REVERSE LENGTH=632	-0.0205572	0.00777213	0.0101712	-0.021396	-0.00517138	-0.00363652	0.010212	-0.0102003	0.0184726	0.0115674	-0.00860228	-0.00116191	0.00492863	-0.00427892	0.000902176	0.00436914	-0.00207307	-0.0062225	-0.00797604
AT3G04500.1	>AT3G04500.1 | Symbols: | RNA-binding (RRM/RBD/RNP motifs) family protein | chr3:1212065-1213795 REVERSE LENGTH=245	-0.0206034	0.0110895	0.00291956	-0.0256871	0.00993876	0.0195026	0.016485	0.00673968	0.00826647	0.0060924	-0.00704942	0.00106957	-0.000345717	0.00874244	0.00278827	0.0153375	-0.0044164	-0.00977024	0.00324827
AT2G22400.1	>AT2G22400.1 | Symbols: | S-adenosyl-L-methionine-dependent methyltransferases superfamily protein | chr2:9504823-9508788 REVERSE LENGTH=808	-0.0206542	-0.0159108	-0.0157378	-0.0506125	0.011018	0.0206196	0.019724	-0.017629	-0.105702	-0.032724	-0.0205897	-0.100216	-0.0269608	0.0375423	-0.00872154	-0.0956635	0.0307953	0.0299882	-0.0101982
AT1G54170.1	>AT1G54170.1 | Symbols: CID3 | CTC-interacting domain 3 | chr1:20221353-20224919 REVERSE LENGTH=587	-0.0207778	-0.00916612	0.00829481	-0.0293739	0.00233245	-0.00167352	-0.000780098	-0.0207458	-0.00641593	-0.0405258	-0.0334844	0.00569874	-0.0168295	0.00949839	0.0149854	-0.00139709	-0.013801	0.0121065	0.016981
AT1G55150.1	>AT1G55150.1 | Symbols: | DEA(D/H)-box RNA helicase family protein | chr1:20574634-20577141 FORWARD LENGTH=501	-0.0208636	-0.00179259	0.0209079	-0.0167118	-0.0126694	0.0306258	0.0045507	0.0252967	0.00304797	0.0397325	-0.0197227	-0.0296306	0.00249012	-0.0234276	0.0285634	-0.0344723	-0.0816747	0.00889022	-0.0322796
AT4G02480.1;AT1G02890.2;AT1G02890.1;AT4G24860.1	>AT4G02480.1 | Symbols: | AAA-type ATPase family protein | chr4:1082082-1088680 REVERSE LENGTH=1265	-0.0208853	-0.00704501	-0.0239199	0.00718963	-0.12878	0.0349649	-0.0379679	0.0243253	0.0207401	-0.078521	0.0624556	0.0142742	-0.0122411	-0.0185316	0.0316923	0.0547412	0.0472866	0.0109367	-0.0210214
AT1G13190.1	>AT1G13190.1 | Symbols: | RNA-binding (RRM/RBD/RNP motifs) family protein | chr1:4499633-4501354 FORWARD LENGTH=573	-0.0209128	-0.0460756	0.00285326	-0.0334115	-0.0121713	0.0415633	0.0019927	-0.0401039	0.000911874	0.0418172	0.0739005	-0.016838	0.010998	0.0841163	-0.0423729	0.0174516	0.00673529	0.000295032	-0.00790895
AT2G20490.2;AT2G20490.1	>AT2G20490.2 | Symbols: NOP10, EDA27 | nucleolar RNA-binding Nop10p family protein | chr2:8831897-8832723 FORWARD LENGTH=63;>AT2G20490.1 | Symbols: NOP10, EDA27 | nucleolar RNA-binding Nop10p family protein | chr2:8831897-8832723 FORWARD LENGTH=64	-0.0209475	0.00666281	0.0296621	-0.00928773	-0.00441878	0.0146012	0.021117	0.0237915	0.0045894	0.00348466	-0.0049906	-0.00798436	0.00434115	0.013268	-0.00218128	-0.0190819	-0.00195403	-0.00223418	0.00487043
AT5G19050.1	>AT5G19050.1 | Symbols: | alpha/beta-Hydrolases superfamily protein | chr5:6369307-6371726 FORWARD LENGTH=361	-0.0209494	-0.00618552	-0.0111307	-0.00534094	-0.000504634	-0.0186811	-0.00230592	0.0099589	0.00102313	0.015158	0.022073	-0.000190093	0.0287204	0.0112476	-0.00991702	0.00429286	-0.0136305	-0.00143139	0.0126335
AT5G37600.1	>AT5G37600.1 | Symbols: ATGSR1, GLN1;1, GSR 1, ATGLN1;1 | glutamine synthase clone R1 | chr5:14933574-14935656 REVERSE LENGTH=356	-0.0210115	0.0223265	-0.00512595	0.0106511	-0.00675081	-0.000334711	-0.00216322	-0.00382315	0.00628353	-0.0111796	0.00624223	0.00547468	0.00912979	0.00303403	0.0052947	-0.0413657	-0.00843486	-0.0140568	0.0118009
AT3G48560.1	>AT3G48560.1 | Symbols: CSR1, ALS, AHAS, TZP5, IMR1 | chlorsulfuron/imidazolinone resistant 1 | chr3:18001530-18003542 REVERSE LENGTH=670	-0.0210413	-0.00498307	0.0067261	-0.0359843	0.00682146	0.00474473	0.00601511	0.0370514	-0.00310803	-0.00193494	0.0123428	-0.00489847	-0.0131329	-0.0137906	0.0117226	-0.00673921	0.00203146	-0.00315673	-0.00734486
AT1G78850.1;AT1G78860.1	>AT1G78850.1 | Symbols: | D-mannose binding lectin protein with Apple-like carbohydrate-binding domain | chr1:29642072-29643397 REVERSE LENGTH=441	-0.0210448	-0.0168361	-0.058564	0.0429047	-0.00492272	-0.00829877	-0.000673911	-0.000542199	0.00689316	0.0229024	0.00189578	0.00443049	0.0110489	0.0046046	-0.0184148	0.00871695	-0.0154116	-0.00137887	0.012111
AT3G54640.1	>AT3G54640.1 | Symbols: TSA1, TRP3 | tryptophan synthase alpha chain | chr3:20223331-20225303 REVERSE LENGTH=312	-0.0212263	0.000488399	-0.00239143	0.029432	-0.0105847	-0.0209538	-0.00815308	0.00760642	0.0083695	-0.0132477	-0.0108269	-0.00135234	-0.00618164	0.00211551	-0.0166797	-0.0167692	0.00506814	0.0049027	0.0221017
AT2G37970.1	>AT2G37970.1 | Symbols: SOUL-1 | SOUL heme-binding family protein | chr2:15891027-15891704 FORWARD LENGTH=225	-0.0212384	0.00427498	-0.00769589	0.0280684	-0.000679287	0.00104763	-0.00557627	0.00494137	-0.010171	-0.00856296	-0.0271623	-0.0138446	0.00817271	0.00421277	0.00794459	-0.0151983	-0.0126091	0.000906555	-0.015514
AT3G28940.1;AT3G28930.1	>AT3G28940.1 | Symbols: | AIG2-like (avirulence induced gene) family protein | chr3:10968324-10969311 REVERSE LENGTH=169	-0.0212561	0.0128253	-0.00614115	0.00353924	0.0130871	-0.0203006	-0.00803844	0.0180508	0.0259166	-0.0284333	-0.00390194	0.00135481	0.00515376	0.00224841	-0.0163121	-0.00124338	0.00999762	0.00237694	0.0100123
AT3G15010.2;AT3G15010.1	>AT3G15010.2 | Symbols: | RNA-binding (RRM/RBD/RNP motifs) family protein | chr3:5052844-5054058 FORWARD LENGTH=404;>AT3G15010.1 | Symbols: | RNA-binding (RRM/RBD/RNP motifs) family protein | chr3:5052844-5054058 FORWARD LENGTH=404	-0.021269	-0.00952492	-0.024732	-0.0532193	-0.0101059	0.0205455	0.0185488	0.0117374	0.000875952	-0.000917051	0.0154584	0.0237034	-0.00684469	0.0117365	0.022167	0.0264964	-0.00710817	0.00140743	-0.00339209
AT5G58470.2;AT5G58470.1	>AT5G58470.2 | Symbols: TAF15b | TBP-associated factor 15B | chr5:23638566-23640854 REVERSE LENGTH=422;>AT5G58470.1 | Symbols: TAF15b | TBP-associated factor 15B | chr5:23638566-23640854 REVERSE LENGTH=422	-0.0213789	0.00531426	0.00229707	-0.0306719	-0.000471048	0.00569272	0.0117188	-0.00618719	-0.00209149	-0.0029885	-0.011397	-0.0229897	0.0145944	-0.00179306	-0.00694902	0.00402115	-0.00592692	0.000187091	-0.00727505
AT4G24680.1	>AT4G24680.1 | Symbols: MOS1 | modifier of snc1 | chr4:12733425-12739737 FORWARD LENGTH=1427	-0.021403	-0.0102825	-0.00522185	-0.0163597	0.00659537	-0.00423347	0.0100952	-0.0214275	0.00744116	0.0217719	-0.0156307	-0.0168892	-0.00330483	0.000802674	-0.00273811	-0.0098608	0.0171642	-0.016895	0.00162265
AT3G17410.1	>AT3G17410.1 | Symbols: | Protein kinase superfamily protein | chr3:5956601-5958882 FORWARD LENGTH=364	-0.0214347	-0.000790384	-0.0191959	0.00871017	0.0146084	0.0156798	0.00957088	0.0134714	-0.00611441	-0.00909777	-0.0133162	-0.00641016	-0.00773837	0.0126494	0.019541	0.0356178	0.00958295	-0.00366079	0.000472402
AT2G31810.1;AT2G31810.2;AT2G31810.3	>AT2G31810.1 | Symbols: | ACT domain-containing small subunit of acetolactate synthase protein | chr2:13524271-13528246 FORWARD LENGTH=491;>AT2G31810.2 | Symbols: | ACT domain-containing small subunit of acetolactate synthase protein | chr2:13524419-1352	-0.0214422	0.0114368	-0.0218158	0.0350871	0.00165038	0.00390735	0.00656777	0.025502	0.00122416	0.0291989	-0.0318882	-0.0348875	-0.0542826	-0.00590109	0.0437723	0.0288616	-0.00543317	0.0344081	-0.0432775
AT2G14900.1	>AT2G14900.1 | Symbols: | Gibberellin-regulated family protein | chr2:6404210-6405043 FORWARD LENGTH=108	-0.021443	0.0178819	0.0160897	0.0229085	0.0339949	0.000728381	0.0216606	0.0205432	0.00467271	-0.0051595	-0.0230229	0.0170544	-0.00577384	0.00435842	-0.00917258	0.00811428	-0.00552358	0.0134474	0.000567518
AT3G60450.1;AT3G60420.3	>AT3G60450.1 | Symbols: | Phosphoglycerate mutase family protein | chr3:22340982-22342187 FORWARD LENGTH=274	-0.0214443	-0.00284196	0.0046592	-0.00172035	-0.0219269	0.0069438	-2.94729e-05	-0.00187348	-0.00695961	0.00347733	-0.00466132	-5.6615e-05	-0.00552473	0.0201705	-0.000489064	-0.0114522	-0.00456156	-0.016216	-0.00223596
AT1G35780.1	>AT1G35780.1 | Symbols: | unknown protein;BEST Arabidopsis thaliana protein match is: unknown protein (TAIR:AT1G78150.2);Has 145 Blast hits to 144 proteins in 16 species: Archae - 0;Bacteria - 0;Metazoa - 0;Fungi - 0;Plants - 145;Viruses - 0;Other	-0.0215877	0.00128597	0.0171038	-0.051977	0.00114578	0.0228676	0.0315954	-0.0149031	-0.00856264	0.0161142	-0.0247844	-0.0138754	-0.00374082	0.00767727	0.00287337	0.0363388	0.0215297	0.0225906	0.00587257
AT5G40490.1	>AT5G40490.1 | Symbols: | RNA-binding (RRM/RBD/RNP motifs) family protein | chr5:16225483-16227423 FORWARD LENGTH=423	-0.0216092	-0.00649356	0.000842942	-0.0264267	-0.0116877	0.0165691	0.00734512	-0.00357755	0.0118843	0.0151701	0.00274034	-0.00825455	0.0151226	-0.0136199	-0.00133286	-0.00108284	-0.0128542	-0.0136458	-0.00897613
AT3G18130.1	>AT3G18130.1 | Symbols: RACK1C_AT | receptor for activated C kinase 1C | chr3:6211109-6212371 REVERSE LENGTH=326	-0.0217045	0.00448391	0.0116022	0.000195199	-0.00196442	0.00506281	-0.00545634	0.00183745	-0.00030479	0.0121682	0.000423418	0.00184255	-0.00786683	0.00585566	0.0140746	0.00864437	0.000653449	0.00476946	-0.00836885
AT3G02180.2;AT3G02180.1	>AT3G02180.2 | Symbols: SP1L3 | SPIRAL1-like3 | chr3:404989-405457 FORWARD LENGTH=122;>AT3G02180.1 | Symbols: SP1L3 | SPIRAL1-like3 | chr3:404989-405457 FORWARD LENGTH=122	-0.0218416	-0.00194005	0.0281555	-0.0405522	-0.0156407	-0.00336582	0.000632076	-0.0125729	0.00141615	0.0125911	0.0173208	0.0113306	0.00209232	0.0154236	0.0151487	0.00863934	0.00820781	-0.0179409	-0.0193306
AT1G49600.1	>AT1G49600.1 | Symbols: ATRBP47A, RBP47A | RNA-binding protein 47A | chr1:18357236-18360150 REVERSE LENGTH=445	-0.0219127	0.000369117	0.016707	-0.0297791	-0.00514765	0.00147335	0.0195842	0.000937697	-0.00610215	0.00569318	-0.00600031	-0.000518062	-0.000350228	-0.00928868	-0.0082033	0.00857871	-0.00534386	-0.00192475	-0.00560489
AT5G54810.1;AT4G27070.1	>AT5G54810.1 | Symbols: TSB1, TRPB, TRP2, ATTSB1 | tryptophan synthase beta-subunit 1 | chr5:22264805-22266738 REVERSE LENGTH=470;>AT4G27070.1 | Symbols: TSB2 | tryptophan synthase beta-subunit 2 | chr4:13586564-13588619 FORWARD LENGTH=475	-0.0219491	-0.00277178	-0.0127872	0.0259886	-0.00350153	-0.00280525	-0.0209894	0.0144388	0.0139536	0.00233995	-0.034267	0.00891799	0.00262588	0.00498157	-0.00203441	-0.00857207	0.0123524	-0.00662855	-0.020765
AT5G27700.1	>AT5G27700.1 | Symbols: | Ribosomal protein S21e | chr5:9807541-9808048 REVERSE LENGTH=82	-0.021999	0.000278887	0.0274443	-0.00749775	-0.0412576	-0.00789364	0.0185492	0.00339357	-0.00962628	-0.00108539	-0.00586062	-0.013479	0.00928736	0.00703971	-0.0206892	0.0194014	0.025088	0.0192088	0.0156967
AT2G32600.1	>AT2G32600.1 | Symbols: | hydroxyproline-rich glycoprotein family protein | chr2:13833779-13835525 REVERSE LENGTH=277	-0.0220755	-0.00390658	0.0137421	-0.017583	-0.0206709	-0.00314148	-0.00159418	0.0385817	0.0207516	-0.00532077	0.00119933	0.0105674	-0.0250232	0.00151756	0.00477768	0.00216435	0.00847291	-0.0425442	0.00337718
AT1G18590.1	>AT1G18590.1 | Symbols: SOT17, ATSOT17, ATST5C | sulfotransferase 17 | chr1:6398634-6399674 FORWARD LENGTH=346	-0.0221689	-0.00880526	0.0229505	0.0483488	-0.047482	-0.101517	-0.0502453	-0.0775048	-0.0378269	0.000941503	-0.0250959	-0.00589321	-0.0526514	0.0113947	-0.0417215	-0.00179119	-0.000922516	-0.00966571	-0.0165093
AT2G28790.1	>AT2G28790.1 | Symbols: | Pathogenesis-related thaumatin superfamily protein | chr2:12354664-12355413 REVERSE LENGTH=249	-0.0223226	0.0142354	0.0185193	-0.0132649	-0.00357079	0.0185148	0.00922426	0.00279837	-0.0125415	0.0111418	0.0119024	0.0169665	0.00302773	0.00281541	0.00132293	0.0299935	0.0237363	-0.00556769	-0.013623
AT4G27450.1	>AT4G27450.1 | Symbols: | Aluminium induced protein with YGL and LRDR motifs | chr4:13727665-13728683 REVERSE LENGTH=250	-0.0226032	-0.0345787	-0.0655737	0.0212657	0.00190209	0.0154676	-0.00862616	0.0123768	0.0256159	-0.0133646	0.0100758	0.0133172	0.0105595	0.0135958	-0.0290781	0.00215188	0.00402067	-0.00413727	-0.0142351
AT1G75510.1;AT3G52270.1	>AT1G75510.1 | Symbols: | Transcription initiation factor IIF, beta subunit | chr1:28347254-28348629 REVERSE LENGTH=261	-0.02261	0.00838087	0.015854	0.00259674	-0.00506026	0.00640616	0.00207095	-0.00671797	-0.0128918	-0.00649967	0.00466225	0.0269146	0.0287555	0.00710273	-0.00043404	-0.0144188	-0.00194468	0.0243499	-0.00586821
AT5G60670.1	>AT5G60670.1 | Symbols: | Ribosomal protein L11 family protein | chr5:24381066-24381566 REVERSE LENGTH=166	-0.022627	-0.00591943	0.0811364	-0.0391332	-0.0537985	-0.0691628	-0.00239754	-0.0609099	0.0341837	0.0199279	-0.102417	-0.0266167	0.0873098	-0.0415203	-9.79092e-05	0.0894173	0.12257	0.0817701	-0.0418758
AT3G15680.1	>AT3G15680.1 | Symbols: | Ran BP2/NZF zinc finger-like superfamily protein | chr3:5315437-5316048 FORWARD LENGTH=164	-0.0226914	-0.00455073	0.0336251	-0.0334563	-0.0157066	-0.013699	0.0266503	-0.0130122	-0.00076881	0.000195983	0.00330188	0.0164887	-0.0069185	0.0185095	-0.0038831	0.0156423	0.0363453	-0.012573	-0.00692355
AT5G63260.1;AT5G63260.2	>AT5G63260.1 | Symbols: | Zinc finger C-x8-C-x5-C-x3-H type family protein | chr5:25361900-25364453 FORWARD LENGTH=435;>AT5G63260.2 | Symbols: | Zinc finger C-x8-C-x5-C-x3-H type family protein | chr5:25361900-25364453 FORWARD LENGTH=451	-0.0227143	0.00187297	0.00288107	-0.031817	-0.0218789	-0.0166352	0.0287705	0.00281033	-0.0118754	-0.0220624	-0.00500314	-0.0201746	-0.00261969	-0.0130494	0.00355368	0.018474	-0.00765687	0.000928749	0.00320519
AT3G05930.1	>AT3G05930.1 | Symbols: GLP8 | germin-like protein 8 | chr3:1770377-1771183 FORWARD LENGTH=219	-0.0227151	0.08194	0.046444	0.0449676	0.0364837	0.0313161	0.0127122	-0.00651186	-0.0179358	0.00825275	0.0412166	-0.00970469	0.0325346	0.0267689	0.00940464	0.0710564	0.0391468	0.0466982	0.0107674
AT3G02560.2;AT3G02560.1	>AT3G02560.2 | Symbols: | Ribosomal protein S7e family protein | chr3:542341-543168 FORWARD LENGTH=191;>AT3G02560.1 | Symbols: | Ribosomal protein S7e family protein | chr3:542341-543168 FORWARD LENGTH=191	-0.022773	-0.00404258	0.01296	0.000149031	0.00643569	-0.0308723	0.0205716	0.019311	0.0139234	-0.0497389	0.0269056	0.0412307	-0.029488	-0.0307752	0.0434215	-0.0433405	0.0217809	-0.029041	-0.0131131
AT5G48480.1	>AT5G48480.1 | Symbols: | Lactoylglutathione lyase / glyoxalase I family protein | chr5:19644814-19645658 FORWARD LENGTH=166	-0.0229057	-0.000892203	0.0109152	-0.0187133	-0.0206341	-0.0121987	0.0137508	0.00607002	0.00631432	0.00103592	0.0184459	0.00794442	-0.0100501	-0.00160486	0.0111059	-0.00125053	0.00851715	-0.00871505	-0.00250086
AT5G09760.1	>AT5G09760.1 | Symbols: | Plant invertase/pectin methylesterase inhibitor superfamily | chr5:3032446-3034364 FORWARD LENGTH=551	-0.0229471	0.0150752	0.0239032	-0.00797738	0.00105212	0.0162576	0.0191074	-0.00872419	0.00489876	0.000618283	0.019932	0.0225396	-0.0072044	-0.00240685	-0.00709329	0.0285127	0.0295616	0.0293138	0.00150422
AT1G53645.1	>AT1G53645.1 | Symbols: | hydroxyproline-rich glycoprotein family protein | chr1:20026434-20028587 REVERSE LENGTH=523	-0.0229802	0.0181027	0.0171417	0.0118767	-0.0256958	0.0111525	0.0294611	-0.00485158	-0.0226311	0.028867	0.0193953	-0.0351426	-0.0218497	-0.012827	-0.0187296	0.0127515	-0.0361515	-0.0116065	0.00543584
AT3G19390.1	>AT3G19390.1 | Symbols: | Granulin repeat cysteine protease family protein | chr3:6723024-6724768 FORWARD LENGTH=452	-0.0229976	0.0386784	-0.0139821	0.0227285	0.0246675	-0.00380303	0.0425146	0.000129136	-0.0257857	-0.0311669	0.0167657	0.0216209	-0.0454705	0.00475574	-0.00924714	0.0144517	0.0155495	0.00948441	0.00606772
AT2G33410.1	>AT2G33410.1 | Symbols: | RNA-binding (RRM/RBD/RNP motifs) family protein | chr2:14156085-14157435 FORWARD LENGTH=404	-0.0230458	0.00883035	0.0109479	-0.0326213	-0.00215103	0.0181268	0.00631338	-0.00104718	0.00143768	0.00417494	-0.00923195	0.00144969	0.00427176	0.00939348	-0.00233417	0.00657662	-0.00544453	-0.00515546	-0.00463884
AT2G42710.1	>AT2G42710.1 | Symbols: | Ribosomal protein L1p/L10e family | chr2:17782352-17784830 FORWARD LENGTH=415	-0.023075	0.00449033	0.0206733	-0.0155261	0.00341459	-0.0395318	-0.00448772	-0.00130693	0.0244745	-0.00818382	0.0359245	0.0234741	-0.00583696	-0.0180093	0.0323371	0.031548	-0.00984529	-0.0180771	0.00470322
AT1G06070.1	>AT1G06070.1 | Symbols: | Basic-leucine zipper (bZIP) transcription factor family protein | chr1:1835201-1837116 REVERSE LENGTH=423	-0.0231736	0.00522293	-0.00470131	-0.0283281	-0.0188507	-0.00751024	-0.00471118	0.00183849	-0.0159268	-0.00445218	-0.00723227	-0.0148009	-0.0170445	-0.00989665	-0.00578545	0.019852	-0.0256436	-0.0109822	0.0120064
AT1G48630.1	>AT1G48630.1 | Symbols: RACK1B_AT | receptor for activated C kinase 1B | chr1:17981977-17983268 REVERSE LENGTH=326	-0.0232281	0.00221749	0.0150405	0.0142623	-0.00515	0.015002	-0.0152126	0.00998215	-0.0018107	0.00601218	0.00265807	0.00242084	0.0016805	0.0127414	0.0181346	0.0150125	0.000281082	0.00561071	-0.00815139
AT3G47800.1;REV__AT5G07180.1	>AT3G47800.1 | Symbols: | Galactose mutarotase-like superfamily protein | chr3:17634971-17636998 FORWARD LENGTH=358	-0.0232604	-0.010493	-0.0306169	0.0138294	0.00687131	0.0025898	-0.00622481	-0.00133342	-0.00742924	0.0108628	0.00948261	0.00168881	0.00875145	0.0036112	0.00689065	0.000375388	-0.00816046	-0.00268928	-0.00136722
AT1G51510.1	>AT1G51510.1 | Symbols: Y14 | RNA-binding (RRM/RBD/RNP motifs) family protein | chr1:19103072-19104753 REVERSE LENGTH=202	-0.0232632	-0.027849	0.0222973	0.0105538	-0.0132475	-0.0118339	0.0139308	-0.0104504	-0.0186476	0.0172304	0.0315695	-0.00639805	0.0472404	0.0187645	0.011811	-0.023255	0.00523061	0.0149704	-0.000218683
AT5G05100.1	>AT5G05100.1 | Symbols: | Single-stranded nucleic acid binding R3H protein | chr5:1505461-1506940 REVERSE LENGTH=324	-0.0233055	0.00963845	0.00847349	-0.0113674	-0.0112801	0.00817451	0.016423	0.0248915	-0.0269562	0.0379892	-0.0293038	-0.0126136	-0.0150576	0.0187272	0.00356635	-0.00851788	0.0160997	-0.0195881	-0.00704656
AT3G16450.3;AT3G16450.2;AT3G16450.1;AT3G16440.1;AT3G21380.1	>AT3G16450.3 | Symbols: | Mannose-binding lectin superfamily protein | chr3:5588593-5589792 FORWARD LENGTH=300;>AT3G16450.2 | Symbols: | Mannose-binding lectin superfamily protein | chr3:5588593-5589792 FORWARD LENGTH=300;>AT3G16450.1 | Symbols: | Manno	-0.0233959	-0.0184651	-0.219558	0.0597306	-0.0494937	0.0716262	-0.0763606	0.0311532	-0.0183674	-0.109231	0.0198727	0.0596295	0.0489032	-0.0155966	-0.116297	0.0538288	-0.00470984	-0.0121828	-0.0159694
AT2G47730.1	>AT2G47730.1 | Symbols: ATGSTF8, ATGSTF5, GST6, GSTF8 | glutathione S-transferase phi 8 | chr2:19558213-19559266 FORWARD LENGTH=263	-0.0234847	0.016008	-0.00811242	0.00313832	0.00214101	0.00161438	0.00401112	0.00275653	0.00187674	-0.0115365	-0.00613648	0.0065522	-0.00967489	0.0115862	-0.0188005	-0.0018613	-0.00423988	-0.00366128	0.0214464
AT4G24640.1	>AT4G24640.1 | Symbols: APPB1 | Plant invertase/pectin methylesterase inhibitor superfamily protein | chr4:12717851-12718804 FORWARD LENGTH=187	-0.0234908	0.0842173	0.0524069	0.00279234	-0.00752938	0.00941488	0.00180115	-0.0560394	0.00862118	0.00342852	-0.00637154	-0.0185115	0.0199155	0.0182884	0.0358706	0.0565031	0.00924756	0.0467873	-0.0202194
AT3G13990.2;AT3G13990.1	>AT3G13990.2 | Symbols: | Kinase-related protein of unknown function (DUF1296) | chr3:4625708-4630383 REVERSE LENGTH=847;>AT3G13990.1 | Symbols: | Kinase-related protein of unknown function (DUF1296) | chr3:4625708-4630383 REVERSE LENGTH=848	-0.0236206	0.00123318	0.00628063	-0.0276516	0.0042866	-0.00671865	0.0204847	-0.0100395	0.00756978	-0.0196988	-0.022544	-0.0151173	0.00340945	-0.00729275	0.00478599	-0.00397909	0.0104955	-0.0166555	0.0124065
AT5G21274.1;AT3G56800.1;AT3G43810.1;AT2G41110.1;AT2G27030.1;AT2G27030.3;AT2G41110.2	>AT5G21274.1 | Symbols: CAM6, ACAM-6 | calmodulin 6 | chr5:7214740-7215950 REVERSE LENGTH=149;>AT3G56800.1 | Symbols: CAM3, acam-3 | calmodulin 3 | chr3:21034981-21035920 REVERSE LENGTH=149;>AT3G43810.1 | Symbols: CAM7 | calmodulin 7 | chr3:15664619-156663	-0.023659	-0.150775	-0.0316764	0.0872347	-0.00390439	-0.0100817	-0.0249979	-0.118015	-0.0450857	-0.0489642	0.081856	-0.0404568	-0.036719	0.0425627	0.0960043	-0.0929787	-0.0774776	0.0726167	-0.0471451
AT4G26910.3;AT4G26910.2;AT4G26910.1	>AT4G26910.3 | Symbols: | Dihydrolipoamide succinyltransferase | chr4:13520127-13522055 REVERSE LENGTH=365;>AT4G26910.2 | Symbols: | Dihydrolipoamide succinyltransferase | chr4:13520127-13522889 REVERSE LENGTH=463;>AT4G26910.1 | Symbols: | Dihydrolipoam	-0.0236606	-0.00513964	-0.0130586	0.000937783	0.00720511	-0.00763689	-0.0080926	-0.00252841	0.00418419	0.010048	-0.00944956	-0.000915916	0.00265484	0.00223236	-0.00243846	0.00530661	-0.0132238	-0.00327046	-0.00125976
AT2G27040.2;AT2G27040.1	>AT2G27040.2 | Symbols: AGO4 | Argonaute family protein | chr2:11536795-11541503 REVERSE LENGTH=924;>AT2G27040.1 | Symbols: AGO4, OCP11 | Argonaute family protein | chr2:11536795-11541503 REVERSE LENGTH=924	-0.0237713	0.0168623	0.00744651	-0.0151263	-0.0101893	-0.00911915	-0.0118534	-0.000656411	0.00176655	0.0158842	0.00604976	0.000256877	-0.00695941	-0.0223989	0.00262064	0.0194864	-0.0133621	-0.00805397	-0.0179941
AT2G21060.1	>AT2G21060.1 | Symbols: ATGRP2B, ATCSP4, GRP2B | glycine-rich protein 2B | chr2:9036983-9037588 REVERSE LENGTH=201	-0.023864	0.0247329	-0.00179871	-0.0216797	-0.0159213	0.0102436	0.0136273	0.00611214	-0.00409928	-0.00185369	0.000833621	0.00364165	0.00176147	0.00604616	-0.012346	0.00782453	-0.00677333	0.0107006	-0.00752438
AT3G07230.1	>AT3G07230.1 | Symbols: | wound-responsive protein-related | chr3:2299920-2300183 FORWARD LENGTH=46	-0.0238854	-0.0136734	0.0229358	-0.0090494	0.0428552	-0.0276559	-0.0447208	-0.0180892	0.0138323	0.0324093	-0.0330001	-0.00507506	-0.00342509	-0.0120786	-0.000319076	0.0283304	-0.0246339	-0.0114382	0.000942553
AT3G01540.1;AT3G01540.4;AT3G01540.3;AT3G01540.2;AT3G06480.1	>AT3G01540.1 | Symbols: DRH1, ATDRH1 | DEAD box RNA helicase 1 | chr3:213077-216142 REVERSE LENGTH=618;>AT3G01540.4 | Symbols: DRH1, ATDRH1 | DEAD box RNA helicase 1 | chr3:213077-216142 REVERSE LENGTH=619;>AT3G01540.3 | Symbols: DRH1, ATDRH1 | DEAD box RN	-0.0240138	0.0118405	8.36067e-05	-0.0193192	-0.0123225	0.0134119	-0.00680489	-0.0124101	-0.00672983	0.0296606	-0.0112295	0.00610571	0.00542221	-0.00430689	0.0132686	0.0207389	0.00560552	0.00800468	0.0153292
AT2G43100.1	>AT2G43100.1 | Symbols: IPMI2, ATLEUD1 | isopropylmalate isomerase 2 | chr2:17920685-17921455 FORWARD LENGTH=256	-0.0240346	-0.0149851	0.0383831	0.00497171	0.0365673	0.0679902	-0.0486039	0.00891159	0.0116546	0.0131655	0.0280624	-0.0372748	-0.0734987	-0.0104766	-0.0373281	-0.0353416	-0.0392051	-0.0245038	0.00899971
AT3G10020.1;AT3G10020.2	>AT3G10020.1 | Symbols: | unknown protein;FUNCTIONS IN: molecular_function unknown;INVOLVED IN: response to oxidative stress, anaerobic respiration;LOCATED IN: cellular_component unknown;EXPRESSED IN: 23 plant structures;EXPRESSED DURING: 13 growth s	-0.0240728	-0.00749953	-0.00724765	0.0286822	0.0108295	-0.000322027	-0.0083261	-6.61782e-06	0.00939149	-0.00645323	0.0310935	-0.00478014	-0.00768974	0.000647609	0.00299611	-0.0165955	-0.00659533	0.0392404	-0.00457408
AT3G12130.1	>AT3G12130.1 | Symbols: | KH domain-containing protein / zinc finger (CCCH type) family protein | chr3:3864486-3866406 REVERSE LENGTH=248	-0.0241134	0.00382077	0.00401655	-0.0259093	-0.00887068	0.0029586	0.0185389	-0.00110656	0.00861452	-0.0147617	-0.003882	0.00365598	0.0073336	0.00866157	0.00295513	0.0138606	0.0046006	0.0147413	-0.00316583
AT5G19240.1	>AT5G19240.1 | Symbols: | Glycoprotein membrane precursor GPI-anchored | chr5:6470209-6470981 FORWARD LENGTH=199	-0.0241638	-0.0274961	-5.00924e-05	0.0574804	0.0216514	-0.00146107	0.0135754	-0.0161552	-0.0252409	-0.015412	-0.0498405	0.0315285	0.0230281	0.0223802	-0.0225048	0.0488718	0.0207295	-0.0363701	0.0283183
AT4G13230.1	>AT4G13230.1 | Symbols: | Late embryogenesis abundant protein (LEA) family protein | chr4:7675841-7676629 REVERSE LENGTH=120	-0.0241724	0.0744784	0.0683396	0.041189	0.0292502	0.0635535	-0.0167541	-0.0453805	-0.0458033	0.0291907	0.00276917	-0.117053	5.19711e-05	0.0219476	0.0113552	0.0322194	0.125425	0.0211739	-0.0244174
AT5G64570.1	>AT5G64570.1 | Symbols: XYL4, ATBXL4 | beta-D-xylosidase 4 | chr5:25810227-25813309 REVERSE LENGTH=784	-0.02423	0.0222791	-0.0218675	0.0199292	0.00871818	0.00624297	-0.00663062	0.00621701	0.00271615	-0.000408197	0.0109175	-0.011364	-0.0239552	0.0121431	-0.0042412	0.0188813	0.00249478	0.00483108	-0.00343011
AT3G51890.1	>AT3G51890.1 | Symbols: | Clathrin light chain protein | chr3:19249686-19250890 REVERSE LENGTH=258	-0.0242465	-0.0120462	-0.019533	-0.00155952	-0.00121537	-0.0189102	0.0081135	-0.00104441	0.00208489	-0.00058061	-0.00818028	0.000236754	0.0231306	6.64222e-05	-0.00607408	-0.00203301	0.00344487	-0.0168238	-0.0184483
AT2G45640.1;AT2G45640.2	>AT2G45640.1 | Symbols: SAP18, ATSAP18 | SIN3 associated polypeptide P18 | chr2:18799881-18801323 REVERSE LENGTH=152;>AT2G45640.2 | Symbols: SAP18 | SIN3 associated polypeptide P18 | chr2:18799881-18801323 REVERSE LENGTH=149	-0.0242661	0.00551047	0.0169775	0.00398712	-0.0408348	-0.00387797	0.00962759	-0.0120694	0.00222132	-0.0233388	0.0300908	0.00912574	-0.00267386	0.0266123	0.00257384	0.0271805	0.00945049	0.00664519	-0.0168271
AT3G13460.2;AT3G13460.4;AT3G13460.1;AT3G13460.3	>AT3G13460.2 | Symbols: ECT2 | evolutionarily conserved C-terminal region 2 | chr3:4385274-4388220 REVERSE LENGTH=664;>AT3G13460.4 | Symbols: ECT2 | evolutionarily conserved C-terminal region 2 | chr3:4385274-4388220 REVERSE LENGTH=666;>AT3G13460.1 | Symbo	-0.0243171	-0.00107657	0.00495349	-0.0224179	-0.0152847	0.0149545	0.00711322	0.00358991	-0.00585441	0.00839953	-0.00707772	0.00665678	-0.00188686	0.00490753	-0.00174336	0.00878868	0.00529712	-0.00189461	0.00161038
AT1G18630.1	>AT1G18630.1 | Symbols: GR-RBP6 | glycine-rich RNA-binding protein 6 | chr1:6415226-6416283 FORWARD LENGTH=155	-0.0243203	0.00707281	-0.00781148	0.015295	-0.124265	0.0417241	-0.0175277	0.00276548	0.0186361	-0.0578316	0.0627001	0.0126005	-0.0132094	-0.0105336	0.019271	0.066823	-0.00390331	0.0136043	0.0407417
AT4G18596.1	>AT4G18596.1 | Symbols: | Pollen Ole e 1 allergen and extensin family protein | chr4:10239114-10239728 FORWARD LENGTH=172	-0.024572	0.0805495	0.00468047	-0.00862426	0.0797587	-0.0104472	0.0421697	0.0324747	-0.092795	-0.00304875	-0.0306668	0.0541611	-0.000258947	-0.0909531	0.0459728	-0.0199809	0.0368085	0.0409855	-0.0675621
AT4G37910.1	>AT4G37910.1 | Symbols: mtHsc70-1 | mitochondrial heat shock protein 70-1 | chr4:17825368-17828099 REVERSE LENGTH=682	-0.0245975	-0.0102365	0.0119864	-0.0134282	-0.00791634	-0.00598704	0.00527464	-0.00484235	-0.0120721	0.0146052	0.000925408	0.000221544	0.0075794	-4.54525e-06	0.018571	-0.0112072	-0.000568807	-0.00300651	-0.0140059
AT1G31550.1;AT1G31550.2	>AT1G31550.1 | Symbols: | GDSL-like Lipase/Acylhydrolase superfamily protein | chr1:11295635-11297284 REVERSE LENGTH=391;>AT1G31550.2 | Symbols: | GDSL-like Lipase/Acylhydrolase superfamily protein | chr1:11295635-11297284 REVERSE LENGTH=394	-0.0246057	0.025862	0.00335614	-0.00138556	-0.064853	0.0553958	-0.00483222	-0.00127166	0.0759983	0.00106328	-0.0358046	0.0008142	0.035123	-0.0358538	-0.00438798	0.0833781	0.0194641	0.00845038	0.0498348
AT3G07830.1	>AT3G07830.1 | Symbols: | Pectin lyase-like superfamily protein | chr3:2499454-2500966 REVERSE LENGTH=397	-0.0247558	0.0195908	0.00573033	0.0191697	-0.00699672	0.0280136	0.0426893	-0.0780214	0.00224535	0.0541344	0.00986717	-0.0272039	-0.0293164	-0.0853503	0.0542401	0.0428693	-0.055461	-0.108249	-0.0779743
AT5G20950.2;AT5G20950.1;AT3G47050.2;AT3G47050.1	>AT5G20950.2 | Symbols: | Glycosyl hydrolase family protein | chr5:7107609-7110775 REVERSE LENGTH=624;>AT5G20950.1 | Symbols: | Glycosyl hydrolase family protein | chr5:7107609-7110775 REVERSE LENGTH=624	-0.0248045	-0.00343585	-0.00711639	0.000129042	-0.0113504	-0.00392895	0.00702311	0.00102564	0.00299907	0.00957166	0.0108247	-0.000734913	-0.00535285	-0.00419071	5.27797e-05	0.0200342	0.00508158	-0.00335313	-0.00277175
AT2G47580.1	>AT2G47580.1 | Symbols: U1A | spliceosomal protein U1A | chr2:19517229-19518686 FORWARD LENGTH=250	-0.0248744	-0.0043892	0.0194537	0.00594839	0.00379465	-0.0116343	0.0112431	-0.0286292	0.00942793	-0.0145831	0.036734	-0.00790744	0.00119666	0.011566	0.0248833	0.00438615	-0.0106301	7.1023e-05	-0.0157112
AT5G44320.1	>AT5G44320.1 | Symbols: | Eukaryotic translation initiation factor 3 subunit 7 (eIF-3) | chr5:17854901-17856667 REVERSE LENGTH=588	-0.0249697	-0.0597764	0.00528726	0.0383639	0.0652415	0.042959	-0.0462302	-0.113609	-0.00552999	-0.0955445	0.0601155	-0.0407981	0.00640303	-0.0735972	-0.0432126	0.0218282	-0.00211689	0.0427484	0.0155785
AT3G03950.1;AT3G03950.3;AT3G03950.2	>AT3G03950.1 | Symbols: ECT1 | evolutionarily conserved C-terminal region 1 | chr3:1021502-1023767 FORWARD LENGTH=425;>AT3G03950.3 | Symbols: ECT1 | evolutionarily conserved C-terminal region 1 | chr3:1021502-1023767 FORWARD LENGTH=428;>AT3G03950.2 | Symbo	-0.0249814	-0.00567899	-0.0110795	-0.0355174	-0.00823119	-0.00956833	0.0229656	-0.00406141	0.00847266	-0.0155535	-0.0259031	0.0382191	-0.0261122	0.00399898	0.00916934	0.025643	-0.00416083	0.0119948	0.0118949
AT2G38560.1	>AT2G38560.1 | Symbols: TFIIS | transcript elongation factor IIS | chr2:16134802-16136319 FORWARD LENGTH=378	-0.0251656	0.0135245	-0.00841204	0.011676	-0.0243571	0.0361307	0.0453134	-0.0119667	0.0455569	0.0497454	-0.0325838	0.020601	-0.00614869	-0.0323778	-0.0144193	-0.0230293	-0.014792	-0.0025826	0.0164303
AT3G62170.1	>AT3G62170.1 | Symbols: VGDH2 | VANGUARD 1 homolog 2 | chr3:23016495-23018337 REVERSE LENGTH=588	-0.0252593	0.0395226	0.0168114	0.00937625	0.00964744	0.0186551	0.0310372	0.00585149	-0.00385677	-0.024021	-0.0533491	-0.0207023	-0.0202596	-0.0768896	0.0483627	-0.0805419	0.0370614	0.0927691	-0.0424565
AT5G42820.2;AT5G42820.1;AT1G27650.1;AT1G27650.2	>AT5G42820.2 | Symbols: ATU2AF35B, U2AF35B | Zinc finger C-x8-C-x5-C-x3-H type family protein | chr5:17170445-17171296 REVERSE LENGTH=283;>AT5G42820.1 | Symbols: ATU2AF35B, U2AF35B | Zinc finger C-x8-C-x5-C-x3-H type family protein | chr5:17170445-17171296	-0.0254409	-0.104579	0.00721409	-0.048827	-0.0252243	-0.0220461	-0.0224845	-0.0542684	0.00481027	0.087301	0.0644219	-0.0457532	-0.0203093	0.0572725	-0.00244991	0.0374917	0.0432868	-0.0566373	-0.0474894
AT2G17120.1	>AT2G17120.1 | Symbols: LYM2 | lysm domain GPI-anchored protein 2 precursor | chr2:7459156-7460648 FORWARD LENGTH=350	-0.0255085	-0.037948	-0.0192501	0.0240642	0.00235474	0.0194876	-0.0491631	-0.0522892	-0.0409594	-0.0098071	0.0388332	-0.0146174	0.0520362	-0.0357424	-0.00869776	-0.0100345	0.0130901	0.00115731	-0.0324205
AT3G28500.1	>AT3G28500.1 | Symbols: | 60S acidic ribosomal protein family | chr3:10682204-10682551 FORWARD LENGTH=115	-0.0255712	0.0189097	0.0331222	-0.01013	0.00365633	0.0179662	-0.00383033	-0.0111451	-0.00930018	0.011715	0.0052289	-0.0248556	-0.00782576	-0.0179411	-0.0224991	-0.0296969	0.00228245	-0.0183179	-0.00700917
AT2G03510.1	>AT2G03510.1 | Symbols: | SPFH/Band 7/PHB domain-containing membrane-associated protein family | chr2:1066717-1068934 FORWARD LENGTH=356	-0.0257287	-0.005058	-0.0183749	0.00582903	-0.0115973	-0.0249528	-0.0285503	0.0203176	-0.00601833	0.0423233	-0.0187557	-0.0139632	-0.0280422	-0.0241198	0.00369132	0.0415958	-0.0336877	-0.010116	-0.0168854
AT3G22330.1;AT3G22310.1	>AT3G22330.1 | Symbols: PMH2, ATRH53 | putative mitochondrial RNA helicase 2 | chr3:7892641-7895145 FORWARD LENGTH=616;>AT3G22310.1 | Symbols: PMH1, ATRH9 | putative mitochondrial RNA helicase 1 | chr3:7887382-7889806 FORWARD LENGTH=610	-0.0259487	0.00215591	0.000569841	-0.0654674	0.0589689	-0.082861	0.0289657	0.0965982	-0.0222909	-0.0389766	0.0513523	-0.0766388	0.0409839	0.0306421	-0.0133529	0.0379631	-0.0437654	0.00158627	0.00932928
AT3G11820.2;AT3G11820.1	>AT3G11820.2 | Symbols: SYP121, AT-SYR1, ATSYP121, SYR1, ATSYR1, PEN1 | syntaxin of plants 121 | chr3:3729540-3730775 REVERSE LENGTH=315;>AT3G11820.1 | Symbols: SYP121, AT-SYR1, ATSYP121, SYR1, ATSYR1, PEN1 | syntaxin of plants 121 | chr3:3729540-3730868 R	-0.0259969	0.00567186	-0.0234303	0.0230027	0.00455231	-0.0185109	-0.0129947	0.00549843	0.00154607	0.0203334	0.00642052	-0.00888522	-0.00100617	0.013378	-0.00520536	-0.00690257	0.000538168	-0.006481	-0.00048501
AT3G03340.1;AT5G17440.1	>AT3G03340.1 | Symbols: UNE6 | LUC7 related protein | chr3:786439-789762 FORWARD LENGTH=402;>AT5G17440.1 | Symbols: | LUC7 related protein | chr5:5749849-5753415 FORWARD LENGTH=404	-0.0260176	-0.0874221	0.0631045	-0.0263926	-0.00304083	0.0620049	0.0525711	0.0188491	0.00835207	0.0580313	0.0700787	-0.0471733	-0.010494	0.0414247	-0.0392582	0.00227805	-0.0571467	0.0218146	-0.0395084
AT4G34180.1	>AT4G34180.1 | Symbols: | Cyclase family protein | chr4:16370060-16371383 REVERSE LENGTH=255	-0.0260238	-0.00226197	-0.0272731	0.0166511	-2.40538e-05	-0.00907459	-0.0146015	-0.00364302	-0.00116381	0.0139141	-0.0174714	0.00860161	0.0144499	0.0097612	-0.000853723	-0.000831853	-0.00572164	0.00176218	-0.0075841
AT5G58110.1	>AT5G58110.1 | Symbols: | chaperone binding;ATPase activators | chr5:23515275-23516479 FORWARD LENGTH=196	-0.0261067	0.0267399	0.0313963	-0.0369761	-0.00604636	0.0354568	0.00327878	0.0248443	-0.0535392	0.0170299	-0.0891152	0.0451512	-0.022825	0.0338391	0.0438526	-0.0452801	-0.0412383	-0.000837575	-0.0209371
AT1G74210.1	>AT1G74210.1 | Symbols: | PLC-like phosphodiesterases superfamily protein | chr1:27910396-27912785 FORWARD LENGTH=392	-0.0261295	0.0131589	-0.00744915	0.00039974	0.0126214	-0.0161698	-0.00436834	-0.00844563	0.000363839	0.0109221	-0.0145269	-0.00560807	0.0126021	0.0124227	0.0105518	0.00223573	-0.0121984	0.0103124	-0.00792748
AT1G31817.1	>AT1G31817.1 | Symbols: NFD3 | Ribosomal L18p/L5e family protein | chr1:11414932-11416356 REVERSE LENGTH=314	-0.0261934	0.0136927	0.00574922	-0.00612108	-0.0172081	-0.0300499	0.0503703	-0.0448827	0.0894719	0.0311453	0.0312595	0.0137201	-0.000556834	-0.00352809	0.00656933	-0.0139662	-0.0147234	-0.0311514	0.00299228
AT3G22850.1	>AT3G22850.1 | Symbols: | Aluminium induced protein with YGL and LRDR motifs | chr3:8089067-8090275 FORWARD LENGTH=248	-0.0262384	-0.00114822	-0.0295495	-0.0313954	-0.0051872	-0.0259841	-0.0162305	-0.00471142	-0.0232721	-0.00883681	-0.00495875	0.0224469	0.00360946	0.00652145	-0.00147581	-0.0161035	-0.0270099	-0.00482657	-0.00164842
AT5G04830.2;AT5G04830.1	>AT5G04830.2 | Symbols: | Nuclear transport factor 2 (NTF2) family protein | chr5:1402294-1403671 REVERSE LENGTH=178;>AT5G04830.1 | Symbols: | Nuclear transport factor 2 (NTF2) family protein | chr5:1402294-1403671 REVERSE LENGTH=178	-0.0265148	0.0121367	0.0150441	-0.00458962	-0.00740802	0.00250788	0.0208965	-0.0109065	-0.00262028	0.00093647	-0.0132969	-0.0172631	0.00920535	0.00289077	-0.0186189	-0.0051731	-0.00343211	0.0182403	-0.00309996
AT2G28355.1	>AT2G28355.1 | Symbols: LCR5 | low-molecular-weight cysteine-rich 5 | chr2:12119388-12120089 FORWARD LENGTH=78	-0.0265848	-0.0075989	0.0272772	-0.0163065	0.00643441	-0.0208474	0.0334751	0.00223873	-0.0342429	0.0329411	-0.026506	0.0818391	-0.0627034	-0.0114802	0.0544294	-0.0702632	0.054274	0.0764417	0.0997262
AT4G26840.1	>AT4G26840.1 | Symbols: SUM1, SUMO 1, SUMO1, ATSUMO1 | small ubiquitin-like modifier 1 | chr4:13497466-13498458 FORWARD LENGTH=100	-0.0265897	0.0136902	0.0268057	-0.0103588	-0.00879391	-0.00127099	0.0111961	-0.0115114	-0.00503951	-0.00567742	-0.0105983	0.00455055	-0.018342	0.0125953	0.000857891	0.00908429	0.00901708	-0.0187751	0.00145888
AT1G20580.1	>AT1G20580.1 | Symbols: | Small nuclear ribonucleoprotein family protein | chr1:7128979-7130371 FORWARD LENGTH=131	-0.0267487	-0.00622226	0.0154129	-0.00490077	-0.0109336	0.000301228	-0.0170131	-0.00122325	0.0272875	0.012268	0.00234895	0.0204394	-0.0460073	0.0011301	-0.00208653	-0.0240054	-0.0120384	-0.0159531	-0.00283789
AT1G14650.2;AT1G14650.1	>AT1G14650.2 | Symbols: | SWAP (Suppressor-of-White-APricot)/surp domain-containing protein / ubiquitin family protein | chr1:5028077-5030520 FORWARD LENGTH=785;>AT1G14650.1 | Symbols: | SWAP (Suppressor-of-White-APricot)/surp domain-containing protein /	-0.026856	-0.0397484	0.0232292	0.00461237	0.00685626	-0.0227841	-0.00373054	-0.0344485	-0.0217601	-0.0255886	0.0273173	-0.00158212	-0.000716449	-0.0362994	0.0139285	-0.0398505	-0.00500387	-0.0105337	-0.038115
AT1G72330.1;AT1G72330.3;AT1G72330.2	>AT1G72330.1 | Symbols: ALAAT2 | alanine aminotransferase 2 | chr1:27233637-27236571 FORWARD LENGTH=540;>AT1G72330.3 | Symbols: ALAAT2 | alanine aminotransferase 2 | chr1:27233637-27236571 FORWARD LENGTH=553;>AT1G72330.2 | Symbols: ALAAT2 | alanine aminotr	-0.0269061	-0.00423467	-0.000163721	0.00137741	-0.0109811	-0.000581452	0.00307874	0.00346797	-0.00615695	-0.0108144	-0.00685954	-0.0171353	0.0020672	0.0149328	-0.00689006	-0.0152802	-0.019728	-0.0146791	-0.0113615
AT3G45310.1;AT3G45310.2	>AT3G45310.1 | Symbols: | Cysteine proteinases superfamily protein | chr3:16628704-16630473 REVERSE LENGTH=358;>AT3G45310.2 | Symbols: | Cysteine proteinases superfamily protein | chr3:16628704-16630473 REVERSE LENGTH=357	-0.0270103	0.0091158	0.00620548	-0.00350205	-0.00490179	-0.0149214	0.0173984	0.00867129	-0.00352966	0.0360723	-0.0137666	0.0094416	0.00869437	0.00674638	0.017652	-0.0141409	-0.0053781	-0.00231012	0.000400757
AT2G22420.1	>AT2G22420.1 | Symbols: | Peroxidase superfamily protein | chr2:9513341-9514484 FORWARD LENGTH=329	-0.0272606	0.0246518	-0.000714455	-0.00853189	0.00115036	-0.00423029	-0.00558231	-0.00234764	-0.00746531	-0.00261638	-0.00814485	0.000106407	-0.000271017	0.00196563	-0.00485905	0.0124444	-0.0142461	0.00896895	-0.021633
AT1G55500.1;AT1G55500.3;AT1G55500.2	>AT1G55500.1 | Symbols: ECT4 | evolutionarily conserved C-terminal region 4 | chr1:20720203-20722450 FORWARD LENGTH=549;>AT1G55500.3 | Symbols: ECT4 | evolutionarily conserved C-terminal region 4 | chr1:20719747-20722450 FORWARD LENGTH=592;>AT1G55500.2 | S	-0.027428	0.0124708	0.0280297	-0.0570129	-0.00640484	-0.0741944	0.00782641	0.0435426	-0.00195199	-0.00996059	-0.0631877	-0.06111	0.0650965	0.0304595	0.0057712	0.0429933	0.0586058	0.0358231	0.00270651
AT1G62760.1	>AT1G62760.1 | Symbols: | Plant invertase/pectin methylesterase inhibitor superfamily protein | chr1:23237574-23238512 REVERSE LENGTH=312	-0.0279953	0.0413849	0.0210698	0.097536	0.0214873	0.0327186	-0.130685	0.0030252	-0.0540863	-0.00823644	-0.0550143	0.0251647	0.0899434	-0.00828811	0.0224704	-0.135301	-0.0107543	0.0329907	0.0668257
AT3G45300.1	>AT3G45300.1 | Symbols: IVD, ATIVD, IVDH | isovaleryl-CoA-dehydrogenase | chr3:16621659-16624848 REVERSE LENGTH=409	-0.0281998	-0.0025249	-0.0266302	0.025953	0.0045844	0.000490916	-0.0170822	0.00793706	0.000658295	0.00166582	0.00304969	0.0030105	0.000377154	0.00839034	-0.000276091	-0.00272218	-0.00384647	0.00969602	-0.0163162
AT3G22060.1	>AT3G22060.1 | Symbols: | Receptor-like protein kinase-related family protein | chr3:7771065-7772137 FORWARD LENGTH=252	-0.0282779	-0.0149555	-0.0248625	0.0287548	-0.00464494	-0.00155625	0.00102672	-0.0021514	0.00704823	0.0147394	-0.0223723	6.79381e-05	0.0148493	-0.00484439	-0.00147644	-0.0100083	-0.025425	-0.0102457	-0.00233818
AT2G02570.4;AT2G02570.2;AT2G02570.1;AT2G02570.3	>AT2G02570.4 | Symbols: | nucleic acid binding;RNA binding | chr2:698361-700794 REVERSE LENGTH=300;>AT2G02570.2 | Symbols: | nucleic acid binding;RNA binding | chr2:698361-700794 REVERSE LENGTH=300;>AT2G02570.1 | Symbols: | nucleic acid binding;RNA bind	-0.0283312	-0.00972362	0.0404383	-0.00174956	-0.0407363	-0.0458815	-0.00188784	0.0177831	0.00825508	0.0138869	-0.0296601	-0.0185187	-0.0352776	0.0130499	-0.00372778	-0.100437	-0.120631	0.00300795	-0.0735174
AT4G34480.1;AT2G16230.1	>AT4G34480.1 | Symbols: | O-Glycosyl hydrolases family 17 protein | chr4:16481147-16483988 REVERSE LENGTH=504	-0.0283606	0.00121103	-0.0299432	-0.0162807	-0.0253299	0.0481049	0.0129451	-0.0531028	-0.0773712	-0.0259396	-0.052646	-0.06507	-0.00635641	-0.0023839	0.00770884	0.00347916	-0.00624652	-0.00315059	-0.0187914
AT3G48090.1;AT3G48090.2	>AT3G48090.1 | Symbols: EDS1, ATEDS1 | alpha/beta-Hydrolases superfamily protein | chr3:17755553-17757692 REVERSE LENGTH=623;>AT3G48090.2 | Symbols: EDS1, ATEDS1 | alpha/beta-Hydrolases superfamily protein | chr3:17755553-17757292 REVERSE LENGTH=515	-0.0285653	-0.0203568	0.0181967	0.0280212	-0.00418747	0.119952	0.0117944	0.050279	0.00849808	-0.0576059	0.046297	0.0147503	-0.0160973	0.0242437	0.03816	-0.0355822	-0.0241636	-0.0175846	-0.00910603
AT5G61030.1	>AT5G61030.1 | Symbols: GR-RBP3 | glycine-rich RNA-binding protein 3 | chr5:24560870-24562152 FORWARD LENGTH=309	-0.0286811	0.00134595	-0.00480014	-0.00186493	-0.100805	0.0333876	-0.0137628	0.0155452	0.0090143	-0.0251843	0.069968	-0.00755253	0.016595	-0.0187887	0.0117026	0.0588287	0.0125138	-0.00389954	-0.00762266
AT4G23570.2;AT4G23570.1;AT4G23570.3	>AT4G23570.2 | Symbols: SGT1A | phosphatase-related | chr4:12300015-12302493 FORWARD LENGTH=350;>AT4G23570.1 | Symbols: SGT1A | phosphatase-related | chr4:12300015-12302493 FORWARD LENGTH=350;>AT4G23570.3 | Symbols: SGT1A | phosphatase-related | chr4:12300	-0.0287321	-0.0172421	0.000291914	-0.00960485	-0.00927567	-0.0186228	0.00857501	-0.0233861	0.0219658	0.00205907	-0.0277905	0.0106186	0.00483746	0.0487547	0.0148642	0.0239656	-0.0230308	-0.0330152	-0.0255671
AT2G25110.1	>AT2G25110.1 | Symbols: SDF2, ATSDL, AtSDF2 | stromal cell-derived factor 2-like protein precursor | chr2:10684428-10685838 FORWARD LENGTH=218	-0.0288119	0.00438499	0.010588	-0.00846215	-0.000821856	0.000283839	0.0116808	-0.00511703	-0.00505617	0.00138627	-0.0141893	-6.37287e-05	0.00815252	0.0134423	0.00312209	0.00102013	0.000633092	-0.0180653	0.00394762
AT5G04750.1	>AT5G04750.1 | Symbols: | F1F0-ATPase inhibitor protein, putative | chr5:1372202-1373361 FORWARD LENGTH=94	-0.0289357	-0.0412089	-0.0212023	-0.012693	0.0234013	-0.0444499	-0.0960092	-0.0318269	-0.0236248	0.0156154	-0.00168358	0.0191397	0.00408934	-0.0500665	0.0754095	0.0330549	-0.0292747	-0.04226	0.0290336
AT2G21470.1;AT2G21470.3;AT2G21470.2	>AT2G21470.1 | Symbols: SAE2, ATSAE2, EMB2764 | SUMO-activating enzyme 2 | chr2:9198752-9202136 FORWARD LENGTH=625;>AT2G21470.3 | Symbols: SAE2 | SUMO-activating enzyme 2 | chr2:9198752-9202136 FORWARD LENGTH=628;>AT2G21470.2 | Symbols: SAE2, ATSAE2, EMB27	-0.029055	-0.0372015	0.00410881	0.00495926	0.0117284	-0.0165143	0.0256181	0.0398564	-0.0254701	0.00750375	-0.0128063	0.0486892	-0.00408043	0.041208	0.0201977	-0.0466489	0.0685879	0.00173375	0.00529129
AT1G47490.1;AT1G47500.1;AT1G47490.2	>AT1G47490.1 | Symbols: ATRBP47C, RBP47C | RNA-binding protein 47C | chr1:17424801-17427182 FORWARD LENGTH=432;>AT1G47500.1 | Symbols: ATRBP47C, RBP47C | RNA-binding protein 47C | chr1:17432682-17434805 FORWARD LENGTH=434;>AT1G47490.2 | Symbols: ATRBP47	-0.029157	-0.017901	0.00726671	-0.0328626	-0.00900284	0.00907072	0.014369	-0.00494388	-0.0134432	-0.0074183	-0.016352	0.00327511	-0.0104437	-0.0149931	0.0237889	-0.0128833	-0.00801331	-0.018523	0.0155837
AT5G44070.1;AT1G03980.1	>AT5G44070.1 | Symbols: CAD1, ARA8, ATPCS1, PCS1 | phytochelatin synthase 1 (PCS1) | chr5:17734876-17737672 FORWARD LENGTH=485	-0.0293196	0.0140603	-0.0114333	0.0430902	0.0113252	-0.00851512	-0.0119559	0.00956054	0.0118906	0.00519676	-0.0102028	-0.0266814	-0.0147458	-0.0104703	-0.00218027	0.00451775	-0.00973815	-0.000307384	-0.0128478
AT3G12680.1	>AT3G12680.1 | Symbols: HUA1 | floral homeotic protein (HUA1) | chr3:4025276-4028999 REVERSE LENGTH=524	-0.0293472	0.0224109	-0.00942955	-0.130414	0.0409432	0.0353914	0.0650239	-0.0439451	-0.12323	-0.0646305	-0.0110371	0.0641526	0.00152332	0.0413167	-0.0565499	0.0318427	-0.034572	0.0236941	-0.00108229
AT3G14100.1	>AT3G14100.1 | Symbols: | RNA-binding (RRM/RBD/RNP motifs) family protein | chr3:4673027-4675950 FORWARD LENGTH=427	-0.0294759	-0.00121223	-0.00111852	0.00323752	0.0368351	0.00742776	0.0086667	0.0176556	-0.0135382	-0.00383753	-0.0409686	-0.0469595	-0.0021798	0.0574325	0.0294639	0.018179	-0.00656108	-0.0313554	0.0634931
AT5G06860.1	>AT5G06860.1 | Symbols: PGIP1, ATPGIP1 | polygalacturonase inhibiting protein 1 | chr5:2132373-2133434 FORWARD LENGTH=330	-0.0295945	0.0122108	-0.0184384	0.0231806	-0.0022695	-0.00659075	0.00599556	0.000571243	0.00637466	-0.0115008	0.000720617	0.0108944	0.00270963	0.0136677	-0.00120103	-0.000819097	-0.003728	0.00183966	-0.00613884
AT4G21590.2;AT4G21590.1;AT4G21600.1	>AT4G21590.2 | Symbols: ENDO3 | endonuclease 3 | chr4:11480524-11482574 FORWARD LENGTH=294;>AT4G21590.1 | Symbols: ENDO3 | endonuclease 3 | chr4:11480524-11482574 FORWARD LENGTH=294	-0.0297841	0.0264421	0.0379687	-0.0153766	0.00684441	0.0178286	-0.0102498	0.0146061	0.00970676	-0.00310447	0.0154	0.00241734	0.00225656	0.0104891	0.00797886	0.00544181	0.00330471	-0.0211776	-0.00875033
AT1G34750.1	>AT1G34750.1 | Symbols: | Protein phosphatase 2C family protein | chr1:12736386-12737727 REVERSE LENGTH=282	-0.0298189	-0.0146905	-0.0209544	0.0114332	0.00251406	0.00692681	0.00956743	0.0105032	0.00405376	-0.0172377	0.00583855	0.0294735	0.00213595	0.0334131	-0.0157886	0.00428476	0.0611334	-0.0175046	-0.0178362
AT3G02480.1	>AT3G02480.1 | Symbols: | Late embryogenesis abundant protein (LEA) family protein | chr3:512384-512857 FORWARD LENGTH=68	-0.0300299	0.0415656	0.0431997	-0.0494027	0.0316443	-0.0305565	-0.0526786	-0.0104423	-0.0322728	0.0467494	-0.00301972	0.000609726	-0.000770707	-0.00366348	-0.0406646	0.0157649	-0.013837	-0.0471781	-0.0512042
AT1G69840.7;AT1G69840.6;AT1G69840.5;AT1G69840.4;AT1G69840.3;AT1G69840.2;AT1G69840.1	>AT1G69840.7 | Symbols: | SPFH/Band 7/PHB domain-containing membrane-associated protein family | chr1:26293932-26295150 REVERSE LENGTH=286;>AT1G69840.6 | Symbols: | SPFH/Band 7/PHB domain-containing membrane-associated protein family | chr1:26293932-2629	-0.030104	-0.00052384	-0.0188901	0.00443103	0.0119148	0.0207421	-0.00659995	0.0102751	-0.0185904	0.00125992	0.00786359	-0.0164564	-0.00861456	-0.0153096	0.0192554	0.0214853	-0.00893075	-0.00441009	-0.0043859
AT1G50900.1	>AT1G50900.1 | Symbols: GDC1 | Ankyrin repeat family protein | chr1:18866272-18867014 FORWARD LENGTH=175	-0.0303717	0.0998592	-0.131534	-0.107088	0.191124	-0.0595475	0.100143	-0.0536155	-0.00179414	-0.0137106	-0.0627895	0.0269116	0.0181217	0.0281889	0.0520396	0.0502965	-0.117086	0.0553475	-0.0860253
AT3G13224.2;AT3G13224.1	>AT3G13224.2 | Symbols: | RNA-binding (RRM/RBD/RNP motifs) family protein | chr3:4254848-4256621 FORWARD LENGTH=358;>AT3G13224.1 | Symbols: | RNA-binding (RRM/RBD/RNP motifs) family protein | chr3:4254848-4256014 FORWARD LENGTH=231	-0.0304552	-0.0161393	-0.0525868	-0.0641511	-0.0292993	0.0299469	0.0654617	-0.00837251	-0.0284915	-0.0116602	0.00855171	0.0159834	-0.00502039	0.00490894	0.0151225	0.0336284	0.0232352	-0.0137288	0.00459994
AT4G36430.1	>AT4G36430.1 | Symbols: | Peroxidase superfamily protein | chr4:17204648-17205917 REVERSE LENGTH=331	-0.0306416	0.0526237	-0.115051	-0.0912737	0.0138508	-0.0195523	0.0901409	0.00315208	-0.110293	0.0604224	-0.0306916	0.0598968	0.0189598	0.0268911	-0.0430162	-0.0489779	-0.0724542	-0.031334	-0.0141169
AT3G49080.1	>AT3G49080.1 | Symbols: | Ribosomal protein S5 domain 2-like superfamily protein | chr3:18194500-18196657 REVERSE LENGTH=430	-0.0306886	-0.00627638	0.0443606	0.0385455	0.052198	-0.0300852	0.0533675	0.115123	-0.00405785	-0.025486	-0.114814	0.0124954	0.101212	0.0662248	0.0434245	0.0248992	0.0383456	-0.0653366	-0.00823824
AT4G25900.1	>AT4G25900.1 | Symbols: | Galactose mutarotase-like superfamily protein | chr4:13161487-13163397 FORWARD LENGTH=318	-0.0307144	-0.00581828	-0.0120253	0.0203897	0.00327194	-0.00423084	-0.00738263	-0.00738591	0.00500201	0.0248311	0.00109623	0.000147363	0.0180135	0.00363458	0.00683655	0.00829743	-0.00577225	0.00223267	0.00486021
AT4G13180.1;AT5G18210.1	>AT4G13180.1 | Symbols: | NAD(P)-binding Rossmann-fold superfamily protein | chr4:7657373-7658164 REVERSE LENGTH=263	-0.0308295	0.0170153	-0.0248483	0.0570919	0.000280261	-0.00915117	-0.0160287	0.0148044	-0.0223142	0.0375096	0.031365	-0.00835335	0.00701029	-0.0336926	0.021343	-0.0302983	-0.0455952	-0.0281665	-0.0312407
AT4G14200.1	>AT4G14200.1 | Symbols: | Pentatricopeptide repeat (PPR) superfamily protein | chr4:8185524-8188667 REVERSE LENGTH=784	-0.0308497	-0.0226179	0.031289	0.00690814	0.00377043	-0.0967515	-0.0479987	-0.114776	-0.0257444	-0.0350277	0.00833306	0.0463116	-0.0141789	-0.0552276	-0.0367586	-0.0122937	-0.0043125	0.057983	-0.0220915
AT1G52690.2;AT1G52690.1	>AT1G52690.2 | Symbols: | Late embryogenesis abundant protein (LEA) family protein | chr1:19619842-19620589 FORWARD LENGTH=169;>AT1G52690.1 | Symbols: | Late embryogenesis abundant protein (LEA) family protein | chr1:19619842-19620589 FORWARD LENGTH=169	-0.0309939	-0.0345138	0.00797273	-0.018602	-0.0355222	0.0683297	-0.0131209	-0.039518	-0.0226845	-0.00527439	-0.0160901	0.0371428	0.0698145	0.0646313	-0.158952	0.0294941	-0.0461727	0.0521848	-0.0293897
AT1G72970.2;AT1G72970.1	>AT1G72970.2 | Symbols: HTH, EDA17 | Glucose-methanol-choline (GMC) oxidoreductase family protein | chr1:27452872-27455706 FORWARD LENGTH=567;>AT1G72970.1 | Symbols: HTH, EDA17 | Glucose-methanol-choline (GMC) oxidoreductase family protein | chr1:27452872-	-0.0310636	-0.00471633	0.0363305	-0.0260009	0.030146	0.00754894	0.0147402	-0.0461219	-0.00483721	-0.0484796	0.00797986	-0.0167272	0.017277	0.0326838	-0.0246915	0.112229	0.00429873	-0.0199192	0.00798487
AT1G25220.1;AT1G25220.2;AT1G25155.1;AT1G25083.1;AT1G24909.1;AT1G24807.1	>AT1G25220.1 | Symbols: ASB1, TRP4, WEI7 | anthranilate synthase beta subunit 1 | chr1:8837430-8839478 REVERSE LENGTH=276;>AT1G25220.2 | Symbols: ASB1 | anthranilate synthase beta subunit 1 | chr1:8837430-8839478 REVERSE LENGTH=289;>AT1G25155.1 | Symbols:	-0.0311827	-0.00215785	-0.000824052	0.0207032	-0.00310589	-0.0363262	-0.00618513	0.00202795	0.00656644	-0.0190509	0.00023549	-0.00294574	-0.0151158	0.0111546	0.00295337	-0.00236779	-0.0116283	-0.014705	0.0101658
AT5G56940.1	>AT5G56940.1 | Symbols: | Ribosomal protein S16 family protein | chr5:23030879-23032200 FORWARD LENGTH=135	-0.0312173	0.0167041	-0.0349678	0.0401523	-0.01899	-0.0234468	0.0873432	-0.0692069	-0.0673675	-0.100505	-0.023202	-0.09301	-0.0394483	0.103197	-0.0205399	-0.000126531	0.0184892	0.0175627	-0.0223124
AT2G27100.1	>AT2G27100.1 | Symbols: SE | C2H2 zinc-finger protein SERRATE (SE) | chr2:11572587-11576357 FORWARD LENGTH=720	-0.0312317	-0.0463086	0.0258898	0.00977649	0.0468504	0.032101	0.0338787	0.00107308	-0.0055891	0.0148712	-0.00495799	0.0326475	0.0291427	0.0268215	-0.0319257	0.0146296	0.0394624	-0.00743295	0.0201128
AT5G05730.1;AT5G05730.2;AT3G55870.1	>AT5G05730.1 | Symbols: ASA1, TRP5, AMT1, WEI2, JDL1 | anthranilate synthase alpha subunit 1 | chr5:1719740-1722811 REVERSE LENGTH=595;>AT5G05730.2 | Symbols: ASA1 | anthranilate synthase alpha subunit 1 | chr5:1719740-1722811 REVERSE LENGTH=624	-0.031515	0.00073358	-0.0155991	0.0433219	-0.00669287	0.00225684	-0.0206101	0.0138145	-0.00444853	0.00268884	-0.00906437	-0.0083103	0.00423845	0.00932099	-0.0284577	-0.0174441	-0.0184465	-0.00119636	0.0119696
AT4G14930.1	>AT4G14930.1 | Symbols: | Survival protein SurE-like phosphatase/nucleotidase | chr4:8538831-8541205 FORWARD LENGTH=315	-0.0316621	0.0202049	0.00417308	-0.00528576	-0.0100777	-0.00183481	0.00769488	-0.00242745	-0.00429083	0.0175204	-0.00269318	-0.00166869	0.00396206	1.26015e-05	0.0114499	-0.00356933	0.0195503	0.00425935	-0.00976542
AT5G03350.1	>AT5G03350.1 | Symbols: | Legume lectin family protein | chr5:815804-816628 REVERSE LENGTH=274	-0.0319834	-0.0480499	-0.00107181	0.0119976	0.00428593	0.0158875	-0.00121432	-0.0074445	0.00751076	0.0133891	-0.0232055	0.00717663	0.0133619	0.0107149	-0.0137948	0.0227583	-0.0185414	0.0105123	0.00518783
AT1G14900.1	>AT1G14900.1 | Symbols: HMGA | high mobility group A | chr1:5138665-5139353 REVERSE LENGTH=204	-0.0321259	0.0213975	0.0169407	-0.0141494	-0.0129484	-0.00733247	0.0496067	0.000339091	-0.0158898	-0.0260636	0.0100597	-0.0018236	-0.0101097	-0.0419973	-0.0357406	-0.0318175	0.00591371	-0.0260769	0.0147487
AT4G22360.1	>AT4G22360.1 | Symbols: | SWIB complex BAF60b domain-containing protein | chr4:11807811-11809660 FORWARD LENGTH=385	-0.0322176	0.0136369	-0.00648798	-0.0319384	-0.00842531	-0.028872	0.0464346	-0.00534899	6.61193e-05	-0.0289703	0.00053845	0.0154344	0.0033395	-0.00653872	-0.0282638	0.00766157	-0.0437713	-0.000674967	-0.0164294
AT3G28480.1;AT3G28480.2	>AT3G28480.1 | Symbols: | Oxoglutarate/iron-dependent oxygenase | chr3:10676266-10678262 REVERSE LENGTH=316;>AT3G28480.2 | Symbols: | Oxoglutarate/iron-dependent oxygenase | chr3:10676266-10678262 REVERSE LENGTH=324	-0.032233	-0.00630722	-0.00259809	-0.018968	-0.0117356	-0.0220658	0.0149632	0.0114132	-0.00215464	-0.00254448	-0.0160138	-0.0167145	-0.0153143	0.00476046	-0.00297218	0.011107	-0.00397886	0.00510343	-0.000172348
AT2G16710.1;AT2G16710.3;AT2G16710.2	>AT2G16710.1 | Symbols: | Iron-sulphur cluster biosynthesis family protein | chr2:7248294-7250013 FORWARD LENGTH=137;>AT2G16710.3 | Symbols: | Iron-sulphur cluster biosynthesis family protein | chr2:7248294-7250013 FORWARD LENGTH=143;>AT2G16710.2 | Symbo	-0.0322737	-0.00230973	0.0250042	-0.0041214	0.0115356	0.0263843	0.0233177	0.00448906	0.0356732	0.00395597	0.00181861	0.0161126	-0.00344134	-0.0150249	-0.000512967	0.0234096	0.00959575	-0.0463433	-0.0137433
AT5G48540.1	>AT5G48540.1 | Symbols: | receptor-like protein kinase-related family protein | chr5:19669096-19669887 REVERSE LENGTH=263	-0.0322962	0.000321189	-0.0462261	0.036776	-0.000970707	0.00295503	0.0118418	0.0179125	-8.63123e-05	-0.0170286	-0.0138805	-0.0277696	0.0203462	0.0173648	0.0359512	-0.0171667	-0.0407971	-0.012801	-0.00682306
AT2G37990.1	>AT2G37990.1 | Symbols: | ribosome biogenesis regulatory protein (RRS1) family protein | chr2:15900713-15903028 FORWARD LENGTH=318	-0.0324041	-0.0103077	0.00853434	-0.0374244	-0.00952665	-0.00144929	0.0145482	-0.00878849	-0.00877416	-0.00428669	-0.0225016	0.0264926	-0.0262861	-0.0152778	0.0770553	0.0297099	0.00252853	-0.00702407	-0.0304472
AT5G54580.1	>AT5G54580.1 | Symbols: | RNA-binding (RRM/RBD/RNP motifs) family protein | chr5:22171332-22172656 FORWARD LENGTH=156	-0.0324306	-0.0193534	0.0754279	-0.109256	0.093323	0.0244154	0.0334417	0.0877137	-0.0128235	-0.0875795	0.108449	0.00996976	0.0150533	-0.0650524	0.0357132	-0.08285	-0.194145	0.00451723	-0.0682107
AT5G51410.3;AT5G51410.2;AT5G51410.1	>AT5G51410.3 | Symbols: | LUC7 N_terminus domain-containing protein | chr5:20881821-20883577 REVERSE LENGTH=334;>AT5G51410.2 | Symbols: | LUC7 N_terminus domain-containing protein | chr5:20881821-20883577 REVERSE LENGTH=334;>AT5G51410.1 | Symbols: | LUC	-0.0332312	-0.0879751	0.0261637	-0.0280547	-0.00118958	0.0300905	0.0945273	-0.0127443	-0.0308953	-0.00991795	-0.0112107	0.0537789	0.0518879	0.0105364	-0.018974	0.0133257	-0.00986761	0.0093748	-0.00132886
AT1G74100.1	>AT1G74100.1 | Symbols: SOT16, ATSOT16, CORI-7, ATST5A | sulfotransferase 16 | chr1:27864489-27865505 REVERSE LENGTH=338	-0.0335087	0.0143653	-0.00679181	-0.00033226	-0.0133539	-0.028356	-0.00270802	-0.00417282	-0.00131704	-0.0374363	0.0169393	0.00779492	-0.0445578	-0.00451019	-0.00841459	-0.0176415	0.011201	-5.58629e-05	0.00459282
AT4G36400.2;AT4G36400.1	>AT4G36400.2 | Symbols: | FAD-linked oxidases family protein | chr4:17197265-17200472 FORWARD LENGTH=559;>AT4G36400.1 | Symbols: | FAD-linked oxidases family protein | chr4:17197265-17200472 FORWARD LENGTH=559	-0.0335858	0.012573	0.0316143	0.0517241	0.0437155	-0.0787344	-0.0333836	-0.142898	0.103015	0.100007	0.0364013	-0.0566593	-0.0446499	-0.0499383	-0.0142056	0.0290598	0.0518183	0.0124707	-0.00180905
AT5G55160.1;AT5G55160.2	>AT5G55160.1 | Symbols: SUM2, SUMO 2, SUMO2, ATSUMO2 | small ubiquitin-like modifier 2 | chr5:22383747-22384772 REVERSE LENGTH=103;>AT5G55160.2 | Symbols: SUM2, SUMO 2, SUMO2, ATSUMO2 | small ubiquitin-like modifier 2 | chr5:22383747-22384772 REVERSE LENGT	-0.033832	0.0130476	0.0186276	-0.00851886	-0.0154206	-0.00792013	0.0197555	-0.00339989	0.000654861	0.00259371	-0.00162927	0.00216309	0.000781546	-0.000561281	-0.00206297	0.0112439	-0.00516126	0.00691445	0.0170142
AT4G23170.1;AT4G23160.1	>AT4G23170.1 | Symbols: EP1, CRK9 | receptor-like protein kinase-related family protein | chr4:12135205-12136002 FORWARD LENGTH=265	-0.0338597	-0.0325061	0.0042847	0.044742	0.034936	-0.0123406	-0.0138603	-0.0199795	-0.00984686	0.00540947	-0.0200174	0.0179097	0.0239082	-0.0210872	-0.0105961	-0.00935237	0.00367856	0.0101674	0.00303396
AT1G02335.1	>AT1G02335.1 | Symbols: GL22 | germin-like protein subfamily 2 member 2 precursor | chr1:463979-464876 REVERSE LENGTH=219	-0.0339128	-0.00108991	-0.012494	0.000899859	0.00840974	0.0106518	-0.016771	0.00235673	-0.00219857	0.0173681	0.00369854	0.00880942	0.0272702	-0.000586014	0.00872226	0.00166371	0.00366129	-0.00117156	-0.0137004
AT5G53070.1	>AT5G53070.1 | Symbols: | Ribosomal protein L9/RNase H1 | chr5:21518837-21520167 FORWARD LENGTH=221	-0.0340557	-0.00217795	0.0529941	0.00899927	-0.0518499	0.0562298	-0.00288407	0.0815133	0.023503	-0.091147	0.016905	0.0495043	-0.0367944	0.0513219	0.0597948	-0.0975498	-0.150244	-0.101851	0.0221649
AT2G43400.1	>AT2G43400.1 | Symbols: ETFQO | electron-transfer flavoprotein:ubiquinone oxidoreductase | chr2:18021304-18025041 FORWARD LENGTH=633	-0.0342664	-0.0401059	0.00147144	0.00183295	0.00107347	0.00375423	-0.0892714	0.069331	-0.039308	-0.0108734	-0.0403859	-0.0140484	0.00227893	-0.000617239	0.0674047	-0.0549921	0.0897897	0.000437566	-0.0338831
AT2G04570.1	>AT2G04570.1 | Symbols: | GDSL-like Lipase/Acylhydrolase superfamily protein | chr2:1594747-1596129 FORWARD LENGTH=350	-0.0344468	0.0100893	0.0479309	-0.0203228	0.00699388	0.0219967	0.0480579	-0.0244733	-0.000726176	-0.0056056	-0.00920607	-0.00251813	-0.00576194	0.00149412	-0.000386357	0.0412115	-0.0418239	0.0112969	0.0391578
AT1G14880.1	>AT1G14880.1 | Symbols: PCR1 | PLANT CADMIUM RESISTANCE 1 | chr1:5132791-5133663 REVERSE LENGTH=151	-0.0346588	-0.0420219	-0.0183925	-0.00966014	-0.00211587	0.0401583	0.0259971	0.0545648	0.0180419	0.0821849	0.0236258	0.011564	0.0102106	0.0421126	0.0085989	0.0951575	-0.118904	-0.0358786	0.0787613
AT3G19710.1	>AT3G19710.1 | Symbols: BCAT4 | branched-chain aminotransferase4 | chr3:6847202-6849429 REVERSE LENGTH=354	-0.0350752	-0.00294639	0.0134913	-0.00148529	0.00298667	0.0236351	-0.0114001	0.00922457	-0.00447431	-0.00687073	0.0161618	0.0109306	-0.00637729	0.00804792	-0.031158	-0.0129662	-0.0224146	-0.000175184	0.00619655
AT1G48320.1	>AT1G48320.1 | Symbols: | Thioesterase superfamily protein | chr1:17855024-17855577 REVERSE LENGTH=156	-0.0351395	-0.0246329	0.0545454	0.0316175	-0.0146967	0.0362038	-0.00300613	-0.0358866	0.0106836	0.0162103	-0.0178681	-0.0324207	-0.065799	0.0515538	0.0142983	-0.117508	-0.131103	-0.0756279	-0.0497778
AT1G77510.1	>AT1G77510.1 | Symbols: ATPDIL1-2, PDI6, ATPDI6, PDIL1-2 | PDI-like 1-2 | chr1:29126742-29129433 FORWARD LENGTH=508	-0.0353986	-0.0158084	-0.00180659	-0.000353383	-0.00372141	-0.00886347	-0.00367474	-0.0181583	-0.00704536	0.00475043	-0.00123825	0.00144589	0.020825	-0.0104444	0.00709161	-0.0158822	0.00373507	-0.00356332	-0.0237039
AT3G09390.1	>AT3G09390.1 | Symbols: MT2A, ATMT-K, ATMT-1 | metallothionein 2A | chr3:2889737-2890188 REVERSE LENGTH=81	-0.0354535	0.0173192	0.025098	0.00846781	0.0211878	0.0185087	0.0320878	0.0104557	0.00837308	-0.0158645	-0.0138394	0.0148019	-0.0035171	-0.00812103	-0.0395021	0.0117954	-0.0138754	-0.00450135	-0.00925025
AT3G62600.1	>AT3G62600.1 | Symbols: ATERDJ3B, ERDJ3B | DNAJ heat shock family protein | chr3:23151038-23153346 REVERSE LENGTH=346	-0.035694	0.000334071	0.00936363	-0.0240013	-0.0152806	-0.0035234	0.00164076	-0.0149712	-0.00339433	0.0119563	-0.00521284	-8.94612e-06	-0.00724772	-0.0119357	0.00584148	0.000823475	-0.00496578	0.00273868	0.00393934
AT4G20020.2;AT4G20020.1	>AT4G20020.2 | Symbols: | unknown protein;BEST Arabidopsis thaliana protein match is: unknown protein (TAIR:AT5G44780.1);Has 35333 Blast hits to 34131 proteins in 2444 species: Archae - 798;Bacteria - 22429;Metazoa - 974;Fungi - 991;Plants - 531;Vi	-0.0357737	-0.0104922	0.00736337	0.0189651	0.0306545	-0.00413834	0.0885796	0.00250636	0.0480991	0.0427638	-0.0403734	0.0401191	-0.00899888	0.0481519	0.0153642	-0.0753972	0.0389348	-0.0852686	-0.0061799
AT4G31870.1	>AT4G31870.1 | Symbols: ATGPX7, GPX7 | glutathione peroxidase 7 | chr4:15410205-15411617 FORWARD LENGTH=233	-0.035948	0.0662752	-0.0161922	-0.0404563	0.0824937	-0.0556726	0.0117309	0.0695481	0.0695593	0.00817595	-0.0259767	0.040437	0.0907967	-0.0375533	0.0331583	0.0624226	0.0275334	0.0742993	-0.0972976
AT5G51300.3;AT5G51300.2;AT5G51300.1	>AT5G51300.3 | Symbols: | splicing factor-related | chr5:20849881-20852295 REVERSE LENGTH=804;>AT5G51300.2 | Symbols: | splicing factor-related | chr5:20849881-20852295 REVERSE LENGTH=804;>AT5G51300.1 | Symbols: | splicing factor-related | chr5:20849881	-0.0359651	-0.0142399	0.0141393	-0.0339798	-0.0177266	-0.00195588	0.0274486	-0.0268775	-0.024128	-0.0307815	0.00402314	0.025299	-0.0211066	-0.0169695	-0.00745674	-0.00700187	-0.0281766	-0.00919016	0.00141254
AT2G37760.2;AT2G37760.1;AT2G37760.4;AT2G37760.3;AT2G37760.5	>AT2G37760.2 | Symbols: | NAD(P)-linked oxidoreductase superfamily protein | chr2:15831995-15833742 FORWARD LENGTH=311;>AT2G37760.1 | Symbols: | NAD(P)-linked oxidoreductase superfamily protein | chr2:15831995-15833742 FORWARD LENGTH=311;>AT2G37760.4 | S	-0.0361496	0.0178972	0.00583094	0.0129742	-0.00844189	-0.00759798	-0.00649695	0.0100208	0.0175866	-0.0314549	0.00404581	0.00551724	0.000448298	0.0150716	0.00202371	-0.0106725	0.0141765	0.00360387	-0.00376302
AT2G29720.1	>AT2G29720.1 | Symbols: CTF2B | FAD/NAD(P)-binding oxidoreductase family protein | chr2:12700592-12702289 REVERSE LENGTH=427	-0.0370244	0.0223755	0.0166051	0.0634212	-0.0508878	-0.112879	-0.040051	-0.0709753	-0.0261999	0.00370725	-0.0145308	-0.0308961	-0.0285743	-0.0197161	0.0292607	-0.017624	-0.00915705	-0.0139967	0.00837753
AT1G44446.3;AT1G44446.2;AT1G44446.1	>AT1G44446.3 | Symbols: CH1, ATCAO, CAO | Pheophorbide a oxygenase family protein with Rieske [2Fe-2S] domain | chr1:16849132-16851152 REVERSE LENGTH=433;>AT1G44446.2 | Symbols: CH1, ATCAO, CAO | Pheophorbide a oxygenase family protein with Rieske [2Fe-2S]	-0.037044	-0.0554396	-0.0161449	-0.0262987	-0.102084	0.0398548	0.0102288	0.050827	-0.0251755	0.0305393	0.0226215	-0.0342937	-0.057352	-0.0365079	-0.00740327	0.03392	0.0309505	0.0612642	-0.0316696
AT1G59870.1;AT1G15210.1	>AT1G59870.1 | Symbols: PEN3, PDR8, ATPDR8, ABCG36, ATABCG36 | ABC-2 and Plant PDR ABC-type transporter family protein | chr1:22034661-22039844 FORWARD LENGTH=1469;>AT1G15210.1 | Symbols: PDR7, ATPDR7 | pleiotropic drug resistance 7 | chr1:5231552-5236573	-0.0371133	-0.0101827	-0.00940242	0.0217469	0.0174994	0.00552916	-0.0413765	-0.000155345	-0.0446152	-0.0132634	0.00351603	0.00947499	0.034072	0.057221	0.00600697	0.0174633	-0.00808625	0.00221336	-0.0355748
AT5G56900.2;AT5G56900.1	>AT5G56900.2 | Symbols: | CwfJ-like family protein / zinc finger (CCCH-type) family protein | chr5:23019750-23022670 REVERSE LENGTH=596;>AT5G56900.1 | Symbols: | CwfJ-like family protein / zinc finger (CCCH-type) family protein | chr5:23019750-23021850 R	-0.0372138	0.00453421	0.00857027	-0.0262464	-0.077821	-0.123404	-0.00889587	-0.0413489	-0.0155243	-0.0422776	-0.00746873	-0.103413	0.0158225	0.00977556	-0.0304851	0.0796145	0.046944	0.0106945	-0.00607295
AT5G17990.1	>AT5G17990.1 | Symbols: TRP1, pat1 | tryptophan biosynthesis 1 | chr5:5957330-5959681 FORWARD LENGTH=444	-0.0374372	-0.00070985	0.0115526	0.0139587	0.000402324	-0.00428914	-0.0305332	0.00777899	0.0234649	0.022964	-0.0185934	-0.012769	0.00417699	-0.0120566	-0.00122219	-0.00653888	0.0248325	0.00755261	-0.012708
AT5G64960.2;AT5G64960.1;AT5G10270.1	>AT5G64960.2 | Symbols: CDKC2, CDKC;2 | cyclin dependent kinase group C2 | chr5:25956150-25958427 FORWARD LENGTH=460;>AT5G64960.1 | Symbols: CDKC2, CDKC;2 | cyclin dependent kinase group C2 | chr5:25955497-25958427 FORWARD LENGTH=513;>AT5G10270.1 | Symbols	-0.0377198	0.029638	-0.0706261	-0.0659627	0.0647891	-0.0720312	0.0784651	0.0597717	0.044777	0.0676861	0.0729291	0.0981687	0.0145805	-0.0296512	0.00159606	-0.0434957	-0.0325035	0.0236129	0.0700095
AT2G43810.2;AT2G43810.1	>AT2G43810.2 | Symbols: | Small nuclear ribonucleoprotein family protein | chr2:18149725-18150879 FORWARD LENGTH=91;>AT2G43810.1 | Symbols: | Small nuclear ribonucleoprotein family protein | chr2:18149725-18150879 FORWARD LENGTH=91	-0.0377551	-0.0165205	0.0510039	-0.0757566	0.0523482	0.0894218	-0.0391681	-0.00593877	-0.00676769	0.0352442	0.115542	0.101553	-0.0459204	-0.0192315	0.0191562	-0.0580456	-0.0309497	-0.0124451	-0.0700337
AT1G03230.1	>AT1G03230.1 | Symbols: | Eukaryotic aspartyl protease family protein | chr1:790110-791414 FORWARD LENGTH=434	-0.0379538	-0.00936202	-0.0222852	0.0240275	0.0138316	0.0163013	-0.0075862	0.000792324	-0.00494492	0.0305324	0.000282453	-0.00828336	-0.00496805	0.0122686	0.00660689	0.00420961	-0.00319135	-0.0152654	0.0024702
AT3G26340.1	>AT3G26340.1 | Symbols: | N-terminal nucleophile aminohydrolases (Ntn hydrolases) superfamily protein | chr3:9650600-9652572 REVERSE LENGTH=273	-0.0379777	0.0470476	-0.109038	-0.0178727	0.0331531	0.0625513	0.138858	-0.19228	0.0860609	0.00105385	-0.0617378	-0.125045	-0.0419117	0.0107504	-0.0113262	-0.0975456	-0.00841075	-0.0681811	0.00420154
AT3G19010.2;AT3G19010.1;AT3G19010.3	>AT3G19010.2 | Symbols: | 2-oxoglutarate (2OG) and Fe(II)-dependent oxygenase superfamily protein | chr3:6556567-6557862 REVERSE LENGTH=297;>AT3G19010.1 | Symbols: | 2-oxoglutarate (2OG) and Fe(II)-dependent oxygenase superfamily protein | chr3:6556306-6	-0.0380731	-0.000611651	-0.00601903	0.0401536	-0.000988615	0.00550115	-0.0148613	0.0241646	0.00680694	-0.0140196	-0.0285436	-0.0336849	-0.0141992	0.0146623	-0.0179201	-0.0195158	0.000625551	-0.00693857	-0.000495239
AT4G01700.1	>AT4G01700.1 | Symbols: | Chitinase family protein | chr4:732413-733487 REVERSE LENGTH=280	-0.0381384	0.000162322	0.0156356	-0.00640559	0.00953295	0.000842755	0.0220492	-0.0173533	0.0680577	-0.0301313	0.0158777	0.0260807	-0.0158088	0.0360388	0.00170898	0.0309375	0.0409856	-0.078388	-0.0114567
AT1G28060.1	>AT1G28060.1 | Symbols: | Pre-mRNA-splicing factor 3 | chr1:9779167-9782486 FORWARD LENGTH=786	-0.0382154	-0.109227	0.0202172	-0.0334821	-0.0396325	-0.0416045	-0.0255798	0.0751086	0.0493574	-0.0130138	-0.00187934	-0.0215001	-0.0146491	-0.0261948	0.0200822	0.0315429	0.0103569	-0.0319614	-0.0148124
AT5G18170.1;AT3G03910.1	>AT5G18170.1 | Symbols: GDH1 | glutamate dehydrogenase 1 | chr5:6006172-6008248 FORWARD LENGTH=411	-0.0385063	-0.00482938	-0.0171612	0.0247165	0.0118084	-0.00408111	-0.0154239	0.0109584	0.00469284	0.00693601	-0.0109385	-0.00697675	-0.00169971	0.00316053	-0.0107623	-0.00502587	-0.010681	0.00351188	0.00491483
AT3G14990.1;AT3G14990.3;AT3G14990.2	>AT3G14990.1 | Symbols: | Class I glutamine amidotransferase-like superfamily protein | chr3:5047510-5049621 FORWARD LENGTH=392;>AT3G14990.3 | Symbols: | Class I glutamine amidotransferase-like superfamily protein | chr3:5047683-5049621 FORWARD LENGTH=36	-0.038695	0.0183714	-0.0288717	0.0138321	0.0154013	0.00285074	-0.0152167	0.0101371	0.0110435	-0.0162141	0.00256184	0.00819995	-0.0132347	0.00439781	-5.8492e-05	-0.0118426	-0.00074907	-0.00680272	-0.00350904
AT1G15120.1;AT1G15120.2	>AT1G15120.1 | Symbols: | Ubiquinol-cytochrome C reductase hinge protein | chr1:5203091-5203897 FORWARD LENGTH=69;>AT1G15120.2 | Symbols: | Ubiquinol-cytochrome C reductase hinge protein | chr1:5202648-5203950 FORWARD LENGTH=166	-0.0394814	-0.025586	0.00245648	0.00970671	0.00245116	-0.0356175	-0.0456997	-0.013358	-0.00687301	0.0421261	0.0199355	0.0220037	-0.026817	0.0449014	0.0654215	0.00633688	-0.0589901	-0.088449	-0.0253154
AT1G72680.1	>AT1G72680.1 | Symbols: ATCAD1, CAD1 | cinnamyl-alcohol dehydrogenase | chr1:27359346-27360876 REVERSE LENGTH=355	-0.0395139	0.00408339	-0.020747	0.0236339	-0.00101794	0.00722278	0.000117742	0.0141219	0.00125538	0.00299437	-0.00130151	-0.00259315	-0.00222178	0.00944814	-0.00342589	-0.00388147	-0.00425687	0.00287142	-0.00606708
AT1G18210.2;AT1G18210.1	>AT1G18210.2 | Symbols: | Calcium-binding EF-hand family protein | chr1:6268273-6268785 REVERSE LENGTH=170;>AT1G18210.1 | Symbols: | Calcium-binding EF-hand family protein | chr1:6268273-6268785 REVERSE LENGTH=170	-0.0396086	0.012582	0.0117728	-0.029697	0.00496061	-0.0153291	-0.00542167	-0.000634573	0.00904	-0.00719291	-0.0164507	0.0027002	-0.00439483	-0.00241732	-0.0132551	0.00180388	-0.0161639	-0.00873845	-0.02154
AT1G10580.1	>AT1G10580.1 | Symbols: | Transducin/WD40 repeat-like superfamily protein | chr1:3491560-3493665 REVERSE LENGTH=573	-0.040135	0.0145769	-0.0469761	-0.0170467	-0.0927919	0.109853	0.0381852	-0.0954662	-0.0109828	-0.0482443	-0.0847064	-0.128204	0.0388413	0.0245765	0.0228905	0.0192738	0.128808	-0.0213363	-0.0132936
AT4G37530.2;AT4G37530.1	>AT4G37530.2 | Symbols: | Peroxidase superfamily protein | chr4:17634786-17636008 FORWARD LENGTH=282;>AT4G37530.1 | Symbols: | Peroxidase superfamily protein | chr4:17634786-17636082 FORWARD LENGTH=329	-0.0401527	-0.0190261	-0.0395581	0.00320614	0.00511166	0.00496179	-0.00083897	-0.00755265	0.00413806	0.0153905	-0.0144704	-0.0266637	0.0113603	0.060415	-0.0369263	0.0282309	-0.0261569	-0.0103487	0.0396234
AT3G52400.1	>AT3G52400.1 | Symbols: SYP122, ATSYP122 | syntaxin of plants 122 | chr3:19425835-19427032 REVERSE LENGTH=341	-0.0402002	-0.0296051	-0.0358311	0.00979931	-0.0329456	-0.0130558	-0.0193473	0.00359905	-0.0152011	0.00174815	-0.00765153	-0.00645037	0.0195113	0.0224189	-0.0408965	-0.0400589	-0.000519219	-0.0081459	0.0101439
AT4G00860.1	>AT4G00860.1 | Symbols: ATOZI1, AT0ZI1 | Protein of unknown function (DUF1138) | chr4:359548-359868 REVERSE LENGTH=80	-0.0403093	0.0146185	0.0077614	0.0414287	0.154262	0.0430794	0.103623	0.0112134	-0.00252424	-0.078541	-0.00960118	-0.0836879	-0.0316624	0.089235	0.0152125	-0.0791846	-0.0484858	-0.0383542	-0.0375027
AT4G19880.1;AT4G19880.2;AT4G19880.3;AT5G45020.2;AT5G45020.1;AT5G44990.3;AT5G44990.2;AT5G44990.1	>AT4G19880.1 | Symbols: | Glutathione S-transferase family protein | chr4:10784691-10786376 REVERSE LENGTH=356;>AT4G19880.2 | Symbols: | Glutathione S-transferase family protein | chr4:10784691-10786376 REVERSE LENGTH=382;>AT4G19880.3 | Symbols: | Gluta	-0.0405488	0.0124352	-0.00358178	0.0570665	0.000684317	-0.0336956	-0.0221491	0.0231454	0.0158822	0.00775968	0.00537302	-0.00252483	-0.000681213	0.0172332	-0.00160489	-0.0104988	-0.0165698	0.0151944	0.0049188
AT5G61020.2;AT5G61020.1	>AT5G61020.2 | Symbols: ECT3 | evolutionarily conserved C-terminal region 3 | chr5:24557485-24559780 REVERSE LENGTH=493;>AT5G61020.1 | Symbols: ECT3 | evolutionarily conserved C-terminal region 3 | chr5:24557485-24559780 REVERSE LENGTH=495	-0.040669	-0.00242267	-0.0239644	0.00662479	-0.145265	0.0738983	-0.0184141	0.00663205	0.0439822	-0.113567	0.0930221	0.0393369	-0.070164	-0.00334123	0.0597428	0.0984992	-0.0186804	-0.0110598	-0.0382652
AT5G06320.1	>AT5G06320.1 | Symbols: NHL3 | NDR1/HIN1-like 3 | chr5:1931016-1931711 REVERSE LENGTH=231	-0.0407127	-0.0377482	-0.0571523	-0.00180801	0.0818795	-0.0605496	0.00865105	-0.0249022	-0.0528328	0.0927935	0.0812714	0.00640889	0.0179316	0.0221274	-0.040982	-0.049048	0.0478481	0.0297913	-0.0631652
AT4G01870.1	>AT4G01870.1 | Symbols: | tolB protein-related | chr4:808473-810431 REVERSE LENGTH=652	-0.0408844	-0.00687779	-0.0855672	0.00276399	-0.0330061	0.000363659	-0.0340136	0.000415836	0.029063	0.00858213	-0.00685328	-0.0105886	-0.0472597	-0.0164611	-0.000196794	0.00314319	-0.0371352	-0.0166703	0.0283466
AT5G21090.1	>AT5G21090.1 | Symbols: | Leucine-rich repeat (LRR) family protein | chr5:7164758-7166904 FORWARD LENGTH=218	-0.0411657	0.0126124	0.00899197	0.0118639	0.00259621	0.0265404	0.0363895	-0.0308593	0.171533	0.130567	-0.11717	-0.0450602	0.115871	-0.0710585	0.0290998	-0.0425212	-0.0745669	-0.0439779	-0.0200897
AT5G09880.1	>AT5G09880.1 | Symbols: | Splicing factor, CC1-like | chr5:3081646-3085179 REVERSE LENGTH=527	-0.0415609	-0.0583621	-0.00782993	-0.00852884	-0.0577529	-0.056486	0.0125689	0.0821793	0.0870834	0.046138	-0.0770746	-0.0561874	-0.0831366	-0.0382082	0.064607	0.00240207	0.0314559	-0.0833975	-0.000650324
AT2G43510.1	>AT2G43510.1 | Symbols: ATTI1, TI1 | trypsin inhibitor protein 1 | chr2:18067211-18067620 FORWARD LENGTH=89	-0.0418751	-0.00609788	-0.034374	0.0937701	-0.036177	0.04164	0.0375515	-0.0120506	0.014523	0.0650142	-0.0328398	0.00203035	-0.0012434	0.00627151	0.00399459	-0.0344827	0.0336787	0.0756405	-0.0360398
AT2G46140.1	>AT2G46140.1 | Symbols: | Late embryogenesis abundant protein | chr2:18959163-18960362 FORWARD LENGTH=166	-0.0419236	0.0427499	0.0136458	0.00298988	-0.0139314	-0.018574	-0.0215847	0.0160366	0.00188264	0.0119659	0.00674225	-0.0139262	-0.0111143	-0.00337093	-0.000995218	-0.0166234	-0.044045	-0.0235807	0.0225693
AT1G78830.1	>AT1G78830.1 | Symbols: | Curculin-like (mannose-binding) lectin family protein | chr1:29637141-29638508 REVERSE LENGTH=455	-0.0420781	-0.0153932	-0.0170302	0.0368518	0.01398	0.00299399	-0.0148387	0.000255134	-0.000305666	0.01548	0.000738039	0.00550944	0.0117793	0.00534137	-0.003291	0.00310265	0.00396029	-0.00583331	0.0039644
AT5G22060.1	>AT5G22060.1 | Symbols: ATJ2, J2 | DNAJ homologue 2 | chr5:7303798-7305668 REVERSE LENGTH=419	-0.0421754	0.00641566	-0.00440246	-0.022537	-0.00775517	0.000144307	0.0190965	-0.00655663	-0.00236135	0.0126421	-0.0144704	-0.0111609	0.00491202	0.0409174	0.0235459	0.0155839	0.0036555	-0.020881	-0.025798
AT5G21160.1;AT5G21160.2;AT5G21160.3	>AT5G21160.1 | Symbols: | LA RNA-binding protein | chr5:7199191-7203879 REVERSE LENGTH=826;>AT5G21160.2 | Symbols: | LA RNA-binding protein | chr5:7198817-7203879 REVERSE LENGTH=832;>AT5G21160.3 | Symbols: | LA RNA-binding protein | chr5:7198817-7203879	-0.0423558	-0.0350227	0.00406828	-0.0297716	-0.0394138	-0.00630839	0.00488873	-0.019267	-0.0158739	-0.000509746	0.012863	0.000264419	-0.0301587	0.0612185	0.00565796	0.00601638	0.0245864	-0.0745636	-0.0107782
AT3G15450.1;AT3G15450.3;AT3G15450.2	>AT3G15450.1 | Symbols: | Aluminium induced protein with YGL and LRDR motifs | chr3:5213050-5213998 FORWARD LENGTH=253;>AT3G15450.3 | Symbols: | Aluminium induced protein with YGL and LRDR motifs | chr3:5213050-5213864 FORWARD LENGTH=186;>AT3G15450.2 | S	-0.0429108	-0.0337557	-0.0920669	-0.00948789	-0.0111288	0.0120745	0.0122207	0.0241174	-0.0275898	0.0250317	0.0362383	-0.0131754	-0.0651344	0.00246048	-0.00750238	0.00606699	0.0324974	-0.0200116	0.0406048
AT1G69410.1	>AT1G69410.1 | Symbols: ATELF5A-3, ELF5A-3 | eukaryotic elongation factor 5A-3 | chr1:26089301-26090194 FORWARD LENGTH=158	-0.0429278	0.00313861	-0.00355508	0.00072546	0.00199511	-0.0134868	0.00523751	-0.00881374	-0.00143367	0.00877157	-0.0119544	-0.00285009	0.00309859	0.00633424	-0.00585943	0.00396981	0.00106567	0.00533683	0.00262374
AT5G50260.1	>AT5G50260.1 | Symbols: | Cysteine proteinases superfamily protein | chr5:20455605-20456862 FORWARD LENGTH=361	-0.0434744	0.071006	-0.0321416	0.0589606	-0.113607	0.0183507	-0.059452	-0.010731	-0.0540663	-0.040513	0.0773492	0.00649376	-0.0262682	-0.0114547	0.0648221	0.0251644	0.0445636	-0.0153802	-0.037546
AT2G44290.1;AT2G44300.1	>AT2G44290.1 | Symbols: | Bifunctional inhibitor/lipid-transfer protein/seed storage 2S albumin superfamily protein | chr2:18305418-18306202 REVERSE LENGTH=205;>AT2G44300.1 | Symbols: | Bifunctional inhibitor/lipid-transfer protein/seed storage 2S albumi	-0.0441008	-0.0251584	-0.00573685	0.0165012	0.0148504	0.00794962	-0.0389559	-0.0680881	-0.0619526	-0.0335592	-0.0288192	-0.00832139	0.0104011	-0.0654825	0.0408003	0.0116156	-0.041186	-0.0166891	0.0741411
AT2G41100.4;AT2G41100.1;AT2G41100.3;AT2G41100.2	>AT2G41100.4 | Symbols: TCH3 | Calcium-binding EF hand family protein | chr2:17138131-17139406 FORWARD LENGTH=324;>AT2G41100.1 | Symbols: TCH3, ATCAL4 | Calcium-binding EF hand family protein | chr2:17138131-17139406 FORWARD LENGTH=324;>AT2G41100.3 | Symbo	-0.044229	-0.0129202	-0.0015726	0.0465192	-0.00360589	0.00900406	-0.00934851	0.0223505	-0.00544476	-0.039732	0.00990106	0.00274232	0.0367561	0.0613416	0.0139262	-0.036783	0.0230439	0.0193565	-0.0295347
AT2G26560.1	>AT2G26560.1 | Symbols: PLP2, PLA IIA, PLA2A | phospholipase A 2A | chr2:11293912-11295708 REVERSE LENGTH=407	-0.0445829	0.0160046	-0.0544502	0.0384272	-0.0720512	0.006337	-0.0755154	0.0112158	0.0774139	-0.088358	-0.00110798	0.0559069	-0.0424171	0.0366121	0.0573881	-0.00360344	0.00709689	0.0334746	0.0133512
AT3G12145.1	>AT3G12145.1 | Symbols: FLR1, FLOR1 | Leucine-rich repeat (LRR) family protein | chr3:3874764-3876075 REVERSE LENGTH=325	-0.0447695	0.0303029	0.0412501	-0.00329035	0.0124462	0.0231198	0.0105644	-0.00890101	-0.0139609	0.00736561	-0.00374918	-0.00395176	-0.012878	0.0193035	-0.00599181	0.014367	-0.00690878	-0.0104319	-0.00663415
AT3G50670.1;AT3G50670.2	>AT3G50670.1 | Symbols: U1-70K, U1SNRNP | U1 small nuclear ribonucleoprotein-70K | chr3:18826476-18829492 REVERSE LENGTH=427;>AT3G50670.2 | Symbols: U1-70K, U1SNRNP | U1 small nuclear ribonucleoprotein-70K | chr3:18828232-18829492 REVERSE LENGTH=204	-0.0450053	-0.148126	-0.00348322	-0.0727696	-0.0353612	-0.0414572	0.00703153	0.00603008	0.0209113	0.0432425	0.00691623	-0.0467006	-0.136573	-0.000814919	-0.0117315	0.100663	-0.0865417	0.0119312	0.148997
AT5G19880.1	>AT5G19880.1 | Symbols: | Peroxidase superfamily protein | chr5:6720578-6722411 REVERSE LENGTH=329	-0.0451944	0.0114712	-0.0363634	-0.124479	0.0222271	-0.0913485	0.00259815	-0.0265025	-0.00421366	0.0687346	-0.0802075	0.113654	-0.113512	-0.0205045	-0.0137586	0.015723	0.106063	-0.0368453	0.0114393
AT5G38940.1;AT5G38930.1	>AT5G38940.1 | Symbols: | RmlC-like cupins superfamily protein | chr5:15588771-15589526 FORWARD LENGTH=223;>AT5G38930.1 | Symbols: | RmlC-like cupins superfamily protein | chr5:15585073-15585841 FORWARD LENGTH=223	-0.0452074	-0.0164705	-0.0831256	-0.0205057	-0.0126243	0.0748436	0.0319877	-0.0182511	-0.0756243	-0.045416	0.0308825	-0.0254258	0.000312942	0.000309504	-0.0304984	0.161266	-0.0262109	0.0574872	0.0445536
AT4G20830.2;AT4G20830.1	>AT4G20830.2 | Symbols: | FAD-binding Berberine family protein | chr4:11155486-11157108 FORWARD LENGTH=540;>AT4G20830.1 | Symbols: | FAD-binding Berberine family protein | chr4:11155486-11157577 FORWARD LENGTH=570	-0.0456713	0.010798	-0.0293227	0.0380911	-0.00532316	-0.00929372	-0.0123239	-0.0256701	-0.00846694	0.0281273	-0.015216	-0.0102272	-0.012843	0.0170078	0.0197183	0.0127872	0.0264541	-0.0139449	-0.00146153
AT2G37770.2;AT2G37770.1	>AT2G37770.2 | Symbols: | NAD(P)-linked oxidoreductase superfamily protein | chr2:15834888-15836659 FORWARD LENGTH=315	-0.0459402	0.0895566	0.0481191	0.0338364	0.0312914	-0.0569106	-0.00811354	0.0902787	0.0292438	-0.030591	-0.0115349	-0.113851	0.0387956	0.0580845	0.0622243	-0.00256846	-0.121606	0.00606437	0.0603662
AT5G03905.1	>AT5G03905.1 | Symbols: | Iron-sulphur cluster biosynthesis family protein | chr5:1052728-1054041 FORWARD LENGTH=158	-0.0460977	0.00506968	0.0187013	0.0509764	-0.111291	0.000236314	-0.0080657	0.03956	-0.0552492	-0.00631549	-0.000282964	0.24374	-0.0623835	0.0459773	-0.0120668	0.0152408	-0.0323256	0.0472719	-0.00722006
AT5G02490.1;AT1G56410.1	>AT5G02490.1 | Symbols: | Heat shock protein 70 (Hsp 70) family protein | chr5:550296-552565 REVERSE LENGTH=653	-0.0461105	-0.00108669	-0.00877129	-0.00208393	-0.0147424	0.00595463	0.00208928	-0.00524194	0.00135307	0.0076365	-0.00184587	0.00913692	0.00859111	0.00317705	0.0136296	-0.018519	-0.00238978	-0.0035188	-0.0164448
AT3G01290.1	>AT3G01290.1 | Symbols: | SPFH/Band 7/PHB domain-containing membrane-associated protein family | chr3:88252-89356 REVERSE LENGTH=285	-0.0471829	0.00322454	0.00414546	0.0439533	0.0966449	0.0187288	-0.0275006	0.0585834	-0.0233997	-0.015975	-0.0626191	-0.00757066	0.0304406	0.03774	0.0556412	0.0955032	-0.084946	0.0242044	-0.0960907
AT4G36130.1	>AT4G36130.1 | Symbols: | Ribosomal protein L2 family | chr4:17097613-17098656 FORWARD LENGTH=258	-0.0474945	0.019312	-0.00669065	-0.0739414	0.14484	-0.0730111	-0.039798	0.182868	-0.0709891	0.0748783	0.187131	0.0116163	-0.0587088	0.0428056	0.0235572	0.025357	0.117457	0.0982952	-0.0295217
AT5G20250.3;AT5G20250.2;AT5G20250.1;AT5G20250.4	>AT5G20250.3 | Symbols: DIN10 | Raffinose synthase family protein | chr5:6834207-6836635 FORWARD LENGTH=749;>AT5G20250.2 | Symbols: DIN10 | Raffinose synthase family protein | chr5:6834207-6836635 FORWARD LENGTH=749;>AT5G20250.1 | Symbols: DIN10 | Raffinos	-0.0483653	0.0130648	-0.10214	0.0157633	-0.00777539	0.0272296	0.0157131	0.0137854	-0.0905597	0.00455178	-0.0536534	-0.0930505	-0.10088	0.017331	-0.0165999	-0.084546	0.0377029	-0.0688612	-0.0380327
AT2G05520.1;AT2G05520.5;AT2G05520.6;AT2G05520.4;AT2G05520.3;AT2G05520.2;AT2G05530.1	>AT2G05520.1 | Symbols: GRP-3, ATGRP-3, GRP3, ATGRP3 | glycine-rich protein 3 | chr2:2026217-2026882 FORWARD LENGTH=145;>AT2G05520.5 | Symbols: GRP-3, ATGRP-3 | glycine-rich protein 3 | chr2:2026217-2026882 FORWARD LENGTH=111;>AT2G05520.6 | Symbols: GRP-3,	-0.0493076	-0.0225631	-0.000190198	0.00405262	0.0272815	-0.0195097	-0.00477717	0.0390583	0.0257966	0.0178759	-0.00905059	0.0205099	-0.022342	0.0130116	0.00234763	0.0308406	0.0244676	-0.0061629	-0.00992564
AT4G19810.1	>AT4G19810.1 | Symbols: | Glycosyl hydrolase family protein with chitinase insertion domain | chr4:10764151-10765753 REVERSE LENGTH=379	-0.0493217	0.0319341	-0.124892	-0.00580024	0.0868185	-0.0225796	0.0177201	0.0585099	-0.0514925	0.0692301	-0.0187096	-0.0350962	0.00464641	-0.0268233	0.00906105	-0.0349517	-0.0359262	0.0378932	0.0504264
AT4G37990.1	>AT4G37990.1 | Symbols: ELI3-2, ELI3, ATCAD8, CAD-B2 | elicitor-activated gene 3-2 | chr4:17855964-17857388 FORWARD LENGTH=359	-0.0503115	0.0408486	-0.0284196	0.0393216	0.00384531	-0.109024	0.00381567	-0.145572	0.0372739	0.151367	0.0308062	0.0933273	-0.0380427	-0.102138	-0.0329395	-0.031385	-0.0482584	0.0813765	0.0296754
AT2G44240.1	>AT2G44240.1 | Symbols: | Protein of Unknown Function (DUF239) | chr2:18289964-18292204 FORWARD LENGTH=402	-0.0505997	-0.0823127	-0.0425245	-4.47385e-05	-0.0434461	-0.0573069	-0.0311812	0.0447001	0.0153111	0.0787222	0.0393813	0.0623664	0.112817	0.0176361	0.0780724	-0.0965005	-0.0383212	0.0342423	-0.0553835
AT5G16660.2;AT5G16660.1	>AT5G16660.2 | Symbols: | unknown protein;FUNCTIONS IN: molecular_function unknown;INVOLVED IN: biological_process unknown;LOCATED IN: chloroplast, membrane;EXPRESSED IN: 23 plant structures;EXPRESSED DURING: 14 growth stages;BEST Arabidopsis thalia	-0.0510024	-0.00375463	0.072767	0.0499293	0.00368375	-0.2936	0.0418355	0.0903782	-0.0414535	-0.059905	-0.076285	-0.0234857	0.0610375	0.0348567	-0.0208954	0.0855812	0.107687	0.0155543	0.0227534
AT1G60730.1;AT1G60730.3;AT1G60730.2	>AT1G60730.1 | Symbols: | NAD(P)-linked oxidoreductase superfamily protein | chr1:22358327-22360082 REVERSE LENGTH=345;>AT1G60730.3 | Symbols: | NAD(P)-linked oxidoreductase superfamily protein | chr1:22358327-22360082 REVERSE LENGTH=365;>AT1G60730.2 | S	-0.0511297	0.0241788	0.00538527	0.0524482	0.00518949	-0.0649849	-0.059872	-0.00761438	0.0296001	-0.00202035	-0.00453481	-0.0162406	-0.0516286	0.0179441	-0.00315045	0.0110457	0.0500304	0.0274695	-0.0215352
AT2G45220.1	>AT2G45220.1 | Symbols: | Plant invertase/pectin methylesterase inhibitor superfamily | chr2:18644281-18646394 REVERSE LENGTH=511	-0.0514227	0.0448239	-0.0682795	0.0155483	-0.0337333	-0.0183684	-0.0241073	0.00938618	-0.0605857	0.0533539	-0.0477656	0.0158049	0.0473861	-0.0329064	0.048547	-0.0548733	-0.0236991	0.000129929	-0.00995852
AT1G03220.1	>AT1G03220.1 | Symbols: | Eukaryotic aspartyl protease family protein | chr1:787143-788444 FORWARD LENGTH=433	-0.0515905	0.00597499	-0.0580747	0.0439384	-0.00248251	0.0103474	-0.000903206	0.00242966	0.00494551	0.00837052	0.00145254	-0.0129242	-0.00483547	0.0270501	0.000790873	0.00317291	0.00229899	-0.0151462	0.00594907
AT1G33590.1;AT1G33612.1	>AT1G33590.1 | Symbols: | Leucine-rich repeat (LRR) family protein | chr1:12177788-12179221 FORWARD LENGTH=477	-0.0516576	0.0073076	-0.00593513	0.0303504	0.0135798	0.00966457	-0.00112291	-0.00937825	0.00618851	0.0242297	-0.00908745	-0.00309316	-0.00454991	0.0110939	-0.00292381	0.0117903	-0.0050254	0.00399896	0.0113465
AT1G73260.1	>AT1G73260.1 | Symbols: ATKTI1, KTI1 | kunitz trypsin inhibitor 1 | chr1:27547410-27548057 REVERSE LENGTH=215	-0.0521339	0.00362763	-0.078538	0.0321678	0.0174671	-0.00256303	0.0039839	0.0180643	0.0147431	-0.0119573	-0.00131456	0.00357658	0.027183	-0.0188141	0.00420943	-0.0337274	-0.0021784	0.022308	-0.0237635
AT1G09560.1	>AT1G09560.1 | Symbols: GLP5 | germin-like protein 5 | chr1:3093896-3094639 FORWARD LENGTH=219	-0.0526721	0.00212085	-0.0645992	0.0318289	-0.0741409	0.0431091	0.0491433	-0.0291559	0.105841	-0.00436337	0.0674157	-0.0178423	0.02949	-0.0880557	0.00831596	0.0138388	0.0228303	-0.000522581	0.0359846
AT4G12720.3;AT4G12720.2;AT4G12720.1;AT4G12720.4	>AT4G12720.3 | Symbols: AtNUDT7, GFG1, ATNUDX7 | MutT/nudix family protein | chr4:7487716-7489557 FORWARD LENGTH=282;>AT4G12720.2 | Symbols: AtNUDT7, GFG1, ATNUDX7 | MutT/nudix family protein | chr4:7487716-7489557 FORWARD LENGTH=282;>AT4G12720.1 | Symbols	-0.053857	0.00513881	0.00596679	0.00121832	-0.000640854	-0.00626794	-0.00184625	0.0159093	0.00712721	-0.0159783	-0.00176102	-0.00676036	-0.00231552	0.000993114	-0.00441232	0.00708777	-0.0123903	0.00221089	-0.00888566
AT1G08450.1;AT1G08450.3;AT1G08450.2	>AT1G08450.1 | Symbols: CRT3, PSL1, EBS2, AtCRT3 | calreticulin 3 | chr1:2668008-2671800 REVERSE LENGTH=424;>AT1G08450.3 | Symbols: CRT3 | calreticulin 3 | chr1:2668008-2671800 REVERSE LENGTH=399;>AT1G08450.2 | Symbols: CRT3, PSL1, EBS2, AtCRT3 | calreticu	-0.0544485	-0.0156901	0.00260607	0.0137533	-0.00144845	0.0133498	0.00466138	-0.000669854	0.00365045	-0.00077784	-0.0280977	-0.0202629	0.0181569	-0.00595768	-0.0130359	-0.0119692	-0.00777518	-0.0126601	-0.0142662
AT1G75240.1;AT1G69600.1;AT3G50890.1;AT2G18350.1;AT2G02540.1;AT5G39760.1	>AT1G75240.1 | Symbols: AtHB33, HB33, ZHD5 | homeobox protein 33 | chr1:28241576-28242505 FORWARD LENGTH=309	-0.0547949	-0.0373232	0.0392388	0.0282825	0.00914578	0.017949	0.136938	0.0629503	-0.0120118	-0.0779853	-0.0345514	0.0418814	0.0247252	0.0573711	0.0325282	-0.0266541	0.0472965	-0.0633547	-0.0653168
AT1G30900.1;AT4G20110.1;AT4G20110.2	>AT1G30900.1 | Symbols: VSR6, VSR3;3, BP80-3;3 | VACUOLAR SORTING RECEPTOR 6 | chr1:10997275-11000543 FORWARD LENGTH=631	-0.0548144	0.00684004	-0.0432673	-0.0113226	-0.0913545	0.109848	-0.0412622	-0.0259851	-0.0694075	-0.097793	-0.0195579	-0.0250407	0.0193206	-0.0338086	-0.0107417	0.0489198	0.0238575	0.0105855	-0.0696836
AT1G54000.1;AT3G14220.1	>AT1G54000.1 | Symbols: | GDSL-like Lipase/Acylhydrolase superfamily protein | chr1:20154548-20156365 REVERSE LENGTH=391	-0.0548324	0.0295392	-0.0356489	0.000401068	-0.0134378	0.0338239	-0.0152438	-0.0219576	-0.013495	0.0129344	0.00126037	0.0037134	-0.0228454	7.81154e-05	0.00178298	0.0124305	-0.00159378	0.0121544	0.000252432
AT1G47960.1	>AT1G47960.1 | Symbols: C/VIF1, ATC/VIF1 | cell wall / vacuolar inhibitor of fructosidase 1 | chr1:17681954-17683516 REVERSE LENGTH=205	-0.0548751	-0.000393569	0.0390282	0.0596167	-0.00652902	-0.0727317	0.0280612	-0.0261525	-0.00234851	-0.0164179	-0.0205282	0.0542752	-0.0379851	0.0318931	-0.0598057	0.032385	0.031278	-0.0741545	-0.0258352
AT3G57870.1	>AT3G57870.1 | Symbols: AHUS5, EMB1637, SCE1, SCE1A, ATSCE1 | sumo conjugation enzyme 1 | chr3:21428831-21430110 REVERSE LENGTH=160	-0.0564002	0.0141852	0.0359377	-0.0145349	0.0120645	-0.0153427	0.0295642	-0.0171611	-0.0230827	-0.0187346	0.0342937	0.0142187	-0.00609954	0.0352753	0.0122075	0.00704586	-0.00838369	0.0112285	0.0585599
AT2G29350.1;AT2G29350.2;AT2G29350.3;AT2G29290.1;AT2G29290.2;AT2G29150.1;AT2G29370.1	>AT2G29350.1 | Symbols: SAG13 | senescence-associated gene 13 | chr2:12601036-12602222 FORWARD LENGTH=269;>AT2G29350.2 | Symbols: SAG13 | senescence-associated gene 13 | chr2:12601036-12601992 FORWARD LENGTH=225;>AT2G29350.3 | Symbols: SAG13 | senescence-a	-0.0567262	0.02222	-0.0208831	0.0296262	-0.0139969	0.00189614	-0.00625428	-0.0042915	-0.00657205	0.00929073	-0.0204102	-0.0211234	0.0144976	-0.0235496	0.00230487	-0.00897517	-0.0228604	0.0211922	0.00357234
AT4G17040.1	>AT4G17040.1 | Symbols: CLPR4 | CLP protease R subunit 4 | chr4:9586740-9589297 REVERSE LENGTH=305	-0.0575531	0.00153418	0.0243085	0.0709134	0.0432561	-0.0413921	0.0106758	-0.0107377	0.0410415	-0.0722883	0.0884103	0.0168549	-0.0922648	-0.0286763	0.0152879	-0.107058	-0.0793835	-0.00743272	-0.0849709
AT1G33600.1	>AT1G33600.1 | Symbols: | Leucine-rich repeat (LRR) family protein | chr1:12180776-12182212 FORWARD LENGTH=478	-0.0577408	0.0142044	-0.0155455	0.0569673	0.0231268	0.00929955	-0.00747436	-0.0225462	0.00417633	0.00709105	-0.0244083	-0.049848	-0.0157957	0.00384375	0.0129942	-6.75359e-05	-0.00184166	0.0243616	0.00111881
AT3G21770.1	>AT3G21770.1 | Symbols: | Peroxidase superfamily protein | chr3:7673345-7674661 FORWARD LENGTH=329	-0.0590837	0.0159548	-0.020703	-0.0100651	-0.0617168	-0.139184	0.000633445	-0.0863821	-0.0170187	0.00983366	0.0735197	-0.00943648	-0.0404688	-0.0289633	-0.0354701	-0.0273003	0.00660161	-0.00666788	0.0180614
AT1G04980.1	>AT1G04980.1 | Symbols: ATPDIL2-2, ATPDI10, PDI10, PDIL2-2 | PDI-like 2-2 | chr1:1413869-1416120 REVERSE LENGTH=447	-0.0598727	-0.0503588	0.0182413	0.0268182	0.0373157	0.00936807	-0.00392627	-0.0726142	-0.0341768	-0.0562612	0.00243394	0.0245385	0.0939167	-0.0488109	-0.027632	-0.0365797	-0.00452086	0.0315689	-0.0625102
AT3G13790.1;AT3G13790.2	>AT3G13790.1 | Symbols: ATCWINV1, ATBFRUCT1 | Glycosyl hydrolases family 32 protein | chr3:4533084-4535831 REVERSE LENGTH=584;>AT3G13790.2 | Symbols: ATBFRUCT1 | Glycosyl hydrolases family 32 protein | chr3:4533084-4535831 REVERSE LENGTH=581	-0.0606022	-0.0177488	-0.0660338	0.0196819	-0.00362447	0.009653	-0.0498692	-0.00714484	0.0196015	0.0312339	0.01356	-0.00886218	0.00531466	-0.0036275	-0.0303849	-0.0264633	-0.0645255	-0.00978419	0.0140734
AT2G47130.1;AT2G47120.1;AT3G29260.1	>AT2G47130.1 | Symbols: | NAD(P)-binding Rossmann-fold superfamily protein | chr2:19349627-19350481 REVERSE LENGTH=257	-0.0608423	-0.00842718	0.0256768	0.0469806	-0.00573727	-0.0126958	-0.000718727	0.016484	0.0483061	-0.00816836	-0.0310308	-0.000599225	0.0382026	-0.00923886	-0.0245985	-0.0150312	0.00640054	-0.0142655	-0.0256025
AT5G25260.1	>AT5G25260.1 | Symbols: | SPFH/Band 7/PHB domain-containing membrane-associated protein family | chr5:8752751-8754282 FORWARD LENGTH=463	-0.0619314	0.00365394	0.0209544	-0.0096916	-0.108402	-0.0985266	-0.0545275	0.05581	-0.00812889	-0.0889003	0.0780456	-0.0817411	-0.031564	-0.0201716	-0.0170554	-0.103785	-0.138769	-0.0341334	0.026777
AT4G18250.1	>AT4G18250.1 | Symbols: | receptor serine/threonine kinase, putative | chr4:10087343-10091963 REVERSE LENGTH=853	-0.062378	0.00441093	0.00568934	-0.0152055	-0.0131628	-0.0652529	-0.0233959	-0.0680147	-0.039927	0.0344002	-0.0125062	0.00417994	0.00773266	0.0134731	-0.0399456	-0.0109601	0.0269431	-0.0478385	0.0369104
AT3G49120.1	>AT3G49120.1 | Symbols: ATPERX34, PERX34, PRXCB, ATPCB, PRX34 | peroxidase CB | chr3:18207819-18210041 FORWARD LENGTH=353	-0.0633368	0.01619	-0.0162813	0.0179768	0.0161148	0.00644434	-0.0190203	-0.00305859	0.000478238	0.0131363	-0.00740964	-0.0146568	0.0278971	-0.00874947	0.000410961	-0.0131965	-0.0129642	0.00698521	-0.00534355
AT4G36690.4;AT4G36690.1;AT4G36690.2;AT4G36690.3	>AT4G36690.4 | Symbols: ATU2AF65A | U2 snRNP auxilliary factor, large subunit, splicing factor | chr4:17294139-17297609 REVERSE LENGTH=551;>AT4G36690.1 | Symbols: ATU2AF65A | U2 snRNP auxilliary factor, large subunit, splicing factor | chr4:17294139-172976	-0.063517	-0.0683283	-0.00377404	-0.0514246	-0.0407433	0.0453167	0.0318169	0.0634718	-0.0721484	0.0492745	0.00783237	-0.020645	0.0126664	-0.0170527	-0.00647054	-0.056649	0.0469029	-0.0130879	-0.0716203
AT3G16530.1	>AT3G16530.1 | Symbols: | Legume lectin family protein | chr3:5624586-5625416 REVERSE LENGTH=276	-0.0639621	0.00553083	-0.0237949	0.071399	-0.00158824	-0.0101164	-0.0204194	-0.0187891	0.0170788	0.0169446	-0.029369	0.0045281	0.018899	-0.000425648	-0.00832221	-0.00261251	-0.00295102	-0.0097502	0.0134884
AT1G21250.1	>AT1G21250.1 | Symbols: WAK1, PRO25 | cell wall-associated kinase | chr1:7439512-7441892 FORWARD LENGTH=735	-0.0648074	-0.0295785	-0.00238518	-0.000681276	0.0268893	-0.019931	-0.00211034	0.0147393	0.0251891	-0.0478302	0.0465107	-0.0897296	-0.0332616	-0.0441273	0.0302226	0.0552547	0.0464231	0.048496	-0.0195942
AT4G02520.1;AT2G02930.1	>AT4G02520.1 | Symbols: ATGSTF2, ATPM24.1, ATPM24, GST2, GSTF2 | glutathione S-transferase PHI 2 | chr4:1110673-1111531 REVERSE LENGTH=212;>AT2G02930.1 | Symbols: ATGSTF3, GST16, GSTF3 | glutathione S-transferase F3 | chr2:851348-852106 REVERSE LENGTH=212	-0.0651089	0.0224974	-0.0440323	0.0310617	0.0186976	-0.00133185	0.00313017	8.50365e-05	0.017209	-0.0150667	-0.0177796	-0.013073	-0.00360679	0.0251296	-0.0248511	-0.00293465	0.00636314	-0.00473026	0.0384587
AT5G11920.1;AT5G11920.2	>AT5G11920.1 | Symbols: AtcwINV6, cwINV6 | 6-&1-fructan exohydrolase | chr5:3839490-3842206 FORWARD LENGTH=550;>AT5G11920.2 | Symbols: AtcwINV6, cwINV6 | 6-&1-fructan exohydrolase | chr5:3839490-3842070 FORWARD LENGTH=426	-0.0661201	-0.0117183	-0.0728155	0.0117116	-0.162432	0.0493742	-0.0706365	0.0197935	0.0319717	-0.106334	0.0828843	-0.0256348	0.0492673	-0.0310664	0.0174121	0.0221429	-0.00244252	0.03062	-0.000770684
AT4G25000.1	>AT4G25000.1 | Symbols: ATAMY1, AMY1 | alpha-amylase-like | chr4:12852109-12853825 REVERSE LENGTH=423	-0.0677175	0.0395262	0.000677792	0.0694218	0.0322217	-0.00345806	-0.0264566	0.010047	-0.0151443	0.0169925	-0.0189903	-0.0234783	0.0370666	-0.000779994	0.0302679	-0.0072953	0.00546269	-0.00721704	-0.0621728
AT5G52810.1	>AT5G52810.1 | Symbols: | NAD(P)-binding Rossmann-fold superfamily protein | chr5:21399524-21400501 FORWARD LENGTH=325	-0.0682106	0.00874543	0.00395603	0.0153428	-0.00699941	0.00251748	-0.0171537	0.00290184	0.0106479	-0.00480094	-0.0135152	-0.00634202	0.00577337	-0.000482251	-0.00477536	-0.0108834	-0.0105073	-0.0100038	0.00256787
AT1G45145.1	>AT1G45145.1 | Symbols: ATTRX5, ATH5, LIV1, TRX5 | thioredoxin H-type 5 | chr1:17075264-17076256 REVERSE LENGTH=118	-0.0700539	-0.014093	-0.0155873	-0.0562358	-0.0259353	0.0203909	0.174319	-0.0877486	-0.0934005	-0.100613	-0.0120277	0.0840517	0.0187299	-0.0696837	-0.0505393	-0.0668553	-0.0992245	0.00753673	-0.0483981
AT3G44300.1	>AT3G44300.1 | Symbols: NIT2, AtNIT2 | nitrilase 2 | chr3:15983351-15985172 FORWARD LENGTH=339	-0.0713333	0.0106006	-0.0275657	0.0464393	-0.00743992	0.00286055	-0.0367757	0.0506636	-0.0553548	-0.00502408	-0.00328876	-0.00435995	-0.00249259	0.0321965	0.0175365	-0.00188741	0.00186406	0.0213294	-0.0113674
AT4G04180.1	>AT4G04180.1 | Symbols: | P-loop containing nucleoside triphosphate hydrolases superfamily protein | chr4:2020471-2023673 FORWARD LENGTH=609	-0.0723611	-0.0992459	-0.05932	-0.0810541	-0.0268798	0.0107147	0.0547111	-0.0100924	0.00869189	0.0446246	-0.0252333	0.00571084	-0.0295486	-0.0637851	0.0486	0.0100932	-0.00658813	0.00255067	0.00567636
AT5G45670.1	>AT5G45670.1 | Symbols: | GDSL-like Lipase/Acylhydrolase superfamily protein | chr5:18528600-18530164 FORWARD LENGTH=362	-0.0727931	0.0777503	0.0186577	0.0282976	-0.121048	-0.100767	0.0871578	0.141665	0.184285	0.0628006	0.0393493	0.0539386	0.0119926	-0.106566	-0.1071	-0.0177684	-0.113369	0.0826182	0.00134338
AT5G38900.1	>AT5G38900.1 | Symbols: | Thioredoxin superfamily protein | chr5:15573745-15574945 REVERSE LENGTH=217	-0.07392	-0.00265694	-0.0821319	0.0402116	0.00191896	-0.037395	0.0633935	0.0906905	0.0649072	-0.0392159	-0.0169239	0.0134898	-0.0109224	0.0132394	0.0504031	-0.00581677	0.0128495	-0.00115854	0.0186135
AT4G34150.1	>AT4G34150.1 | Symbols: | Calcium-dependent lipid-binding (CaLB domain) family protein | chr4:16355035-16356955 FORWARD LENGTH=247	-0.0745674	-0.000439033	-0.00733982	0.0274247	0.00938551	0.0195368	-0.0186965	-0.0141982	-0.00627758	0.0386148	-0.055168	-0.0121348	0.0096226	0.0233949	0.00135389	-0.0130945	-0.0198886	-0.0298089	-0.000440377
AT1G02930.2;AT1G02930.1	>AT1G02930.2 | Symbols: GSTF6 | glutathione S-transferase 6 | chr1:661363-662191 REVERSE LENGTH=208;>AT1G02930.1 | Symbols: ATGSTF6, GST1, ERD11, ATGSTF3, GSTF6, ATGST1 | glutathione S-transferase 6 | chr1:661363-662191 REVERSE LENGTH=208	-0.0749687	0.028165	-0.0425667	0.0115338	0.00280292	-0.00156632	0.0106639	0.004772	0.0132061	0.000412467	-0.0216036	0.00301038	0.0114509	0.0187833	-0.0145585	-0.0309996	-0.00772754	-0.0267306	0.033196
AT4G11650.1	>AT4G11650.1 | Symbols: ATOSM34, OSM34 | osmotin 34 | chr4:7025127-7026113 REVERSE LENGTH=244	-0.0760208	0.0404694	-0.176591	0.0775494	-0.0550419	0.0247154	0.0882529	-0.040619	0.0766686	-0.00339667	0.0111619	0.0465471	0.0372148	-0.033822	0.0120584	-0.027585	0.0879039	0.0180354	0.0121051
AT1G14890.1	>AT1G14890.1 | Symbols: | Plant invertase/pectin methylesterase inhibitor superfamily protein | chr1:5137045-5137704 FORWARD LENGTH=219	-0.0763286	0.0197483	-0.0210531	0.00280997	-0.0604836	-0.0365258	-0.0448095	-0.0408674	-0.0162878	-0.022967	0.00493161	-0.0713038	-0.00673507	0.0700711	-0.0186334	0.0257866	-0.0522184	-0.0312034	0.0101042
AT5G10760.1	>AT5G10760.1 | Symbols: | Eukaryotic aspartyl protease family protein | chr5:3400671-3402165 REVERSE LENGTH=464	-0.0817218	-0.000370247	0.00886108	0.044634	-0.0436865	0.0317136	-0.012905	0.0137277	0.0157515	-0.0422653	-0.000416941	-0.0199342	0.0272594	0.0140371	0.00156391	0.0401561	0.00586031	-0.016863	0.0184307
AT1G32940.1	>AT1G32940.1 | Symbols: ATSBT3.5, SBT3.5 | Subtilase family protein | chr1:11937634-11940856 FORWARD LENGTH=774	-0.0857988	-0.0105672	-0.0424121	0.0927498	0.167879	0.0870768	0.0224077	-0.0224428	-0.0204073	0.137748	0.0322174	0.152619	-0.0736564	-0.0379224	-0.00644036	-0.0299558	0.0833978	0.000755329	0.0218674
AT2G41850.1	>AT2G41850.1 | Symbols: PGAZAT, ADPG2 | polygalacturonase abscission zone A. thaliana | chr2:17461918-17464059 REVERSE LENGTH=433	-0.0862379	-0.0694301	-0.124657	-0.0353632	0.0265343	-0.00732557	-0.00530146	0.0228	-0.0378259	0.00226404	0.00789432	-0.0438138	-0.0293998	-0.0603745	0.00801888	-0.0828954	0.0138793	0.00206882	-0.0374984
AT1G02920.1	>AT1G02920.1 | Symbols: ATGSTF7, GST11, ATGSTF8, GSTF7, ATGST11 | glutathione S-transferase 7 | chr1:658886-659705 REVERSE LENGTH=209	-0.0884909	0.0430927	-0.0752199	0.00262346	-0.0135801	-0.0075614	0.00541201	0.0650406	0.0425604	-0.082907	0.0385406	-0.0819792	-0.0363985	-0.0246053	-0.00272601	-0.0397792	0.063538	-0.0106844	0.0510667
[truncated: 16 more rows]
