# Supplementary material for: Protein sumoylation and phosphorylation intersect in Arabidopsis signaling
Source: Plant J. 2017 Jun 4;91(3):505–17. doi: 10.1111/tpj.13575 (PMC5518230; doi:10.1111/tpj.13575)
Supplement: Supplementary file 6 — Table S4. Gene Ontology annotation of proteins differentially expressed in pial1 pial2, siz1 or pial1 pial2 siz1 mutants compared with the Col‐0 wild type. [file TPJ-91-505-s006.xlsx]

## Sheet: INFO
Settings for AgriGO and REViGO
AgriGO	REViGO
Species: Tair10	Allowed similarity: Medium (0.7)
Background: Tair10	According to the FDR
Statistical test method: Hypergeometric	Database: Arabidopsis thaliana
Multi-test adjustment method: Yekutieli (FDR)	Semantic similarity measure: SimRel
Significance Level: 0.01
Minimum number of mapping entries: 5
Gene ontology type: Plant GO slim
BIOLOGICAL PROCESS	significance < 0.01	rest of the GO terms
CELL COMPONENT	significance < 0.01	rest of the GO terms
MOLECULAR FUNCTION	significance < 0.01	rest of the GO terms

## Sheet: pial1 pial2 UP
BIOLOGICAL PROCESS												CELL COMPONENT												MOLECULAR FUNCTION
term_ID	description	frequency	plot_X	plot_Y	plot_size	log10 p-value	uniqueness	dispensability	representative	eliminated		term_ID	description	frequency	plot_X	plot_Y	plot_size	log10 p-value	uniqueness	dispensability	representative	eliminated		term_ID	description	frequency	plot_X	plot_Y	plot_size	log10 p-value	uniqueness	dispensability	representative	eliminated
GO:0050896	response to stimulus	0.24279	-5.601	0.069	3.91	-7.7959	0.956	0	50896	0		GO:0005576	extracellular region	0.08011	2.078	-6.759	3.207	-10.5086	0.914	0	5576	0		GO:0003824	catalytic activity	0.52374	-5.129	-3.821	4.187	-2.0757	0.819	0	3824	0
GO:0006950	response to stress	0.14035	-5.778	4.539	3.672	-6.1135	0.846	0	6950	0		GO:0005773	vacuole	0.04443	-3.647	-5.311	2.951	-9.5528	0.745	0	5773	0		GO:0005488	binding	0.61468	0.681	-6.609	4.257	-2.0757	0.852	0	5488	0
GO:0019748	secondary metabolic process	0.01792	1.073	7.656	2.779	-2.8539	0.878	0	19748	0		GO:0005886	plasma membrane	0.11265	5.003	-0.811	3.355	-4.5686	0.765	0.599	5886	0		GO:0005515	protein binding	0.13603	-5.529	2.506	3.602	-1.5376	0.65	0	5515	0
GO:0009607	response to biotic stimulus	0.05121	-5.129	4.5	3.234	-2.4685	0.856	0.434	9607	0		GO:0005618	cell wall	0.03622	4.976	-0.402	2.863	-4.3098	0.779	0.022	5618	0		GO:0016788	hydrolase activity, acting on ester bonds	0.04632	5.52	-2.084	3.134	-0.699	0.614	0	16788	0
GO:0008152	metabolic process	0.70113	-0.965	1.173	4.371	-1.2007	0.982	0	8152	0		GO:0005829	cytosol	0.09225	-2.631	-6.399	3.268	-4.3098	0.768	0.22	5829	0		GO:0016787	hydrolase activity	0.17605	5.145	2.606	3.714	-0.6198	0.655	0.128	16787	0
GO:0051704	multi-organism process	0.0668	-3.755	-1.049	3.35	-1.1739	0.946	0	51704	0		GO:0030312	external encapsulating structure	0.03642	4.912	-1.223	2.865	-4.3098	0.779	0.496	30312	0		GO:0000166	nucleotide binding	0.19586	-0.537	6.122	3.76	0	0.67	0	166	0
GO:0006629	lipid metabolic process	0.06136	2.8	6.621	3.313	-0.3279	0.841	0.251	6629	0		GO:0016020	membrane	0.37951	2.827	-4.615	3.882	-3.9586	0.942	0	16020	0
GO:0009056	catabolic process	0.09629	-2.735	2.699	3.508	-0.3188	0.908	0.033	9056	0		GO:0044444	cytoplasmic part	0.37822	-2.986	-3.058	3.881	-3.5229	0.741	0.278	44444	0
GO:0009719	response to endogenous stimulus	0.06964	-5.351	4.673	3.368	-0.2007	0.852	0.463	9719	0		GO:0005737	cytoplasm	0.43688	-3.636	5.623	3.944	-2.8239	0.797	0.071	5737	0
GO:0006520	cellular amino acid metabolic process	0.03445	2.553	5.98	3.062	0	0.83	0	6520	0		GO:0005794	Golgi apparatus	0.05235	-5.052	-5.102	3.022	-1.6778	0.74	0.227	5794	0
GO:0006810	transport	0.13483	1.077	0.559	3.655	0	0.902	0	6810	0		GO:0044446	intracellular organelle part	0.19112	-7.368	3.483	3.585	-1.4559	0.759	0.113	44446	0
GO:0009628	response to abiotic stimulus	0.07983	-5.486	5.035	3.427	0	0.851	0	9628	0		GO:0044422	organelle part	0.19147	-7.794	1.309	3.585	-1.4559	0.814	0.142	44422	0
GO:0009987	cellular process	0.60344	-7.17	-1.685	4.305	0	0.977	0	9987	0		GO:0005623	cell	0.75374	2.934	2.724	4.18	-0.2518	0.977	0	5623	0
GO:0016043	cellular component organization	0.12586	-0.944	-1.833	3.625	0	0.949	0	16043	0		GO:0043226	organelle	0.57586	4.139	5.068	4.063	-0.2518	0.96	0	43226	0
GO:0032501	multicellular organismal process	0.10803	-2.96	-4.424	3.558	0	0.948	0	32501	0		GO:0005622	intracellular	0.6706	0.147	6.246	4.13	-0.2518	0.848	0.113	5622	0
GO:0032502	developmental process	0.11296	2.044	-3.737	3.578	0	0.949	0	32502	0		GO:0044464	cell part	0.75374	-1.175	6.471	4.18	-0.2518	0.845	0.204	44464	0
GO:0051179	localization	0.1431	4.183	1.434	3.68	0	0.95	0	51179	0		GO:0043231	intracellular membrane-bounded organelle	0.52854	-4.934	1.031	4.026	-0.2518	0.686	0.204	43231	0
GO:0065007	biological regulation	0.25919	2.932	0.223	3.938	0	0.957	0	65007	0		GO:0044424	intracellular part	0.6608	-3.037	4.414	4.123	-0.2518	0.785	0.25	44424	0
GO:0065008	regulation of biological quality	0.05064	-3.087	-5.988	3.229	0	0.874	0	65008	0		GO:0009536	plastid	0.1247	-5.086	-3.467	3.399	-0.2518	0.709	0.305	9536	0
GO:0044237	cellular metabolic process	0.49404	5.547	-3.961	4.218	0	0.868	0.098	44237	0		GO:0043227	membrane-bounded organelle	0.52874	-7.816	0.082	4.026	-0.2518	0.793	0.367	43227	0
GO:0006807	nitrogen compound metabolic process	0.27804	1.066	-5.496	3.969	0	0.903	0.107	6807	0		GO:0043229	intracellular organelle	0.57571	-4.868	2.066	4.063	-0.2518	0.693	0.394	43229	0
GO:0009058	biosynthetic process	0.28862	3.328	-6.593	3.985	0	0.903	0.109	9058	0		GO:0005634	nucleus	0.25899	-6.647	-0.713	3.717	0	0.733	0	5634	0
GO:0005975	carbohydrate metabolic process	0.07926	5.67	5.6	3.424	0	0.876	0.112	5975	0
GO:0007275	multicellular organismal development	0.09904	-1.016	7.377	3.521	0	0.869	0.134	7275	0
GO:0044238	primary metabolic process	0.50975	6.594	-3.6	4.232	0	0.902	0.154	44238	0
GO:0044260	cellular macromolecule metabolic process	0.35222	6.696	1.301	4.072	0	0.806	0.229	44260	0
GO:0043170	macromolecule metabolic process	0.39315	6.316	3.474	4.119	0	0.86	0.296	43170	0
GO:0044249	cellular biosynthetic process	0.26929	6.566	-1.52	3.955	0	0.858	0.303	44249	0
GO:0044267	cellular protein metabolic process	0.17435	6.844	2.011	3.766	0	0.823	0.406	44267	0
GO:0019538	protein metabolic process	0.20458	6.44	4.241	3.836	0	0.845	0.431	19538	0
GO:0050794	regulation of cellular process	0.20709	-1.177	-6.178	3.841	0	0.825	0.439	50794	0
GO:0007165	signal transduction	0.08813	-5.267	1.87	3.47	0	0.718	0.551	7165	0
GO:0050789	regulation of biological process	0.23583	-3.334	-6.023	3.897	0	0.864	0.663	50789	0
GO:0051234	establishment of localization	0.1373	null	null	3.662	0	0.903	0.835	6810	1
GO:0048856	anatomical structure development	0.1014	null	null	3.531	0	0.9	0.841	7275	1

## Sheet: pial1 pial2 DOWN
BIOLOGICAL PROCESS												CELL COMPONENT												MOLECULAR FUNCTION
term_ID	description	frequency	plot_X	plot_Y	plot_size	log10 p-value	uniqueness	dispensability	representative	eliminated		term_ID	description	frequency	plot_X	plot_Y	plot_size	log10 p-value	uniqueness	dispensability	representative	eliminated		term_ID	description	frequency	plot_X	plot_Y	plot_size	log10 p-value	uniqueness	dispensability	representative	eliminated
GO:0006412	translation	0.034	-8.277	-1.875	3.057	-0.9208	0.701	0	6412	0		GO:0009579	thylakoid	0.0305	1.205	3.511	2.788	-4.9208	0.867	0	9579	0		GO:0005198	structural molecule activity	0.0241	0	0.976	2.851	-3.4089	0.001	0	5198	0
GO:0006810	transport	0.13483	4.664	0.143	3.655	-0.5229	0.869	0	6810	0		GO:0044422	organelle part	0.19147	-8.147	-4.822	3.585	-4.9208	0.826	0.095	44422	0		GO:0005488	binding	0.61468	0.385	0	4.257	-0.5528	0.378	0	5488	0
GO:0048856	anatomical structure development	0.1014	1.827	0.087	3.531	-0.5229	0.866	0	48856	0		GO:0044446	intracellular organelle part	0.19112	-7.837	-0.457	3.585	-4.9208	0.72	0.527	44446	0
GO:0051179	localization	0.1431	-0.509	6.054	3.68	-0.5229	0.933	0	51179	0		GO:0005840	ribosome	0.03712	0.099	-6.78	2.873	-2.7212	0.713	0.041	5840	0
GO:0044237	cellular metabolic process	0.49404	-4.283	-6.2	4.218	-0.5229	0.818	0.098	44237	0		GO:0009536	plastid	0.1247	-3.65	-6.466	3.399	-2.699	0.748	0.225	9536	0
GO:0005975	carbohydrate metabolic process	0.07926	-6.143	4.276	3.424	-0.5229	0.805	0.112	5975	0		GO:0031974	membrane-enclosed lumen	0.03334	5.362	-0.981	2.827	-2.4949	0.927	0	31974	0
GO:0006139	nucleobase-containing compound metabolic process	0.23986	-5.474	-2.78	3.905	-0.5229	0.748	0.188	6139	0		GO:0070013	intracellular organelle lumen	0.03274	-2.57	0.943	2.819	-2.4949	0.733	0.07	70013	0
GO:0010467	gene expression	0.18878	-7.483	1.346	3.801	-0.5229	0.721	0.224	10467	0		GO:0030529	ribonucleoprotein complex	0.05215	2.304	-6.595	3.021	-2.4815	0.829	0.51	30529	0
GO:0044260	cellular macromolecule metabolic process	0.35222	-6.223	-1.47	4.072	-0.5229	0.666	0.418	44260	0		GO:0032991	macromolecular complex	0.15256	2.772	0.549	3.487	-2.4318	0.936	0	32991	0
GO:0008152	metabolic process	0.70113	2.553	-3.47	4.371	-0.4685	0.976	0	8152	0		GO:0043228	non-membrane-bounded organelle	0.09335	-5.035	-4.357	3.273	-2.4318	0.839	0.116	43228	0
GO:0009987	cellular process	0.60344	1.768	5.875	4.305	-0.4685	0.969	0	9987	0		GO:0016020	membrane	0.37951	4.685	-3.989	3.882	-2	0.953	0	16020	0
GO:0032501	multicellular organismal process	0.10803	-3.077	7.206	3.558	-0.4685	0.93	0	32501	0		GO:0044444	cytoplasmic part	0.37822	-2.361	-5.594	3.881	-1.3872	0.79	0.305	44444	0
GO:0032502	developmental process	0.11296	3.925	3.087	3.578	-0.4685	0.93	0	32502	0		GO:0005829	cytosol	0.09225	-1.318	-7.903	3.268	-0.9586	0.815	0.271	5829	0
GO:0006807	nitrogen compound metabolic process	0.27804	1.713	-5.731	3.969	-0.4685	0.859	0.107	6807	0		GO:0005737	cytoplasm	0.43688	-7.531	2.851	3.944	-0.9208	0.824	0.068	5737	0
GO:0044238	primary metabolic process	0.50975	-2.048	-7.594	4.232	-0.4685	0.854	0.154	44238	0		GO:0043231	intracellular membrane-bounded organelle	0.52854	-6.245	-1.485	4.026	-0.7959	0.715	0.204	43231	0
GO:0043170	macromolecule metabolic process	0.39315	-5.391	1.114	4.119	-0.4685	0.765	0.248	43170	0		GO:0043227	membrane-bounded organelle	0.52874	-6.976	-3.628	4.026	-0.7959	0.802	0.367	43227	0
GO:0034645	cellular macromolecule biosynthetic process	0.19266	-7.176	-1.762	3.81	-0.4685	0.639	0.521	34645	0		GO:0043226	organelle	0.57586	4.637	2.237	4.063	-0.7447	0.968	0	43226	0
GO:0009059	macromolecule biosynthetic process	0.19616	-7.666	-0.673	3.817	-0.4685	0.66	0.567	9059	0		GO:0043229	intracellular organelle	0.57571	-6.237	-0.744	4.063	-0.7447	0.716	0.394	43229	0
GO:0044249	cellular biosynthetic process	0.26929	-6.719	-4.413	3.955	-0.4685	0.715	0.601	44249	0		GO:0005622	intracellular	0.6706	-3.936	5.571	4.13	-0.4089	0.873	0.113	5622	0
GO:0009058	biosynthetic process	0.28862	0.856	-7.536	3.985	-0.4202	0.858	0.109	9058	0		GO:0044424	intracellular part	0.6608	-6.03	2.786	4.123	-0.4089	0.814	0.25	44424	0
GO:0044267	cellular protein metabolic process	0.17435	-6.866	-0.873	3.766	-0.2366	0.682	0.492	44267	0		GO:0005576	extracellular region	0.08011	-0.448	6.223	3.207	-0.301	0.93	0	5576	0
GO:0019538	protein metabolic process	0.20458	-7.528	0.856	3.836	-0.1024	0.715	0.431	19538	0		GO:0005623	cell	0.75374	2.501	5.188	4.18	-0.1308	0.981	0	5623	0
GO:0050896	response to stimulus	0.24279	4.81	-2.693	3.91	0	0.94	0	50896	0		GO:0044464	cell part	0.75374	-5.065	4.991	4.18	-0.1308	0.871	0.204	44464	0
GO:0065007	biological regulation	0.25919	0.364	3.193	3.938	0	0.942	0	65007	0		GO:0005886	plasma membrane	0.11265	2.315	-2.511	3.355	0	0.887	0	5886	0
GO:0051234	establishment of localization	0.1373	null	null	3.662	-0.5229	0.869	0.835	6810	1		GO:0005634	nucleus	0.25899	-8.028	-2.444	3.717	0	0.758	0.039	5634	0
GO:0007275	multicellular organismal development	0.09904	null	null	3.521	-0.4685	0.866	0.841	48856	1		GO:0043233	organelle lumen	0.03274	null	null	2.819	-2.4949	0.762	0.962	70013	1
												GO:0043232	intracellular non-membrane-bounded organelle	0.09335	null	null	3.273	-2.4318	0.754	0.759	5840	1

## Sheet: siz1 UP
BIOLOGICAL PROCESS												CELL COMPONENT												MOLECULAR FUNCTION
term_ID	description	frequency	plot_X	plot_Y	plot_size	log10 p-value	uniqueness	dispensability	representative	eliminated		term_ID	description	frequency	plot_X	plot_Y	plot_size	log10 p-value	uniqueness	dispensability	representative	eliminated		term_ID	description	frequency	plot_X	plot_Y	plot_size	log10 p-value	uniqueness	dispensability	representative	eliminated
GO:0006950	response to stress	0.14035	-5.066	2.382	3.672	-36.6383	0.903	0.33	6950	0		GO:0005618	cell wall	0.03622	1.807	5.092	2.863	-31.2596	0.859	0	5618	0		GO:0003824	catalytic activity	0.52374	6.007	-2.264	4.187	-14.8539	0.953	0	3824	0
GO:0009607	response to biotic stimulus	0.05121	-5.275	2.65	3.234	-34.2007	0.911	0.434	9607	0		GO:0030312	external encapsulating structure	0.03642	2.096	5.344	2.865	-31.2596	0.859	0.496	30312	0		GO:0016787	hydrolase activity	0.17605	3.858	3.935	3.714	-8.0605	0.827	0.128	16787	0
GO:0050896	response to stimulus	0.24279	1.02	-1.377	3.91	-33.7447	0.979	0	50896	0		GO:0005576	extracellular region	0.08011	-3.379	4.275	3.207	-22.0506	0.951	0	5576	0		GO:0005488	binding	0.61468	3.95	-4.655	4.257	-5.1192	0.962	0	5488	0
GO:0051704	multi-organism process	0.0668	0.23	-0.056	3.35	-29.7696	0.974	0	51704	0		GO:0005773	vacuole	0.04443	-7.896	-1.781	2.951	-17.6198	0.781	0.022	5773	0		GO:0016788	hydrolase activity, acting on ester bonds	0.04632	2.265	7.3	3.134	-2.6576	0.739	0	16788	0
GO:0009628	response to abiotic stimulus	0.07983	-6.087	3.444	3.427	-16.7959	0.908	0.477	9628	0		GO:0005829	cytosol	0.09225	-7.645	0.229	3.268	-14.2291	0.811	0.22	5829	0		GO:0005515	protein binding	0.13603	-7.36	0.294	3.602	-2.6576	0.874	0.073	5515	0
GO:0008152	metabolic process	0.70113	-0.343	0.698	4.371	-13.6576	0.992	0	8152	0		GO:0044444	cytoplasmic part	0.37822	-5.961	-2.601	3.881	-10.6198	0.787	0.278	44444	0		GO:0030234	enzyme regulator activity	0.01596	2.314	-2.096	2.672	-2	0.904	0	30234	0
GO:0006520	cellular amino acid metabolic process	0.03445	4.216	-0.818	3.062	-11.7959	0.81	0	6520	0		GO:0005737	cytoplasm	0.43688	-0.462	-3.311	3.944	-8.8539	0.842	0.071	5737	0		GO:0030246	carbohydrate binding	0.01477	0.146	-5.607	2.638	-1.301	0.876	0	30246	0
GO:0008219	cell death	0.01443	-4.588	-1.188	2.685	-11.6576	0.885	0.172	8219	0		GO:0005886	plasma membrane	0.11265	1.959	5.371	3.355	-7.8539	0.847	0.599	5886	0		GO:0005198	structural molecule activity	0.0241	-4.775	-4.486	2.851	-0.8539	0.905	0	5198	0
GO:0016265	death	0.01443	-3.629	-0.911	2.685	-11.6576	0.924	0.1	16265	0		GO:0016020	membrane	0.37951	5.192	1.221	3.882	-4.1549	0.967	0	16020	0		GO:0003723	RNA binding	0.04363	-4.075	6.446	3.108	-0.4318	0.807	0.051	3723	0
GO:0019748	secondary metabolic process	0.01792	-0.945	2.646	2.779	-8.2147	0.892	0.232	19748	0		GO:0044422	organelle part	0.19147	-1.94	-8.627	3.585	-3.8861	0.834	0.098	44422	0		GO:0000166	nucleotide binding	0.19586	-5.359	5.345	3.76	-0.2757	0.824	0.233	166	0
GO:0009056	catabolic process	0.09629	0.021	-0.178	3.508	-8.2007	0.938	0.037	9056	0		GO:0044446	intracellular organelle part	0.19112	2.11	-7.292	3.585	-3.8861	0.661	0.558	44446	0		GO:0003676	nucleic acid binding	0.20733	-5.304	4.66	3.785	0	0.824	0	3676	0
GO:0044238	primary metabolic process	0.50975	3.318	-0.11	4.232	-7.3098	0.926	0.07	44238	0		GO:0043228	non-membrane-bounded organelle	0.09335	-0.021	-6.782	3.273	-2.7447	0.848	0.116	43228	0		GO:0003700	sequence-specific DNA binding transcription factor activity	0.06453	-3.29	-3.274	3.278	0	0.909	0	3700	0
GO:0009719	response to endogenous stimulus	0.06964	-5.09	2.395	3.368	-6.1249	0.909	0.463	9719	0		GO:0031974	membrane-enclosed lumen	0.03334	4.454	2.716	2.827	-2.2924	0.948	0	31974	0		GO:0005215	transporter activity	0.04833	-4.534	-0.119	3.153	0	0.907	0	5215	0
GO:0005975	carbohydrate metabolic process	0.07926	6.131	-0.613	3.424	-5.7212	0.9	0.112	5975	0		GO:0070013	intracellular organelle lumen	0.03274	4.908	-5.887	2.819	-1.9586	0.634	0.072	70013	0		GO:0016462	pyrophosphatase activity	0.0391	2.048	7.959	3.061	0	0.699	0	16462	0
GO:0009987	cellular process	0.60344	-0.91	-1.043	4.305	-4.585	0.989	0	9987	0		GO:0005840	ribosome	0.03712	-6.607	1.022	2.873	-1.284	0.716	0.189	5840	0		GO:0030528	transcription regulator activity	0.00669	-0.66	-1.276	2.299	0	0.903	0	30528	0
GO:0044237	cellular metabolic process	0.49404	4.753	-3.176	4.218	-3.7696	0.876	0.154	44237	0		GO:0005794	Golgi apparatus	0.05235	-6.859	-1.881	3.022	-1.284	0.753	0.698	5794	0		GO:0016740	transferase activity	0.20366	5.398	5.17	3.777	0	0.827	0.127	16740	0
GO:0065008	regulation of biological quality	0.05064	-2.071	-7.86	3.229	-3.1549	0.873	0.268	65008	0		GO:0009536	plastid	0.1247	-6.091	-4.116	3.399	-1.2218	0.747	0.305	9536	0		GO:0016301	kinase activity	0.0861	6.25	2.078	3.403	0	0.793	0.152	16301	0
GO:0065007	biological regulation	0.25919	-0.409	0.124	3.938	-2.4202	0.979	0	65007	0		GO:0030529	ribonucleoprotein complex	0.05215	-5.618	3.848	3.021	-1.1249	0.857	0.51	30529	0		GO:0003677	DNA binding	0.12548	-4.557	6.056	3.567	0	0.8	0.304	3677	0
GO:0006810	transport	0.13483	0.675	-0.991	3.655	-2.041	0.953	0	6810	0		GO:0005623	cell	0.75374	-0.161	2.875	4.18	-0.9586	0.987	0	5623	0		GO:0016817	hydrolase activity, acting on acid anhydrides	0.0407	1.512	7.604	3.078	0	0.741	0.444	16817	0
GO:0016043	cellular component organization	0.12586	-2.144	-5.3	3.625	-1.9586	0.951	0	16043	0		GO:0044464	cell part	0.75374	4.951	-2.592	4.18	-0.9586	0.886	0.125	44464	0		GO:0016772	transferase activity, transferring phosphorus-containing groups	0.10346	6.233	2.649	3.483	0	0.792	0.537	16772	0
GO:0044249	cellular biosynthetic process	0.26929	6.214	-1.317	3.955	-1.9586	0.829	0.199	44249	0		GO:0005783	endoplasmic reticulum	0.04006	-6.905	-1.361	2.906	-0.8539	0.76	0.191	5783	0		GO:0016818	hydrolase activity, acting on acid anhydrides, in phosphorus-containing anhydrides	0.03996	null	null	3.07	0	0.699	0.951	16462	1
GO:0051179	localization	0.1431	-0.74	-0.364	3.68	-1.9208	0.976	0	51179	0		GO:0044428	nuclear part	0.04334	3.785	-6.665	2.941	-0.8539	0.713	0.408	44428	0
GO:0009058	biosynthetic process	0.28862	1.21	0.853	3.985	-1.9208	0.931	0.111	9058	0		GO:0032991	macromolecular complex	0.15256	-0.873	0.886	3.487	-0.4437	0.955	0	32991	0
GO:0009605	response to external stimulus	0.06919	-5.367	2.672	3.365	-1.7212	0.909	0.463	9605	0		GO:0044424	intracellular part	0.6608	0.978	-3.703	4.123	-0.1308	0.833	0.212	44424	0
GO:0007165	signal transduction	0.08813	-4.772	-4.24	3.47	-1.3768	0.706	0.488	7165	0		GO:0005622	intracellular	0.6706	4.545	-1.933	4.13	-0.0706	0.888	0.204	5622	0
GO:0019538	protein metabolic process	0.20458	8.259	-1.971	3.836	-1.3768	0.84	0.16	19538	0		GO:0031967	organelle envelope	0.04687	3.582	-7.063	2.975	0	0.71	0	31967	0
GO:0050789	regulation of biological process	0.23583	-2.355	-8.318	3.897	-1.0132	0.846	0.516	50789	0		GO:0043226	organelle	0.57586	2.377	0.763	4.063	0	0.977	0	43226	0
GO:0006091	generation of precursor metabolites and energy	0.0222	4.555	-0.583	2.872	-0.8539	0.905	0.099	6091	0		GO:0031975	envelope	0.04707	-1.335	5.312	2.976	0	0.911	0.023	31975	0
GO:0032502	developmental process	0.11296	0.708	2.592	3.578	-0.7696	0.975	0	32502	0		GO:0043231	intracellular membrane-bounded organelle	0.52854	-2.663	-5.658	4.026	0	0.728	0.162	43231	0
GO:0019725	cellular homeostasis	0.01117	-3.572	-6.821	2.574	-0.5528	0.785	0.166	19725	0		GO:0005739	mitochondrion	0.06633	-6.96	-3.487	3.125	0	0.77	0.179	5739	0
GO:0009991	response to extracellular stimulus	0.01081	-4.749	2.336	2.56	-0.4815	0.922	0	9991	0		GO:0005634	nucleus	0.25899	-3.965	-7.03	3.717	0	0.769	0.302	5634	0
GO:0032501	multicellular organismal process	0.10803	0.855	3.063	3.558	-0.4815	0.975	0	32501	0		GO:0043227	membrane-bounded organelle	0.52874	-2.982	-7.583	4.026	0	0.806	0.367	43227	0
GO:0006807	nitrogen compound metabolic process	0.27804	1.837	0.491	3.969	-0.4815	0.931	0.109	6807	0		GO:0043229	intracellular organelle	0.57571	-1.99	-6.003	4.063	0	0.741	0.394	43229	0
GO:0006629	lipid metabolic process	0.06136	4.97	1.497	3.313	-0.4685	0.842	0.278	6629	0		GO:0043232	intracellular non-membrane-bounded organelle	0.09335	null	null	3.273	-2.7447	0.758	0.759	5840	1
GO:0048856	anatomical structure development	0.1014	-2.141	5.832	3.531	-0.2441	0.804	0.587	48856	0		GO:0043233	organelle lumen	0.03274	null	null	2.819	-1.9586	0.654	0.962	70013	1
GO:0042592	homeostatic process	0.01736	-2.487	-7.941	2.765	-0.1871	0.846	0.663	42592	0		GO:0005730	nucleolus	0.01607	null	null	2.511	-1.284	0.604	0.876	70013	1
GO:0009790	embryo development	0.01356	-2.015	5.93	2.658	-0.1871	0.797	0.099	9790	0		GO:0031981	nuclear lumen	0.02911	null	null	2.768	-1.0706	0.631	0.951	70013	1
GO:0043170	macromolecule metabolic process	0.39315	6.924	-1.184	4.119	-0.1871	0.872	0.232	43170	0		GO:0005654	nucleoplasm	0.0111	null	null	2.35	-0.5686	0.663	0.835	70013	1
GO:0043412	macromolecule modification	0.13363	7.339	-2.322	3.651	-0.1871	0.854	0.315	43412	0
GO:0044267	cellular protein metabolic process	0.17435	7.173	-2.115	3.766	-0.0969	0.792	0.34	44267	0
GO:0007154	cell communication	0.10062	-6.616	-0.84	3.528	-0.0757	0.857	0.23	7154	0
GO:0006464	cellular protein modification process	0.12105	7.695	-1.992	3.608	-0.0757	0.804	0.654	6464	0
GO:0016049	cell growth	0.01942	-6.064	-1.582	2.814	0	0.881	0.179	16049	0
GO:0007049	cell cycle	0.02638	-5.253	-1.243	2.946	0	0.877	0.187	7049	0
GO:0030154	cell differentiation	0.03489	-3.981	3.527	3.068	0	0.753	0	30154	0
GO:0048869	cellular developmental process	0.04299	-3.617	3.216	3.158	0	0.747	0.603	48869	0
GO:0032535	regulation of cellular component size	0.00523	-3.546	-6.914	2.246	0	0.778	0.152	32535	0
GO:0090066	regulation of anatomical structure size	0.00523	-2.702	-8.12	2.246	0	0.861	0.539	90066	0
GO:0048608	reproductive structure development	0.04604	-2.254	5.74	3.188	0	0.752	0.63	48608	0
GO:0009653	anatomical structure morphogenesis	0.05019	-2.179	5.894	3.226	0	0.817	0.678	9653	0
GO:0019222	regulation of metabolic process	0.15911	-2.032	-7.697	3.726	0	0.812	0.566	19222	0
GO:0040007	growth	0.02725	-1.347	-0.106	2.96	0	0.973	0	40007	0
GO:0009856	pollination	0.01081	-1.03	5.457	2.56	0	0.875	0.689	9856	0
GO:0050794	regulation of cellular process	0.20709	-0.807	-8.25	3.841	0	0.795	0.647	50794	0
GO:0022414	reproductive process	0.06127	0.363	2.114	3.312	0	0.974	0	22414	0
GO:0000003	reproduction	0.01924	0.804	-2.092	2.81	0	1	0	3	0
GO:0010468	regulation of gene expression	0.12727	2.889	-7.179	3.63	0	0.726	0.497	10468	0
GO:0015979	photosynthesis	0.01449	3.736	-0.631	2.687	0	0.909	0.053	15979	0
GO:0044260	cellular macromolecule metabolic process	0.35222	7.053	-2.604	4.072	0	0.782	0.256	44260	0
GO:0034645	cellular macromolecule biosynthetic process	0.19266	7.112	-2.186	3.81	0	0.774	0.521	34645	0
GO:0006139	nucleobase-containing compound metabolic process	0.23986	7.168	-1.356	3.905	0	0.824	0.289	6139	0
GO:0009059	macromolecule biosynthetic process	0.19616	7.77	-1.776	3.817	0	0.815	0.567	9059	0
GO:0006412	translation	0.034	8.093	-2.95	3.057	0	0.808	0.094	6412	0
GO:0010467	gene expression	0.18878	8.217	-2.273	3.801	0	0.844	0.418	10467	0
GO:0051234	establishment of localization	0.1373	null	null	3.662	-1.9208	0.953	0.835	6810	1
GO:0007275	multicellular organismal development	0.09904	null	null	3.521	-0.2007	0.747	0.841	48856	1
GO:0008361	regulation of cell size	0.00161	null	null	1.74	0	0.798	0.895	32535	1
GO:0060255	regulation of macromolecule metabolic process	0.13563	null	null	3.657	0	0.74	0.762	10468	1
GO:0006351	transcription, DNA-templated	0.12428	null	null	3.619	0	0.766	0.702	34645	1
GO:0009908	flower development	0.02701	null	null	2.957	0	0.766	0.878	48608	1
GO:0003006	developmental process involved in reproduction	0.05769	null	null	3.286	0	0.787	0.884	48608	1
GO:0009791	post-embryonic development	0.05975	null	null	3.301	0	0.762	0.707	48608	1

## Sheet: siz1 DOWN
BIOLOGICAL PROCESS												CELL COMPONENT												MOLECULAR FUNCTION
term_ID	description	frequency	plot_X	plot_Y	plot_size	log10 p-value	uniqueness	dispensability	representative	eliminated		term_ID	description	frequency	plot_X	plot_Y	plot_size	log10 p-value	uniqueness	dispensability	representative	eliminated		term_ID	description	frequency	plot_X	plot_Y	plot_size	log10 p-value	uniqueness	dispensability	representative	eliminated
GO:0015979	photosynthesis	0.01449	3.515	1.112	2.687	-51.3665	0.907	0	15979	0		GO:0009536	plastid	0.1247	-5.211	-5.644	3.399	-73.2924	0.752	0.233	9536	0		GO:0003824	catalytic activity	0.52374	-0.767	1.142	4.187	-5.6778	0.933	0	3824	0
GO:0006091	generation of precursor metabolites and energy	0.0222	4.391	1.711	2.872	-38.3098	0.903	0.089	6091	0		GO:0009579	thylakoid	0.0305	-3.435	4.013	2.788	-68.9586	0.883	0	9579	0		GO:0005488	binding	0.61468	-4.038	4.315	4.257	-0.8861	0.946	0	5488	0
GO:0005975	carbohydrate metabolic process	0.07926	6.03	-1.271	3.424	-29.5686	0.895	0.112	5975	0		GO:0044422	organelle part	0.19147	0.974	-8.584	3.585	-56.7212	0.838	0.099	44422	0		GO:0005198	structural molecule activity	0.0241	-0.323	5.602	2.851	-0.699	0.865	0	5198	0
GO:0008152	metabolic process	0.70113	-0.304	3.198	4.371	-25.6778	0.991	0	8152	0		GO:0044446	intracellular organelle part	0.19112	4.478	-5.947	3.585	-56.7212	0.688	0.567	44446	0		GO:0030246	carbohydrate binding	0.01477	5.661	2.519	2.638	-0.699	0.825	0	30246	0
GO:0044237	cellular metabolic process	0.49404	4.865	-0.672	4.218	-23.3372	0.874	0.089	44237	0		GO:0044444	cytoplasmic part	0.37822	-5.895	-3.979	3.881	-45.1249	0.789	0.305	44444	0		GO:0016787	hydrolase activity	0.17605	3.536	-4.151	3.714	-0.699	0.805	0.128	16787	0
GO:0019748	secondary metabolic process	0.01792	-1.101	3.897	2.779	-23.1871	0.893	0.026	19748	0		GO:0005737	cytoplasm	0.43688	-2.392	-4.274	3.944	-39.6198	0.839	0.072	5737	0		GO:0016788	hydrolase activity, acting on ester bonds	0.04632	6.105	-1.599	3.134	-0.4318	0.805	0	16788	0
GO:0044238	primary metabolic process	0.50975	3.265	3.311	4.232	-20.041	0.922	0.154	44238	0		GO:0031975	envelope	0.04707	5.689	1.986	2.976	-31.7212	0.908	0.021	31975	0		GO:0000166	nucleotide binding	0.19586	-5.867	-4.274	3.76	-0.2218	0.753	0.064	166	0
GO:0009058	biosynthetic process	0.28862	0.59	2.317	3.985	-19.6576	0.928	0.109	9058	0		GO:0031967	organelle envelope	0.04687	5.623	-5.285	2.975	-31.7212	0.733	0.043	31967	0		GO:0005515	protein binding	0.13603	-6.611	1.661	3.602	-0.0458	0.823	0.103	5515	0
GO:0044249	cellular biosynthetic process	0.26929	6.834	0.665	3.955	-17.6021	0.824	0.377	44249	0		GO:0043226	organelle	0.57586	-2.719	1.809	4.063	-14.9586	0.976	0	43226	0		GO:0003723	RNA binding	0.04363	-4.515	-6.038	3.108	0	0.731	0	3723	0
GO:0009987	cellular process	0.60344	-1.449	1.076	4.305	-17.3372	0.988	0	9987	0		GO:0043229	intracellular organelle	0.57571	-0.86	-6.664	4.063	-14.9586	0.74	0.393	43229	0		GO:0005215	transporter activity	0.04833	2.738	3.966	3.153	0	0.869	0	5215	0
GO:0009056	catabolic process	0.09629	-0.254	1.139	3.508	-17	0.936	0.033	9056	0		GO:0043231	intracellular membrane-bounded organelle	0.52854	-1.249	-6.684	4.026	-14.7212	0.73	0.204	43231	0		GO:0016740	transferase activity	0.20366	5.161	-5.031	3.777	0	0.807	0	16740	0
GO:0006520	cellular amino acid metabolic process	0.03445	4.833	0.527	3.062	-15.3768	0.81	0.232	6520	0		GO:0044424	intracellular part	0.6608	-1.227	-4.693	4.123	-14.7212	0.83	0.25	44424	0		GO:0016301	kinase activity	0.0861	2.03	-7.552	3.403	0	0.752	0.152	16301	0
GO:0006807	nitrogen compound metabolic process	0.27804	1.386	4.569	3.969	-15	0.928	0.107	6807	0		GO:0043227	membrane-bounded organelle	0.52874	-0.284	-8.341	4.026	-14.7212	0.812	0.394	43227	0		GO:0003676	nucleic acid binding	0.20733	-5.408	-3.526	3.785	0	0.753	0.236	3676	0
GO:0009628	response to abiotic stimulus	0.07983	-4.906	5.123	3.427	-14.9586	0.904	0.304	9628	0		GO:0005622	intracellular	0.6706	2.202	-1.988	4.13	-14.4815	0.885	0.113	5622	0		GO:0003677	DNA binding	0.12548	-4.826	-5.265	3.567	0	0.721	0.479	3677	0
GO:0006629	lipid metabolic process	0.06136	4.968	1.076	3.313	-14.6198	0.842	0.278	6629	0		GO:0016020	membrane	0.37951	3.451	0.713	3.882	-14.0969	0.965	0	16020	0		GO:0016772	transferase activity, transferring phosphorus-containing groups	0.10346	2.575	-7.162	3.483	0	0.752	0.537	16772	0
GO:0043170	macromolecule metabolic process	0.39315	6.395	-2.321	4.119	-10.8239	0.867	0.296	43170	0		GO:0005623	cell	0.75374	0.598	2.683	4.18	-11.7696	0.986	0	5623	0
GO:0044260	cellular macromolecule metabolic process	0.35222	6.689	-2.666	4.072	-10.2924	0.775	0.256	44260	0		GO:0044464	cell part	0.75374	0.514	-2.911	4.18	-11.7696	0.883	0.204	44464	0
GO:0006139	nucleobase-containing compound metabolic process	0.23986	7.361	-0.312	3.905	-8.3665	0.819	0.385	6139	0		GO:0032991	macromolecular complex	0.15256	0.133	0.969	3.487	-8.6383	0.952	0	32991	0
GO:0016043	cellular component organization	0.12586	-3.395	-4.762	3.625	-8.1024	0.949	0	16043	0		GO:0070013	intracellular organelle lumen	0.03274	6.434	-3.691	2.819	-7.041	0.696	0.413	70013	0
GO:0050896	response to stimulus	0.24279	0.761	-0.607	3.91	-7.9586	0.978	0	50896	0		GO:0031974	membrane-enclosed lumen	0.03334	-2.044	5.645	2.827	-7	0.946	0	31974	0
GO:0051234	establishment of localization	0.1373	-0.029	-2.573	3.662	-6.9586	0.951	0	51234	0		GO:0005773	vacuole	0.04443	-7.237	-3.382	2.951	-4.7959	0.785	0.097	5773	0
GO:0006950	response to stress	0.14035	-4.409	4.872	3.672	-6.2924	0.899	0.477	6950	0		GO:0005576	extracellular region	0.08011	0.202	4.328	3.207	-4.6778	0.948	0	5576	0
GO:0051179	localization	0.1431	-0.992	-0.803	3.68	-6.2676	0.975	0	51179	0		GO:0005618	cell wall	0.03622	2.202	5.355	2.863	-3.4685	0.853	0.022	5618	0
GO:0065007	biological regulation	0.25919	-0.249	0.139	3.938	-4.5686	0.978	0	65007	0		GO:0030312	external encapsulating structure	0.03642	2.552	5.352	2.865	-3.4559	0.853	0.496	30312	0
GO:0009059	macromolecule biosynthetic process	0.19616	7.568	-2.402	3.817	-4.4949	0.807	0.601	9059	0		GO:0005840	ribosome	0.03712	-6.794	-0.664	2.873	-1.8861	0.739	0.189	5840	0
GO:0043412	macromolecule modification	0.13363	7.068	-3.63	3.651	-4.3768	0.848	0.371	43412	0		GO:0043228	non-membrane-bounded organelle	0.09335	2.522	-6.637	3.273	-1.0132	0.852	0.116	43228	0
GO:0034645	cellular macromolecule biosynthetic process	0.19266	7.083	-2.074	3.81	-3.8239	0.766	0.598	34645	0		GO:0030529	ribonucleoprotein complex	0.05215	-6.391	2.362	3.021	-1.0132	0.853	0.51	30529	0
GO:0044267	cellular protein metabolic process	0.17435	7.03	-2.217	3.766	-3.7212	0.786	0.492	44267	0		GO:0005829	cytosol	0.09225	-7.513	-1.651	3.268	-0.6576	0.813	0.271	5829	0
GO:0019725	cellular homeostasis	0.01117	-2.859	-7.106	2.574	-3.6576	0.782	0.089	19725	0		GO:0044428	nuclear part	0.04334	5.702	-4.722	2.941	0	0.735	0	44428	0
GO:0019538	protein metabolic process	0.20458	7.873	-2.822	3.836	-3.3768	0.833	0.431	19538	0		GO:0005886	plasma membrane	0.11265	2.452	5.272	3.355	0	0.841	0.026	5886	0
GO:0009605	response to external stimulus	0.06919	-4.598	5.014	3.365	-2.6576	0.905	0.412	9605	0		GO:0005794	Golgi apparatus	0.05235	-6.407	-3.345	3.022	0	0.781	0.099	5794	0
GO:0006464	cellular protein modification process	0.12105	7.656	-1.925	3.608	-2.6576	0.797	0.654	6464	0		GO:0005634	nucleus	0.25899	-1.684	-8.22	3.717	0	0.771	0.14	5634	0
GO:0042592	homeostatic process	0.01736	-1.979	-7.999	2.765	-2.6576	0.839	0.663	42592	0		GO:0005739	mitochondrion	0.06633	-6.25	-4.997	3.125	0	0.774	0.214	5739	0
GO:0016265	death	0.01443	-4.672	0.522	2.685	-2.6198	0.926	0.092	16265	0		GO:0031981	nuclear lumen	0.02911	6.205	-4.135	2.768	0	0.693	0.401	31981	0
GO:0008219	cell death	0.01443	-5.139	-1.988	2.685	-2.6198	0.887	0.149	8219	0		GO:0043233	organelle lumen	0.03274	null	null	2.819	-7.041	0.72	0.962	70013	1
GO:0010467	gene expression	0.18878	7.781	-3.332	3.801	-2.4949	0.838	0.418	10467	0		GO:0043232	intracellular non-membrane-bounded organelle	0.09335	null	null	3.273	-1.0132	0.784	0.759	5840	1
GO:0009653	anatomical structure morphogenesis	0.05019	-3.948	2.625	3.226	-2.2757	0.824	0.63	9653	0
GO:0065008	regulation of biological quality	0.05064	-1.413	-8.033	3.229	-2.1079	0.867	0.268	65008	0
GO:0019222	regulation of metabolic process	0.15911	-1.284	-7.912	3.726	-2.1079	0.804	0.415	19222	0
GO:0009607	response to biotic stimulus	0.05121	-4.465	4.957	3.234	-1.6778	0.908	0.39	9607	0
GO:0050789	regulation of biological process	0.23583	-1.468	-8.338	3.897	-1.3665	0.839	0.609	50789	0
GO:0051704	multi-organism process	0.0668	0.079	2.176	3.35	-1.3098	0.973	0	51704	0
GO:0032502	developmental process	0.11296	0.325	-4.481	3.578	-1.2924	0.974	0	32502	0
GO:0032501	multicellular organismal process	0.10803	-0.194	-4.107	3.558	-1.2366	0.974	0	32501	0
GO:0030154	cell differentiation	0.03489	-5.892	0.25	3.068	-1.1367	0.761	0.172	30154	0
GO:0009719	response to endogenous stimulus	0.06964	-4.392	5.014	3.368	-1.1024	0.905	0.413	9719	0
GO:0009991	response to extracellular stimulus	0.01081	-4.025	4.949	2.56	-0.5086	0.919	0	9991	0
GO:0006412	translation	0.034	8.157	-2.649	3.057	-0.5086	0.802	0.099	6412	0
GO:0048869	cellular developmental process	0.04299	-5.362	-0.365	3.158	-0.2924	0.755	0.603	48869	0
GO:0060255	regulation of macromolecule metabolic process	0.13563	3.082	-6.7	3.657	-0.1871	0.729	0.576	60255	0
GO:0040007	growth	0.02725	-0.851	-2.179	2.96	-0.0555	0.972	0	40007	0
GO:0008361	regulation of cell size	0.00161	-2.8	-6.989	1.74	-0.0555	0.795	0.519	8361	0
GO:0090066	regulation of anatomical structure size	0.00523	-2.154	-8.178	2.246	-0.041	0.855	0.581	90066	0
GO:0000003	reproduction	0.01924	0.474	-2.647	2.81	0	1	0	3	0
GO:0006351	transcription, DNA-templated	0.12428	7.239	-1.54	3.619	0	0.758	0	6351	0
GO:0022414	reproductive process	0.06127	0.779	4.862	3.312	0	0.973	0	22414	0
GO:0048608	reproductive structure development	0.04604	-4.248	2.105	3.188	0	0.777	0	48608	0
GO:0016049	cell growth	0.01942	-6.159	-2.022	2.814	0	0.883	0.109	16049	0
GO:0050794	regulation of cellular process	0.20709	-0.144	-8.09	3.841	0	0.788	0.109	50794	0
GO:0007154	cell communication	0.10062	-6.365	-1.54	3.528	0	0.86	0.209	7154	0
GO:0007165	signal transduction	0.08813	-4.306	-4.131	3.47	0	0.703	0.551	7165	0
GO:0010468	regulation of gene expression	0.12727	3.374	-6.793	3.63	0	0.715	0.652	10468	0
GO:0006810	transport	0.13483	null	null	3.655	-5.0177	0.951	0.835	51234	1
GO:0048856	anatomical structure development	0.1014	null	null	3.531	-1.6021	0.811	0.733	9653	1
GO:0007275	multicellular organismal development	0.09904	null	null	3.521	-1.3098	0.771	0.841	9653	1
GO:0032535	regulation of cellular component size	0.00523	null	null	2.246	-0.041	0.774	0.895	8361	1
GO:0009908	flower development	0.02701	null	null	2.957	0	0.79	0.878	48608	1
GO:0003006	developmental process involved in reproduction	0.05769	null	null	3.286	0	0.811	0.884	48608	1
GO:0009791	post-embryonic development	0.05975	null	null	3.301	0	0.784	0.707	48608	1

## Sheet: pial1 pial2 siz1 UP
BIOLOGICAL PROCESS												CELL COMPONENT												MOLECULAR FUNCTION
term_ID	description	frequency	plot_X	plot_Y	plot_size	log10 p-value	uniqueness	dispensability	representative	eliminated		term_ID	description	frequency	plot_X	plot_Y	plot_size	log10 p-value	uniqueness	dispensability	representative	eliminated		term_ID	description	frequency	plot_X	plot_Y	plot_size	log10 p-value	uniqueness	dispensability	representative	eliminated
GO:0006950	response to stress	0.14035	4.6	-4.796	3.672	-37.585	0.897	0.289	6950	0		GO:0005618	cell wall	0.03622	3.441	4.287	2.863	-26.3468	0.861	0	5618	0		GO:0005488	binding	0.61468	-1.014	-5.532	4.257	-10.0915	0.964	0	5488	0
GO:0050896	response to stimulus	0.24279	1.267	1.9	3.91	-33.9586	0.979	0	50896	0		GO:0030312	external encapsulating structure	0.03642	3.789	4.201	2.865	-26.3468	0.861	0.496	30312	0		GO:0003723	RNA binding	0.04363	5.251	5.436	3.108	-7.7696	0.788	0	3723	0
GO:0009607	response to biotic stimulus	0.05121	4.88	-4.793	3.234	-33.9586	0.906	0.434	9607	0		GO:0005829	cytosol	0.09225	-7.663	0.114	3.268	-21.3565	0.813	0.22	5829	0		GO:0000166	nucleotide binding	0.19586	6.203	3.656	3.76	-3.5686	0.816	0.233	166	0
GO:0051704	multi-organism process	0.0668	-0.333	2.029	3.35	-26.6383	0.974	0	51704	0		GO:0005773	vacuole	0.04443	-7.911	-1.821	2.951	-11.3872	0.785	0.022	5773	0		GO:0005515	protein binding	0.13603	6.703	-1.911	3.602	-3.5086	0.875	0.073	5515	0
GO:0009628	response to abiotic stimulus	0.07983	5.632	-5.049	3.427	-18.3098	0.902	0.477	9628	0		GO:0031981	nuclear lumen	0.02911	4.299	-6.672	2.768	-9.0605	0.638	0.09	31981	0		GO:0003676	nucleic acid binding	0.20733	5.857	3.042	3.785	-2.7696	0.816	0.346	3676	0
GO:0008219	cell death	0.01443	4.381	1.285	2.685	-10.8539	0.886	0	8219	0		GO:0031974	membrane-enclosed lumen	0.03334	1.324	-0.669	2.827	-8.7959	0.95	0	31974	0		GO:0030246	carbohydrate binding	0.01477	-5.991	-2.452	2.638	-2.3188	0.878	0.051	30246	0
GO:0016265	death	0.01443	3.23	-0.354	2.685	-10.8539	0.925	0.09	16265	0		GO:0044444	cytoplasmic part	0.37822	-6.173	-2.754	3.881	-8.5686	0.789	0.278	44444	0		GO:0005198	structural molecule activity	0.0241	3.317	-5.489	2.851	-2.1367	0.909	0	5198	0
GO:0008152	metabolic process	0.70113	0.588	0.504	4.371	-10.0605	0.992	0	8152	0		GO:0044428	nuclear part	0.04334	3.523	-7.03	2.941	-7.9208	0.718	0.401	44428	0		GO:0003824	catalytic activity	0.52374	2.453	-0.889	4.187	-1.5528	0.955	0	3824	0
GO:0009056	catabolic process	0.09629	0.147	-0.527	3.508	-10.0605	0.938	0	9056	0		GO:0005886	plasma membrane	0.11265	3.652	4.186	3.355	-7.699	0.85	0.599	5886	0		GO:0016787	hydrolase activity	0.17605	-3.799	4.016	3.714	-1.4202	0.824	0	16787	0
GO:0006520	cellular amino acid metabolic process	0.03445	-4.347	-1.701	3.062	-8.9208	0.806	0.172	6520	0		GO:0005576	extracellular region	0.08011	-2.28	6.117	3.207	-7.5528	0.952	0	5576	0		GO:0030234	enzyme regulator activity	0.01596	-1.464	-1.3	2.672	-0.9586	0.908	0	30234	0
GO:0006807	nitrogen compound metabolic process	0.27804	-1.718	-2.801	3.969	-7.2218	0.931	0.059	6807	0		GO:0005737	cytoplasm	0.43688	-0.51	-3.671	3.944	-7.5528	0.843	0.125	5737	0		GO:0008135	translation factor activity, nucleic acid binding	0.01089	4.365	5.722	2.507	-0.9586	0.805	0.326	8135	0
GO:0044237	cellular metabolic process	0.49404	-4.693	0.478	4.218	-6.9208	0.876	0.107	44237	0		GO:0005623	cell	0.75374	-0.102	5.338	4.18	-7.3188	0.987	0	5623	0		GO:0003677	DNA binding	0.12548	5.255	4.703	3.567	0	0.777	0	3677	0
GO:0044238	primary metabolic process	0.50975	-2.894	-2.233	4.232	-6.9208	0.925	0.154	44238	0		GO:0044464	cell part	0.75374	5.153	-3.026	4.18	-7.3188	0.887	0.041	44464	0		GO:0003700	sequence-specific DNA binding transcription factor activity	0.06453	-3.638	-4.119	3.278	0	0.913	0	3700	0
GO:0009987	cellular process	0.60344	-0.635	-1.708	4.305	-5.1938	0.989	0	9987	0		GO:0043228	non-membrane-bounded organelle	0.09335	0.047	-6.806	3.273	-7.0223	0.852	0.085	43228	0		GO:0017111	nucleoside-triphosphatase activity	0.03737	-1.252	7.574	3.041	0	0.639	0	17111	0
GO:0009719	response to endogenous stimulus	0.06964	4.669	-4.771	3.368	-4.699	0.903	0.463	9719	0		GO:0044446	intracellular organelle part	0.19112	1.821	-7.685	3.585	-6.699	0.667	0.558	44446	0		GO:0030528	transcription regulator activity	0.00669	2.854	-3.641	2.299	0	0.908	0	30528	0
GO:0005975	carbohydrate metabolic process	0.07926	-5.854	-0.956	3.424	-3.7696	0.896	0.044	5975	0		GO:0044422	organelle part	0.19147	-2.157	-8.52	3.585	-6.6778	0.838	0.116	44422	0		GO:0016740	transferase activity	0.20366	-5.23	5.137	3.777	0	0.824	0.126	16740	0
GO:0065007	biological regulation	0.25919	-0.344	-0.335	3.938	-3.4318	0.98	0	65007	0		GO:0005622	intracellular	0.6706	5.198	-2.262	4.13	-6.4685	0.889	0.204	5622	0		GO:0016301	kinase activity	0.0861	-5.98	1.955	3.403	0	0.793	0.152	16301	0
GO:0050789	regulation of biological process	0.23583	1.513	8.396	3.897	-3.2676	0.839	0.339	50789	0		GO:0044424	intracellular part	0.6608	1.137	-3.96	4.123	-6.4685	0.834	0.212	44424	0		GO:0016817	hydrolase activity, acting on acid anhydrides	0.0407	-1.578	7.993	3.078	0	0.717	0.441	16817	0
GO:0019538	protein metabolic process	0.20458	-8.159	1.395	3.836	-3.1249	0.832	0.232	19538	0		GO:0043226	organelle	0.57586	-1.541	1.377	4.063	-3.3279	0.978	0	43226	0		GO:0016788	hydrolase activity, acting on ester bonds	0.04632	-2.141	7.481	3.134	0	0.714	0.456	16788	0
GO:0043170	macromolecule metabolic process	0.39315	-6.809	0.15	4.119	-3.0315	0.869	0.169	43170	0		GO:0043231	intracellular membrane-bounded organelle	0.52854	-2.718	-5.846	4.026	-3.3279	0.732	0.25	43231	0		GO:0016772	transferase activity, transferring phosphorus-containing groups	0.10346	-6.033	2.53	3.483	0	0.792	0.537	16772	0
GO:0044249	cellular biosynthetic process	0.26929	-5.925	0.179	3.955	-2.6383	0.829	0.199	44249	0		GO:0043227	membrane-bounded organelle	0.52874	-3.201	-7.643	4.026	-3.3279	0.811	0.367	43227	0		GO:0016462	pyrophosphatase activity	0.0391	null	null	3.061	0	0.638	0.947	17111	1
GO:0043412	macromolecule modification	0.13363	-7.199	1.962	3.651	-2.3098	0.847	0.315	43412	0		GO:0043229	intracellular organelle	0.57571	-2.15	-6.106	4.063	-3.3279	0.745	0.394	43229	0		GO:0016818	hydrolase activity, acting on acid anhydrides, in phosphorus-containing anhydrides	0.03996	null	null	3.07	0	0.638	0.951	17111	1
GO:0006464	cellular protein modification process	0.12105	-7.451	1.106	3.608	-2.3098	0.798	0.654	6464	0		GO:0030529	ribonucleoprotein complex	0.05215	-5.643	3.684	3.021	-3.1938	0.858	0.51	30529	0
GO:0009058	biosynthetic process	0.28862	-0.937	-2.089	3.985	-2.2924	0.93	0.109	9058	0		GO:0016020	membrane	0.37951	0.206	3.23	3.882	-2.6778	0.968	0	16020	0
GO:0044267	cellular protein metabolic process	0.17435	-7.074	1.444	3.766	-2.1871	0.787	0.34	44267	0		GO:0032991	macromolecular complex	0.15256	1.945	1.094	3.487	-2.041	0.956	0	32991	0
GO:0007165	signal transduction	0.08813	4.712	3.811	3.47	-2.0269	0.696	0.516	7165	0		GO:0005840	ribosome	0.03712	-6.672	0.887	2.873	-1.7959	0.721	0.189	5840	0
GO:0019748	secondary metabolic process	0.01792	0.1	-3.602	2.779	-1.6198	0.893	0.232	19748	0		GO:0009536	plastid	0.1247	-6.12	-4.217	3.399	-1.7696	0.751	0.305	9536	0
GO:0044260	cellular macromolecule metabolic process	0.35222	-7.021	1.73	4.072	-1.3768	0.777	0.431	44260	0		GO:0005634	nucleus	0.25899	-3.844	-7.277	3.717	-1.4318	0.772	0.302	5634	0
GO:0050794	regulation of cellular process	0.20709	0.117	8.167	3.841	-1.1487	0.788	0.663	50794	0		GO:0005794	Golgi apparatus	0.05235	-6.927	-2.006	3.022	-1.284	0.757	0.698	5794	0
GO:0009605	response to external stimulus	0.06919	4.898	-4.912	3.365	-1.0706	0.903	0.463	9605	0		GO:0005783	endoplasmic reticulum	0.04006	-6.983	-1.496	2.906	-0.3098	0.764	0.191	5783	0
GO:0019222	regulation of metabolic process	0.15911	1.37	7.828	3.726	-1.0706	0.805	0.609	19222	0		GO:0009579	thylakoid	0.0305	-2.218	3.9	2.788	0	0.887	0	9579	0
GO:0065008	regulation of biological quality	0.05064	1.48	7.9	3.229	-0.9586	0.867	0.452	65008	0		GO:0031975	envelope	0.04707	5.399	0.637	2.976	0	0.912	0.021	31975	0
GO:0006091	generation of precursor metabolites and energy	0.0222	-3.709	-0.44	2.872	-0.9208	0.905	0.05	6091	0		GO:0031967	organelle envelope	0.04687	3.303	-7.478	2.975	0	0.715	0.043	31967	0
GO:0016043	cellular component organization	0.12586	1.718	3.534	3.625	-0.8861	0.952	0	16043	0		GO:0005739	mitochondrion	0.06633	-7.024	-3.603	3.125	0	0.773	0.104	5739	0
GO:0006139	nucleobase-containing compound metabolic process	0.23986	-7.381	-0.563	3.905	-0.7696	0.816	0.385	6139	0		GO:0005730	nucleolus	0.01607	null	null	2.511	-9.2676	0.612	0.863	31981	1
GO:0009606	tropism	0.00433	4.243	-4.726	2.164	-0.585	0.916	0	9606	0		GO:0070013	intracellular organelle lumen	0.03274	null	null	2.819	-8.8539	0.641	0.951	31981	1
GO:0051179	localization	0.1431	-0.426	-1.342	3.68	-0.585	0.976	0	51179	0		GO:0043233	organelle lumen	0.03274	null	null	2.819	-8.8539	0.663	0.962	31981	1
GO:0009790	embryo development	0.01356	2.863	-3.436	2.658	-0.5686	0.811	0.089	9790	0		GO:0043232	intracellular non-membrane-bounded organelle	0.09335	null	null	3.273	-7.0223	0.762	0.759	5840	1
GO:0032501	multicellular organismal process	0.10803	0.872	4.375	3.558	-0.4815	0.975	0	32501	0		GO:0005654	nucleoplasm	0.0111	null	null	2.35	-2.2291	0.67	0.823	31981	1
GO:0006810	transport	0.13483	-0.255	1.602	3.655	-0.4318	0.953	0	6810	0
GO:0009791	post-embryonic development	0.05975	3.238	-3.048	3.301	-0.4089	0.778	0.648	9791	0
GO:0009908	flower development	0.02701	2.779	-4.829	2.957	-0.3188	0.785	0.527	9908	0
GO:0032502	developmental process	0.11296	-0.445	4.257	3.578	-0.2757	0.976	0	32502	0
GO:0019725	cellular homeostasis	0.01117	2.964	7.01	2.574	-0.2007	0.782	0.149	19725	0
GO:0040029	regulation of gene expression, epigenetic	0.01165	-2.792	7.511	2.592	-0.1871	0.795	0.224	40029	0
GO:0010467	gene expression	0.18878	-8.058	1.769	3.801	-0.1427	0.837	0.348	10467	0
GO:0007049	cell cycle	0.02638	5.048	1.289	2.946	-0.0458	0.879	0.186	7049	0
GO:0042592	homeostatic process	0.01736	1.886	8.084	2.765	-0.0458	0.842	0.663	42592	0
GO:0010468	regulation of gene expression	0.12727	-3.764	6.611	3.63	-0.0362	0.713	0.571	10468	0
GO:0000003	reproduction	0.01924	-0.376	3.055	2.81	0	1	0	3	0
GO:0009991	response to extracellular stimulus	0.01081	4.449	-4.754	2.56	0	0.91	0	9991	0
GO:0022414	reproductive process	0.06127	-0.619	2.618	3.312	0	0.974	0	22414	0
GO:0030154	cell differentiation	0.03489	5.159	-1.475	3.068	0	0.756	0	30154	0
GO:0040007	growth	0.02725	0.323	0.111	2.96	0	0.973	0	40007	0
GO:0006259	DNA metabolic process	0.04108	-7.346	0.663	3.139	0	0.825	0.061	6259	0
GO:0006629	lipid metabolic process	0.06136	-4.322	-2.157	3.313	0	0.84	0.124	6629	0
GO:0032535	regulation of cellular component size	0.00523	2.952	7.229	2.246	0	0.775	0.152	32535	0
GO:0016049	cell growth	0.01942	5.577	1.488	2.814	0	0.883	0.179	16049	0
GO:0006412	translation	0.034	-7.88	2.733	3.057	0	0.799	0.206	6412	0
GO:0007154	cell communication	0.10062	6.063	0.999	3.528	0	0.859	0.231	7154	0
GO:0034645	cellular macromolecule biosynthetic process	0.19266	-6.981	1.487	3.81	0	0.768	0.521	34645	0
GO:0090066	regulation of anatomical structure size	0.00523	1.946	8.223	2.246	0	0.857	0.539	90066	0
GO:0009059	macromolecule biosynthetic process	0.19616	-7.464	1.276	3.817	0	0.808	0.567	9059	0
GO:0048869	cellular developmental process	0.04299	4.716	-1.215	3.158	0	0.75	0.603	48869	0
GO:0009653	anatomical structure morphogenesis	0.05019	2.686	-3.892	3.226	0	0.819	0.63	9653	0
GO:0051234	establishment of localization	0.1373	null	null	3.662	-0.3188	0.953	0.835	6810	1
GO:0048856	anatomical structure development	0.1014	null	null	3.531	-0.1871	0.806	0.758	9791	1
GO:0048608	reproductive structure development	0.04604	null	null	3.188	-0.1739	0.772	0.878	9908	1
GO:0060255	regulation of macromolecule metabolic process	0.13563	null	null	3.657	-0.0362	0.727	0.762	10468	1
GO:0008361	regulation of cell size	0.00161	null	null	1.74	0	0.796	0.895	32535	1
GO:0006351	transcription, DNA-templated	0.12428	null	null	3.619	0	0.75	0.702	34645	1
GO:0007275	multicellular organismal development	0.09904	null	null	3.521	0	0.764	0.729	9653	1
GO:0003006	developmental process involved in reproduction	0.05769	null	null	3.286	0	0.808	0.749	9653	1

## Sheet: pial1 pial2 siz1 DOWN
BIOLOGICAL PROCESS												CELL COMPONENT												MOLECULAR FUNCTION
term_ID	description	frequency	plot_X	plot_Y	plot_size	log10 p-value	uniqueness	dispensability	representative	eliminated		term_ID	description	frequency	plot_X	plot_Y	plot_size	log10 p-value	uniqueness	dispensability	representative	eliminated		term_ID	description	frequency	plot_X	plot_Y	plot_size	log10 p-value	uniqueness	dispensability	representative	eliminated
GO:0015979	photosynthesis	0.01449	-3.664	-0.13	2.687	-46.5528	0.908	0	15979	0		GO:0009536	plastid	0.1247	4.956	-5.058	3.399	-86.4318	0.749	0.233	9536	0		GO:0003824	catalytic activity	0.52374	3.296	-1.98	4.187	-16.4815	0.948	0	3824	0
GO:0006091	generation of precursor metabolites and energy	0.0222	-4.781	0.05	2.872	-37.0969	0.904	0.089	6091	0		GO:0044422	organelle part	0.19147	0.342	-8.943	3.585	-80.0706	0.839	0.099	44422	0		GO:0005198	structural molecule activity	0.0241	-3.608	-5.536	2.851	-3.6383	0.895	0	5198	0
GO:0005975	carbohydrate metabolic process	0.07926	-6.536	0.307	3.424	-34.0555	0.897	0.112	5975	0		GO:0044446	intracellular organelle part	0.19112	-3.411	-6.606	3.585	-80.0706	0.683	0.567	44446	0		GO:0005488	binding	0.61468	0.38	-6.229	4.257	-1.6021	0.958	0	5488	0
GO:0019748	secondary metabolic process	0.01792	1.321	3.224	2.779	-32.9208	0.892	0.026	19748	0		GO:0009579	thylakoid	0.0305	2.666	3.327	2.788	-75.2291	0.887	0	9579	0		GO:0016787	hydrolase activity	0.17605	-4.66	1.845	3.714	-1	0.797	0	16787	0
GO:0008152	metabolic process	0.70113	1.8	0.404	4.371	-31.5686	0.991	0	8152	0		GO:0044444	cytoplasmic part	0.37822	5.16	-3.761	3.881	-59.8539	0.786	0.305	44444	0		GO:0000166	nucleotide binding	0.19586	5.012	4.497	3.76	-0.4815	0.805	0.06	166	0
GO:0044237	cellular metabolic process	0.49404	-4.33	-3.589	4.218	-27.9586	0.875	0.089	44237	0		GO:0005737	cytoplasm	0.43688	-0.221	-3.594	3.944	-52.2007	0.844	0.072	5737	0		GO:0008289	lipid binding	0.01014	4.406	-4.744	2.476	-0.4202	0.864	0	8289	0
GO:0009058	biosynthetic process	0.28862	-0.166	2.341	3.985	-23.585	0.929	0.109	9058	0		GO:0031975	envelope	0.04707	0.169	5.827	2.976	-36.4318	0.912	0.021	31975	0		GO:0005515	protein binding	0.13603	6.764	-0.814	3.602	-0.3468	0.861	0.103	5515	0
GO:0006520	cellular amino acid metabolic process	0.03445	-3.226	-4.128	3.062	-23.0269	0.81	0.232	6520	0		GO:0031967	organelle envelope	0.04687	-4.701	-6.147	2.975	-36.4318	0.728	0.043	31967	0		GO:0003723	RNA binding	0.04363	3.641	5.992	3.108	0	0.788	0	3723	0
GO:0009987	cellular process	0.60344	-0.334	-0.022	4.305	-22.3372	0.989	0	9987	0		GO:0044424	intracellular part	0.6608	-1.907	-3.505	4.123	-17.0706	0.835	0.212	44424	0		GO:0005215	transporter activity	0.04833	-0.533	-2.974	3.153	0	0.897	0	5215	0
GO:0044238	primary metabolic process	0.50975	-3.037	2.434	4.232	-22.0315	0.923	0.154	44238	0		GO:0005622	intracellular	0.6706	-5.577	-0.903	4.13	-16.699	0.89	0.113	5622	0		GO:0017111	nucleoside-triphosphatase activity	0.03737	-2.754	6.598	3.041	0	0.587	0	17111	0
GO:0044249	cellular biosynthetic process	0.26929	-5.97	-1.612	3.955	-21.7447	0.826	0.377	44249	0		GO:0043226	organelle	0.57586	1.112	1.485	4.063	-14.1249	0.978	0	43226	0		GO:0016740	transferase activity	0.20366	-6.377	2.704	3.777	0	0.796	0.126	16740	0
GO:0009056	catabolic process	0.09629	1.811	-0.643	3.508	-21.2518	0.937	0.033	9056	0		GO:0043229	intracellular organelle	0.57571	0.53	-6.258	4.063	-14.1249	0.746	0.393	43229	0		GO:0016301	kinase activity	0.0861	-6.022	-1.121	3.403	0	0.761	0.152	16301	0
GO:0006629	lipid metabolic process	0.06136	-5.435	1.172	3.313	-19.0655	0.841	0.278	6629	0		GO:0005623	cell	0.75374	-2.76	1.541	4.18	-13.2291	0.987	0	5623	0		GO:0003676	nucleic acid binding	0.20733	4.621	3.786	3.785	0	0.806	0.236	3676	0
GO:0006807	nitrogen compound metabolic process	0.27804	-0.059	3.241	3.969	-17.3768	0.929	0.107	6807	0		GO:0016020	membrane	0.37951	-2.141	3.176	3.882	-13.2291	0.968	0	16020	0		GO:0016817	hydrolase activity, acting on acid anhydrides	0.0407	-3.494	6.551	3.078	0	0.674	0.441	16817	0
GO:0009628	response to abiotic stimulus	0.07983	3.94	6.179	3.427	-16.8539	0.905	0.304	9628	0		GO:0044464	cell part	0.75374	-5.58	-1.681	4.18	-13.2291	0.888	0.204	44464	0		GO:0016788	hydrolase activity, acting on ester bonds	0.04632	-3.499	5.864	3.134	0	0.671	0.456	16788	0
GO:0050896	response to stimulus	0.24279	-1.186	-0.511	3.91	-12.0132	0.978	0	50896	0		GO:0043231	intracellular membrane-bounded organelle	0.52854	1.331	-5.981	4.026	-12.9586	0.733	0.25	43231	0		GO:0003677	DNA binding	0.12548	3.99	5.32	3.567	0	0.78	0.479	3677	0
GO:0006950	response to stress	0.14035	3.732	5.816	3.672	-10.3565	0.901	0.477	6950	0		GO:0043227	membrane-bounded organelle	0.52874	1.322	-7.898	4.026	-12.9586	0.812	0.394	43227	0		GO:0016772	transferase activity, transferring phosphorus-containing groups	0.10346	-6.128	-0.5	3.483	0	0.76	0.537	16772	0
GO:0016043	cellular component organization	0.12586	2.661	-5.304	3.625	-9.8861	0.95	0	16043	0		GO:0032991	macromolecular complex	0.15256	-1.403	-0.002	3.487	-11.8539	0.956	0	32991	0		GO:0016462	pyrophosphatase activity	0.0391	null	null	3.061	0	0.585	0.947	17111	1
GO:0051234	establishment of localization	0.1373	-1.556	4.071	3.662	-7.5686	0.951	0	51234	0		GO:0005773	vacuole	0.04443	6.988	-3.775	2.951	-11.4815	0.782	0.097	5773	0		GO:0016818	hydrolase activity, acting on acid anhydrides, in phosphorus-containing anhydrides	0.03996	null	null	3.07	0	0.585	0.951	17111	1
GO:0051179	localization	0.1431	0.932	-1.592	3.68	-7.4202	0.975	0	51179	0		GO:0070013	intracellular organelle lumen	0.03274	-5.763	-4.897	2.819	-9.2924	0.674	0.413	70013	0
GO:0043170	macromolecule metabolic process	0.39315	-6.885	-1.322	4.119	-6.7959	0.869	0.169	43170	0		GO:0031974	membrane-enclosed lumen	0.03334	4.097	5.361	2.827	-9.2147	0.95	0	31974	0
GO:0044260	cellular macromolecule metabolic process	0.35222	-6.555	-3.232	4.072	-5.9208	0.779	0.296	44260	0		GO:0005576	extracellular region	0.08011	2.044	5.327	3.207	-7.4815	0.952	0	5576	0
GO:0006139	nucleobase-containing compound metabolic process	0.23986	-7.117	-1.318	3.905	-5.5528	0.821	0.385	6139	0		GO:0005618	cell wall	0.03622	-3.696	4.492	2.863	-6.8861	0.861	0.022	5618	0
GO:0065007	biological regulation	0.25919	0.408	-0.011	3.938	-3.7447	0.979	0	65007	0		GO:0030312	external encapsulating structure	0.03642	-4.055	4.422	2.865	-6.8539	0.861	0.496	30312	0
GO:0019538	protein metabolic process	0.20458	-8.176	-2.477	3.836	-3.284	0.835	0.431	19538	0		GO:0005840	ribosome	0.03712	6.598	-1.304	2.873	-6.3665	0.718	0.189	5840	0
GO:0009059	macromolecule biosynthetic process	0.19616	-7.686	-2.043	3.817	-3.0223	0.81	0.601	9059	0		GO:0005829	cytosol	0.09225	7.527	-1.907	3.268	-6.0915	0.808	0.271	5829	0
GO:0019725	cellular homeostasis	0.01117	3.428	-6.655	2.574	-2.8239	0.783	0.089	19725	0		GO:0005777	peroxisome	0.01249	7.449	-0.02	2.401	-5.7447	0.811	0.161	5777	0
GO:0009605	response to external stimulus	0.06919	3.82	5.971	3.365	-2.7959	0.906	0.412	9605	0		GO:0042579	microbody	0.01249	6.101	-0.598	2.401	-5.7447	0.811	0.161	42579	0
GO:0044267	cellular protein metabolic process	0.17435	-6.909	-2.574	3.766	-2.6198	0.789	0.492	44267	0		GO:0043228	non-membrane-bounded organelle	0.09335	-1.303	-7.018	3.273	-5.4815	0.853	0.116	43228	0
GO:0034645	cellular macromolecule biosynthetic process	0.19266	-6.818	-2.688	3.81	-2.6198	0.769	0.598	34645	0		GO:0030529	ribonucleoprotein complex	0.05215	6.01	3.018	3.021	-4.4202	0.859	0.51	30529	0
GO:0042592	homeostatic process	0.01736	2.605	-7.611	2.765	-2.2291	0.841	0.663	42592	0		GO:0005886	plasma membrane	0.11265	-3.94	4.379	3.355	-0.2676	0.85	0.599	5886	0
GO:0009653	anatomical structure morphogenesis	0.05019	3.729	3.624	3.226	-1.9208	0.811	0.63	9653	0		GO:0044428	nuclear part	0.04334	-4.872	-5.667	2.941	0	0.731	0	44428	0
GO:0043412	macromolecule modification	0.13363	-7.487	-2.974	3.651	-1.7696	0.85	0.371	43412	0		GO:0005794	Golgi apparatus	0.05235	6.138	-3.536	3.022	0	0.778	0.099	5794	0
GO:0016265	death	0.01443	5.239	-0.01	2.685	-1.7212	0.924	0.092	16265	0		GO:0005634	nucleus	0.25899	2.323	-7.528	3.717	0	0.773	0.14	5634	0
GO:0008219	cell death	0.01443	5.343	-2.613	2.685	-1.7212	0.886	0.149	8219	0		GO:0005739	mitochondrion	0.06633	5.988	-4.87	3.125	0	0.771	0.214	5739	0
GO:0009607	response to biotic stimulus	0.05121	3.536	5.954	3.234	-1.5528	0.909	0.39	9607	0		GO:0043233	organelle lumen	0.03274	null	null	2.819	-9.2924	0.696	0.962	70013	1
GO:0065008	regulation of biological quality	0.05064	2.127	-7.602	3.229	-1.4202	0.869	0.268	65008	0		GO:0043232	intracellular non-membrane-bounded organelle	0.09335	null	null	3.273	-5.4815	0.763	0.759	5840	1
GO:0006412	translation	0.034	-7.74	-3.667	3.057	-1.2924	0.805	0.099	6412	0		GO:0005730	nucleolus	0.01607	null	null	2.511	-0.9208	0.642	0.876	70013	1
GO:0010467	gene expression	0.18878	-8.066	-2.838	3.801	-1.0506	0.84	0.418	10467	0		GO:0031981	nuclear lumen	0.02911	null	null	2.768	-0.1192	0.671	0.951	70013	1
GO:0051704	multi-organism process	0.0668	3.035	0.076	3.35	-0.9208	0.973	0	51704	0
GO:0032502	developmental process	0.11296	-2.266	-1.223	3.578	-0.8539	0.974	0	32502	0
GO:0030154	cell differentiation	0.03489	5.951	0.936	3.068	-0.8539	0.751	0.172	30154	0
GO:0019222	regulation of metabolic process	0.15911	2.011	-7.558	3.726	-0.7696	0.807	0.415	19222	0
GO:0006464	cellular protein modification process	0.12105	-7.504	-2.187	3.608	-0.6576	0.8	0.654	6464	0
GO:0032501	multicellular organismal process	0.10803	-3.273	0.007	3.558	-0.585	0.974	0	32501	0
GO:0050789	regulation of biological process	0.23583	2.289	-8.017	3.897	-0.585	0.841	0.609	50789	0
GO:0009991	response to extracellular stimulus	0.01081	3.408	5.792	2.56	-0.2076	0.92	0	9991	0
GO:0048869	cellular developmental process	0.04299	5.628	0.722	3.158	-0.1805	0.745	0.603	48869	0
GO:0009719	response to endogenous stimulus	0.06964	3.688	5.926	3.368	-0.1739	0.906	0.413	9719	0
GO:0000003	reproduction	0.01924	-1.545	4.893	2.81	0	1	0	3	0
GO:0006351	transcription, DNA-templated	0.12428	-6.907	-2.563	3.619	0	0.762	0	6351	0
GO:0022414	reproductive process	0.06127	-1.683	-0.751	3.312	0	0.973	0	22414	0
GO:0040007	growth	0.02725	0.808	0.117	2.96	0	0.972	0	40007	0
GO:0048608	reproductive structure development	0.04604	4.209	2.952	3.188	0	0.766	0	48608	0
GO:0016049	cell growth	0.01942	6.172	-2.645	2.814	0	0.883	0.109	16049	0
GO:0032535	regulation of cellular component size	0.00523	3.438	-6.677	2.246	0	0.775	0.142	32535	0
GO:0007154	cell communication	0.10062	6.368	-1.903	3.528	0	0.859	0.209	7154	0
GO:0050794	regulation of cellular process	0.20709	0.868	-7.908	3.841	0	0.791	0.293	50794	0
GO:0090066	regulation of anatomical structure size	0.00523	2.808	-7.867	2.246	0	0.857	0.539	90066	0
GO:0007165	signal transduction	0.08813	4.527	-3.762	3.47	0	0.704	0.551	7165	0
GO:0009790	embryo development	0.01356	3.891	3.324	2.658	0	0.806	0.565	9790	0
GO:0010468	regulation of gene expression	0.12727	-2.546	-6.934	3.63	0	0.719	0.652	10468	0
GO:0006810	transport	0.13483	null	null	3.655	-5.9208	0.951	0.835	51234	1
GO:0048856	anatomical structure development	0.1014	null	null	3.531	-0.9586	0.798	0.733	9653	1
GO:0007275	multicellular organismal development	0.09904	null	null	3.521	-0.6778	0.758	0.841	9653	1
GO:0009908	flower development	0.02701	null	null	2.957	0	0.779	0.878	48608	1
GO:0003006	developmental process involved in reproduction	0.05769	null	null	3.286	0	0.8	0.884	48608	1
GO:0009791	post-embryonic development	0.05975	null	null	3.301	0	0.772	0.707	48608	1
GO:0008361	regulation of cell size	0.00161	null	null	1.74	0	0.796	0.895	32535	1
GO:0060255	regulation of macromolecule metabolic process	0.13563	null	null	3.657	0	0.733	0.762	10468	1
