# Supplementary material for: Protein sumoylation and phosphorylation intersect in Arabidopsis signaling
Source: Plant J. 2017 Jun 4;91(3):505–17. doi: 10.1111/tpj.13575 (PMC5518230; doi:10.1111/tpj.13575)
Supplement: Supplementary file 7 — Table S5. Matrix of loadings for principal components analysis of significantly changed phosphopeptides. [file TPJ-91-505-s007.xlsx]

## Sheet: Phospho PCA loadings
				Component loading for each variable
Unique identifier	Modified sequence	Protein	Fasta headers	PC1	PC2	PC3	PC4	PC5	PC6	PC7	PC8	PC9	PC10	PC11	PC12	PC13	PC14	PC15	PC16	PC17	PC18	PC19
UID1309	DIQGSDNAIPLS(ph)PQWLLSKPGENK	AT5G42950.1	>AT5G42950.1 | Symbols: | GYF domain-containing protein | chr5:17224436-17231044 FORWARD LENGTH=1714	0.204916	-0.121247	-0.122016	0.0523641	-0.13397	-0.00651661	0.00659785	-0.217194	-0.070898	0.0483983	-0.221395	0.165127	0.281663	0.0909547	0.127448	0.16127	0.116957	0.127152	-0.0316733
UID3323	KVDEKEGTTT(ph)GGRGTVR	AT3G47070.1	>AT3G47070.1 | Symbols: | LOCATED IN: thylakoid, chloroplast thylakoid membrane, chloroplast, chloroplast envelope;EXPRESSED IN: 22 plant structures;EXPRESSED DURING: 13 growth stages;CONTAINS InterPro DOMAIN/s: Thylakoid soluble phosphoprotein TSP9 (I	0.200048	-0.105255	-0.229036	-0.177158	0.153418	-0.103488	-0.133227	0.0656575	-0.140567	0.213293	0.0406789	-0.0897746	-0.138042	0.0448018	0.0794695	-0.0253	0.00942295	-0.0315004	-0.0549277
UID662	ISHSTGSETLDQNM(ox)VLGEVS(ph)PKDEESR	AT3G12640.1	>AT3G12640.1 | Symbols: | RNA binding (RRM/RBD/RNP motifs) family protein | chr3:4014455-4017675 FORWARD LENGTH=638	0.193094	0.184652	0.0726693	-0.15149	0.0847067	-0.231278	-0.000186982	0.0689627	0.0125976	-0.0965392	0.0853641	-0.0253506	0.084967	0.22584	0.0130839	0.151887	0.0444264	0.0210764	0.0306873
UID3321	VDEKEGT(ph)TTGGR	AT3G47070.1	>AT3G47070.1 | Symbols: | LOCATED IN: thylakoid, chloroplast thylakoid membrane, chloroplast, chloroplast envelope;EXPRESSED IN: 22 plant structures;EXPRESSED DURING: 13 growth stages;CONTAINS InterPro DOMAIN/s: Thylakoid soluble phosphoprotein TSP9 (I	0.189466	-0.0194068	-0.0511121	-0.182639	-0.0796086	-0.0534909	-0.135515	-0.0844452	0.00844725	0.0437122	0.00370036	-0.145324	-0.027163	0.0261834	-0.0984666	0.100349	-0.100959	-0.0061782	0.0155667
UID1353	SQTSEPFSVSANPPPVVQQHLS(ph)PEALSGQK	AT5G47790.1	>AT5G47790.1 | Symbols: | SMAD/FHA domain-containing protein | chr5:19351396-19352579 FORWARD LENGTH=369	0.173002	0.101416	0.0168165	0.0335562	-0.0692034	-0.232	-0.0274862	0.0217767	0.163076	0.0249575	-0.11612	-0.0689961	-0.0316453	-0.239086	-0.129186	0.0761561	0.0695003	-0.0281912	-0.0487592
UID708	GGS(ph)EEPNVEEDSVAR	AT3G20550.1	>AT3G20550.1 | Symbols: DDL | SMAD/FHA domain-containing protein | chr3:7174695-7177600 REVERSE LENGTH=314	0.167596	-0.269657	0.0490886	0.15709	-0.240476	-0.0253053	-0.0405902	0.0717457	0.00513968	-0.0420632	-0.0196403	0.0491442	0.0067712	-0.0945808	0.0292738	0.0852201	0.0460875	-0.0501944	0.0479806
UID1404	SKS(ph)ELEQCVTEESK	AT5G55860.1	>AT5G55860.1 | Symbols: | Plant protein of unknown function (DUF827) | chr5:22610146-22612166 FORWARD LENGTH=649	0.16723	0.134698	0.106871	-0.224288	0.110595	0.110421	0.189432	-0.236484	0.138123	0.00184156	0.346717	0.0828556	0.0126162	-0.0249608	-0.236184	0.0500654	0.041082	-0.0109981	-0.0205836
UID936	S(ph)PSPSGANTTPTPV	AT4G13510.1	>AT4G13510.1 | Symbols: AMT1;1, ATAMT1, ATAMT1;1 | ammonium transporter 1;1 | chr4:7858220-7859725 FORWARD LENGTH=501	0.159664	0.0566366	-0.0864511	0.144224	0.15394	0.0661059	-0.00332019	-0.0978491	0.026923	-0.0870769	0.00136557	-0.0225381	-0.0656946	0.00980625	0.125323	0.0386195	-0.141851	0.000330574	0.0131224
UID1079	LQSRQS(ph)PEIEQTDIPIK	AT4G31800.2	>AT4G31800.2 | Symbols: WRKY18 | WRKY DNA-binding protein 18 | chr4:15383296-15384812 FORWARD LENGTH=309;>AT4G31800.1 | Symbols: WRKY18, ATWRKY18 | WRKY DNA-binding protein 18 | chr4:15383296-15384812 FORWARD LENGTH=310	0.154802	0.0211782	-0.101195	-0.0266242	0.0101841	-0.130689	0.100658	0.0292995	-0.0879333	-0.238818	0.0715691	0.0984993	-0.0122954	-0.0559684	-0.043843	0.0265755	0.167772	0.000997784	-0.207779
UID61	S(ph)GLSTDEIPNQPAERPK	AT1G11480.2	>AT1G11480.2 | Symbols: | eukaryotic translation initiation factor-related | chr1:3864368-3866707 REVERSE LENGTH=565;>AT1G11480.1 | Symbols: | eukaryotic translation initiation factor-related | chr1:3864368-3866750 REVERSE LENGTH=578	0.149928	0.0447423	-0.108083	-0.110885	-0.158266	-0.0810548	0.0370876	0.16665	-0.00356592	-0.00118464	-0.0594636	0.0145421	-0.0461884	0.00898708	-0.0131968	-0.246683	0.0705778	0.0230489	0.0579225
UID777	LSEKEAEAAS(ph)LAEDAQQK	AT3G46780.1	>AT3G46780.1 | Symbols: PTAC16 | plastid transcriptionally active 16 | chr3:17228766-17231021 FORWARD LENGTH=510	0.149379	-0.0513866	-0.0840134	-0.147273	0.018435	-0.0648664	-0.0354491	0.127569	-0.111054	-0.12928	-0.141846	0.0150176	-0.144076	-0.109388	-0.224957	0.000326119	-0.0766418	-0.150066	-0.00905205
UID1054	KCEELES(ph)PQPK	AT4G28610.1	>AT4G28610.1 | Symbols: PHR1, AtPHR1 | phosphate starvation response 1 | chr4:14133164-14134951 REVERSE LENGTH=409	0.117126	-0.0294305	0.0892873	0.0401097	0.135581	-0.122519	-0.10685	-0.060833	-0.0289093	0.203793	-0.127119	0.0742289	-0.0774206	-0.274898	-0.0154128	0.0373578	-0.0516431	0.175882	-0.0514625
UID1224	SEDS(ph)PEGEKQVTAK	AT5G15270.2	>AT5G15270.2 | Symbols: | RNA-binding KH domain-containing protein | chr5:4958738-4960947 FORWARD LENGTH=548;>AT5G15270.1 | Symbols: | RNA-binding KH domain-containing protein | chr5:4958738-4960947 FORWARD LENGTH=548	0.114406	-0.0303058	-0.00330799	0.0334384	-0.00494392	0.0159947	-0.0170547	-0.0898568	0.0545338	0.0458974	0.186821	0.104311	-0.149331	-0.080083	0.075215	-0.119678	-0.0158466	0.0146547	-0.0709917
UID590	GS(ph)PNNYFR	AT3G02180.3	>AT3G02180.3 | Symbols: SP1L3 | SPIRAL1-like3 | chr3:404989-405375 FORWARD LENGTH=93;>AT3G02180.2 | Symbols: SP1L3 | SPIRAL1-like3 | chr3:404989-405457 FORWARD LENGTH=122;>AT3G02180.1 | Symbols: SP1L3 | SPIRAL1-like3 | chr3:404989-405457 FORWARD LENGTH=122	0.112043	0.00717401	-0.0781876	0.124621	0.0205132	0.0154022	-0.0316019	-0.103471	0.0391062	0.167047	0.00366749	-0.182714	0.109313	0.252275	-0.0132539	-0.0782855	-0.00786085	-0.0904082	0.109158
UID295	(ac)S(ph)DDEHHFESSDAGASK	AT1G69410.1	>AT1G69410.1 | Symbols: ATELF5A-3, ELF5A-3 | eukaryotic elongation factor 5A-3 | chr1:26089301-26090194 FORWARD LENGTH=158	0.108574	0.0382542	0.0463609	-0.119415	0.0348687	-0.178077	0.0237561	0.0862096	0.0105332	0.104423	0.00316089	-0.0472453	0.0594407	-0.0711509	0.0883907	-0.00779127	0.0434884	0.0579966	-0.0305476
UID299	AAS(ph)DIDDGYELPR	AT1G70180.1	>AT1G70180.1 | Symbols: | Sterile alpha motif (SAM) domain-containing protein | chr1:26426768-26428985 FORWARD LENGTH=456;>AT1G70180.2 | Symbols: | Sterile alpha motif (SAM) domain-containing protein | chr1:26426768-26429097 FORWARD LENGTH=460	0.107066	-0.0177191	-0.019293	-0.0197973	-0.0641836	-0.0450859	-0.1382	-0.112356	0.171072	-0.0070004	0.0826831	-0.0877007	0.000335573	-0.0533593	0.117036	0.0609331	0.107606	-0.124966	-0.0231371
UID1274	GGS(ph)SGDGGETLYLK	AT5G28640.1	>AT5G28640.1 | Symbols: AN3, GIF, GIF1, ATGIF1 | SSXT family protein | chr5:10647831-10649620 REVERSE LENGTH=210	0.105927	0.0126383	-0.0698294	-0.0156013	0.0605317	0.0415484	-0.0755224	-0.0533703	0.102133	-0.0473046	0.0333648	-0.0705961	-0.0362108	-0.0446337	-0.0567903	-0.208334	-0.205288	0.0716645	-0.118344
UID1114	(ac)STMKPS(ph)RSDEISDPEQQIK	AT4G37300.1	>AT4G37300.1 | Symbols: MEE59 | maternal effect embryo arrest 59 | chr4:17554805-17555498 FORWARD LENGTH=173	0.105487	0.0340369	0.0245762	0.110582	-0.0590397	0.0482382	0.0999282	0.117821	-0.256489	-0.128269	-0.103584	0.022872	0.0794577	-0.0557993	0.0950668	-0.0360955	0.124123	-0.18423	0.0212737
UID3324	VDEKEGT(ph)TTGGRGT(ph)VR	AT3G47070.1	>AT3G47070.1 | Symbols: | LOCATED IN: thylakoid, chloroplast thylakoid membrane, chloroplast, chloroplast envelope;EXPRESSED IN: 22 plant structures;EXPRESSED DURING: 13 growth stages;CONTAINS InterPro DOMAIN/s: Thylakoid soluble phosphoprotein TSP9 (I	0.104982	-0.234114	0.0222922	-0.31459	0.245915	0.178191	-0.139729	0.067686	0.00788	0.200359	-0.201263	-0.0539469	0.040728	-0.0818519	0.0181352	-0.042703	0.155562	-0.0227003	0.0785217
UID562	LGDIS(ph)DGENEGAFR	AT2G44440.1	>AT2G44440.1 | Symbols: | Emsy N Terminus (ENT) domain-containing protein | chr2:18336621-18338950 REVERSE LENGTH=429	0.103401	-0.000323797	-0.021282	0.0356173	-0.00118619	-0.0813532	0.103986	0.0450191	-0.0457594	0.110488	0.038747	0.127327	0.0505683	0.14238	0.103807	0.00090691	-0.0591606	-0.0472164	0.0282674
UID688	IDS(ph)EGVLCGASFKVDACSK	AT3G15450.1	>AT3G15450.1 | Symbols: | Aluminium induced protein with YGL and LRDR motifs | chr3:5213050-5213998 FORWARD LENGTH=253	0.103303	0.0526318	0.133168	0.143388	-0.0354713	0.0365935	0.197273	0.132404	-0.200292	0.0988615	0.1755	-0.093994	0.000409234	0.109843	-0.174085	0.0704335	-0.0790629	0.151527	-0.043681
UID1369	LKESFENS(ph)PR	AT5G51410.3	>AT5G51410.3 | Symbols: | LUC7 N_terminus domain-containing protein | chr5:20881821-20883577 REVERSE LENGTH=334;>AT5G51410.2 | Symbols: | LUC7 N_terminus domain-containing protein | chr5:20881821-20883577 REVERSE LENGTH=334;>AT5G51410.1 | Symbols: | LUC	0.10318	-0.0792236	-0.0796984	-0.0281276	-0.000594893	0.153934	-0.0274959	0.147956	-0.0736132	0.0732522	-0.034159	-0.163381	0.132454	0.00734806	0.00093916	-0.035848	-0.0176137	-0.0337419	0.149541
UID276	SLS(ph)TADGNR	AT1G59870.1	>AT1G59870.1 | Symbols: PEN3, PDR8, ATPDR8, ABCG36, ATABCG36 | ABC-2 and Plant PDR ABC-type transporter family protein | chr1:22034661-22039844 FORWARD LENGTH=1469	0.100541	0.0355335	0.0237452	0.19886	-0.0183492	0.106001	-0.0590444	0.0790569	-0.03774	0.0105623	-0.0590679	0.0643249	0.0316967	-0.0394501	-0.0397505	-0.0813452	-0.079102	-0.058455	0.074779
UID204	NDS(ph)RPSQSSTFVQSEQR	AT1G33980.1	>AT1G33980.1 | Symbols: ATUPF3, UPF3 | Smg-4/UPF3 family protein | chr1:12351719-12354401 FORWARD LENGTH=482;>AT1G33980.2 | Symbols: ATUPF3, UPF3 | Smg-4/UPF3 family protein | chr1:12351719-12354401 FORWARD LENGTH=484	0.0966642	0.0712229	0.0820805	-0.0583188	-0.0454389	-0.0589623	0.0804896	0.155684	-0.0619372	0.019784	0.0622296	-0.0228928	0.0838393	0.0394445	-0.218443	0.0203355	0.186367	0.197391	0.102556
UID547	SSSS(ph)FDGDEPDVSWVQSLVK	AT2G41900.1	>AT2G41900.1 | Symbols: | CCCH-type zinc finger protein with ARM repeat domain | chr2:17491352-17493502 FORWARD LENGTH=716	0.0942935	-0.0212829	0.14424	-0.0513654	0.212344	0.0257991	0.0790732	-0.0229848	0.00384868	-0.180487	0.0741881	-0.276733	-0.108984	-0.028765	0.219352	0.0739507	-0.0952053	-0.0407206	-0.0707542
UID1336	S(ph)ISSAQFFGNQNR	AT5G46750.1	>AT5G46750.1 | Symbols: AGD9 | ARF-GAP domain 9 | chr5:18969950-18971817 REVERSE LENGTH=402	0.0924822	0.0539081	0.259443	0.205119	0.0576442	0.0709125	0.0893634	0.154451	0.123431	0.03278	-0.275306	-0.0703347	0.124526	0.144353	-0.0122107	-0.00695253	0.150014	0.0760017	0.00983846
UID437	TSEPNS(ph)EDEAAGVGKR	AT2G27100.1	>AT2G27100.1 | Symbols: SE | C2H2 zinc-finger protein SERRATE (SE) | chr2:11572587-11576357 FORWARD LENGTH=720	0.0921944	-0.0421149	0.064049	0.0532276	-0.0530458	-0.0846415	-0.0151791	0.0548526	0.0868804	-0.00688375	0.0161705	-0.0509874	0.154628	-0.0204579	0.0539228	0.00845044	-0.0780597	-0.0774339	-0.0613026
UID1009	S(ph)VEGQGVDCTEEANDR	AT4G24680.1	>AT4G24680.1 | Symbols: MOS1 | modifier of snc1 | chr4:12733425-12739737 FORWARD LENGTH=1427	0.0897296	-0.0239567	0.078589	0.0872346	-0.168291	-0.0965243	-0.142085	0.0890706	0.00231848	-0.046277	0.167072	-0.0432492	0.0565389	-0.0508715	-0.0750787	0.0840152	-0.00617311	0.0951003	-0.0385868
UID873	GS(ph)PQAYGSDR	AT3G62330.1	>AT3G62330.1 | Symbols: | Zinc knuckle (CCHC-type) family protein | chr3:23063329-23065419 REVERSE LENGTH=479	0.0868429	-0.0062635	-0.0427475	0.103292	-0.0350449	0.124777	-0.0918159	-0.0964831	-0.0172035	-0.0814004	-0.0643039	-0.047181	0.0365211	0.00853044	-0.0298924	-0.0287952	-0.0288234	-0.0845553	-0.152466
UID881	IGS(ph)SEMLIEGEDVR	AT4G01290.2	>AT4G01290.2 | Symbols: | unknown protein;FUNCTIONS IN: molecular_function unknown;INVOLVED IN: biological_process unknown;LOCATED IN: cellular_component unknown;EXPRESSED IN: 24 plant structures;EXPRESSED DURING: 15 growth stages;Has 1797 Blast hit	0.0851661	0.0339934	0.0165567	0.105706	0.0694866	-0.115796	0.0168046	-0.0107711	-0.0874983	0.054347	-0.0340999	0.160121	-0.0901808	-0.144627	0.0386424	0.162277	-0.013923	-0.132484	-0.0597685
UID856	(ac)M(ox)ES(ph)PKSNVDDGYQNIFVMR	AT3G60450.1	>AT3G60450.1 | Symbols: | Phosphoglycerate mutase family protein | chr3:22340982-22342187 FORWARD LENGTH=274	0.0839499	0.0138553	-0.122983	0.0392846	0.0633548	-0.0244901	-0.00651982	-0.066944	0.0383433	-0.0834084	-0.0633044	-0.188545	-0.092918	0.169981	-0.120442	-0.0377261	0.0862455	0.0291043	0.174155
UID619	KDS(ph)IIEVGEASGSMPK	AT3G07610.1	>AT3G07610.1 | Symbols: IBM1 | Transcription factor jumonji (jmjC) domain-containing protein | chr3:2426148-2432876 FORWARD LENGTH=1027;>AT3G07610.3 | Symbols: IBM1 | Transcription factor jumonji (jmjC) domain-containing protein | chr3:2426148-2432876 FORW	0.0836336	-0.060391	-0.210072	-0.101449	-0.0836815	0.147912	0.0359917	-0.0246072	0.0228746	-0.0988601	-0.0474912	0.172196	0.121665	0.1562	0.13116	-0.183475	0.0920431	0.0174415	-0.0526315
UID331	LGS(ph)KLTESEIK	AT1G76040.1	>AT1G76040.1 | Symbols: CPK29 | calcium-dependent protein kinase 29 | chr1:28538906-28540448 FORWARD LENGTH=323;>AT1G76040.2 | Symbols: CPK29 | calcium-dependent protein kinase 29 | chr1:28537743-28540448 FORWARD LENGTH=561	0.0830536	0.0203417	0.000197761	-0.00348122	-0.0594234	0.104955	-0.0569686	-0.0309339	-0.176459	0.00279646	0.103332	0.0332584	-0.0306352	-0.00626168	-0.0561002	0.0669358	0.124236	-0.173955	-0.0421672
UID1198	NVEQHSLLQQASS(ph)PR	AT5G12850.1	>AT5G12850.1 | Symbols: | CCCH-type zinc finger protein with ARM repeat domain | chr5:4057068-4059188 FORWARD LENGTH=706	0.0825483	0.0997054	-0.0459439	-0.0663448	-0.0513917	0.0656556	0.0373139	-0.0643084	-0.0879973	-0.108798	0.0993762	0.0075848	0.0658077	-0.00428198	0.0524041	-0.0839917	0.1913	0.0778178	-0.1902
UID1292	(ac)SSNS(ph)QNISFQAGQAK	AT5G38760.1	>AT5G38760.1 | Symbols: | Late embryogenesis abundant protein (LEA) family protein | chr5:15524249-15524743 FORWARD LENGTH=67	0.0782829	0.140681	-0.101824	0.121735	0.0357744	0.0101169	-0.224225	-0.109788	0.174444	-0.0105922	-0.0320085	0.126477	0.018995	-0.0839765	-0.0509051	-0.024232	-0.186168	0.0632739	0.0875238
UID805	ELS(ph)PTGLDSSPR	AT3G51950.2	>AT3G51950.2 | Symbols: | Zinc finger (CCCH-type) family protein / RNA recognition motif (RRM)-containing protein | chr3:19278244-19280407 REVERSE LENGTH=540;>AT3G51950.1 | Symbols: | Zinc finger (CCCH-type) family protein / RNA recognition motif (RRM)-c	0.0723302	-0.0264852	-0.157981	0.0697962	0.0179831	0.104867	0.0444358	-0.111211	-0.0618965	0.0842298	-0.0349774	-0.10233	-0.0141797	0.124725	-0.0790149	0.131896	-0.211712	0.0249101	0.0824854
UID269	AAAASSWSDNSGTESS(ph)PR	AT1G59610.1	>AT1G59610.1 | Symbols: ADL3, CF1, DRP2B, DL3 | dynamin-like 3 | chr1:21893413-21900780 FORWARD LENGTH=920	0.0690387	-0.0404147	0.102953	-0.0549448	0.171081	-0.000535176	0.0564555	-0.25996	0.0648985	-0.119471	-0.0218991	0.132151	-0.0161782	0.0730518	0.175829	0.0022215	-0.0132641	-0.0406592	0.16975
UID989	YLAQQQGEGADS(ph)V	AT4G21450.1	>AT4G21450.1 | Symbols: | PapD-like superfamily protein | chr4:11426136-11428125 FORWARD LENGTH=295;>AT4G21450.3 | Symbols: | PapD-like superfamily protein | chr4:11426136-11428125 FORWARD LENGTH=314	0.0660422	0.0567565	0.077591	0.120108	0.0485685	-0.0494794	-0.105611	0.0469617	-0.0332737	0.0311578	-0.0415917	0.103476	-0.146189	-0.0767652	-0.00791013	-0.195356	-0.00794145	0.265074	0.233852
UID46	IEEEEETEEGS(ph)VNPK	AT1G10140.1	>AT1G10140.1 | Symbols: | Uncharacterised conserved protein UCP031279 | chr1:3322970-3323473 REVERSE LENGTH=167	0.0643931	0.045021	0.127436	0.0758453	0.0311649	0.0541295	-0.0662316	0.0717379	0.0281402	-0.0540165	0.0753417	0.0276987	-0.0381328	0.10006	0.0921963	0.0957911	0.0298529	-0.0765842	-0.0514338
UID1352	KPVLS(ph)NNNDASTLK	AT5G47430.2	>AT5G47430.2 | Symbols: | DWNN domain, a CCHC-type zinc finger | chr5:19235819-19240147 REVERSE LENGTH=831;>AT5G47430.3 | Symbols: | DWNN domain, a CCHC-type zinc finger | chr5:19235819-19240596 REVERSE LENGTH=889;>AT5G47430.1 | Symbols: | DWNN domain,	0.0641162	-0.00332149	0.0101671	0.0253035	-0.015549	0.0658073	0.0132438	0.0796191	-0.0392161	0.0201204	-0.00605322	0.0795907	0.0355063	-0.0508534	-0.107574	-0.103273	0.0610429	-0.0195863	0.0956182
UID211	ESGS(ph)PSANTNTR	AT1G36990.1	>AT1G36990.1 | Symbols: | unknown protein;LOCATED IN: chloroplast;EXPRESSED IN: 24 plant structures;EXPRESSED DURING: 14 growth stages;BEST Arabidopsis thaliana protein match is: unknown protein (TAIR:AT4G08510.1);Has 5029 Blast hits to 1779 proteins	0.0636325	-0.0100465	-0.0620477	0.092283	-0.0521344	0.0201984	-0.0510843	-0.0981333	-0.00990409	-0.0898059	-0.0345982	-0.111901	0.00692536	0.058444	-0.0551556	-0.044863	0.00360494	0.0154306	-0.0348046
UID1059	AAEDPAPAS(ph)SSSK	AT4G28750.1	>AT4G28750.1 | Symbols: PSAE-1 | Photosystem I reaction centre subunit IV / PsaE protein | chr4:14202951-14203888 REVERSE LENGTH=143	0.058832	-0.0282814	0.0729242	0.10957	0.079208	0.0651157	-0.0763815	-0.0327063	-0.0543667	-0.0483985	0.0708222	0.130643	-0.0728859	0.0216033	0.0885985	-0.133946	0.12649	0.0883806	0.0277311
UID963	LSES(ph)PEAKK	AT4G17720.1	>AT4G17720.1 | Symbols: | RNA-binding (RRM/RBD/RNP motifs) family protein | chr4:9862660-9864498 REVERSE LENGTH=313	0.0554313	0.0206209	-0.0768499	0.146317	-0.0437317	-0.027349	-0.0370615	0.135169	0.00840683	-0.0781066	-0.0285737	0.159658	-0.0711295	-0.222784	-0.136433	-0.0461003	0.0542216	-0.0508453	-0.00416608
UID725	VDS(ph)SGEVCGVTFK	AT3G22850.1	>AT3G22850.1 | Symbols: | Aluminium induced protein with YGL and LRDR motifs | chr3:8089067-8090275 FORWARD LENGTH=248	0.0531013	0.039197	0.0424743	-0.00520431	0.0166331	0.00381339	0.0679656	0.0184134	-0.136912	0.0572074	0.0127386	0.0579207	-0.0715557	0.0322223	0.00717549	-0.00782803	-0.0392383	-0.0410293	0.0733566
UID55	QSLS(ph)EGSLDK	AT1G10290.1	>AT1G10290.1 | Symbols: ADL6, DRP2A | dynamin-like protein 6 | chr1:3370774-3377120 FORWARD LENGTH=914;>AT1G59610.1 | Symbols: ADL3, CF1, DRP2B, DL3 | dynamin-like 3 | chr1:21893413-21900780 FORWARD LENGTH=920	0.0526249	0.0789053	0.17578	0.0787018	0.0633426	-0.100993	-0.056391	0.0748842	0.109245	0.135971	-0.0829532	0.0768385	0.00633066	-0.129132	0.140952	0.152265	0.0085063	-0.180665	-0.062999
UID668	IQDAIIS(ph)PVDKVDTEEQPLSK	AT3G13222.1	>AT3G13222.1 | Symbols: GIP1 | GBF-interacting protein 1 | chr3:4251287-4254206 REVERSE LENGTH=567	0.04885	0.125154	0.101148	0.0632354	0.199573	-0.122514	0.0621292	0.0495894	0.19945	0.0421335	0.00324912	-0.135492	-0.0119799	0.103358	0.0661444	-0.0998975	0.0565309	-0.313706	-0.0667412
UID889	EGETS(ph)SPEMK	AT4G04630.1	>AT4G04630.1 | Symbols: | Protein of unknown function, DUF584 | chr4:2332163-2332669 REVERSE LENGTH=168	0.0459474	0.0178402	0.0106743	0.127809	0.00408439	-0.0184345	0.109011	-0.0164298	-0.0947264	0.0528246	-0.0351835	0.0586362	-0.0333385	0.0352528	-0.0797891	-0.030581	-0.0229505	-0.0832185	0.0529662
UID1072	TDPIGLDNLSM(ox)S(ph)DGESDPVYK	AT4G30890.3	>AT4G30890.3 | Symbols: UBP24 | ubiquitin-specific protease 24 | chr4:15036383-15038825 REVERSE LENGTH=551;>AT4G30890.2 | Symbols: UBP24 | ubiquitin-specific protease 24 | chr4:15036383-15038825 REVERSE LENGTH=551;>AT4G30890.1 | Symbols: UBP24 | ubiquitin-	0.0442194	0.0515854	0.0581588	0.0471456	0.0998893	0.0318549	-0.0604894	-0.0524533	0.036977	-0.0376569	-0.00725308	-0.0343348	0.0756528	-0.0292594	-0.0022846	-0.0417486	-0.055698	0.094495	0.107507
UID1325	VDS(ph)SGDVCGATFK	AT5G43830.1	>AT5G43830.1 | Symbols: | Aluminium induced protein with YGL and LRDR motifs | chr5:17622593-17624239 REVERSE LENGTH=251	0.0432684	0.0341406	0.0316988	-0.0150995	0.00379875	0.00971016	0.0622793	0.00679494	-0.080834	0.0638392	-0.00549147	0.064651	-0.0391475	0.00133138	0.00232139	-0.0473774	-0.0170015	0.00773552	0.0108629
UID1337	SIS(ph)SAQFFGNQNR	AT5G46750.1	>AT5G46750.1 | Symbols: AGD9 | ARF-GAP domain 9 | chr5:18969950-18971817 REVERSE LENGTH=402	0.0421998	-0.102539	0.13851	-0.102524	-0.082138	-0.198484	0.160232	-0.185777	0.00315637	0.0791113	0.0665323	0.254038	-0.129013	0.151843	-0.0646285	-0.209039	0.0978708	-0.0926149	0.142865
UID1012	LYEQPGEVDSLDS(ph)PSKEK	AT4G25770.2	>AT4G25770.2 | Symbols: | alpha/beta-Hydrolases superfamily protein | chr4:13117867-13119982 REVERSE LENGTH=399;>AT4G25770.1 | Symbols: | alpha/beta-Hydrolases superfamily protein | chr4:13117821-13119982 REVERSE LENGTH=418	0.039768	-0.138676	0.23524	-0.0264828	-0.24886	0.143395	-0.25391	-0.0275658	0.117379	0.0175537	0.0182621	-0.109899	0.177258	-0.039161	0.042477	0.0127309	0.141145	-0.0137021	-0.0657673
UID691	SDFSPESGIADYSAS(ph)PDAK	AT3G16310.1	>AT3G16310.1 | Symbols: | mitotic phosphoprotein N' end (MPPN) family protein | chr3:5526593-5528106 REVERSE LENGTH=329	0.0392489	0.0495619	-0.000653667	0.0524936	0.0550063	-0.0307382	-0.0262912	-0.0452762	-0.0159644	0.0445145	-0.00414798	0.056987	0.0107643	-0.00838175	0.0555579	-0.00629299	0.0123788	-0.00864315	0.0599647
UID1044	VDS(ph)EGVLCGANFKVDVYNR	AT4G27450.1	>AT4G27450.1 | Symbols: | Aluminium induced protein with YGL and LRDR motifs | chr4:13727665-13728683 REVERSE LENGTH=250	0.0349512	-0.0103287	0.0732877	0.0833081	0.027851	0.074338	0.0492271	0.0360273	-0.135367	0.0792359	0.00683467	0.00156253	-0.0215395	0.000985726	0.0290741	0.0225457	0.0623488	0.0136298	0.060472
UID74	SSS(ph)QPALDQPTNALQK	AT1G13890.1	>AT1G13890.1 | Symbols: SNAP30, ATSNAP30 | soluble N-ethylmaleimide-sensitive factor adaptor protein 30 | chr1:4751581-4752844 FORWARD LENGTH=263	0.0343315	0.110352	-0.041148	0.144396	-0.0410637	-0.116812	-0.142879	-0.0847121	0.0446129	0.0542979	0.163477	-0.0246204	-0.0684521	0.00723253	0.152056	-0.118726	0.307561	0.0369762	0.0344179
UID344	DSS(ph)VGNLHGYK	AT1G79570.1	>AT1G79570.1 | Symbols: | Protein kinase superfamily protein with octicosapeptide/Phox/Bem1p domain | chr1:29932856-29937540 REVERSE LENGTH=1248	0.0180181	-0.0550517	0.0495151	-0.0160485	-0.0319483	-0.0135061	-0.0184496	0.00587728	-0.0201404	0.129985	0.0335406	-0.0780856	0.0959904	0.0687623	0.08767	-0.11374	-0.0589735	0.018845	-0.0014379
UID1607	ITGNRPGT(ph)SG	AT3G54680.1	>AT3G54680.1 | Symbols: | proteophosphoglycan-related | chr3:20244568-20245689 FORWARD LENGTH=211	0.0157568	0.0431262	-0.039438	0.0846017	-0.0204431	0.0174569	-0.0238461	0.00988435	0.0253359	-0.00551487	0.028444	0.0352722	-0.0298834	0.00804253	-0.105791	-0.0294026	0.0628875	-0.101898	0.00926523
UID432	ALEESESTLKANDTDS(ph)PR	AT2G26570.1	>AT2G26570.1 | Symbols: WEB1 | Plant protein of unknown function (DUF827) | chr2:11299565-11302076 FORWARD LENGTH=807	0.014946	-0.16076	-0.113057	-0.00087815	-0.0222361	0.117616	0.164948	0.0340683	-0.108085	-0.204125	0.020668	0.0804428	-0.138611	-0.0487003	0.160937	0.247204	0.00323437	-0.0129415	-0.0180681
UID1641	TASGADSEETQT(ph)PR	AT4G32330.3	>AT4G32330.3 | Symbols: | TPX2 (targeting protein for Xklp2) protein family | chr4:15609801-15611867 FORWARD LENGTH=437;>AT4G32330.1 | Symbols: | TPX2 (targeting protein for Xklp2) protein family | chr4:15609801-15611867 FORWARD LENGTH=437;>AT4G32330.2 |	0.0106062	-0.0203793	-0.0413299	0.0327194	-0.0893164	0.0447412	-0.0434062	0.0262408	0.111714	-0.0333806	-0.00485597	-0.0147377	0.0104331	-0.0830403	-0.0330742	-0.0111898	-0.0144271	-0.0380846	-0.0259022
UID839	VQS(ph)LSESNLGAIPNR	AT3G55970.1	>AT3G55970.1 | Symbols: ATJRG21, JRG21 | jasmonate-regulated gene 21 | chr3:20766970-20769264 REVERSE LENGTH=363	0.00343868	0.0114197	0.141673	-0.0465508	0.192632	0.146657	0.0336292	0.0360172	-0.205044	0.0888881	0.0918734	0.141387	0.102697	-0.100203	0.0958115	0.0834211	-0.0568393	0.175297	-0.0610619
UID647	ANS(ph)PDSSYQKQEISR	AT3G10650.1	>AT3G10650.1 | Symbols: | BEST Arabidopsis thaliana protein match is: nucleoporin-related (TAIR:AT5G20200.1);Has 61042 Blast hits to 31782 proteins in 2093 species: Archae - 202;Bacteria - 16480;Metazoa - 16017;Fungi - 12552;Plants - 1653;Viruses -	-0.00311972	-0.0177677	0.0624747	-0.0483754	-0.0273571	-0.057512	0.0204882	-0.00465046	0.0154003	0.00210778	-0.0111834	-0.061345	0.0227465	0.0013322	0.0253555	-0.0870043	0.016257	-0.0285823	0.00263949
UID940	TADLTQS(ph)AR	AT4G13560.1	>AT4G13560.1 | Symbols: UNE15 | Late embryogenesis abundant protein (LEA) family protein | chr4:7879764-7880311 REVERSE LENGTH=109	-0.00592528	0.0918604	-0.0379775	0.0798404	-0.0079667	-0.0245003	-0.0312639	0.0905123	-0.0509431	-0.0124572	-0.00728648	-0.0386745	-0.069379	-0.00438002	0.0263579	-0.0920668	0.00214793	0.18323	-0.0870979
UID938	AADLTQS(ph)AR	AT4G13560.1	>AT4G13560.1 | Symbols: UNE15 | Late embryogenesis abundant protein (LEA) family protein | chr4:7879764-7880311 REVERSE LENGTH=109	-0.0143806	0.0545981	-0.164696	0.0240743	0.123596	-0.0157613	-0.00610691	0.168333	0.00243328	0.00968053	-0.00399481	-0.0102121	-0.0798519	0.0469228	0.0888726	-0.207806	-0.0752378	-0.0992618	-0.0913109
UID95	S(ph)GSFAGTAQSGPGAPM(ox)ATGR	AT1G16860.1	>AT1G16860.1 | Symbols: | Ubiquitin-specific protease family C19-related protein | chr1:5768280-5770183 FORWARD LENGTH=474	-0.015807	0.115318	0.0932036	0.0384597	0.00350315	0.11559	0.015964	0.0847146	0.0676344	-0.17446	0.0897043	-0.010666	0.00839029	0.00930016	0.131399	-0.198026	-0.00567924	0.0495599	-0.117309
UID3284	Y(ph)NLALT(ph)VPVRNPNK	AT2G35980.1	>AT2G35980.1 | Symbols: YLS9, NHL10, ATNHL10 | Late embryogenesis abundant (LEA) hydroxyproline-rich glycoprotein family | chr2:15110635-15111318 FORWARD LENGTH=227	-0.0176665	-0.471347	-0.0745463	0.206261	0.159766	-0.185595	0.0209814	0.136425	0.0711115	-0.0169242	0.270061	-0.0906557	0.0811844	0.0470692	-0.0146391	0.0331745	-0.0666031	0.0784876	0.0303143
UID1442	KS(ph)ATKPAEEK	AT5G59870.1	>AT5G59870.1 | Symbols: HTA6 | histone H2A 6 | chr5:24115605-24116144 REVERSE LENGTH=150	-0.017696	0.00137679	-0.245847	-0.0883436	0.0254507	-0.0740024	0.00366852	0.284557	0.122886	-0.0491105	-0.0714492	0.132776	-0.0824383	0.0435606	0.144919	0.0566484	0.09418	-0.0129878	0.0291698
UID1215	GGPPSTS(ph)SPPR	AT5G14610.2	>AT5G14610.2 | Symbols: | DEAD box RNA helicase family protein | chr5:4711271-4714713 FORWARD LENGTH=645;>AT5G14610.1 | Symbols: | DEAD box RNA helicase family protein | chr5:4711271-4714713 FORWARD LENGTH=712	-0.0283569	0.100072	-0.0236496	0.0932109	0.0669802	-0.0182023	0.00563603	0.0298537	0.0891519	-0.0326715	0.00946528	0.0327434	0.137479	-0.0111158	-0.0655672	-0.0379824	-0.0816789	-0.300826	0.0725579
UID1854	VSPRPS(ph)IS(ph)EETVKVEDK	AT1G21390.1	>AT1G21390.1 | Symbols: emb2170 | embryo defective 2170 | chr1:7489385-7490554 REVERSE LENGTH=248	-0.0289785	-0.0525258	0.203301	-0.0309312	0.0453127	0.00152758	0.366735	-0.0210413	0.170247	0.0595029	-0.168698	-0.0698597	-0.16683	-0.125548	-0.0566067	0.00493325	0.0910464	0.0377686	0.163536
UID775	ECTSQQEPIS(ph)PSK	AT3G46750.1	>AT3G46750.1 | Symbols: | unknown protein;Has 2631 Blast hits to 1984 proteins in 271 species: Archae - 6;Bacteria - 163;Metazoa - 1232;Fungi - 253;Plants - 141;Viruses - 8;Other Eukaryotes - 828 (source: NCBI BLink). | chr3:17219944-17221461 FORWA	-0.0295733	0.10185	-0.0635031	0.145909	0.0372692	-0.0475215	-0.0133763	0.0354891	0.0387026	0.0163688	0.0123934	0.0158922	0.0392172	0.118892	0.0759805	0.0127348	0.0403857	0.0081884	0.0568305
UID1102	(ac)ASATSNNPASSSM(ox)S(ph)PR	AT4G35890.1	>AT4G35890.1 | Symbols: | winged-helix DNA-binding transcription factor family protein | chr4:16997433-17000410 FORWARD LENGTH=523	-0.030326	0.0693822	-0.0171681	0.108591	0.0260888	-0.0279053	-0.0218725	-0.0346783	0.025256	0.0620559	0.00822716	0.0694339	-0.0637739	0.0659944	0.0353488	0.0774557	-0.00314331	0.0392232	-0.0361672
UID3432	Y(ph)NLALT(ph)VPVRNPNK	AT2G35980.1	>AT2G35980.1 | Symbols: YLS9, NHL10, ATNHL10 | Late embryogenesis abundant (LEA) hydroxyproline-rich glycoprotein family | chr2:15110635-15111318 FORWARD LENGTH=227	-0.0314224	-0.428293	-0.0600679	0.166376	0.201729	-0.19142	0.0881229	0.0581283	0.0965471	-0.0866566	0.144032	0.060062	0.0728796	0.00646292	-0.141548	-0.0659751	0.0362894	0.0255428	0.0152072
UID362	RNQPGNPNPDAEVVALS(ph)PK	AT2G02080.1	>AT2G02080.1 | Symbols: AtIDD4, IDD4 | indeterminate(ID)-domain 4 | chr2:518328-521170 REVERSE LENGTH=516	-0.0398063	-0.0185633	0.0464581	0.0593637	0.010563	0.0196739	-0.0225496	-0.0446397	0.0190911	-0.00282669	0.0112004	-0.0562031	-0.00339353	-0.0470474	0.00345375	-0.0105882	-0.0389485	-0.0313403	0.0439376
UID1249	TAS(ph)DSDLR	AT5G20190.1	>AT5G20190.1 | Symbols: | Tetratricopeptide repeat (TPR)-like superfamily protein | chr5:6814093-6815171 FORWARD LENGTH=290	-0.0405825	-0.0642052	-0.0524487	0.0319999	0.0101563	-0.0715442	-0.00803015	-0.0394846	0.0705882	-0.0170924	0.0839873	-0.00926111	0.0647986	0.0322962	0.0987978	0.0571342	0.0182814	0.124371	-0.0832906
UID247	TQS(ph)GGLDQYK	AT1G51140.1	>AT1G51140.1 | Symbols: | basic helix-loop-helix (bHLH) DNA-binding superfamily protein | chr1:18943802-18945613 REVERSE LENGTH=379	-0.0465128	-0.0434639	-0.0324987	0.0173967	0.0255179	0.000864734	-0.0145009	0.017433	0.0261213	-0.031189	-0.0905004	0.0222352	-0.126301	-0.0752514	0.0159457	-0.0873061	-0.0235177	-0.0177494	0.0454973
UID849	GIS(ph)INAAR	AT3G58730.1	>AT3G58730.1 | Symbols: | vacuolar ATP synthase subunit D (VATD) / V-ATPase D subunit / vacuolar proton pump D subunit (VATPD) | chr3:21718495-21719280 REVERSE LENGTH=261	-0.057422	0.0948539	0.022384	0.164654	0.0971378	0.0329768	-0.0136937	-0.0663722	-0.103224	0.120705	0.0112082	0.0318618	-0.0166079	-0.00580931	0.00501726	0.0502162	0.0223672	-0.0940913	-0.108378
UID1080	SGS(ph)RPQLDLSK	AT4G32180.3	>AT4G32180.3 | Symbols: ATPANK2, PANK2 | pantothenate kinase 2 | chr4:15538340-15543715 REVERSE LENGTH=783;>AT4G32180.2 | Symbols: ATPANK2, PANK2 | pantothenate kinase 2 | chr4:15538340-15543715 REVERSE LENGTH=783;>AT4G32180.1 | Symbols: ATPANK2, PANK2 | p	-0.0577116	-0.00505399	-0.0182544	-0.0697809	0.040149	0.101302	0.0715875	0.0381447	-0.0048254	-0.0250234	-0.0462909	-0.038048	-0.0475023	-0.0255432	0.0599073	-0.0446519	0.0200294	-0.0392726	0.104884
UID78	VAGAS(ph)ADILDAAEKYGK	AT1G13930.3	>AT1G13930.3 | Symbols: | Involved in response to salt stress. Knockout mutants are hypersensitive to salt stress. | chr1:4761091-4761558 FORWARD LENGTH=155;>AT1G13930.2 | Symbols: | Involved in response to salt stress. Knockout mutants are hypersensit	-0.0612226	-0.0333429	0.0148081	0.0336614	-0.0127495	0.0708499	0.0317231	0.00993479	-0.0290689	0.0209804	0.0312682	-0.000326225	-0.046268	-0.0022913	0.0651051	-0.054268	0.0473871	0.0138496	0.163257
UID1270	YAAGAVDCPGS(ph)PK	AT5G27540.2	>AT5G27540.2 | Symbols: MIRO1 | MIRO-related GTP-ase 1 | chr5:9722816-9727112 FORWARD LENGTH=648;>AT5G27540.1 | Symbols: MIRO1, emb2473 | MIRO-related GTP-ase 1 | chr5:9722816-9727112 FORWARD LENGTH=648	-0.0646778	-0.0115158	-0.0351447	0.065299	0.0816715	-0.0107385	-0.0156802	-0.00511736	0.139593	0.00730042	0.00869986	-0.0527323	-0.036958	-0.0377245	0.00943955	-0.0594866	0.21124	0.186523	-0.00276264
UID92	PVDVAS(ph)PAGK	AT1G15950.2	>AT1G15950.2 | Symbols: CCR1, IRX4, ATCCR1 | cinnamoyl coa reductase 1 | chr1:5478855-5481949 FORWARD LENGTH=337;>AT1G15950.1 | Symbols: CCR1, IRX4, ATCCR1 | cinnamoyl coa reductase 1 | chr1:5478855-5481915 FORWARD LENGTH=344	-0.0714905	0.0338325	-0.0706026	0.0637016	0.0323428	0.101915	-0.00670257	0.0251561	0.0358845	0.0364011	0.0675749	0.0940784	-0.0483775	-0.0746265	-0.0753469	-0.0460766	0.0826527	-0.0136767	-0.00035482
UID1377	RAFS(ph)EGDIQK	AT5G53420.2	>AT5G53420.2 | Symbols: | CCT motif family protein | chr5:21674700-21675469 FORWARD LENGTH=185;>AT5G53420.1 | Symbols: | CCT motif family protein | chr5:21673683-21675469 FORWARD LENGTH=264	-0.0737234	-0.0476046	-0.0243998	-0.0172313	0.0452047	-0.0160273	0.0494025	-0.0496949	0.0860936	0.108383	-0.12554	0.0347466	-0.0670941	-0.0631594	0.0992468	0.0689372	0.0342918	0.117933	-0.0262704
UID1423	VGS(ph)GQM(ox)LAQR	AT5G57610.1	>AT5G57610.1 | Symbols: | Protein kinase superfamily protein with octicosapeptide/Phox/Bem1p domain | chr5:23325307-23329099 FORWARD LENGTH=1054	-0.0748813	-0.023245	-0.00195997	0.0698967	0.00944973	0.105865	-0.0366046	-0.0511954	0.0900518	0.00177027	0.0426769	0.0350369	-0.0447392	0.0153265	0.0723917	-0.0457911	0.064198	0.00336496	-0.0380135
UID1282	TIEKPVEDPS(ph)ELPK	AT5G35630.3	>AT5G35630.3 | Symbols: GS2, GLN2, ATGSL1 | glutamine synthetase 2 | chr5:13831220-13833239 FORWARD LENGTH=430;>AT5G35630.2 | Symbols: GS2, GLN2, ATGSL1 | glutamine synthetase 2 | chr5:13831220-13833239 FORWARD LENGTH=430;>AT5G35630.1 | Symbols: GS2, GLN2,	-0.0787164	-0.0696956	0.0394441	-0.0742033	-0.00440284	0.00154527	-0.0117903	0.00182595	0.0391872	0.0716254	-0.121098	0.0442713	-0.0875734	0.0376988	-0.047912	0.151694	-0.167537	0.0541372	-0.246354
UID579	(ac)SEEAYEETQESSQS(ph)PRPVPK	AT2G46860.1	>AT2G46860.1 | Symbols: AtPPa3, PPa3 | pyrophosphorylase 3 | chr2:19253843-19255060 FORWARD LENGTH=216	-0.0862126	0.145143	0.0174678	-0.013995	-0.0747117	-0.235172	-0.0162453	0.140136	-0.0865924	-0.0407378	-0.00326763	0.0304409	0.0906806	0.0198872	0.181289	-0.0168188	-0.167137	0.0966807	0.00412611
UID1491	TNPTTS(ph)NPEVSIR	ATCG00480.1	>ATCG00480.1 | Symbols: ATPB, PB | ATP synthase subunit beta | chrC:52660-54156 REVERSE LENGTH=498	-0.090714	-0.132965	0.0825777	-0.046133	0.147327	-0.0578917	0.00627413	-0.110247	-0.00924684	-0.0099064	-0.25951	0.128097	0.0569396	0.136787	-0.0804688	-0.119677	0.196152	-0.0818574	-0.345879
UID1378	LGAGLVQS(ph)PLDR	AT5G53420.2	>AT5G53420.2 | Symbols: | CCT motif family protein | chr5:21674700-21675469 FORWARD LENGTH=185;>AT5G53420.1 | Symbols: | CCT motif family protein | chr5:21673683-21675469 FORWARD LENGTH=264	-0.0919018	-0.0568467	-0.0439791	-0.00630948	-0.0118103	0.0173605	0.00521296	-0.0679814	0.00632656	-0.00328165	-0.0844525	-0.0452248	0.0282638	-0.039477	-0.0149483	-0.0270995	0.0121652	-0.033068	-0.00983443
UID1223	S(ph)EDSPEGEKQVTAK	AT5G15270.2	>AT5G15270.2 | Symbols: | RNA-binding KH domain-containing protein | chr5:4958738-4960947 FORWARD LENGTH=548;>AT5G15270.1 | Symbols: | RNA-binding KH domain-containing protein | chr5:4958738-4960947 FORWARD LENGTH=548	-0.10288	0.0912406	-0.0161385	-0.0409082	0.0463732	-0.0685814	0.0979662	0.121946	0.199272	-0.129307	-0.0676231	-0.057729	0.195855	-0.00519505	-0.0948308	0.151961	0.0828705	0.143516	-0.11643
UID865	(ac)AEEQKIALESES(ph)PAK	AT3G61260.1	>AT3G61260.1 | Symbols: | Remorin family protein | chr3:22675403-22676701 REVERSE LENGTH=212	-0.1034	0.0287181	0.0452359	-0.0258329	-0.0663018	-0.0432486	-0.0787134	-0.108503	-0.0939131	0.0756532	-0.0814413	-0.117037	-0.016074	0.000547911	-0.13066	-0.242955	-0.0705746	0.181461	-0.187782
UID770	SS(ph)GEMSDGDVPGGR	AT3G45780.2	>AT3G45780.2 | Symbols: PHOT1, NPH1, JK224, RPT1 | phototropin 1 | chr3:16818557-16823960 FORWARD LENGTH=996;>AT3G45780.1 | Symbols: PHOT1, NPH1, JK224, RPT1 | phototropin 1 | chr3:16818557-16823960 FORWARD LENGTH=996	-0.105286	-0.0522423	0.0648827	0.0538092	-0.0230997	0.113806	0.091778	0.0429778	-0.137894	-0.145179	0.0111781	-0.147817	-0.121143	-0.0240366	-0.0329561	-0.0649922	-0.0179557	-0.010619	-0.179013
UID768	GTS(ph)PQPRPQQEPAPSNPVR	AT3G45780.2	>AT3G45780.2 | Symbols: PHOT1, NPH1, JK224, RPT1 | phototropin 1 | chr3:16818557-16823960 FORWARD LENGTH=996;>AT3G45780.1 | Symbols: PHOT1, NPH1, JK224, RPT1 | phototropin 1 | chr3:16818557-16823960 FORWARD LENGTH=996	-0.111566	-0.0881122	0.101366	-0.0590673	-0.0478328	0.00255193	0.0922012	-0.000980565	-0.0173093	-0.141891	-0.0627933	-0.049932	0.119694	-0.0240407	0.085237	-0.0592376	-0.0309802	0.0243174	0.151748
UID1046	AFS(ph)ESDIQTLGTGNTGLVQSQLDR	AT4G27900.2	>AT4G27900.2 | Symbols: | CCT motif family protein | chr4:13890858-13892777 FORWARD LENGTH=261;>AT4G27900.1 | Symbols: | CCT motif family protein | chr4:13890858-13892777 FORWARD LENGTH=261	-0.116381	0.118176	-0.200085	0.0607968	0.232795	-0.0465849	0.0722097	-0.120096	-0.276083	0.122925	0.0909195	-0.182128	0.392591	-0.368833	0.0449131	-0.0273305	0.189652	-0.0663659	0.0850607
UID1518	TALT(ph)PPASGSEVPR	AT1G48610.2	>AT1G48610.2 | Symbols: | AT hook motif-containing protein | chr1:17971322-17972798 REVERSE LENGTH=198;>AT1G48610.1 | Symbols: | AT hook motif-containing protein | chr1:17971027-17972798 REVERSE LENGTH=212	-0.117645	-0.0214816	-0.0273644	-0.0690903	0.111656	-0.167426	0.0156303	-0.0233085	-0.0362257	0.0749388	0.104203	0.0623819	0.156534	-0.0505655	-0.097031	-0.199888	-0.0430569	-0.0680393	-0.202503
UID1397	TGGKPGS(ph)PGK	AT5G55850.3	>AT5G55850.3 | Symbols: NOI | RPM1-interacting protein 4 (RIN4) family protein | chr5:22603617-22604850 FORWARD LENGTH=95;>AT5G55850.1 | Symbols: NOI | RPM1-interacting protein 4 (RIN4) family protein | chr5:22603617-22604951 FORWARD LENGTH=114;>AT5G55850.	-0.119427	-0.00741652	-0.0641911	-0.0257823	-0.0104005	0.216597	-0.0244678	0.100625	0.169832	0.00301977	0.130187	-0.0115413	0.0301423	-0.136899	-0.223973	0.0359197	0.0953117	-0.194233	0.0878146
UID679	SDS(ph)PVSAVSEPQLPEQK	AT3G13990.2	>AT3G13990.2 | Symbols: | Kinase-related protein of unknown function (DUF1296) | chr3:4625708-4630383 REVERSE LENGTH=847;>AT3G13990.1 | Symbols: | Kinase-related protein of unknown function (DUF1296) | chr3:4625708-4630383 REVERSE LENGTH=848	-0.122315	0.0546173	-0.174693	0.123063	-0.0387437	0.157982	0.0898195	0.174303	0.116541	0.439121	0.0509158	0.0332952	-0.138034	0.213672	-0.0310982	0.145976	0.129491	0.00228021	-0.186118
UID847	GSGGGYLSPS(ph)R	AT3G57540.1	>AT3G57540.1 | Symbols: | Remorin family protein | chr3:21301623-21302924 REVERSE LENGTH=296	-0.126795	-0.0355567	0.0136929	0.0896744	0.0449063	0.0668917	-0.0875355	-0.106814	0.069877	-0.0630001	0.0500291	0.0624925	-0.0730423	-0.108321	0.0928947	0.0353834	0.0437911	0.0548268	0.0106164
UID443	SIEEENVPTTVDS(ph)GAADTTVK	AT2G30620.2	>AT2G30620.2 | Symbols: | winged-helix DNA-binding transcription factor family protein | chr2:13045360-13046267 FORWARD LENGTH=202;>AT2G30620.1 | Symbols: | winged-helix DNA-binding transcription factor family protein | chr2:13045360-13046267 FORWARD LEN	-0.154391	0.0258311	-0.0944955	-0.13665	-0.278701	-0.0565784	0.155159	-0.0474525	0.138243	0.17836	0.147638	0.194502	0.180134	-0.0997104	0.0987198	0.00820602	-0.16354	-0.0452936	0.112284
UID1481	GGKS(ph)PGPADVCQDDIAPR	AT5G65690.1	>AT5G65690.1 | Symbols: PCK2, PEPCK | phosphoenolpyruvate carboxykinase 2 | chr5:26266477-26269486 FORWARD LENGTH=670	-0.159882	0.10461	-0.0706619	-0.0682704	0.0147489	-0.110796	0.0418756	0.120012	0.0267677	-0.0973108	-0.126087	-0.0237614	0.091147	-0.0043206	0.119386	-0.0551698	-0.118881	-0.00296325	0.10046
UID1693	VAHVPVT(ph)PTSLPAADVSDSGLK	AT5G65690.1	>AT5G65690.1 | Symbols: PCK2, PEPCK | phosphoenolpyruvate carboxykinase 2 | chr5:26266477-26269486 FORWARD LENGTH=670	-0.168123	0.137372	-0.24175	0.017598	0.0797106	-0.104487	-0.0813952	-0.171523	-0.0313069	-0.163448	-0.0783052	-0.0677361	-0.122482	0.0673856	-0.131998	0.244464	0.231101	0.13125	0.154356
UID568	KAEVVVPATES(ph)DGDDSVVEKK	AT2G45520.1	>AT2G45520.1 | Symbols: | unknown protein;FUNCTIONS IN: molecular_function unknown;INVOLVED IN: biological_process unknown;EXPRESSED IN: 23 plant structures;EXPRESSED DURING: 13 growth stages;Has 260 Blast hits to 238 proteins in 75 species: Archae -	-0.172617	-0.0482083	0.0982135	-0.0942162	-0.217581	-0.148239	-0.087345	0.00298806	-0.141172	0.102188	0.145332	-0.26413	-0.281732	-0.053676	0.213832	0.0148921	0.174837	-0.0931221	0.0545754
UID604	KAM(ox)EALKTELES(ph)AGMDAK	AT3G05130.1	>AT3G05130.1 | Symbols: | BEST Arabidopsis thaliana protein match is: Prefoldin chaperone subunit family protein (TAIR:AT5G27330.1);Has 171032 Blast hits to 82560 proteins in 3364 species: Archae - 2835;Bacteria - 33550;Metazoa - 71995;Fungi - 13365;	-0.201381	-0.0696515	0.0837705	0.149032	-0.100627	-0.260823	-0.0427129	-0.23159	-0.220425	-0.0144461	-0.143324	-0.0352451	-0.0161032	0.120253	-0.145005	-0.00704067	-0.0321615	-0.174318	0.00984096
UID249	GS(ph)ESPGVDGNTNALDYTTK	AT1G51690.2	>AT1G51690.2 | Symbols: ATB ALPHA, B ALPHA | protein phosphatase 2A 55 kDa regulatory subunit B alpha isoform | chr1:19166218-19169974 FORWARD LENGTH=512;>AT1G51690.1 | Symbols: ATB ALPHA, B ALPHA | protein phosphatase 2A 55 kDa regulatory subunit B alpha	-0.204078	0.00140857	0.209952	-0.145884	0.199371	0.0109756	-0.47476	0.192661	-0.134206	-0.0902972	0.103983	0.246198	0.0647684	0.21308	-0.116968	0.10681	0.0250226	-0.0565204	0.135777
