# Supplementary material for: Protein sumoylation and phosphorylation intersect in Arabidopsis signaling
Source: Plant J. 2017 Jun 4;91(3):505–17. doi: 10.1111/tpj.13575 (PMC5518230; doi:10.1111/tpj.13575)
Supplement: Supplementary file 8 — Table S6. Motifs for small ubiquitin‐related modifier (SUMO) attachment and SUMO binding predicted by program GPS‐SUMO 1.0 in proteins of Table 1. [file TPJ-91-505-s008.xlsx]

## Sheet: Sheet1
Motifs for SUMO attachment and SUMO interactions detected by program GPS-SUMO 1.0 in proteins of Table 1
ID	Position	Sequence	Score	Cutoff	Type
AT1G10290.1 | Symbols: ADL6, DRP2A | dynamin-like protein 6 | chr1:3370774-3377120 FORWARD LENGTH=914	457	LGRYPPFKREVVAIA	20.774	16	Sumoylation
AT1G10290.1 | Symbols: ADL6, DRP2A | dynamin-like protein 6 | chr1:3370774-3377120 FORWARD LENGTH=914	472	SAALDGFKNEAKKMV	21.003	16	Sumoylation
AT1G10290.1 | Symbols: ADL6, DRP2A | dynamin-like protein 6 | chr1:3370774-3377120 FORWARD LENGTH=914	677	AHNALVLKAESVVDK	27.96	16	Sumoylation
AT1G10290.1 | Symbols: ADL6, DRP2A | dynamin-like protein 6 | chr1:3370774-3377120 FORWARD LENGTH=914	167 - 171	YAQHNDA ILLVI VPASQAS	61.481	59.29	SUMO Interaction
AT1G10290.1 | Symbols: ADL6, DRP2A | dynamin-like protein 6 | chr1:3370774-3377120 FORWARD LENGTH=914	200 - 204	DPESTRT IGIIG KIDQAAE	64.921	59.29	SUMO Interaction
AT1G10290.1 | Symbols: ADL6, DRP2A | dynamin-like protein 6 | chr1:3370774-3377120 FORWARD LENGTH=914	496 - 500	FVPPQHF IRLVQ RRMERQR	62.798	59.29	SUMO Interaction
AT1G11480.1 | Symbols: | eukaryotic translation initiation factor-related | chr1:3864368-3866750 REVERSE LENGTH=578	388	LLEQPEVKTEKDRSA	43.985	16	Sumoylation
AT1G11480.1 | Symbols: | eukaryotic translation initiation factor-related | chr1:3864368-3866750 REVERSE LENGTH=578	405 - 409	GGARPRE LVLKE RGIDEPE	60.734	59.29	SUMO Interaction
AT1G15950.1 | Symbols: CCR1, IRX4, ATCCR1 | cinnamoyl coa reductase 1 | chr1:5478855-5481915 FORWARD LENGTH=344	189 - 193	DLVVLNP VLVLG PPLQPTI	64.528	59.29	SUMO Interaction
AT1G15950.1 | Symbols: CCR1, IRX4, ATCCR1 | cinnamoyl coa reductase 1 | chr1:5478855-5481915 FORWARD LENGTH=344	236 - 240	RDVALAH VLVYE APSASGR	67.375	59.29	SUMO Interaction
AT1G15950.1 | Symbols: CCR1, IRX4, ATCCR1 | cinnamoyl coa reductase 1 | chr1:5478855-5481915 FORWARD LENGTH=344	261 - 265	ARHRGEV VEILA KLFPEYP	63.435	59.29	SUMO Interaction
AT1G21390.1 | Symbols: emb2170 | embryo defective 2170 | chr1:7489385-7490554 REVERSE LENGTH=248	183	SISEETVKVEDKEWW	45.347	16	Sumoylation
AT1G36990.1 | Symbols: | unknown protein; LOCATED IN: chloroplast; EXPRESSED IN: 24 plant structures; EXPRESSED DURING: 14 growth stages; BEST Arabidopsis thaliana protein match is: unknown protein (TAIR:AT4G08510.1); Has 5029 Blast hits to 1779 proteins in 339 species: Archae - 2; Bacteria - 1372; Metazoa - 990; Fungi - 933; Plants - 111; Viruses - 28; Other Eukaryotes - 1593 (source: NCBI BLink…	363	SNPSGQIKPEKKLLV	41.225	16	Sumoylation
AT1G51140.1 | Symbols: | basic helix-loop-helix (bHLH) DNA-binding superfamily protein | chr1:18943802-18945613 REVERSE LENGTH=379	93	EKKPPEVKTEDEDAE	45.083	16	Sumoylation
AT1G51690.3 | Symbols: B ALPHA | protein phosphatase 2A 55 kDa regulatory subunit B alpha isoform | chr1:19164124-19169974 FORWARD LENGTH=603	368	IVDVKPAKMEDLSEV	16.366	16	Sumoylation
AT1G51690.3 | Symbols: B ALPHA | protein phosphatase 2A 55 kDa regulatory subunit B alpha isoform | chr1:19164124-19169974 FORWARD LENGTH=603	129 - 133	AGEEVQE VDIIS AIEFDNS	65.373	59.29	SUMO Interaction
AT1G59610.1 | Symbols: ADL3, CF1, DRP2B, DL3 | dynamin-like 3 | chr1:21893413-21900780 FORWARD LENGTH=920	457	LGRYPPFKREVVAIA	20.774	16	Sumoylation
AT1G59610.1 | Symbols: ADL3, CF1, DRP2B, DL3 | dynamin-like 3 | chr1:21893413-21900780 FORWARD LENGTH=920	472	SAALDGFKNEAKKMV	21.003	16	Sumoylation
AT1G59610.1 | Symbols: ADL3, CF1, DRP2B, DL3 | dynamin-like 3 | chr1:21893413-21900780 FORWARD LENGTH=920	684	AHNALVLKAESMVDK	27.96	16	Sumoylation
AT1G59610.1 | Symbols: ADL3, CF1, DRP2B, DL3 | dynamin-like 3 | chr1:21893413-21900780 FORWARD LENGTH=920	802	IQEDQNVKRRRDRYQ	42.051	36.625	Sumoylation
AT1G59610.1 | Symbols: ADL3, CF1, DRP2B, DL3 | dynamin-like 3 | chr1:21893413-21900780 FORWARD LENGTH=920	76 - 80	NGATRAP IIIDL SREESLS	59.375	59.29	SUMO Interaction
AT1G59610.1 | Symbols: ADL3, CF1, DRP2B, DL3 | dynamin-like 3 | chr1:21893413-21900780 FORWARD LENGTH=920	169 - 173	QHNDAIL LVVVP ASQASEI	62.407	59.29	SUMO Interaction
AT1G59610.1 | Symbols: ADL3, CF1, DRP2B, DL3 | dynamin-like 3 | chr1:21893413-21900780 FORWARD LENGTH=920	200 - 204	DPESTRT VGIIS KIDQAAE	65.627	59.29	SUMO Interaction
AT1G59610.1 | Symbols: ADL3, CF1, DRP2B, DL3 | dynamin-like 3 | chr1:21893413-21900780 FORWARD LENGTH=920	496 - 500	FVPPQHF IRLVQ RRMERQR	62.798	59.29	SUMO Interaction
AT1G59870.1 | Symbols: PEN3, PDR8, ATPDR8, ABCG36, ATABCG36 | ABC-2 and Plant PDR ABC-type transporter family protein | chr1:22034661-22039844 FORWARD LENGTH=1469	1322	AMVGFEWKAEKFFWF	24.434	16	Sumoylation
AT1G59870.1 | Symbols: PEN3, PDR8, ATPDR8, ABCG36, ATABCG36 | ABC-2 and Plant PDR ABC-type transporter family protein | chr1:22034661-22039844 FORWARD LENGTH=1469	549 - 553	YVFKTVQ IVIIA AITSTLF	65.683	59.29	SUMO Interaction
AT1G69410.1 | Symbols: ATELF5A-3, ELF5A-3 | eukaryotic elongation factor 5A-3 | chr1:26089301-26090194 FORWARD LENGTH=158	136 - 140	GFEEGKD IVVSV MSAMGEE	60.018	59.29	SUMO Interaction
AT1G76040.2 | Symbols: CPK29 | calcium-dependent protein kinase 29 | chr1:28537743-28540448 FORWARD LENGTH=561	238	GVVHRDLKPENFLLV	29.37	16	Sumoylation
AT1G76040.2 | Symbols: CPK29 | calcium-dependent protein kinase 29 | chr1:28537743-28540448 FORWARD LENGTH=561	161 - 165	IEDVRRE VMILQ HLTGQPN	66.571	59.29	SUMO Interaction
AT1G76040.2 | Symbols: CPK29 | calcium-dependent protein kinase 29 | chr1:28537743-28540448 FORWARD LENGTH=561	524 - 528	GMGDDAT IDEVI NDVDTDN	60.512	59.29	SUMO Interaction
AT1G79570.1 | Symbols: | Protein kinase superfamily protein with octicosapeptide/Phox/Bem1p domain | chr1:29932856-29937540 REVERSE LENGTH=1248	933	RTPDSEPKDEKTETR	19.322	16	Sumoylation
AT1G79570.1 | Symbols: | Protein kinase superfamily protein with octicosapeptide/Phox/Bem1p domain | chr1:29932856-29937540 REVERSE LENGTH=1248	960	YSGLQIIKNEDLEEL	46.528	16	Sumoylation
AT1G79570.1 | Symbols: | Protein kinase superfamily protein with octicosapeptide/Phox/Bem1p domain | chr1:29932856-29937540 REVERSE LENGTH=1248	1035	VAFYGVVKDGPGGTL	38.895	36.625	Sumoylation
AT1G79570.1 | Symbols: | Protein kinase superfamily protein with octicosapeptide/Phox/Bem1p domain | chr1:29932856-29937540 REVERSE LENGTH=1248	1095	NTVHFDLKCDNLLVN	38.131	36.625	Sumoylation
AT1G79570.1 | Symbols: | Protein kinase superfamily protein with octicosapeptide/Phox/Bem1p domain | chr1:29932856-29937540 REVERSE LENGTH=1248	1248	PSAHRASK*******	41.76	39.249	Sumoylation
AT1G79570.1 | Symbols: | Protein kinase superfamily protein with octicosapeptide/Phox/Bem1p domain | chr1:29932856-29937540 REVERSE LENGTH=1248	205 - 209	YVGGETH IISIR KDISWQE	65.139	59.29	SUMO Interaction
AT1G79570.1 | Symbols: | Protein kinase superfamily protein with octicosapeptide/Phox/Bem1p domain | chr1:29932856-29937540 REVERSE LENGTH=1248	620 - 624	HSDSESN LIDLN YPEPEQS	66.527	59.29	SUMO Interaction
AT1G79570.1 | Symbols: | Protein kinase superfamily protein with octicosapeptide/Phox/Bem1p domain | chr1:29932856-29937540 REVERSE LENGTH=1248	772 - 776	QASLQGD ILIDI NDRFPRD	61.907	59.29	SUMO Interaction
AT1G79570.1 | Symbols: | Protein kinase superfamily protein with octicosapeptide/Phox/Bem1p domain | chr1:29932856-29937540 REVERSE LENGTH=1248	1161 - 1165	VDVFSFG IVLWE ILTGEEP	61.359	59.29	SUMO Interaction
AT2G26570.1 | Symbols: WEB1 | Plant protein of unknown function (DUF827) | chr2:11299565-11302076 FORWARD LENGTH=807	305	ITELSSVKEELETLH	43.398	16	Sumoylation
AT2G26570.1 | Symbols: WEB1 | Plant protein of unknown function (DUF827) | chr2:11299565-11302076 FORWARD LENGTH=807	424	SALLLDLKAELVAYM	27.232	16	Sumoylation
AT2G26570.1 | Symbols: WEB1 | Plant protein of unknown function (DUF827) | chr2:11299565-11302076 FORWARD LENGTH=807	436	AYMESKLKQEACDST	2016-07-28	16	Sumoylation
AT2G26570.1 | Symbols: WEB1 | Plant protein of unknown function (DUF827) | chr2:11299565-11302076 FORWARD LENGTH=807	466	HAAVASAKKELEEVN	2016-08-16	16	Sumoylation
AT2G27100.1 | Symbols: SE | C2H2 zinc-finger protein SERRATE (SE) | chr2:11572587-11576357 FORWARD LENGTH=720	385 - 389	HSGSTGP VVIIR GLTSVKG	61.626	59.29	SUMO Interaction
AT2G27100.1 | Symbols: SE | C2H2 zinc-finger protein SERRATE (SE) | chr2:11572587-11576357 FORWARD LENGTH=720	712 - 716	LDAPEEE VTVID YRSL***	63.697	59.29	SUMO Interaction
AT2G35980.1 | Symbols: YLS9, NHL10, ATNHL10 | Late embryogenesis abundant (LEA) hydroxyproline-rich glycoprotein family | chr2:15110635-15111318 FORWARD LENGTH=227	222	TSTVFPIKCDFDF**	38.046	36.625	Sumoylation
AT2G46860.1 | Symbols: AtPPa3, PPa3 | pyrophosphorylase 3 | chr2:19253843-19255060 FORWARD LENGTH=216	66	ITKGSKVKYELDKKT	43.009	16	Sumoylation
AT2G46860.1 | Symbols: AtPPa3, PPa3 | pyrophosphorylase 3 | chr2:19253843-19255060 FORWARD LENGTH=216	77	DKKTGLIKVDRILYS	37.55	36.625	Sumoylation
AT2G46860.1 | Symbols: AtPPa3, PPa3 | pyrophosphorylase 3 | chr2:19253843-19255060 FORWARD LENGTH=216	106 - 110	LCEDNDP LDVLV LMQEPVL	60.241	59.29	SUMO Interaction
AT3G05130.1 | Symbols: | BEST Arabidopsis thaliana protein match is: Prefoldin chaperone subunit family protein (TAIR:AT5G27330.1); Has 171032 Blast hits to 82560 proteins in 3364 species: Archae - 2835; Bacteria - 33550; Metazoa - 71995; Fungi - 13365; Plants - 9598; Viruses - 592; Other Eukaryotes - 39097 (source: NCBI BLink). | chr3:1433475-1435379 REVERSE LENGTH=634	112	SDENFGLKFELDFVI	25.417	16	Sumoylation
AT3G05130.1 | Symbols: | BEST Arabidopsis thaliana protein match is: Prefoldin chaperone subunit family protein (TAIR:AT5G27330.1); Has 171032 Blast hits to 82560 proteins in 3364 species: Archae - 2835; Bacteria - 33550; Metazoa - 71995; Fungi - 13365; Plants - 9598; Viruses - 592; Other Eukaryotes - 39097 (source: NCBI BLink). | chr3:1433475-1435379 REVERSE LENGTH=634	151	ESEIRVLKGEAIELT	26.652	16	Sumoylation
AT3G05130.1 | Symbols: | BEST Arabidopsis thaliana protein match is: Prefoldin chaperone subunit family protein (TAIR:AT5G27330.1); Has 171032 Blast hits to 82560 proteins in 3364 species: Archae - 2835; Bacteria - 33550; Metazoa - 71995; Fungi - 13365; Plants - 9598; Viruses - 592; Other Eukaryotes - 39097 (source: NCBI BLink). | chr3:1433475-1435379 REVERSE LENGTH=634	235	EEEIEGVKKEKIGLE	43.942	16	Sumoylation
AT3G05130.1 | Symbols: | BEST Arabidopsis thaliana protein match is: Prefoldin chaperone subunit family protein (TAIR:AT5G27330.1); Has 171032 Blast hits to 82560 proteins in 3364 species: Archae - 2835; Bacteria - 33550; Metazoa - 71995; Fungi - 13365; Plants - 9598; Viruses - 592; Other Eukaryotes - 39097 (source: NCBI BLink). | chr3:1433475-1435379 REVERSE LENGTH=634	256	KNEIDGLKREIKVLL	25.273	16	Sumoylation
AT3G05130.1 | Symbols: | BEST Arabidopsis thaliana protein match is: Prefoldin chaperone subunit family protein (TAIR:AT5G27330.1); Has 171032 Blast hits to 82560 proteins in 3364 species: Archae - 2835; Bacteria - 33550; Metazoa - 71995; Fungi - 13365; Plants - 9598; Viruses - 592; Other Eukaryotes - 39097 (source: NCBI BLink). | chr3:1433475-1435379 REVERSE LENGTH=634	273	KNEMEIVKIEQKGVI	43.489	16	Sumoylation
AT3G05130.1 | Symbols: | BEST Arabidopsis thaliana protein match is: Prefoldin chaperone subunit family protein (TAIR:AT5G27330.1); Has 171032 Blast hits to 82560 proteins in 3364 species: Archae - 2835; Bacteria - 33550; Metazoa - 71995; Fungi - 13365; Plants - 9598; Viruses - 592; Other Eukaryotes - 39097 (source: NCBI BLink). | chr3:1433475-1435379 REVERSE LENGTH=634	459	KRNGEDLKAEVLKSE	28.667	16	Sumoylation
AT3G05130.1 | Symbols: | BEST Arabidopsis thaliana protein match is: Prefoldin chaperone subunit family protein (TAIR:AT5G27330.1); Has 171032 Blast hits to 82560 proteins in 3364 species: Archae - 2835; Bacteria - 33550; Metazoa - 71995; Fungi - 13365; Plants - 9598; Viruses - 592; Other Eukaryotes - 39097 (source: NCBI BLink). | chr3:1433475-1435379 REVERSE LENGTH=634	464	DLKAEVLKSEKMVAK	27.648	16	Sumoylation
AT3G05130.1 | Symbols: | BEST Arabidopsis thaliana protein match is: Prefoldin chaperone subunit family protein (TAIR:AT5G27330.1); Has 171032 Blast hits to 82560 proteins in 3364 species: Archae - 2835; Bacteria - 33550; Metazoa - 71995; Fungi - 13365; Plants - 9598; Viruses - 592; Other Eukaryotes - 39097 (source: NCBI BLink). | chr3:1433475-1435379 REVERSE LENGTH=634	480	LEELEKVKIERKSLF	42.857	16	Sumoylation
AT3G05130.1 | Symbols: | BEST Arabidopsis thaliana protein match is: Prefoldin chaperone subunit family protein (TAIR:AT5G27330.1); Has 171032 Blast hits to 82560 proteins in 3364 species: Archae - 2835; Bacteria - 33550; Metazoa - 71995; Fungi - 13365; Plants - 9598; Viruses - 592; Other Eukaryotes - 39097 (source: NCBI BLink). | chr3:1433475-1435379 REVERSE LENGTH=634	501	ESQSESLKSENVKLE	29.208	16	Sumoylation
AT3G05130.1 | Symbols: | BEST Arabidopsis thaliana protein match is: Prefoldin chaperone subunit family protein (TAIR:AT5G27330.1); Has 171032 Blast hits to 82560 proteins in 3364 species: Archae - 2835; Bacteria - 33550; Metazoa - 71995; Fungi - 13365; Plants - 9598; Viruses - 592; Other Eukaryotes - 39097 (source: NCBI BLink). | chr3:1433475-1435379 REVERSE LENGTH=634	506	SLKSENVKLEKELVE	42.026	16	Sumoylation
AT3G05130.1 | Symbols: | BEST Arabidopsis thaliana protein match is: Prefoldin chaperone subunit family protein (TAIR:AT5G27330.1); Has 171032 Blast hits to 82560 proteins in 3364 species: Archae - 2835; Bacteria - 33550; Metazoa - 71995; Fungi - 13365; Plants - 9598; Viruses - 592; Other Eukaryotes - 39097 (source: NCBI BLink). | chr3:1433475-1435379 REVERSE LENGTH=634	522	RKAMEALKTELESAG	26.326	16	Sumoylation
AT3G05130.1 | Symbols: | BEST Arabidopsis thaliana protein match is: Prefoldin chaperone subunit family protein (TAIR:AT5G27330.1); Has 171032 Blast hits to 82560 proteins in 3364 species: Archae - 2835; Bacteria - 33550; Metazoa - 71995; Fungi - 13365; Plants - 9598; Viruses - 592; Other Eukaryotes - 39097 (source: NCBI BLink). | chr3:1433475-1435379 REVERSE LENGTH=634	592	EDIIEEMKKEAEIMK	29.007	16	Sumoylation
AT3G05130.1 | Symbols: | BEST Arabidopsis thaliana protein match is: Prefoldin chaperone subunit family protein (TAIR:AT5G27330.1); Has 171032 Blast hits to 82560 proteins in 3364 species: Archae - 2835; Bacteria - 33550; Metazoa - 71995; Fungi - 13365; Plants - 9598; Viruses - 592; Other Eukaryotes - 39097 (source: NCBI BLink). | chr3:1433475-1435379 REVERSE LENGTH=634	147 - 151	KSDRESE IRVLK GEAIELT	63.039	59.29	SUMO Interaction
AT3G05130.1 | Symbols: | BEST Arabidopsis thaliana protein match is: Prefoldin chaperone subunit family protein (TAIR:AT5G27330.1); Has 171032 Blast hits to 82560 proteins in 3364 species: Archae - 2835; Bacteria - 33550; Metazoa - 71995; Fungi - 13365; Plants - 9598; Viruses - 592; Other Eukaryotes - 39097 (source: NCBI BLink). | chr3:1433475-1435379 REVERSE LENGTH=634	406 - 410	ADELTHA VAVLQ KNCDDQT	66.434	59.29	SUMO Interaction
AT3G07610.3 | Symbols: IBM1 | Transcription factor jumonji (jmjC) domain-containing protein | chr3:2426148-2432876 FORWARD LENGTH=1049	266	EAKIYGLKFEEVRPQ	26.245	16	Sumoylation
AT3G07610.3 | Symbols: IBM1 | Transcription factor jumonji (jmjC) domain-containing protein | chr3:2426148-2432876 FORWARD LENGTH=1049	364	LKDKLDGKPDDKPKG	39.011	36.625	Sumoylation
AT3G07610.3 | Symbols: IBM1 | Transcription factor jumonji (jmjC) domain-containing protein | chr3:2426148-2432876 FORWARD LENGTH=1049	390	DKPKGKLKGKQDDKP	36.819	36.625	Sumoylation
AT3G07610.3 | Symbols: IBM1 | Transcription factor jumonji (jmjC) domain-containing protein | chr3:2426148-2432876 FORWARD LENGTH=1049	524	HFQHHWVKGEPVIVR	44.6	16	Sumoylation
AT3G07610.3 | Symbols: IBM1 | Transcription factor jumonji (jmjC) domain-containing protein | chr3:2426148-2432876 FORWARD LENGTH=1049	652	KLPQNCLKPDMGPKT	39.088	36.625	Sumoylation
AT3G07610.3 | Symbols: IBM1 | Transcription factor jumonji (jmjC) domain-containing protein | chr3:2426148-2432876 FORWARD LENGTH=1049	781	FRREDIPKLESYIEK	19.644	16	Sumoylation
AT3G07610.3 | Symbols: IBM1 | Transcription factor jumonji (jmjC) domain-containing protein | chr3:2426148-2432876 FORWARD LENGTH=1049	824	RYHIMKLKEEYGIEP	26.107	16	Sumoylation
AT3G07610.3 | Symbols: IBM1 | Transcription factor jumonji (jmjC) domain-containing protein | chr3:2426148-2432876 FORWARD LENGTH=1049	986	EEKSSEAKVEISNGI	20.801	16	Sumoylation
AT3G07610.3 | Symbols: IBM1 | Transcription factor jumonji (jmjC) domain-containing protein | chr3:2426148-2432876 FORWARD LENGTH=1049	445 - 449	RLLPDGW ISELV NRVEKTA	59.438	59.29	SUMO Interaction
AT3G07610.3 | Symbols: IBM1 | Transcription factor jumonji (jmjC) domain-containing protein | chr3:2426148-2432876 FORWARD LENGTH=1049	528 - 532	HWVKGEP VIVRN VLEATSG	60.466	59.29	SUMO Interaction
AT3G07610.3 | Symbols: IBM1 | Transcription factor jumonji (jmjC) domain-containing protein | chr3:2426148-2432876 FORWARD LENGTH=1049	599 - 603	YDRMGWP LVLKL KDWPPAK	64.121	59.29	SUMO Interaction
AT3G10650.1 | Symbols: | BEST Arabidopsis thaliana protein match is: nucleoporin-related (TAIR:AT5G20200.1); Has 61042 Blast hits to 31782 proteins in 2093 species: Archae - 202; Bacteria - 16480; Metazoa - 16017; Fungi - 12552; Plants - 1653; Viruses - 629; Other Eukaryotes - 13509 (source: NCBI BLink). | chr3:3325562-3330819 REVERSE LENGTH=1309	702	SGASADIKLEKTSST	43.798	16	Sumoylation
AT3G12640.1 | Symbols: | RNA binding (RRM/RBD/RNP motifs) family protein | chr3:4014455-4017675 FORWARD LENGTH=638	287	VLGEVSPKDEESRNF	22.371	16	Sumoylation
AT3G12640.1 | Symbols: | RNA binding (RRM/RBD/RNP motifs) family protein | chr3:4014455-4017675 FORWARD LENGTH=638	403	IDTGKTVKLEEQRKI	43.368	16	Sumoylation
AT3G12640.1 | Symbols: | RNA binding (RRM/RBD/RNP motifs) family protein | chr3:4014455-4017675 FORWARD LENGTH=638	455	VKPAASVKEESTTNK	44.344	16	Sumoylation
AT3G13222.1 | Symbols: GIP1 | GBF-interacting protein 1 | chr3:4251287-4254206 REVERSE LENGTH=567	226	QQSERVIKSEVAASK	44.784	16	Sumoylation
AT3G13222.1 | Symbols: GIP1 | GBF-interacting protein 1 | chr3:4251287-4254206 REVERSE LENGTH=567	347	GSEGDKVKNEVLPIT	43.862	16	Sumoylation
AT3G13990.1 | Symbols: | Kinase-related protein of unknown function (DUF1296) | chr3:4625708-4630383 REVERSE LENGTH=848	258	SSPVGAIKREVRGGG	43.798	16	Sumoylation
AT3G13990.1 | Symbols: | Kinase-related protein of unknown function (DUF1296) | chr3:4625708-4630383 REVERSE LENGTH=848	26 - 30	AKKMIQS IKEVV DSHSDAD	59.39	59.29	SUMO Interaction
AT3G13990.1 | Symbols: | Kinase-related protein of unknown function (DUF1296) | chr3:4625708-4630383 REVERSE LENGTH=848	820 - 824	GLSGNVG VGVVP SPPPSQI	66.337	59.29	SUMO Interaction
AT3G45780.1 | Symbols: PHOT1, NPH1, JK224, RPT1 | phototropin 1 | chr3:16818557-16823960 FORWARD LENGTH=996	284	LLTIAPIKDESGKVL	45.224	16	Sumoylation
AT3G45780.1 | Symbols: PHOT1, NPH1, JK224, RPT1 | phototropin 1 | chr3:16818557-16823960 FORWARD LENGTH=996	595	VIEETAVKEGEDLVK	38.264	36.625	Sumoylation
AT3G45780.1 | Symbols: PHOT1, NPH1, JK224, RPT1 | phototropin 1 | chr3:16818557-16823960 FORWARD LENGTH=996	761	RQPRKVLKEDAVRFY	37.636	36.625	Sumoylation
AT3G45780.1 | Symbols: PHOT1, NPH1, JK224, RPT1 | phototropin 1 | chr3:16818557-16823960 FORWARD LENGTH=996	790	GIIYRDLKPENVLIQ	29.37	16	Sumoylation
AT3G45780.1 | Symbols: PHOT1, NPH1, JK224, RPT1 | phototropin 1 | chr3:16818557-16823960 FORWARD LENGTH=996	736 - 740	SFQTKTH ICLIT DYYPGGE	60.742	59.29	SUMO Interaction
AT3G46750.1 | Symbols: | unknown protein; Has 2631 Blast hits to 1984 proteins in 271 species: Archae - 6; Bacteria - 163; Metazoa - 1232; Fungi - 253; Plants - 141; Viruses - 8; Other Eukaryotes - 828 (source: NCBI BLink). | chr3:17219944-17221461 FORWARD LENGTH=388	206	KNVLSDVKQEKPADS	47.554	16	Sumoylation
AT3G46780.1 | Symbols: PTAC16 | plastid transcriptionally active 16 | chr3:17228766-17231021 FORWARD LENGTH=510	469	PPKKAVVKQRPSSPF	39.618	36.625	Sumoylation
AT3G46780.1 | Symbols: PTAC16 | plastid transcriptionally active 16 | chr3:17228766-17231021 FORWARD LENGTH=510	481	SPFASKPKEERPKKP	20.016	16	Sumoylation
AT3G46780.1 | Symbols: PTAC16 | plastid transcriptionally active 16 | chr3:17228766-17231021 FORWARD LENGTH=510	501	KVFGGLFKQETIYID	21.888	16	Sumoylation
AT3G51950.1 | Symbols: | Zinc finger (CCCH-type) family protein / RNA recognition motif (RRM)-containing protein | chr3:19278244-19280407 REVERSE LENGTH=540	434	PRPLSVIKREYDGGE	44.598	16	Sumoylation
AT3G57540.1 | Symbols: | Remorin family protein | chr3:21301623-21302924 REVERSE LENGTH=296	181	TASVQRVKREEVEAK	43.369	16	Sumoylation
AT3G58730.1 | Symbols: | vacuolar ATP synthase subunit D (VATD) / V-ATPase D subunit / vacuolar proton pump D subunit (VATPD) | chr3:21718495-21719280 REVERSE LENGTH=261	181	LENVVKPKLENTISY	22.49	16	Sumoylation
AT3G58730.1 | Symbols: | vacuolar ATP synthase subunit D (VATD) / V-ATPase D subunit / vacuolar proton pump D subunit (VATPD) | chr3:21718495-21719280 REVERSE LENGTH=261	190	ENTISYIKGELDELE	43.56	16	Sumoylation
AT3G61260.1 | Symbols: | Remorin family protein | chr3:22675403-22676701 REVERSE LENGTH=212	190	KRGEDVLKAEETAAK	28.726	16	Sumoylation
AT3G62330.1 | Symbols: | Zinc knuckle (CCHC-type) family protein | chr3:23063329-23065419 REVERSE LENGTH=479	152	RETSCKIKLDEKFII	40.368	36.625	Sumoylation
AT3G62330.1 | Symbols: | Zinc knuckle (CCHC-type) family protein | chr3:23063329-23065419 REVERSE LENGTH=479	179	VDAVHKVKEDGEMKS	39.652	36.625	Sumoylation
AT4G01290.1 | Symbols: | unknown protein; FUNCTIONS IN: molecular_function unknown; INVOLVED IN: biological_process unknown; LOCATED IN: cellular_component unknown; EXPRESSED IN: 24 plant structures; EXPRESSED DURING: 15 growth stages; Has 1744 Blast hits to 1308 proteins in 219 species: Archae - 0; Bacteria - 241; Metazoa - 793; Fungi - 253; Plants - 108; Viruses - 0; Other Eukaryotes - 349 (sou…	419	EIQGYPIKSEKATMT	46.803	16	Sumoylation
AT4G01290.1 | Symbols: | unknown protein; FUNCTIONS IN: molecular_function unknown; INVOLVED IN: biological_process unknown; LOCATED IN: cellular_component unknown; EXPRESSED IN: 24 plant structures; EXPRESSED DURING: 15 growth stages; Has 1744 Blast hits to 1308 proteins in 219 species: Archae - 0; Bacteria - 241; Metazoa - 793; Fungi - 253; Plants - 108; Viruses - 0; Other Eukaryotes - 349 (sou…	495 - 499	LEEDNKP VEVLP SSEPPRG	66.079	59.29	SUMO Interaction
AT4G13510.1 | Symbols: AMT1;1, ATAMT1, ATAMT1;1 | ammonium transporter 1;1 | chr4:7858220-7859725 FORWARD LENGTH=501	361	NKLAEKLKYDDPLEA	40.811	36.625	Sumoylation
AT4G13510.1 | Symbols: AMT1;1, ATAMT1, ATAMT1;1 | ammonium transporter 1;1 | chr4:7858220-7859725 FORWARD LENGTH=501	166 - 170	SSFLTGF VYPVV SHWFWSV	66.865	59.29	SUMO Interaction
AT4G17720.1 | Symbols: | RNA-binding (RRM/RBD/RNP motifs) family protein | chr4:9862660-9864498 REVERSE LENGTH=313	30 - 34	FFSFSGD ILYLE TQSETER	62.115	59.29	SUMO Interaction
AT4G21450.3 | Symbols: | PapD-like superfamily protein | chr4:11426136-11428125 FORWARD LENGTH=314	109	LPTKRRLKLDPSEKL	36.741	36.625	Sumoylation
AT4G24680.1 | Symbols: MOS1 | modifier of snc1 | chr4:12733425-12739737 FORWARD LENGTH=1427	511	SGEVQPVKAELAAPG	45.269	16	Sumoylation
AT4G24680.1 | Symbols: MOS1 | modifier of snc1 | chr4:12733425-12739737 FORWARD LENGTH=1427	718	QRAKALAKLEELNRR	16.519	16	Sumoylation
AT4G28610.1 | Symbols: PHR1, AtPHR1 | phosphate starvation response 1 | chr4:14133164-14134951 REVERSE LENGTH=409	261	KGVLKIMKVEGLTIY	28.184	16	Sumoylation
AT4G30890.1 | Symbols: UBP24 | ubiquitin-specific protease 24 | chr4:15036383-15038825 REVERSE LENGTH=551	131	LNNGVAVKTDPIGLD	46.41	36.625	Sumoylation
AT4G30890.1 | Symbols: UBP24 | ubiquitin-specific protease 24 | chr4:15036383-15038825 REVERSE LENGTH=551	222 - 226	LLSCSPF VQLLQ KIQLQDI	60.254	59.29	SUMO Interaction
AT4G32180.1 | Symbols: ATPANK2, PANK2 | pantothenate kinase 2 | chr4:15537724-15543715 REVERSE LENGTH=901	136	GGRLHFVKFETHKIN	44.009	16	Sumoylation
AT4G32180.1 | Symbols: ATPANK2, PANK2 | pantothenate kinase 2 | chr4:15537724-15543715 REVERSE LENGTH=901	68 - 72	LEERDPT ILLPN QSDDISH	60.862	59.29	SUMO Interaction
AT4G32180.1 | Symbols: ATPANK2, PANK2 | pantothenate kinase 2 | chr4:15537724-15543715 REVERSE LENGTH=901	773 - 777	NDVTAME LPDIV AGAAKHC	65.783	59.29	SUMO Interaction
AT4G32180.1 | Symbols: ATPANK2, PANK2 | pantothenate kinase 2 | chr4:15537724-15543715 REVERSE LENGTH=901	817 - 821	KDSTSAP LMVVE NGCGSPC	75.162	59.29	SUMO Interaction
AT4G32330.1 | Symbols: | TPX2 (targeting protein for Xklp2) protein family | chr4:15609801-15611867 FORWARD LENGTH=437	81	VDDSKCMKGEKAQRK	27.851	16	Sumoylation
AT4G32330.1 | Symbols: | TPX2 (targeting protein for Xklp2) protein family | chr4:15609801-15611867 FORWARD LENGTH=437	224	KRKEFYVKLEEKTHA	42.326	16	Sumoylation
AT4G32330.1 | Symbols: | TPX2 (targeting protein for Xklp2) protein family | chr4:15609801-15611867 FORWARD LENGTH=437	276	YQEPQPPKTELKKIP	21.323	16	Sumoylation
AT4G37300.1 | Symbols: MEE59 | maternal effect embryo arrest 59 | chr4:17554805-17555498 FORWARD LENGTH=173	118	SGFINVVKEDNGEES	37.607	36.625	Sumoylation
AT5G12850.1 | Symbols: | CCCH-type zinc finger protein with ARM repeat domain | chr5:4057068-4059188 FORWARD LENGTH=706	180	TILEEILKKDEIISE	41.109	36.625	Sumoylation
AT5G12850.1 | Symbols: | CCCH-type zinc finger protein with ARM repeat domain | chr5:4057068-4059188 FORWARD LENGTH=706	159 - 163	DAHGNRP VDVLV VSPHAPG	66.35	59.29	SUMO Interaction
AT5G15270.2 | Symbols: | RNA-binding KH domain-containing protein | chr5:4958738-4960947 FORWARD LENGTH=548	180 - 184	RSETGAQ IRIVK DRNMPLC	60.502	59.29	SUMO Interaction
AT5G20190.1 | Symbols: | Tetratricopeptide repeat (TPR)-like superfamily protein | chr5:6814093-6815171 FORWARD LENGTH=290	190	EVRKDYLKAEEYCGR	28.439	16	Sumoylation
AT5G27540.1 | Symbols: MIRO1, emb2473 | MIRO-related GTP-ase 1 | chr5:9722816-9727112 FORWARD LENGTH=648	66 - 70	FFPDGIP VTIVD TSSRPED	68.232	59.29	SUMO Interaction
AT5G27540.1 | Symbols: MIRO1, emb2473 | MIRO-related GTP-ase 1 | chr5:9722816-9727112 FORWARD LENGTH=648	91 - 95	ELKRADA VVLTY ACDRPET	63.064	59.29	SUMO Interaction
AT5G27540.1 | Symbols: MIRO1, emb2473 | MIRO-related GTP-ase 1 | chr5:9722816-9727112 FORWARD LENGTH=648	206 - 210	CVRALKR IFILC DHDRDGA	64.39	59.29	SUMO Interaction
AT5G27540.1 | Symbols: MIRO1, emb2473 | MIRO-related GTP-ase 1 | chr5:9722816-9727112 FORWARD LENGTH=648	397 - 401	PARSVEN LIYIG FPGDPST	61.456	59.29	SUMO Interaction
AT5G42950.1 | Symbols: | GYF domain-containing protein | chr5:17224436-17231044 FORWARD LENGTH=1714	1273	ITQTGVVKPESVPTL	44.997	16	Sumoylation
AT5G42950.1 | Symbols: | GYF domain-containing protein | chr5:17224436-17231044 FORWARD LENGTH=1714	1404	LGDFVLWKGESVNNP	26.046	16	Sumoylation
AT5G42950.1 | Symbols: | GYF domain-containing protein | chr5:17224436-17231044 FORWARD LENGTH=1714	1435	SSLRDIVKEQEKMTT	37.751	36.625	Sumoylation
AT5G42950.1 | Symbols: | GYF domain-containing protein | chr5:17224436-17231044 FORWARD LENGTH=1714	347 - 351	CAPSSDE VNVLD AIEKGKI	62.866	59.29	SUMO Interaction
AT5G46750.1 | Symbols: AGD9 | ARF-GAP domain 9 | chr5:18969950-18971817 REVERSE LENGTH=402	161	SPKESSLKQEAAVVS	28.785	16	Sumoylation
AT5G46750.1 | Symbols: AGD9 | ARF-GAP domain 9 | chr5:18969950-18971817 REVERSE LENGTH=402	218 - 222	EQKPEEP VPVIP AASPTND	67.969	59.29	SUMO Interaction
AT5G47430.1 | Symbols: | DWNN domain, a CCHC-type zinc finger | chr5:19235819-19240596 REVERSE LENGTH=892	234	GDPNYDVKRVKPPTG	37.287	36.625	Sumoylation
AT5G47430.1 | Symbols: | DWNN domain, a CCHC-type zinc finger | chr5:19235819-19240596 REVERSE LENGTH=892	463	KLNTQAPKEEMQQQV	21.994	16	Sumoylation
AT5G47430.1 | Symbols: | DWNN domain, a CCHC-type zinc finger | chr5:19235819-19240596 REVERSE LENGTH=892	262 - 266	YSLPSGA VAVLK PNEDAFE	61.748	59.29	SUMO Interaction
AT5G47790.1 | Symbols: | SMAD/FHA domain-containing protein | chr5:19351396-19352579 FORWARD LENGTH=369	292	LIPKGKVKEEKAFTG	44.927	16	Sumoylation
AT5G47790.1 | Symbols: | SMAD/FHA domain-containing protein | chr5:19351396-19352579 FORWARD LENGTH=369	120 - 124	VPHKNGS IFVID LGSAHGT	62.915	59.29	SUMO Interaction
AT5G51410.1 | Symbols: | LUC7 N_terminus domain-containing protein | chr5:20881821-20883577 REVERSE LENGTH=334	30	RRGFKEVKWDDREVC	42.734	36.625	Sumoylation
AT5G51410.1 | Symbols: | LUC7 N_terminus domain-containing protein | chr5:20881821-20883577 REVERSE LENGTH=334	84	RHDSYVPKFEAELAQ	19.293	16	Sumoylation
AT5G55860.1 | Symbols: | Plant protein of unknown function (DUF827) | chr5:22610146-22612166 FORWARD LENGTH=649	166	CKELDTAKQELRKIR	17.052	16	Sumoylation
AT5G55860.1 | Symbols: | Plant protein of unknown function (DUF827) | chr5:22610146-22612166 FORWARD LENGTH=649	261	AKKSLALKNEFDPEF	26.14	16	Sumoylation
AT5G55860.1 | Symbols: | Plant protein of unknown function (DUF827) | chr5:22610146-22612166 FORWARD LENGTH=649	333	QELVESLKAELKNVK	27.161	16	Sumoylation
AT5G55860.1 | Symbols: | Plant protein of unknown function (DUF827) | chr5:22610146-22612166 FORWARD LENGTH=649	340	KAELKNVKMEHDEVE	44.358	16	Sumoylation
AT5G55860.1 | Symbols: | Plant protein of unknown function (DUF827) | chr5:22610146-22612166 FORWARD LENGTH=649	16 - 20	DSSDSSP IVEVG EIDTSAP	64.772	59.29	SUMO Interaction
AT5G57610.1 | Symbols: | Protein kinase superfamily protein with octicosapeptide/Phox/Bem1p domain | chr5:23325307-23329099 FORWARD LENGTH=1054	717	LEGAAEVKAHPEEAK	38.044	36.625	Sumoylation
AT5G57610.1 | Symbols: | Protein kinase superfamily protein with octicosapeptide/Phox/Bem1p domain | chr5:23325307-23329099 FORWARD LENGTH=1054	758	SDNPNNFKIEQTKAE	20.328	16	Sumoylation
AT5G57610.1 | Symbols: | Protein kinase superfamily protein with octicosapeptide/Phox/Bem1p domain | chr5:23325307-23329099 FORWARD LENGTH=1054	912	NIVHFDLKCENLLVN	30.638	16	Sumoylation
AT5G57610.1 | Symbols: | Protein kinase superfamily protein with octicosapeptide/Phox/Bem1p domain | chr5:23325307-23329099 FORWARD LENGTH=1054	1054	MAAAMNLK*******	38.326	36.625	Sumoylation
AT5G57610.1 | Symbols: | Protein kinase superfamily protein with octicosapeptide/Phox/Bem1p domain | chr5:23325307-23329099 FORWARD LENGTH=1054	304 - 308	QAHIPDS VVWVP AGAMPPE	64.916	59.29	SUMO Interaction
AT5G65690.1 | Symbols: PCK2, PEPCK | phosphoenolpyruvate carboxykinase 2 | chr5:26266477-26269486 FORWARD LENGTH=670	165	ELYEQAIKFEKGSFV	44.241	16	Sumoylation
AT5G65690.1 | Symbols: PCK2, PEPCK | phosphoenolpyruvate carboxykinase 2 | chr5:26266477-26269486 FORWARD LENGTH=670	652	FETFTSHKIGDDGKL	38.365	36.625	Sumoylation
ATCG00480.1 | Symbols: ATPB, PB | ATP synthase subunit beta | chrC:52660-54156 REVERSE LENGTH=498	86	MSATEGLKRGMDVVD	36.943	36.625	Sumoylation
ATCG00480.1 | Symbols: ATPB, PB | ATP synthase subunit beta | chrC:52660-54156 REVERSE LENGTH=498	497	LEMESKLKK******	38.779	36.625	Sumoylation
ATCG00480.1 | Symbols: ATPB, PB | ATP synthase subunit beta | chrC:52660-54156 REVERSE LENGTH=498	498	EMESKLKK*******	39.55	39.249	Sumoylation
ATCG00480.1 | Symbols: ATPB, PB | ATP synthase subunit beta | chrC:52660-54156 REVERSE LENGTH=498	232 - 236	QNLAESK VALVY GQMNEPP	65.439	59.29	SUMO Interaction
ATCG00480.1 | Symbols: ATPB, PB | ATP synthase subunit beta | chrC:52660-54156 REVERSE LENGTH=498	405 - 409	YKELQDI IAILG LDELSEE	65.561	59.29	SUMO Interaction
